# Supplementary material for: Methylation levels assessment with Methylation-Sensitive High-Resolution Melting (MS-HRM)
Source: PLoS One. 2022 Sep 6;17(9):e0273058. doi: 10.1371/journal.pone.0273058 (PMC9447921; doi:10.1371/journal.pone.0273058)
Supplement: S3 File — (XLSX) [file pone.0273058.s003.xlsx]

## Sheet: Plate set up
	1	2	3	4	5	6	7	8	9	10	11	12
A	1	1	1	0.2	0.2	0.2	Sample 70%	Sample 70%	Sample 70%
B	0.9	0.9	0.9	0.1	0.1	0.1	Sample 50%	Sample 50%	Sample 50%
C	0.8	0.8	0.8	0.05	0.05	0.05	Sample 35%	Sample 35%	Sample 35%
D	0.7	0.7	0.7	0.01	0.01	0.01	Sample 15%	Sample 15%	Sample 15%
E	0.6	0.6	0.6	0.1%	0.1%	0.1%	Sample 10%	Sample 10%	Sample 10%
F	0.5	0.5	0.5	0	0	0	Sample 3%	Sample 3%	Sample 3%
G	0.4	0.4	0.4	NTC	NTC	NTC	Sample 1%	Sample 1%	Sample 1%
H	0.3	0.3	0.3

## Sheet: Imported data
AUC for each of the replicates		0		-5.64313		0		0		3084.06		3206.27		0		1115.03		1179.33		387.883		284.385		0		4528.49		0		4271.47		0		1506.63		1594.63		0		902.327		1034.05		5121.87		0		5416.6
X = Temperature [°C]	X	A1: 100%	X	A2: 100%	X	A3: 100%	X	A4: 20%	X	A5: 20%	X	A6: 20%	X	A7: Sample 70%	X	A8: Sample 70%	X	A9: Sample 70%	X	B1: 90%	X	B2: 90%	X	B3: 90%	X	B4: 10%	X	B5: 10%	X	B6: 10%	X	B7: Sample 50%	X	B8: Sample 50%	X	B9: Sample 50%	X	C1: 80%	X	C2: 80%	X	C3: 80%	X	C4: 5%	X	C5: 5%	X	C6: 5%	X
	X	A1: 100%	X	A2: 100%					X	A5: 20%	X	A6: 20%			X	A8: Sample 70%	X	A9: Sample 70%	X	B1: 90%	X	B2: 90%			X	B4: 10%			X	B6: 10%			X	B8: Sample 50%	X	B9: Sample 50%			X	C2: 80%	X	C3: 80%	X	C4: 5%			X	C6: 5%	X
	71.0806	0	71.0806	0.0181503					71.0806	0.255415	71.0806	0.244678			71.0806	0.236341	71.0806	0.286445	71.0806	0.104792	71.0806	0.0681592			71.0806	0.191861			71.0806	0.192399			71.0806	0.208027	71.0806	0.214843			71.0806	0.17163	71.0806	0.159967	71.0806	0.156024			71.0806	0.135346	71.0806
	71.1495	0	71.1495	0.0228115					71.1495	0.357873	71.1495	0.345225			71.1495	0.325412	71.1495	0.403339	71.1495	0.15473	71.1495	0.101477			71.1495	0.274299			71.1495	0.273815			71.1495	0.294191	71.1495	0.304802			71.1495	0.246609	71.1495	0.227725	71.1495	0.227659			71.1495	0.19546	71.1495
	71.2183	0	71.2183	0.0105888					71.2183	0.306008	71.2183	0.295108			71.2183	0.273219	71.2183	0.347696	71.2183	0.138611	71.2183	0.0887203			71.2183	0.239257			71.2183	0.241215			71.2183	0.252959	71.2183	0.262645			71.2183	0.212869	71.2183	0.197123	71.2183	0.2032			71.2183	0.171242	71.2183
	71.2871	0	71.2871	-0.00539284					71.2871	0.224205	71.2871	0.212592			71.2871	0.198742	71.2871	0.261811	71.2871	0.106669	71.2871	0.0629432			71.2871	0.181741			71.2871	0.186746			71.2871	0.186879	71.2871	0.194429			71.2871	0.155862	71.2871	0.14656	71.2871	0.156042			71.2871	0.126951	71.2871
	71.3559	0	71.3559	-0.0198966					71.3559	0.145854	71.3559	0.131324			71.3559	0.13003	71.3559	0.179132	71.3559	0.0745263	71.3559	0.0366338			71.3559	0.125843			71.3559	0.132874			71.3559	0.124919	71.3559	0.129125			71.3559	0.100844	71.3559	0.0985569	71.3559	0.105629			71.3559	0.0801548	71.3559
	71.4247	0	71.4247	-0.0322186					71.4247	0.0752817	71.4247	0.0597243			71.4247	0.0676694	71.4247	0.101272	71.4247	0.04411	71.4247	0.0133055			71.4247	0.0707335			71.4247	0.0803051			71.4247	0.0719158	71.4247	0.0691589			71.4247	0.050795	71.4247	0.0543701	71.4247	0.0553245			71.4247	0.0345513	71.4247
	71.4935	0	71.4935	-0.0399425					71.4935	0.0139614	71.4935	-0.000424771			71.4935	0.010943	71.4935	0.0287516	71.4935	0.0146819	71.4935	-0.00735512			71.4935	0.0171167			71.4935	0.0297137			71.4935	0.0257072	71.4935	0.0140463			71.4935	0.00523561	71.4935	0.0146277	71.4935	0.00777297			71.4935	-0.00744544	71.4935
	71.5623	0	71.5623	-0.0370858					71.5623	-0.0370062	71.5623	-0.0484987			71.5623	-0.03848	71.5623	-0.0383586	71.5623	-0.0124716	71.5623	-0.0261332			71.5623	-0.0301709			71.5623	-0.0148612			71.5623	-0.015462	71.5623	-0.0354802			71.5623	-0.0334969	71.5623	-0.0182327	71.5623	-0.033533			71.5623	-0.0424547	71.5623
	71.6311	0	71.6311	-0.0235262					71.6311	-0.0762105	71.6311	-0.0826565			71.6311	-0.0784756	71.6311	-0.0988665	71.6311	-0.0362626	71.6311	-0.0421828			71.6311	-0.0675272			71.6311	-0.0507837			71.6311	-0.0509243	71.6311	-0.0769545			71.6311	-0.0631094	71.6311	-0.0417201	71.6311	-0.0655703			71.6311	-0.0672307	71.6311
	71.6999	0	71.6999	-0.00471603					71.6999	-0.103539	71.6999	-0.101962			71.6999	-0.108049	71.6999	-0.147472	71.6999	-0.0546692	71.6999	-0.0511357			71.6999	-0.0930939			71.6999	-0.0755209			71.6999	-0.0784046	71.6999	-0.106724			71.6999	-0.0826301	71.6999	-0.0549366	71.6999	-0.0857814			71.6999	-0.0795552	71.6999
	71.7687	0	71.7687	0.0138951					71.7687	-0.123449	71.7687	-0.109987			71.7687	-0.128887	71.7687	-0.182722	71.7687	-0.0664712	71.7687	-0.050232			71.7687	-0.107474			71.7687	-0.0895219			71.7687	-0.098984	71.7687	-0.12344			71.7687	-0.0935584	71.7687	-0.0611872	71.7687	-0.0940032			71.7687	-0.0817464	71.7687
	71.8375	0	71.8375	0.0286433					71.8375	-0.140587	71.8375	-0.11332			71.8375	-0.142985	71.8375	-0.206506	71.8375	-0.0728679	71.8375	-0.043113			71.8375	-0.113708			71.8375	-0.0970518			71.8375	-0.115965	71.8375	-0.13025			71.8375	-0.0994208	71.8375	-0.0647725	71.8375	-0.0941127			71.8375	-0.0787834	71.8375
	71.9063	0	71.9063	0.037522					71.9063	-0.153409	71.9063	-0.117375			71.9063	-0.149904	71.9063	-0.217657	71.9063	-0.0772884	71.9063	-0.0351206			71.9063	-0.115022			71.9063	-0.102793			71.9063	-0.129853	71.9063	-0.132436			71.9063	-0.102077	71.9063	-0.0702243	71.9063	-0.0901797			71.9063	-0.0735106	71.9063
	71.9751	0	71.9751	0.0421786					71.9751	-0.160538	71.9751	-0.124128			71.9751	-0.148792	71.9751	-0.214377	71.9751	-0.0788964	71.9751	-0.0276426			71.9751	-0.111972			71.9751	-0.108335			71.9751	-0.140084	71.9751	-0.133753			71.9751	-0.100139	71.9751	-0.0785741	71.9751	-0.0826549			71.9751	-0.0659866	71.9751
	72.0439	0	72.0439	0.0432871					72.0439	-0.163291	72.0439	-0.134237			72.0439	-0.142584	72.0439	-0.202214	72.0439	-0.0753549	72.0439	-0.0217845			72.0439	-0.107573			72.0439	-0.113911			72.0439	-0.145806	72.0439	-0.136238			72.0439	-0.0947133	72.0439	-0.0876509	72.0439	-0.073545			72.0439	-0.0571285	72.0439
	72.1127	0	72.1127	0.0387967					72.1127	-0.163792	72.1127	-0.146914			72.1127	-0.13515	72.1127	-0.188676	72.1127	-0.0683258	72.1127	-0.0208734			72.1127	-0.104519			72.1127	-0.120203			72.1127	-0.148396	72.1127	-0.138441			72.1127	-0.0894854	72.1127	-0.0966001	72.1127	-0.0688493			72.1127	-0.048356	72.1127
	72.1815	0	72.1815	0.0266962					72.1815	-0.164824	72.1815	-0.159601			72.1815	-0.13063	72.1815	-0.178853	72.1815	-0.0626986	72.1815	-0.0265496			72.1815	-0.104709			72.1815	-0.129656			72.1815	-0.150463	72.1815	-0.140369			72.1815	-0.0893825	72.1815	-0.10671	72.1815	-0.07351			72.1815	-0.043953	72.1815
	72.2504	0	72.2504	0.0102385					72.2504	-0.169315	72.2504	-0.171299			72.2504	-0.131275	72.2504	-0.174688	72.2504	-0.0624767	72.2504	-0.0361034			72.2504	-0.110239			72.2504	-0.142966			72.2504	-0.1533	72.2504	-0.141372			72.2504	-0.0960688	72.2504	-0.11719	72.2504	-0.0862205			72.2504	-0.0479197	72.2504
	72.3192	0	72.3192	-0.00652238					72.3192	-0.177756	72.3192	-0.182117			72.3192	-0.137601	72.3192	-0.175796	72.3192	-0.0689632	72.3192	-0.0455276			72.3192	-0.123036			72.3192	-0.159225			72.3192	-0.157403	72.3192	-0.142003			72.3192	-0.109896	72.3192	-0.127884	72.3192	-0.102102			72.3192	-0.060517	72.3192
	72.388	0	72.388	-0.0203711					72.388	-0.184436	72.388	-0.189994			72.388	-0.14623	72.388	-0.178379	72.388	-0.0791211	72.388	-0.0510283			72.388	-0.139529			72.388	-0.175356			72.388	-0.160434	72.388	-0.141465			72.388	-0.12507	72.388	-0.136698	72.388	-0.117142			72.388	-0.0785002	72.388
	72.4568	0	72.4568	-0.0296181					72.4568	-0.184149	72.4568	-0.193027			72.4568	-0.153727	72.4568	-0.178337	72.4568	-0.0870651	72.4568	-0.0508761			72.4568	-0.152942			72.4568	-0.186756			72.4568	-0.15985	72.4568	-0.13923			72.4568	-0.135158	72.4568	-0.140579	72.4568	-0.129169			72.4568	-0.095422	72.4568
	72.5256	0	72.5256	-0.0335585					72.5256	-0.179583	72.5256	-0.191528			72.5256	-0.158026	72.5256	-0.174611	72.5256	-0.0878727	72.5256	-0.0464145			72.5256	-0.160136			72.5256	-0.191146			72.5256	-0.155607	72.5256	-0.135245			72.5256	-0.138752	72.5256	-0.138966	72.5256	-0.136438			72.5256	-0.105362	72.5256
	72.5944	0	72.5944	-0.0331035					72.5944	-0.17284	72.5944	-0.184564			72.5944	-0.157296	72.5944	-0.166734	72.5944	-0.0802048	72.5944	-0.0396103			72.5944	-0.160056			72.5944	-0.18832			72.5944	-0.147702	72.5944	-0.130719			72.5944	-0.136415	72.5944	-0.132763	72.5944	-0.138345			72.5944	-0.106251	72.5944
	72.6632	0	72.6632	-0.0291672					72.6632	-0.16263	72.6632	-0.172124			72.6632	-0.150906	72.6632	-0.153852	72.6632	-0.066424	72.6632	-0.033074			72.6632	-0.152325			72.6632	-0.178348			72.6632	-0.136608	72.6632	-0.127228			72.6632	-0.12917	72.6632	-0.124383	72.6632	-0.134528			72.6632	-0.0997715	72.6632
	72.732	0	72.732	-0.0228761					72.732	-0.148983	72.732	-0.155464			72.732	-0.140613	72.732	-0.137916	72.732	-0.0509299	72.732	-0.028054			72.732	-0.138104			72.732	-0.161879			72.732	-0.123964	72.732	-0.123897			72.732	-0.117698	72.732	-0.115367	72.732	-0.124824			72.732	-0.0883229	72.732
	72.8008	0	72.8008	-0.0162958					72.8008	-0.135312	72.8008	-0.136435			72.8008	-0.129267	72.8008	-0.122746	72.8008	-0.0405523	72.8008	-0.0260555			72.8008	-0.121851			72.8008	-0.140348			72.8008	-0.111915	72.8008	-0.119273			72.8008	-0.1034	72.8008	-0.106776	72.8008	-0.112442			72.8008	-0.0786494	72.8008
	72.8696	0	72.8696	-0.0113174					72.8696	-0.120993	72.8696	-0.115403			72.8696	-0.114148	72.8696	-0.108145	72.8696	-0.0372498	72.8696	-0.026495			72.8696	-0.10354			72.8696	-0.113424			72.8696	-0.0986832	72.8696	-0.110481			72.8696	-0.0857168	72.8696	-0.0985582	72.8696	-0.0973964			72.8696	-0.0753658	72.8696
	72.9384	0	72.9384	-0.0106147					72.9384	-0.105725	72.9384	-0.0920088			72.9384	-0.0946872	72.9384	-0.0927688	72.9384	-0.0389943	72.9384	-0.0270239			72.9384	-0.0831021			72.9384	-0.081461			72.9384	-0.0819905	72.9384	-0.0965467			72.9384	-0.0656244	72.9384	-0.0898088	72.9384	-0.0798546			72.9384	-0.0748958	72.9384
	73.0072	0	73.0072	-0.0119028					73.0072	-0.0879102	73.0072	-0.0655721			73.0072	-0.0726637	73.0072	-0.0762387	73.0072	-0.0407981	73.0072	-0.0263867			73.0072	-0.0633372			73.0072	-0.0472853			73.0072	-0.0616341	73.0072	-0.0769721			73.0072	-0.0457232	73.0072	-0.077848	73.0072	-0.0611651			73.0072	-0.0721631	73.0072
	73.076	0	73.076	-0.0106992					73.076	-0.0626721	73.076	-0.0359379			73.076	-0.0489666	73.076	-0.0564902	73.076	-0.0374624	73.076	-0.0226338			73.076	-0.0429868			73.076	-0.0142061			73.076	-0.0366879	73.076	-0.0498311			73.076	-0.0265378	73.076	-0.0585701	73.076	-0.0400882			73.076	-0.0640865	73.076
	73.1448	0	73.1448	-0.0061657					73.1448	-0.0304543	73.1448	-0.00519342			73.1448	-0.0253146	73.1448	-0.0326801	73.1448	-0.0294158	73.1448	-0.0167658			73.1448	-0.0222362			73.1448	0.0160179			73.1448	-0.0101287	73.1448	-0.0198138			73.1448	-0.00993334	73.1448	-0.035746	73.1448	-0.018638			73.1448	-0.0516784	73.1448
	73.2136	0	73.2136	0.000432418					73.2136	0.00557564	73.2136	0.025853			73.2136	0.000643752	73.2136	-0.00360044	73.2136	-0.016525	73.2136	-0.00783817			73.2136	-0.00166531			73.2136	0.0436096			73.2136	0.0157701	73.2136	0.0103589			73.2136	0.00660193	73.2136	-0.0119539	73.2136	0.00349874			73.2136	-0.0335472	73.2136
	73.2824	0	73.2824	0.00782412					73.2824	0.0433605	73.2824	0.0554631			73.2824	0.0303224	73.2824	0.0296853	73.2824	0.00116247	73.2824	0.00452627			73.2824	0.0202607			73.2824	0.0663567			73.2824	0.0417294	73.2824	0.0400379			73.2824	0.0246843	73.2824	0.0126492	73.2824	0.0278831			73.2824	-0.00958899	73.2824
	73.3513	0	73.3513	0.0126744					73.3513	0.0802695	73.3513	0.0804252			73.3513	0.0617317	73.3513	0.0654885	73.3513	0.0204079	73.3513	0.0156015			73.3513	0.0423325			73.3513	0.0824888			73.3513	0.067031	73.3513	0.0672458			73.3513	0.0434647	73.3513	0.0370768	73.3513	0.0516062			73.3513	0.0166564	73.3513
	73.4201	0	73.4201	0.012858					73.4201	0.114073	73.4201	0.102452			73.4201	0.0936882	73.4201	0.103267	73.4201	0.0396084	73.4201	0.0247737			73.4201	0.0652914			73.4201	0.0955588			73.4201	0.0908088	73.4201	0.0923879			73.4201	0.0633691	73.4201	0.0628527	73.4201	0.0740916			73.4201	0.0427119	73.4201
	73.4889	0	73.4889	0.00932735					73.4889	0.144976	73.4889	0.125737			73.4889	0.125549	73.4889	0.143215	73.4889	0.0587659	73.4889	0.0348481			73.4889	0.0929768			73.4889	0.110615			73.4889	0.114458	73.4889	0.116474			73.4889	0.0853771	73.4889	0.0925358	73.4889	0.0979388			73.4889	0.0700207	73.4889
	73.5577	0	73.5577	0.00491479					73.5577	0.172772	73.5577	0.151434			73.5577	0.15547	73.5577	0.181622	73.5577	0.0766922	73.5577	0.0457986			73.5577	0.125043			73.5577	0.128637			73.5577	0.137707	73.5577	0.13948			73.5577	0.108805	73.5577	0.124625	73.5577	0.122506			73.5577	0.0988309	73.5577
	73.6265	0	73.6265	0.00350577					73.6265	0.198515	73.6265	0.179859			73.6265	0.182597	73.6265	0.2158	73.6265	0.0945415	73.6265	0.0563383			73.6265	0.16096			73.6265	0.150805			73.6265	0.160777	73.6265	0.162152			73.6265	0.133698	73.6265	0.157208	73.6265	0.144189			73.6265	0.127585	73.6265
	73.6953	0	73.6953	0.00694249					73.6953	0.225441	73.6953	0.211139			73.6953	0.208434	73.6953	0.246109	73.6953	0.111789	73.6953	0.0646868			73.6953	0.198494			73.6953	0.177867			73.6953	0.185269	73.6953	0.186333			73.6953	0.160207	73.6953	0.186465	73.6953	0.161038			73.6953	0.153704	73.6953
	73.7641	0	73.7641	0.0134005					73.7641	0.253651	73.7641	0.241974			73.7641	0.230902	73.7641	0.272524	73.7641	0.125024	73.7641	0.0680744			73.7641	0.232148			73.7641	0.206862			73.7641	0.209139	73.7641	0.210546			73.7641	0.185848	73.7641	0.207444	73.7641	0.173325			73.7641	0.17586	73.7641
	73.8329	0	73.8329	0.0189189					73.8329	0.282577	73.8329	0.269919			73.8329	0.247394	73.8329	0.294626	73.8329	0.134999	73.8329	0.0666103			73.8329	0.259044			73.8329	0.233443			73.8329	0.230193	73.8329	0.232873			73.8329	0.208387	73.8329	0.219453	73.8329	0.181808			73.8329	0.194185	73.8329
	73.9017	0	73.9017	0.0221396					73.9017	0.315591	73.9017	0.298572			73.9017	0.261922	73.9017	0.315976	73.9017	0.147861	73.9017	0.0649106			73.9017	0.282609			73.9017	0.258359			73.9017	0.252124	73.9017	0.257324			73.9017	0.229934	73.9017	0.229318	73.9017	0.192737			73.9017	0.213765	73.9017
	73.9705	0	73.9705	0.0241091					73.9705	0.352398	73.9705	0.329804			73.9705	0.280454	73.9705	0.340887	73.9705	0.168438	73.9705	0.0658315			73.9705	0.307468			73.9705	0.284471			73.9705	0.276671	73.9705	0.286729			73.9705	0.251991	73.9705	0.241051	73.9705	0.21177			73.9705	0.237094	73.9705
	74.0393	0	74.0393	0.0243633					74.0393	0.388112	74.0393	0.360334			74.0393	0.302284	74.0393	0.366917	74.0393	0.191615	74.0393	0.0672275			74.0393	0.334239			74.0393	0.310506			74.0393	0.300845	74.0393	0.318292			74.0393	0.272992	74.0393	0.253273	74.0393	0.236798			74.0393	0.260375	74.0393
	74.1081	0	74.1081	0.0230824					74.1081	0.418212	74.1081	0.386896			74.1081	0.325247	74.1081	0.391604	74.1081	0.21076	74.1081	0.0683099			74.1081	0.360774			74.1081	0.335349			74.1081	0.323135	74.1081	0.348966			74.1081	0.291492	74.1081	0.266016	74.1081	0.264821			74.1081	0.281239	74.1081
	74.1769	0	74.1769	0.0207082					74.1769	0.444543	74.1769	0.411307			74.1769	0.351085	74.1769	0.41681	74.1769	0.224229	74.1769	0.0709532			74.1769	0.38644			74.1769	0.36017			74.1769	0.343308	74.1769	0.37839			74.1769	0.309194	74.1769	0.281468	74.1769	0.294656			74.1769	0.300407	74.1769
	74.2457	0	74.2457	0.0163503					74.2457	0.471008	74.2457	0.438517			74.2457	0.380508	74.2457	0.442816	74.2457	0.233034	74.2457	0.0742179			74.2457	0.413489			74.2457	0.386148			74.2457	0.361171	74.2457	0.406249			74.2457	0.328744	74.2457	0.301561	74.2457	0.327283			74.2457	0.318398	74.2457
	74.3145	0	74.3145	0.0107591					74.3145	0.500247	74.3145	0.472406			74.3145	0.414242	74.3145	0.468592	74.3145	0.242096	74.3145	0.0780679			74.3145	0.444621			74.3145	0.415434			74.3145	0.381044	74.3145	0.433706			74.3145	0.35218	74.3145	0.327276	74.3145	0.362764			74.3145	0.335335	74.3145
	74.3833	0	74.3833	0.00672994					74.3833	0.533868	74.3833	0.513747			74.3833	0.450177	74.3833	0.494405	74.3833	0.25418	74.3833	0.0832927			74.3833	0.48062			74.3833	0.449422			74.3833	0.40573	74.3833	0.460683			74.3833	0.380196	74.3833	0.356271	74.3833	0.399537			74.3833	0.352665	74.3833
	74.4522	0	74.4522	0.00782575					74.4522	0.572844	74.4522	0.561362			74.4522	0.48615	74.4522	0.520957	74.4522	0.269538	74.4522	0.0900275			74.4522	0.520515			74.4522	0.489121			74.4522	0.438059	74.4522	0.487906			74.4522	0.410968	74.4522	0.387287	74.4522	0.436868			74.4522	0.373763	74.4522
	74.521	0	74.521	0.013934					74.521	0.616476	74.521	0.611881			74.521	0.521373	74.521	0.548593	74.521	0.287509	74.521	0.0987263			74.521	0.562257			74.521	0.533731			74.521	0.478681	74.521	0.515516			74.521	0.442115	74.521	0.419567	74.521	0.473501			74.521	0.399888	74.521
	74.5898	0	74.5898	0.0231755					74.5898	0.663617	74.5898	0.662204			74.5898	0.554159	74.5898	0.576809	74.5898	0.306344	74.5898	0.107362			74.5898	0.602775			74.5898	0.579087			74.5898	0.524719	74.5898	0.544152			74.5898	0.472911	74.5898	0.451812	74.5898	0.509096			74.5898	0.429011	74.5898
	74.6586	0	74.6586	0.033397					74.6586	0.712395	74.6586	0.712976			74.6586	0.581998	74.6586	0.606576	74.6586	0.325709	74.6586	0.112933			74.6586	0.640609			74.6586	0.624622			74.6586	0.571969	74.6586	0.574095			74.6586	0.504305	74.6586	0.485059	74.6586	0.544059			74.6586	0.459626	74.6586
	74.7274	0	74.7274	0.0439066					74.7274	0.761371	74.7274	0.764951			74.7274	0.608139	74.7274	0.64054	74.7274	0.348031	74.7274	0.116888			74.7274	0.678039			74.7274	0.672878			74.7274	0.619584	74.7274	0.608845			74.7274	0.537533	74.7274	0.520507	74.7274	0.581597			74.7274	0.495314	74.7274
	74.7962	0	74.7962	0.0537241					74.7962	0.812044	74.7962	0.818966			74.7962	0.640235	74.7962	0.682017	74.7962	0.375013	74.7962	0.124405			74.7962	0.721355			74.7962	0.727511			74.7962	0.670393	74.7962	0.653287			74.7962	0.573722	74.7962	0.558687	74.7962	0.626403			74.7962	0.540905	74.7962
	74.865	0	74.865	0.0597378					74.865	0.863329	74.865	0.875723			74.865	0.681017	74.865	0.728974	74.865	0.403706	74.865	0.136451			74.865	0.774169			74.865	0.789396			74.865	0.724137	74.865	0.707064			74.865	0.611697	74.865	0.596846	74.865	0.677264			74.865	0.593741	74.865
	74.9338	0	74.9338	0.0616349					74.9338	0.913883	74.9338	0.934066			74.9338	0.73001	74.9338	0.777303	74.9338	0.431586	74.9338	0.150182			74.9338	0.833958			74.9338	0.854873			74.9338	0.777554	74.9338	0.767014			74.9338	0.650006	74.9338	0.632977	74.9338	0.729991			74.9338	0.648295	74.9338
	75.0026	0	75.0026	0.0608915					75.0026	0.964855	75.0026	0.99031			75.0026	0.783027	75.0026	0.822452	75.0026	0.458105	75.0026	0.163055			75.0026	0.897466			75.0026	0.918552			75.0026	0.82661	75.0026	0.828138			75.0026	0.686605	75.0026	0.66747	75.0026	0.784537			75.0026	0.702105	75.0026
	75.0714	0	75.0714	0.0594674					75.0714	1.01761	75.0714	1.04399			75.0714	0.836629	75.0714	0.863758	75.0714	0.483086	75.0714	0.175068			75.0714	0.964352			75.0714	0.980797			75.0714	0.873664	75.0714	0.88597			75.0714	0.721891	75.0714	0.70115	75.0714	0.844253			75.0714	0.758302	75.0714
	75.1402	0	75.1402	0.0573279					75.1402	1.07169	75.1402	1.09642			75.1402	0.885477	75.1402	0.904126	75.1402	0.503825	75.1402	0.187358			75.1402	1.03521			75.1402	1.04452			75.1402	0.921009	75.1402	0.936946			75.1402	0.756492	75.1402	0.734205	75.1402	0.9093			75.1402	0.820684	75.1402
	75.209	0	75.209	0.0538957					75.209	1.12916	75.209	1.15057			75.209	0.928024	75.209	0.946524	75.209	0.51958	75.209	0.200385			75.209	1.10992			75.209	1.11258			75.209	0.969775	75.209	0.981795			75.209	0.789636	75.209	0.768253	75.209	0.980599			75.209	0.891486	75.209
	75.2778	0	75.2778	0.0501552					75.2778	1.1938	75.2778	1.21298			75.2778	0.969538	75.2778	0.994409	75.2778	0.533757	75.2778	0.215713			75.2778	1.19144			75.2778	1.18792			75.2778	1.02214	75.2778	1.02613			75.2778	0.823425	75.2778	0.806639	75.2778	1.05972			75.2778	0.972513	75.2778
	75.3466	0	75.3466	0.0469033					75.3466	1.26538	75.3466	1.28723			75.3466	1.0141	75.3466	1.04828	75.3466	0.548488	75.3466	0.231537			75.3466	1.28154			75.3466	1.27079			75.3466	1.0783	75.3466	1.07375			75.3466	0.860703	75.3466	0.850301	75.3466	1.14815			75.3466	1.06266	75.3466
	75.4154	0	75.4154	0.0434641					75.4154	1.34169	75.4154	1.37085			75.4154	1.06491	75.4154	1.10577	75.4154	0.564296	75.4154	0.245311			75.4154	1.3805			75.4154	1.36085			75.4154	1.13767	75.4154	1.12758			75.4154	0.899834	75.4154	0.897281	75.4154	1.24693			75.4154	1.16095	75.4154
	75.4842	0	75.4842	0.0392198					75.4842	1.42538	75.4842	1.46283			75.4842	1.12426	75.4842	1.16673	75.4842	0.585792	75.4842	0.258204			75.4842	1.49228			75.4842	1.46037			75.4842	1.20152	75.4842	1.19266			75.4842	0.941124	75.4842	0.947618	75.4842	1.35976			75.4842	1.27248	75.4842
	75.5531	0	75.5531	0.0357381					75.5531	1.51622	75.5531	1.56475			75.5531	1.19198	75.5531	1.23173	75.5531	0.61673	75.5531	0.272408			75.5531	1.61923			75.5531	1.57314			75.5531	1.27211	75.5531	1.27037			75.5531	0.987131	75.5531	1.0026	75.5531	1.49089			75.5531	1.40107	75.5531
	75.6219	0	75.6219	0.035611					75.6219	1.6117	75.6219	1.67505			75.6219	1.26525	75.6219	1.29907	75.6219	0.655479	75.6219	0.288238			75.6219	1.76048			75.6219	1.70343			75.6219	1.35014	75.6219	1.3578			75.6219	1.03708	75.6219	1.06192	75.6219	1.64191			75.6219	1.54936	75.6219
	75.6907	0	75.6907	0.0404633					75.6907	1.71259	75.6907	1.79174			75.6907	1.34059	75.6907	1.36741	75.6907	0.697678	75.6907	0.306085			75.6907	1.91681			75.6907	1.85144			75.6907	1.43547	75.6907	1.45213			75.6907	1.08974	75.6907	1.12416	75.6907	1.81097			75.6907	1.71742	75.6907
	75.7595	0	75.7595	0.0513404					75.7595	1.8217	75.7595	1.91754			75.7595	1.41558	75.7595	1.43782	75.7595	0.742651	75.7595	0.326445			75.7595	2.09119			75.7595	2.0209			75.7595	1.52813	75.7595	1.55492			75.7595	1.14677	75.7595	1.189	75.7595	2.00052			75.7595	1.90686	75.7595
	75.8283	0	75.8283	0.0659791					75.8283	1.94078	75.8283	2.05506			75.8283	1.4901	75.8283	1.51078	75.8283	0.788884	75.8283	0.346669			75.8283	2.28542			75.8283	2.21478			75.8283	1.62806	75.8283	1.66826			75.8283	1.2094	75.8283	1.25512	75.8283	2.21563			75.8283	2.12154	75.8283
	75.8971	0	75.8971	0.0781993					75.8971	2.07217	75.8971	2.20396			75.8971	1.5665	75.8971	1.58584	75.8971	0.834966	75.8971	0.364528			75.8971	2.50215			75.8971	2.43266			75.8971	1.73553	75.8971	1.7931			75.8971	1.27655	75.8971	1.32182	75.8971	2.46031			75.8971	2.367	75.8971
	75.9659	0	75.9659	0.0855592					75.9659	2.22008	75.9659	2.36637			75.9659	1.64782	75.9659	1.66613	75.9659	0.882448	75.9659	0.381918			75.9659	2.74644			75.9659	2.67588			75.9659	1.85059	75.9659	1.92908			75.9659	1.35011	75.9659	1.39131	75.9659	2.73758			75.9659	2.64601	75.9659
	76.0347	0	76.0347	0.0912165					76.0347	2.3906	76.0347	2.54842			76.0347	1.73876	76.0347	1.75766	76.0347	0.935435	76.0347	0.402981			76.0347	3.02453			76.0347	2.94945			76.0347	1.97595	76.0347	2.07619			76.0347	1.43297	76.0347	1.4683	76.0347	3.05271			76.0347	2.96301	76.0347
	76.1035	0	76.1035	0.0976602					76.1035	2.58636	76.1035	2.75495			76.1035	1.8437	76.1035	1.8615	76.1035	0.997598	76.1035	0.429427			76.1035	3.33994			76.1035	3.2589			76.1035	2.11492	76.1035	2.23425			76.1035	1.52499	76.1035	1.55573	76.1035	3.41128			76.1035	3.32263	76.1035
	76.1723	0	76.1723	0.105003					76.1723	2.80673	76.1723	2.98914			76.1723	1.96354	76.1723	1.97405	76.1723	1.07306	76.1723	0.459911			76.1723	3.69479			76.1723	3.60621			76.1723	2.26973	76.1723	2.40405			76.1723	1.62415	76.1723	1.65446	76.1723	3.81761			76.1723	3.72678	76.1723
	76.2411	0	76.2411	0.112756					76.2411	3.05433	76.2411	3.25463			76.2411	2.09776	76.2411	2.09249	76.2411	1.16487	76.2411	0.492399			76.2411	4.09349			76.2411	3.99601			76.2411	2.44095	76.2411	2.59015			76.2411	1.72903	76.2411	1.7655	76.2411	4.2746			76.2411	4.181	76.2411
	76.3099	0	76.3099	0.120121					76.3099	3.33237	76.3099	3.55303			76.3099	2.24628	76.3099	2.21854	76.3099	1.27138	76.3099	0.525182			76.3099	4.54004			76.3099	4.43295			76.3099	2.62924	76.3099	2.79476			76.3099	1.83948	76.3099	1.88747	76.3099	4.78462			76.3099	4.6933	76.3099
	76.3787	0	76.3787	0.128481					76.3787	3.64627	76.3787	3.88518			76.3787	2.40799	76.3787	2.35671	76.3787	1.38973	76.3787	0.557569			76.3787	5.03795			76.3787	4.91896			76.3787	2.83583	76.3787	3.02019			76.3787	1.95745	76.3787	2.02212	76.3787	5.35115			76.3787	5.2701	76.3787
	76.4475	0	76.4475	0.140725					76.4475	3.99413	76.4475	4.2504			76.4475	2.57821	76.4475	2.50905	76.4475	1.51362	76.4475	0.588345			76.4475	5.58815			76.4475	5.45381			76.4475	3.06013	76.4475	3.26503			76.4475	2.08282	76.4475	2.17048	76.4475	5.97599			76.4475	5.9099	76.4475
	76.5163	0	76.5163	0.155034					76.5163	4.37306	76.5163	4.65088			76.5163	2.7536	76.5163	2.67513	76.5163	1.63383	76.5163	0.61695			76.5163	6.19485			76.5163	6.03836			76.5163	3.29992	76.5163	3.52841			76.5163	2.21519	76.5163	2.3327	76.5163	6.66614			76.5163	6.61037	76.5163
	76.5851	0	76.5851	0.169275					76.5851	4.78673	76.5851	5.09101			76.5851	2.93668	76.5851	2.85794	76.5851	1.74302	76.5851	0.645084			76.5851	6.86337			76.5851	6.67901			76.5851	3.55709	76.5851	3.8142			76.5851	2.35662	76.5851	2.50745	76.5851	7.43355			76.5851	7.37541	76.5851
	76.654	0	76.654	0.182579					76.654	5.24001	76.654	5.57695			76.654	3.13369	76.654	3.06246	76.654	1.83167	76.654	0.674753			76.654	7.60219			76.654	7.38388			76.654	3.83659	76.654	4.12529			76.654	2.50851	76.654	2.69297	76.654	8.28827			76.654	8.21001	76.654
	76.7228	0	76.7228	0.192606					76.7228	5.73908	76.7228	6.11433			76.7228	3.35212	76.7228	3.29039	76.7228	1.88316	76.7228	0.707968			76.7228	8.42428			76.7228	8.162			76.7228	4.14608	76.7228	4.46468			76.7228	2.67265	76.7228	2.89324	76.7228	9.24224			76.7228	9.12438	76.7228
	76.7916	0	76.7916	0.201083					76.7916	6.29451	76.7916	6.70982			76.7916	3.5985	76.7916	3.54257	76.7916	1.8818	76.7916	0.748719			76.7916	9.35259			76.7916	9.03222			76.7916	4.49697	76.7916	4.84051			76.7916	2.85184	76.7916	3.11588	76.7916	10.3199			76.7916	10.1439	76.7916
	76.8604	0	76.8604	0.209459					76.8604	6.9129	76.8604	7.37058			76.8604	3.87233	76.8604	3.81838	76.8604	1.81754	76.8604	0.799687			76.8604	10.4113			76.8604	10.0206			76.8604	4.89739	76.8604	5.26081			76.8604	3.05013	76.8604	3.36589	76.8604	11.5503			76.8604	11.2989	76.8604
	76.9292	0	76.9292	0.219754					76.9292	7.60364	76.9292	8.1092			76.9292	4.17256	76.9292	4.11923	76.9292	1.68921	76.9292	0.862652			76.9292	11.6278			76.9292	11.1554			76.9292	5.35136	76.9292	5.73412			76.9292	3.27377	76.9292	3.64912	76.9292	12.9657			76.9292	12.6233	76.9292
	76.998	0	76.998	0.236625					76.998	8.38465	76.998	8.94789			76.998	4.50422	76.998	4.45205	76.998	1.51603	76.998	0.940811			76.998	13.0374			76.998	12.4705			76.998	5.8667	76.998	6.27436			76.998	3.53207	76.998	3.97308	76.998	14.6063			76.998	14.1589	76.998
	77.0668	0	77.0668	0.262735					77.0668	9.2719	77.0668	9.90278			77.0668	4.8719	77.0668	4.81992	77.0668	1.33101	77.0668	1.0338			77.0668	14.666			77.0668	13.9908			77.0668	6.45055	77.0668	6.8906			77.0668	3.83026	77.0668	4.34115	77.0668	16.499			77.0668	15.9338	77.0668
	77.1356	0	77.1356	0.294896					77.1356	10.2799	77.1356	10.9873			77.1356	5.27949	77.1356	5.22285	77.1356	1.16698	77.1356	1.13763			77.1356	16.5289			77.1356	15.7337			77.1356	7.10624	77.1356	7.58649			77.1356	4.16655	77.1356	4.75256	77.1356	18.659			77.1356	17.9671	77.1356
	77.2044	0	77.2044	0.326243					77.2044	11.4242	77.2044	12.219			77.2044	5.7324	77.2044	5.66363	77.2044	1.04809	77.2044	1.24879			77.2044	18.6352			77.2044	17.7101			77.2044	7.83575	77.2044	8.36096			77.2044	4.53561	77.2044	5.20475	77.2044	21.0924			77.2044	20.2736	77.2044
	77.2732	0	77.2732	0.354107					77.2732	12.7222	77.2732	13.6162			77.2732	6.23771	77.2732	6.14993	77.2732	0.990337	77.2732	1.36481			77.2732	20.9909			77.2732	19.9268			77.2732	8.63592	77.2732	9.21029			77.2732	4.93381	77.2732	5.69449	77.2732	23.8008			77.2732	22.8663	77.2732
	77.342	0	77.342	0.377104					77.342	14.1877	77.342	15.1931			77.342	6.79813	77.342	6.69161	77.342	1.00338	77.342	1.4805			77.342	23.5881			77.342	22.3766			77.342	9.4954	77.342	10.1215			77.342	5.35506	77.342	6.2137	77.342	26.7728			77.342	25.7479	77.342
	77.4108	0	77.4108	0.396668					77.4108	15.8346	77.4108	16.9566			77.4108	7.41418	77.4108	7.30205	77.4108	1.09559	77.4108	1.59258			77.4108	26.4069			77.4108	25.0418			77.4108	10.3989	77.4108	11.0748			77.4108	5.79193	77.4108	6.75213	77.4108	29.9867			77.4108	28.9116	77.4108
	77.4796	0	77.4796	0.416787					77.4796	17.6667	77.4796	18.8985			77.4796	8.08106	77.4796	7.992	77.4796	1.27215	77.4796	1.69775			77.4796	29.4088			77.4796	27.8856			77.4796	11.3218	77.4796	12.0414			77.4796	6.23135	77.4796	7.29469	77.4796	33.398			77.4796	32.328	77.4796
	77.5484	0	77.5484	0.439964					77.5484	19.6698	77.5484	20.9957			77.5484	8.78544	77.5484	8.76614	77.5484	1.53332	77.5484	1.79122			77.5484	32.54			77.5484	30.8558			77.5484	12.2303	77.5484	12.9859			77.5484	6.65377	77.5484	7.81925	77.5484	36.9459			77.5484	35.951	77.5484
	77.6172	0	77.6172	0.468037					77.6172	21.8154	77.6172	23.2125			77.6172	9.51012	77.6172	9.62247	77.6172	1.8734	77.6172	1.87118			77.6172	35.7381			77.6172	33.8926			77.6172	13.0892	77.6172	13.8735			77.6172	7.04274	77.6172	8.30401	77.6172	40.5622			77.6172	39.7241	77.6172
	77.686	0	77.686	0.49894					77.686	24.0637	77.686	25.5			77.686	10.2362	77.686	10.5543	77.686	2.26901	77.686	1.93622			77.686	38.9306			77.686	36.9286			77.686	13.8699	77.686	14.675			77.686	7.38604	77.686	8.73201	77.686	44.1739			77.686	43.5827	77.686
	77.7549	0	77.7549	0.524983					77.7549	26.344	77.7549	27.7843			77.7549	10.9321	77.7549	11.537	77.7549	2.66004	77.7549	1.98303			77.7549	42.0235			77.7549	39.8733			77.7549	14.546	77.7549	15.3636			77.7549	7.67103	77.7549	9.08887	77.7549	47.6854			77.7549	47.433	77.7549
	77.8237	0	77.8237	0.541648					77.8237	28.5753	77.8237	29.9838			77.8237	11.5646	77.8237	12.5336	77.8237	2.98919	77.8237	2.01206			77.8237	44.9238			77.8237	42.6343			77.8237	15.0998	77.8237	15.9233			77.8237	7.89271	77.8237	9.3672	77.8237	51.002			77.8237	51.1744	77.8237
	77.8925	0	77.8925	0.548707					77.8925	30.6858	77.8925	32.0305			77.8925	12.1097	77.8925	13.5045	77.8925	3.23274	77.8925	2.02878			77.8925	47.5644			77.8925	45.1451			77.8925	15.5307	77.8925	16.357			77.8925	8.05777	77.8925	9.57175	77.8925	54.0537			77.8925	54.7234	77.8925
	77.9613	0	77.9613	0.549459					77.9613	32.6143	77.9613	33.8718			77.9613	12.5562	77.9613	14.4099	77.9613	3.39631	77.9613	2.04006			77.9613	49.8978			77.9613	47.3616			77.9613	15.8536	77.9613	16.6808			77.9613	8.17773	77.9613	9.71606	77.9613	56.7854			77.9613	58.009	77.9613
	78.0301	0	78.0301	0.548579					78.0301	34.3304	78.0301	35.4843			78.0301	12.9061	78.0301	15.2218	78.0301	3.49705	78.0301	2.04908			78.0301	51.9142			78.0301	49.2755			78.0301	16.0904	78.0301	16.9172			78.0301	8.2646	78.0301	9.81735	78.0301	59.1798			78.0301	60.9986	78.0301
	78.0989	0	78.0989	0.551163					78.0989	35.8232	78.0989	36.8632			78.0989	13.1708	78.0989	15.9237	78.0989	3.55428	78.0989	2.05746			78.0989	53.6256			78.0989	50.8972			78.0989	16.2624	78.0989	17.0897			78.0989	8.33017	78.0989	9.89147	78.0989	61.2421			78.0989	63.6779	78.0989
	78.1677	0	78.1677	0.559497					78.1677	37.0921	78.1677	38.0161			78.1677	13.3648	78.1677	16.508	78.1677	3.58625	78.1677	2.06638			78.1677	55.0524			78.1677	52.2455			78.1677	16.389	78.1677	17.2183			78.1677	8.38417	78.1677	9.94982	78.1677	62.9865			78.1677	66.0398	78.1677
	78.2365	0	78.2365	0.573071					78.2365	38.1497	78.2365	38.9628			78.2365	13.5036	78.2365	16.9782	78.2365	3.60644	78.2365	2.07601			78.2365	56.2237			78.2365	53.3466			78.2365	16.486	78.2365	17.3171			78.2365	8.43221	78.2365	9.99848	78.2365	64.4381			78.2365	68.0888	78.2365
	78.3053	0	78.3053	0.593053					78.3053	39.0126	78.3053	39.7249			78.3053	13.6043	78.3053	17.3445	78.3053	3.62447	78.3053	2.08635			78.3053	57.167			78.3053	54.2286			78.3053	16.5659	78.3053	17.3991			78.3053	8.47842	78.3053	10.0431	78.3053	65.6216			78.3053	69.8293	78.3053
	78.3741	0	78.3741	0.618624					78.3741	39.7008	78.3741	40.3258			78.3741	13.6826	78.3741	17.6218	78.3741	3.64506	78.3741	2.09642			78.3741	57.9111			78.3741	54.9219			78.3741	16.637	78.3741	17.472			78.3741	8.5248	78.3741	10.0865	78.3741	66.5647			78.3741	71.2727	78.3741
	78.4429	0	78.4429	0.646419					78.4429	40.2398	78.4429	40.7912			78.4429	13.7507	78.4429	17.8273	78.4429	3.66748	78.4429	2.10514			78.4429	58.4887			78.4429	55.4568			78.4429	16.7037	78.4429	17.538			78.4429	8.57036	78.4429	10.1293	78.4429	67.2997			78.4429	72.4401	78.4429
	78.5117	0	78.5117	0.671825					78.5117	40.6566	78.5117	41.1483			78.5117	13.8153	78.5117	17.9792	78.5117	3.68847	78.5117	2.11247			78.5117	58.9289			78.5117	55.8603			78.5117	16.7658	78.5117	17.5973			78.5117	8.61386	78.5117	10.1713	78.5117	67.8604			78.5117	73.3614	78.5117
	78.5805	0	78.5805	0.69282					78.5805	40.9767	78.5805	41.4212			78.5805	13.8767	78.5805	18.0919	78.5805	3.70565	78.5805	2.11842			78.5805	59.2573			78.5805	56.1579			78.5805	16.822	78.5805	17.6484			78.5805	8.65468	78.5805	10.2135	78.5805	68.2784			78.5805	74.0704	78.5805
	78.6493	0	78.6493	0.706685					78.6493	41.2193	78.6493	41.6266			78.6493	13.9294	78.6493	18.1726	78.6493	3.7164	78.6493	2.11916			78.6493	59.4964			78.6493	56.3724			78.6493	16.8687	78.6493	17.6899			78.6493	8.69024	78.6493	10.2531	78.6493	68.5817			78.6493	74.6	78.6493
	78.7181	0	78.7181	0.710907					78.7181	41.3989	78.7181	41.777			78.7181	13.9686	78.7181	18.227	78.7181	3.72	78.7181	2.11267			78.7181	59.6649			78.7181	56.5247			78.7181	16.9042	78.7181	17.7231			78.7181	8.71902	78.7181	10.2855	78.7181	68.7948			78.7181	74.9817	78.7181
	78.7869	0	78.7869	0.70953					78.7869	41.531	78.7869	41.8884			78.7869	13.9983	78.7869	18.2642	78.7869	3.72068	78.7869	2.10257			78.7869	59.784			78.7869	56.6355			78.7869	16.9343	78.7869	17.7526			78.7869	8.74542	78.7869	10.3116	78.7869	68.9435			78.7869	75.2504	78.7869
	78.8558	0	78.8558	0.707516					78.8558	41.6291	78.8558	41.9754			78.8558	14.0243	78.8558	18.2913	78.8558	3.72349	78.8558	2.09452			78.8558	59.8731			78.8558	56.722			78.8558	16.9652	78.8558	17.7828			78.8558	8.77535	78.8558	10.3353	78.8558	69.0503			78.8558	75.438	78.8558
	78.9246	0	78.9246	0.70754					78.9246	41.703	78.9246	42.0481			78.9246	14.0495	78.9246	18.3122	78.9246	3.73015	78.9246	2.09206			78.9246	59.9446			78.9246	56.7938			78.9246	16.9984	78.9246	17.8163			78.9246	8.81187	78.9246	10.3607	78.9246	69.1307			78.9246	75.5692	78.9246
	78.9934	0	78.9934	0.705888					78.9934	41.7584	78.9934	42.1097			78.9934	14.073	78.9934	18.3258	78.9934	3.73766	78.9934	2.09237			78.9934	60.0041			78.9934	56.8509			78.9934	17.0303	78.9934	17.8526			78.9934	8.85096	78.9934	10.387	78.9934	69.1912			78.9934	75.6579	78.9934
	79.0622	0	79.0622	0.701282					79.0622	41.8006	79.0622	42.1629			79.0622	14.0966	79.0622	18.332	79.0622	3.74191	79.0622	2.09188			79.0622	60.0556			79.0622	56.894			79.0622	17.0586	79.0622	17.8912			79.0622	8.88829	79.0622	10.4133	79.0622	69.2371			79.0622	75.7151	79.0622
	79.131	0	79.131	0.69677					79.131	41.8361	79.131	42.2129			79.131	14.1221	79.131	18.333	79.131	3.74226	79.131	2.08896			79.131	60.1008			79.131	56.9265			79.131	17.0846	79.131	17.93			79.131	8.92247	79.131	10.4416	79.131	69.2743			79.131	75.7509	79.131
	79.1998	0	79.1998	0.696754					79.1998	41.8703	79.1998	42.2639			79.1998	14.1505	79.1998	18.3346	79.1998	3.74244	79.1998	2.08537			79.1998	60.1415			79.1998	56.9518			79.1998	17.1124	79.1998	17.9685			79.1998	8.95572	79.1998	10.4727	79.1998	69.3066			79.1998	75.7726	79.1998
	79.2686	0	79.2686	0.703776					79.2686	41.9065	79.2686	42.318			79.2686	14.1841	79.2686	18.3416	79.2686	3.74727	79.2686	2.0871			79.2686	60.1809			79.2686	56.9743			79.2686	17.1458	79.2686	18.0107			79.2686	8.99365	79.2686	10.5091	79.2686	69.3374			79.2686	75.786	79.2686
	79.3374	0	79.3374	0.715061					79.3374	41.9424	79.3374	42.3735			79.3374	14.2235	79.3374	18.3537	79.3374	3.76017	79.3374	2.09463			79.3374	60.2195			79.3374	56.9948			79.3374	17.1837	79.3374	18.0578			79.3374	9.03745	79.3374	10.5512	79.3374	69.3649			79.3374	75.793	79.3374
	79.4062	0	79.4062	0.727049					79.4062	41.9748	79.4062	42.4262			79.4062	14.266	79.4062	18.3652	79.4062	3.78398	79.4062	2.10348			79.4062	60.2544			79.4062	57.0105			79.4062	17.2223	79.4062	18.1067			79.4062	9.08494	79.4062	10.5964	79.4062	69.385			79.4062	75.7908	79.4062
	79.475	0	79.475	0.738722					79.475	42.004	79.475	42.4756			79.475	14.3101	79.475	18.3753	79.475	3.81848	79.475	2.11171			79.475	60.2848			79.475	57.0216			79.475	17.2609	79.475	18.1565			79.475	9.13646	79.475	10.6464	79.475	69.3977			79.475	75.7785	79.475
	79.5438	0	79.5438	0.751859					79.5438	42.033	79.5438	42.5241			79.5438	14.3556	79.5438	18.3855	79.5438	3.85817	79.5438	2.11992			79.5438	60.3122			79.5438	57.0322			79.5438	17.3025	79.5438	18.2088			79.5438	9.19338	79.5438	10.7033	79.5438	69.4075			79.5438	75.7587	79.5438
	79.6126	0	79.6126	0.768057					79.6126	42.0615	79.6126	42.5724			79.6126	14.4011	79.6126	18.3948	79.6126	3.89804	79.6126	2.12733			79.6126	60.3384			79.6126	57.0426			79.6126	17.3477	79.6126	18.2624			79.6126	9.25412	79.6126	10.7657	79.6126	69.4148			79.6126	75.733	79.6126
	79.6814	0	79.6814	0.784929					79.6814	42.086	79.6814	42.6192			79.6814	14.4447	79.6814	18.3988	79.6814	3.93591	79.6814	2.13329			79.6814	60.3625			79.6814	57.0498			79.6814	17.3931	79.6814	18.3146			79.6814	9.31642	79.6814	10.83	79.6814	69.4173			79.6814	75.7004	79.6814
	79.7502	0	79.7502	0.797425					79.7502	42.107	79.7502	42.6645			79.7502	14.4884	79.7502	18.3961	79.7502	3.96955	79.7502	2.13984			79.7502	60.3836			79.7502	57.0522			79.7502	17.4374	79.7502	18.3663			79.7502	9.37993	79.7502	10.8943	79.7502	69.4143			79.7502	75.6602	79.7502
	79.819	0	79.819	0.803145					79.819	42.1255	79.819	42.7062			79.819	14.5322	79.819	18.3866	79.819	3.99645	79.819	2.14763			79.819	60.4001			79.819	57.0483			79.819	17.4788	79.819	18.4159			79.819	9.44244	79.819	10.9561	79.819	69.4045			79.819	75.6113	79.819
	79.8878	0	79.8878	0.804441					79.8878	42.1409	79.8878	42.7459			79.8878	14.5746	79.8878	18.371	79.8878	4.01888	79.8878	2.15568			79.8878	60.4139			79.8878	57.0388			79.8878	17.5171	79.8878	18.462			79.8878	9.50238	79.8878	11.0128	79.8878	69.3877			79.8878	75.5548	79.8878
	79.9567	0	79.9567	0.805041					79.9567	42.1509	79.9567	42.7867			79.9567	14.6133	79.9567	18.3508	79.9567	4.03993	79.9567	2.16102			79.9567	60.4264			79.9567	57.0259			79.9567	17.5533	79.9567	18.5053			79.9567	9.55942	79.9567	11.0656	79.9567	69.3656			79.9567	75.4916	79.9567
	80.0255	0	80.0255	0.809673					80.0255	42.1551	80.0255	42.8283			80.0255	14.6473	80.0255	18.326	80.0255	4.06132	80.0255	2.16278			80.0255	60.4359			80.0255	57.0106			80.0255	17.5889	80.0255	18.5477			80.0255	9.61587	80.0255	11.1172	80.0255	69.3387			80.0255	75.421	80.0255
	80.0943	0	80.0943	0.817825					80.0943	42.1507	80.0943	42.8664			80.0943	14.6754	80.0943	18.2932	80.0943	4.08171	80.0943	2.16341			80.0943	60.4394			80.0943	56.9905			80.0943	17.6224	80.0943	18.5887			80.0943	9.67445	80.0943	11.1696	80.0943	69.3064			80.0943	75.3399	80.0943
	80.1631	0	80.1631	0.823617					80.1631	42.1354	80.1631	42.8975			80.1631	14.6964	80.1631	18.2482	80.1631	4.09917	80.1631	2.16419			80.1631	60.4346			80.1631	56.9612			80.1631	17.652	80.1631	18.6268			80.1631	9.73646	80.1631	11.2248	80.1631	69.2657			80.1631	75.2449	80.1631
	80.2319	0	80.2319	0.823657					80.2319	42.1109	80.2319	42.9216			80.2319	14.7129	80.2319	18.1912	80.2319	4.11591	80.2319	2.16789			80.2319	60.423			80.2319	56.9211			80.2319	17.6778	80.2319	18.6646			80.2319	9.80393	80.2319	11.2849	80.2319	69.2156			80.2319	75.1355	80.2319
	80.3007	0	80.3007	0.816627					80.3007	42.0796	80.3007	42.9405			80.3007	14.7283	80.3007	18.1258	80.3007	4.13576	80.3007	2.17793			80.3007	60.4061			80.3007	56.8719			80.3007	17.7023	80.3007	18.7064			80.3007	9.87619	80.3007	11.3518	80.3007	69.1569			80.3007	75.0128	80.3007
	80.3695	0	80.3695	0.801703					80.3695	42.0402	80.3695	42.9545			80.3695	14.7419	80.3695	18.0507	80.3695	4.15974	80.3695	2.19496			80.3695	60.3823			80.3695	56.8145			80.3695	17.7254	80.3695	18.7533			80.3695	9.95019	80.3695	11.4261	80.3695	69.0895			80.3695	74.8748	80.3695
	80.4383	0	80.4383	0.779454					80.4383	41.9891	80.4383	42.9611			80.4383	14.7505	80.4383	17.9636	80.4383	4.18603	80.4383	2.21802			80.4383	60.3481			80.4383	56.7478			80.4383	17.7464	80.4383	18.8052			80.4383	10.0248	80.4383	11.5088	80.4383	69.011			80.4383	74.7181	80.4383
	80.5071	0	80.5071	0.75267					80.5071	41.9244	80.5071	42.9583			80.5071	14.7548	80.5071	17.8663	80.5071	4.21438	80.5071	2.24703			80.5071	60.303			80.5071	56.6721			80.5071	17.7691	80.5071	18.8628			80.5071	10.1024	80.5071	11.6007	80.5071	68.9195			80.5071	74.5416	80.5071
	80.5759	0	80.5759	0.721172					80.5759	41.8446	80.5759	42.944			80.5759	14.7534	80.5759	17.7598	80.5759	4.2458	80.5759	2.2811			80.5759	60.2456			80.5759	56.5859			80.5759	17.7953	80.5759	18.9269			80.5759	10.1849	80.5759	11.7011	80.5759	68.8122			80.5759	74.3433	80.5759
	80.6447	0	80.6447	0.683147					80.6447	41.7464	80.6447	42.9152			80.6447	14.7441	80.6447	17.6402	80.6447	4.28049	80.6447	2.31748			80.6447	60.1728			80.6447	56.484			80.6447	17.8235	80.6447	18.994			80.6447	10.2738	80.6447	11.8088	80.6447	68.6842			80.6447	74.1189	80.6447
	80.7135	0	80.7135	0.639106					80.7135	41.6291	80.7135	42.8719			80.7135	14.727	80.7135	17.5043	80.7135	4.32002	80.7135	2.35609			80.7135	60.083			80.7135	56.3622			80.7135	17.8535	80.7135	19.0612			80.7135	10.3705	80.7135	11.9234	80.7135	68.5332			80.7135	73.8649	80.7135
	80.7823	0	80.7823	0.591746					80.7823	41.4921	80.7823	42.8151			80.7823	14.7027	80.7823	17.3485	80.7823	4.36508	80.7823	2.3997			80.7823	59.9753			80.7823	56.2177			80.7823	17.8835	80.7823	19.1281			80.7823	10.4756	80.7823	12.0445	80.7823	68.3568			80.7823	73.575	80.7823
	80.8511	0	80.8511	0.54428					80.8511	41.336	80.8511	42.7472			80.8511	14.6727	80.8511	17.1701	80.8511	4.41332	80.8511	2.45006			80.8511	59.8502			80.8511	56.0504			80.8511	17.9125	80.8511	19.1959			80.8511	10.5901	80.8511	12.1719	80.8511	68.1549			80.8511	73.2466	80.8511
	80.9199	0	80.9199	0.496054					80.9199	41.1622	80.9199	42.6713			80.9199	14.6385	80.9199	16.9687	80.9199	4.46091	80.9199	2.5052			80.9199	59.7091			80.9199	55.8601			80.9199	17.9404	80.9199	19.2647			80.9199	10.7113	80.9199	12.3044	80.9199	67.927			80.9199	72.8784	80.9199
	80.9887	0	80.9887	0.446443					80.9887	40.9725	80.9887	42.5916			80.9887	14.6013	80.9887	16.7487	80.9887	4.50521	80.9887	2.56206			80.9887	59.554			80.9887	55.6497			80.9887	17.9653	80.9887	19.3349			80.9887	10.836	80.9887	12.4376	80.9887	67.6739			80.9887	72.4719	80.9887
	81.0576	0	81.0576	0.39772					81.0576	40.771	81.0576	42.5131			81.0576	14.5652	81.0576	16.5179	81.0576	4.54722	81.0576	2.61948			81.0576	59.3891			81.0576	55.4256			81.0576	17.9865	81.0576	19.4096			81.0576	10.9641	81.0576	12.5692	81.0576	67.3996			81.0576	72.0302	81.0576
	81.1264	0	81.1264	0.35122					81.1264	40.5583	81.1264	42.4376			81.1264	14.5317	81.1264	16.2823	81.1264	4.58679	81.1264	2.676			81.1264	59.2155			81.1264	55.1895			81.1264	18.002	81.1264	19.4886			81.1264	11.0919	81.1264	12.6955	81.1264	67.105			81.1264	71.5537	81.1264
	81.1952	0	81.1952	0.308496					81.1952	40.3365	81.1952	42.363			81.1952	14.5005	81.1952	16.0474	81.1952	4.62464	81.1952	2.73287			81.1952	59.0307			81.1952	54.9395			81.1952	18.0114	81.1952	19.5692			81.1952	11.2146	81.1952	12.8148	81.1952	66.7888			81.1952	71.0437	81.1952
	81.264	0	81.264	0.268393					81.264	40.1056	81.264	42.2816			81.264	14.4667	81.264	15.8143	81.264	4.66116	81.264	2.79247			81.264	58.8286			81.264	54.6705			81.264	18.0174	81.264	19.6451			81.264	11.327	81.264	12.9259	81.264	66.4459			81.264	70.4991	81.264
	81.3328	0	81.3328	0.227909					81.3328	39.8652	81.3328	42.1853			81.3328	14.4263	81.3328	15.5844	81.3328	4.70085	81.3328	2.86106			81.3328	58.6032			81.3328	54.3798			81.3328	18.027	81.3328	19.7158			81.3328	11.4289	81.3328	13.0316	81.3328	66.0713			81.3328	69.9191	81.3328
	81.4016	0	81.4016	0.183479					81.4016	39.6117	81.4016	42.0647			81.4016	14.3751	81.4016	15.3546	81.4016	4.74731	81.4016	2.94589			81.4016	58.3453			81.4016	54.0618			81.4016	18.0473	81.4016	19.7818			81.4016	11.5259	81.4016	13.1374	81.4016	65.6562			81.4016	69.2998	81.4016
	81.4704	0	81.4704	0.129997					81.4704	39.3337	81.4704	41.905			81.4704	14.3036	81.4704	15.114	81.4704	4.80071	81.4704	3.05349			81.4704	58.0395			81.4704	53.7055			81.4704	18.0806	81.4704	19.8429			81.4704	11.6241	81.4704	13.2463	81.4704	65.1868			81.4704	68.632	81.4704
	81.5392	0	81.5392	0.0604241					81.5392	39.0097	81.5392	41.6836			81.5392	14.1984	81.5392	14.8408	81.5392	4.85811	81.5392	3.18732			81.5392	57.6617			81.5392	53.2933			81.5392	18.123	81.5392	19.8964			81.5392	11.7241	81.5392	13.3569	81.5392	64.6419			81.5392	67.8979	81.5392
	81.608	0	81.608	-0.0281892					81.608	38.617	81.608	41.3785			81.608	14.0481	81.608	14.5103	81.608	4.91806	81.608	3.35109			81.608	57.1872			81.608	52.8073			81.608	18.1724	81.608	19.9411			81.608	11.8281	81.608	13.4712	81.608	63.9994			81.608	67.0764	81.608
	81.6768	0	81.6768	-0.136978					81.6768	38.1355	81.6768	40.9709			81.6768	13.8437	81.6768	14.0994	81.6768	4.98082	81.6768	3.54906			81.6768	56.5937			81.6768	52.2301			81.6768	18.2297	81.6768	19.9761			81.6768	11.9402	81.6768	13.593	81.6768	63.2373			81.6768	66.145	81.6768
	81.7456	0	81.7456	-0.26962					81.7456	37.5417	81.7456	40.437			81.7456	13.5751	81.7456	13.5815	81.7456	5.04762	81.7456	3.78506			81.7456	55.855			81.7456	51.5409			81.7456	18.2942	81.7456	20.0006			81.7456	12.0629	81.7456	13.7249	81.7456	62.3261			81.7456	65.0715	81.7456
	81.8144	0	81.8144	-0.429988					81.8144	36.8138	81.8144	39.7528			81.8144	13.2327	81.8144	12.9287	81.8144	5.12004	81.8144	4.06394			81.8144	54.9458			81.8144	50.7179			81.8144	18.3646	81.8144	20.0128			81.8144	12.1954	81.8144	13.8694	81.8144	61.2332			81.8144	63.8205	81.8144
	81.8832	0	81.8832	-0.618869					81.8832	35.9357	81.8832	38.9007			81.8832	12.809	81.8832	12.1209	81.8832	5.20111	81.8832	4.38911			81.8832	53.8445			81.8832	49.7437			81.8832	18.4372	81.8832	20.0107			81.8832	12.3368	81.8832	14.0267	81.8832	59.9303			81.8832	62.3591	81.8832
	81.952	0	81.952	-0.837202					81.952	34.8929	81.952	37.8654			81.952	12.2974	81.952	11.1413	81.952	5.29027	81.952	4.75766			81.952	52.5288			81.952	48.5986			81.952	18.502	81.952	19.9874			81.952	12.484	81.952	14.1906	81.952	58.3887			81.952	60.6525	81.952
	82.0208	0	82.0208	-1.08581					82.0208	33.6723	82.0208	36.6353			82.0208	11.6948	82.0208	9.97922	82.0208	5.38354	82.0208	5.15836			82.0208	50.9779			82.0208	47.2607			82.0208	18.5426	82.0208	19.9299			82.0208	12.6274	82.0208	14.3494	82.0208	56.5811			82.0208	58.668	82.0208
	82.0896	0	82.0896	-1.35997					82.0896	32.2709	82.0896	35.2088			82.0896	11.0035	82.0896	8.63882	82.0896	5.47418	82.0896	5.57568			82.0896	49.1797			82.0896	45.7157			82.0896	18.5405	82.0896	19.8202			82.0896	12.7525	82.0896	14.4875	82.0896	54.4894			82.0896	56.3841	82.0896
	82.1585	0	82.1585	-1.64839					82.1585	30.7029	82.1585	33.5969			82.1585	10.2377	82.1585	7.14491	82.1585	5.55677	82.1585	5.98914			82.1585	47.1372			82.1585	43.9608			82.1585	18.4757	82.1585	19.639			82.1585	12.8451	82.1585	14.5875	82.1585	52.1126			82.1585	53.7994	82.1585
	82.2273	0	82.2273	-1.93816					82.2273	28.9968	82.2273	31.8229			82.2273	9.41938	82.2273	5.54225	82.2273	5.62418	82.2273	6.37225			82.2273	44.8656			82.2273	42.0035			82.2273	18.328	82.2273	19.3667			82.2273	12.8867	82.2273	14.6277	82.2273	49.4665			82.2273	50.9315	82.2273
	82.2961	0	82.2961	-2.21851					82.2961	27.1883	82.2961	29.9173			82.2961	8.57137	82.2961	3.88656	82.2961	5.66352	82.2961	6.69442			82.2961	42.3875			82.2961	39.8568			82.2961	18.0726	82.2961	18.9816			82.2961	12.8535	82.2961	14.5809	82.2961	46.5783			82.2961	47.8133	82.2961
	82.3649	0	82.3649	-2.47836					82.3649	25.3131	82.3649	27.9118			82.3649	7.71581	82.3649	2.23778	82.3649	5.65982	82.3649	6.92693			82.3649	39.7254			82.3649	37.5334			82.3649	17.6843	82.3649	18.4628			82.3649	12.7209	82.3649	14.4187	82.3649	43.4775			82.3649	44.4827	82.3649
	82.4337	0	82.4337	-2.70426					82.4337	23.409	82.4337	25.8426			82.4337	6.87796	82.4337	0.664986	82.4337	5.60336	82.4337	7.04889			82.4337	36.9074			82.4337	35.0499			82.4337	17.1455	82.4337	17.796			82.4337	12.4695	82.4337	14.1205	82.4337	40.2013			82.4337	40.9856	82.4337
	82.5025	0	82.5025	-2.88232					82.5025	21.5108	82.5025	23.7479			82.5025	6.08123	82.5025	-0.760532	82.5025	5.48759	82.5025	7.04658			82.5025	33.9648			82.5025	32.4267			82.5025	16.4459	82.5025	16.9753			82.5025	12.0844	82.5025	13.6723	82.5025	36.7922			82.5025	37.3741	82.5025
	82.5713	0	82.5713	-2.99808					82.5713	19.642	82.5713	21.6632			82.5713	5.34343	82.5713	-1.97598	82.5713	5.30829	82.5713	6.91393			82.5713	30.9302			82.5713	29.6867			82.5713	15.5826	82.5713	16.0029			82.5713	11.5605	82.5713	13.0687	82.5713	33.2943			82.5713	33.7007	82.5713
	82.6401	0	82.6401	-3.04286					82.6401	17.815	82.6401	19.6155			82.6401	4.67451	82.6401	-2.93763	82.6401	5.064	82.6401	6.65274			82.6401	27.839			82.6401	26.8571			82.6401	14.5609	82.6401	14.8874			82.6401	10.9002	82.6401	12.3121	82.6401	29.757			82.6401	30.0209	82.6401
	82.7089	0	82.7089	-3.01645					82.7089	16.0299	82.7089	17.6146			82.7089	4.07358	82.7089	-3.62547	82.7089	4.75561	82.7089	6.27255			82.7089	24.7258			82.7089	23.9677			82.7089	13.3926	82.7089	13.6424			82.7089	10.1122	82.7089	11.4115	82.7089	26.2297			82.7089	26.3865	82.7089
	82.7777	0	82.7777	-2.92215					82.7777	14.28	82.7777	15.6563			82.7777	3.53266	82.7777	-4.03923	82.7777	4.38771	82.7777	5.7903			82.7777	21.6263			82.7777	21.0532			82.7777	12.0989	82.7777	12.2883			82.7777	9.21277	82.7777	10.3838	82.7777	22.7613			82.7777	22.8453	82.7777
	82.8465	0	82.8465	-2.76473					82.8465	12.5553	82.8465	13.73			82.8465	3.03995	82.8465	-4.19885	82.8465	3.96859	82.8465	5.22714			82.8465	18.5772			82.8465	18.1531			82.8465	10.7099	82.8465	10.8535			82.8465	8.22347	82.8465	9.25468	82.8465	19.3976			82.8465	19.4377	82.8465
	82.9153	0	82.9153	-2.55221					82.9153	10.8607	82.9153	11.8409			82.9153	2.58773	82.9153	-4.13791	82.9153	3.51284	82.9153	4.60998			82.9153	15.638			82.9153	15.3307			82.9153	9.2723	82.9153	9.38222			82.9153	7.17889	82.9153	8.06445	82.9153	16.203			82.9153	16.2206	82.9153
	82.9841	0	82.9841	-2.29706					82.9841	9.2178	82.9841	10.0153			82.9841	2.17313	82.9841	-3.89727	82.9841	3.04005	82.9841	3.97026			82.9841	12.8825			82.9841	12.6642			82.9841	7.84373	82.9841	7.9281			82.9841	6.12309	82.9841	6.86353	82.9841	13.2523			82.9841	13.261	82.9841
	83.0529	0	83.0529	-2.01566					83.0529	7.6581	83.0529	8.29175			83.0529	1.79672	83.0529	-3.52288	83.0529	2.57024	83.0529	3.33776			83.0529	10.3789			83.0529	10.2263			83.0529	6.47963	83.0529	6.5438			83.0529	5.09929	83.0529	5.70172	83.0529	10.6086			83.0529	10.6156	83.0529
	83.1217	0	83.1217	-1.72295					83.1217	6.20842	83.1217	6.70202			83.1217	1.45951	83.1217	-3.06219	83.1217	2.11779	83.1217	2.73429			83.1217	8.16469			83.1217	8.05938			83.1217	5.21936	83.1217	5.26649			83.1217	4.13935	83.1217	4.61637	83.1217	8.29994			83.1217	8.30755	83.1217
	83.1905	0	83.1905	-1.43394					83.1905	4.90025	83.1905	5.27914			83.1905	1.16281	83.1905	-2.56378	83.1905	1.69665	83.1905	2.17933			83.1905	6.26576			83.1905	6.19413			83.1905	4.0957	83.1905	4.12774			83.1905	3.27179	83.1905	3.63956	83.1905	6.34193			83.1905	6.34992	83.1905
	83.2594	0	83.2594	-1.16262					83.2594	3.76129	83.2594	4.04806			83.2594	0.906965	83.2594	-2.07161	83.2594	1.31897	83.2594	1.68857			83.2594	4.68975			83.2594	4.64169			83.2594	3.12942	83.2594	3.14788			83.2594	2.5168	83.2594	2.79284	83.2594	4.73198			83.2594	4.73975	83.2594
	83.3282	0	83.3282	-0.920249					83.3282	2.80959	83.3282	3.0218			83.3282	0.691656	83.3282	-1.62027	83.3282	0.993531	83.3282	1.27147			83.3282	3.42659			83.3282	3.39452			83.3282	2.32897	83.3282	2.33585			83.3282	1.8842	83.3282	2.08643	83.3282	3.45154			83.3282	3.45868	83.3282
	83.397	0	83.397	-0.712673					83.397	2.04523	83.397	2.19655			83.397	0.515672	83.397	-1.23093	83.397	0.724147	83.397	0.92979			83.397	2.44634			83.397	2.42453			83.397	1.68865	83.397	1.68693			83.397	1.37235	83.397	1.51739	83.397	2.46376			83.397	2.47003	83.397
	83.4658	0	83.4658	-0.541033					83.4658	1.452	83.4658	1.55455			83.4658	0.376897	83.4658	-0.910971	83.4658	0.51011	83.4658	0.659478			83.4658	1.70729			83.4658	1.69141			83.4658	1.19254	83.4658	1.18573			83.4658	0.971379	83.4658	1.07354	83.4658	1.72171			83.4658	1.72688	83.4658
	83.5346	0	83.5346	-0.404279					83.5346	1.00487	83.5346	1.0702			83.5346	0.27112	83.5346	-0.659007	83.5346	0.346201	83.5346	0.452145			83.5346	1.16439			83.5346	1.1516			83.5346	0.819325	83.5346	0.810652			83.5346	0.666763	83.5346	0.737736	83.5346	1.17712			83.5346	1.18108	83.5346
	83.6034	0	83.6034	-0.298264					83.6034	0.677263	83.6034	0.716572			83.6034	0.193482	83.6034	-0.469002	83.6034	0.225713	83.6034	0.298437			83.6034	0.775825			83.6034	0.764734			83.6034	0.54641	83.6034	0.538819			83.6034	0.442992	83.6034	0.491533	83.6034	0.786844			83.6034	0.789605	83.6034
	83.6722	0	83.6722	-0.216014					83.6722	0.443221	83.6722	0.465825			83.6722	0.138293	83.6722	-0.330181	83.6722	0.14095	83.6722	0.188564			83.6722	0.503965			83.6722	0.494045			83.6722	0.352061	83.6722	0.347095			83.6722	0.284	83.6722	0.316508	83.6722	0.51301			83.6722	0.514507	83.6722
	83.741	0	83.741	-0.150789					83.741	0.278569	83.741	0.29129			83.741	0.0989027	83.741	-0.229878	83.741	0.0838319	83.741	0.112681			83.741	0.315938			83.741	0.307346			83.741	0.216777	83.741	0.214242			83.741	0.173989	83.741	0.195233	83.741	0.322877			83.741	0.323128	83.741
	83.8098	0	83.8098	-0.0978053					83.8098	0.164482	83.8098	0.171995			83.8098	0.069906	83.8098	-0.154313	83.8098	0.0474268	83.8098	0.0624136			83.8098	0.187018			83.8098	0.180483			83.8098	0.124769	83.8098	0.124051			83.8098	0.0998278	83.8098	0.113558	83.8098	0.19181			83.8098	0.190709	83.8098
	83.8786	0	83.8786	-0.0548751					83.8786	0.0877654	83.8786	0.0924421			83.8786	0.047183	83.8786	-0.0923714	83.8786	0.0258484	83.8786	0.031189			83.8786	0.10025			83.8786	0.0965415			83.8786	0.0643273	83.8786	0.0650629			83.8786	0.0519092	83.8786	0.060644	83.8786	0.102959			83.8786	0.100705	83.8786
	83.9474	0	83.9474	-0.0218047					83.9474	0.0364024	83.9474	0.039111			83.9474	0.0263673	83.9474	-0.0402697	83.9474	0.0128859	83.9474	0.0125611			83.9474	0.0418498			83.9474	0.0407821			83.9474	0.0251579	83.9474	0.0268948			83.9474	0.0212986	83.9474	0.0262376	83.9474	0.0425892			83.9474	0.0398892	83.9474
	84.0162	0	84.0162	0.000953848					84.0162	0.00134593	84.0162	0.00243552			84.0162	0.00546966	84.0162	-4.87579e-05	84.0162	0.00379383	84.0162	0.000913416			84.0162	0.00231312			84.0162	0.00254784			84.0162	-0.000313483	84.0162	0.00162098			84.0162	0.00122777	84.0162	0.00236548	84.0162	0.00102939			84.0162	-0.00119255	84.0162
	84.085	0	84.085	0.0146168					84.085	-0.0218755	84.085	-0.0222139			84.085	-0.0132801	84.085	0.0274558	84.085	-0.00354032	84.085	-0.00687634			84.085	-0.0240588			84.085	-0.0232772			84.085	-0.0161739	84.085	-0.0153573			84.085	-0.0122394	84.085	-0.0148723	84.085	-0.026709			84.085	-0.0276526	84.085
	84.1538	0	84.1538	0.0216946					84.1538	-0.0359271	84.1538	-0.0376037			84.1538	-0.0267255	84.1538	0.043171	84.1538	-0.00966366	84.1538	-0.0118527			84.1538	-0.0407401			84.1538	-0.0394947			84.1538	-0.0252372	84.1538	-0.0261103			84.1538	-0.021008	84.1538	-0.0264176	84.1538	-0.0434634			84.1538	-0.04261	84.1538
	84.2226	0	84.2226	0.0245832					84.2226	-0.0431276	84.2226	-0.045738			84.2226	-0.0325594	84.2226	0.048524	84.2226	-0.0140787	84.2226	-0.0145696			84.2226	-0.0493866			84.2226	-0.0480358			84.2226	-0.0297208	84.2226	-0.031511			84.2226	-0.0258116	84.2226	-0.0323546	84.2226	-0.0511745			84.2226	-0.0486676	84.2226
	84.2914	0	84.2914	0.0250592					84.2914	-0.0445281	84.2914	-0.0474965			84.2914	-0.0303761	84.2914	0.0457816	84.2914	-0.0161652	84.2914	-0.0152615			84.2914	-0.0508568			84.2914	-0.049718			84.2914	-0.0304146	84.2914	-0.0322275			84.2914	-0.0266765	84.2914	-0.0326784	84.2914	-0.0512585			84.2914	-0.0479298	84.2914
	84.3603	0	84.3603	0.0233982					84.3603	-0.0404255	84.3603	-0.0435232			84.3603	-0.0229739	84.3603	0.0372172	84.3603	-0.0161669	84.3603	-0.0144427			84.3603	-0.0462765			84.3603	-0.0453371			84.3603	-0.0279563	84.3603	-0.0294729			84.3603	-0.0240849	84.3603	-0.0282286	84.3603	-0.0452341			84.3603	-0.0416308	84.3603
	84.4291	0	84.4291	0.0195143					84.4291	-0.0311528	84.4291	-0.0342392			84.4291	-0.0132069	84.4291	0.024909	84.4291	-0.0139147	84.4291	-0.0123793			84.4291	-0.0363911			84.4291	-0.0353634			84.4291	-0.0226212	84.4291	-0.0240782			84.4291	-0.0186149	84.4291	-0.0202187	84.4291	-0.0341483			84.4291	-0.0307787	84.4291
	84.4979	0	84.4979	0.0126746					84.4979	-0.0178497	84.4979	-0.0204972			84.4979	-0.00312977	84.4979	0.010726	84.4979	-0.00954607	84.4979	-0.0089427			84.4979	-0.0221452			84.4979	-0.0208242			84.4979	-0.0146899	84.4979	-0.0162605			84.4979	-0.0109717	84.4979	-0.0104274	84.4979	-0.0192521			84.4979	-0.0168408	84.4979
	84.5667	0	84.5667	0.00282083					84.5667	-0.00148503	84.5667	-0.00305326			84.5667	0.00602521	84.5667	-0.00400808	84.5667	-0.0029821	84.5667	-0.00350913			84.5667	-0.00411533			84.5667	-0.00262448			84.5667	-0.00388987	84.5667	-0.00517029			84.5667	-0.00165833	84.5667	0.000205868	84.5667	-0.00158196			84.5667	-0.000721025	84.5667
	84.6355	0	84.6355	-0.00958913					84.6355	0.0169577	84.6355	0.0173455			84.6355	0.013681	84.6355	-0.0189413	84.6355	0.00525428	84.6355	0.00418717			84.6355	0.0174988			84.6355	0.0182492			84.6355	0.00997864	84.6355	0.00984642			84.6355	0.00931935	84.6355	0.0117649	84.6355	0.0187364			84.6355	0.0174778	84.6355
	84.7043	0	84.7043	-0.0232785					84.7043	0.036575	84.7043	0.039661			84.7043	0.0195282	84.7043	-0.0339455	84.7043	0.0141859	84.7043	0.0137878			84.7043	0.0421922			84.7043	0.0409492			84.7043	0.0264876	84.7043	0.0281157			84.7043	0.021839	84.7043	0.0246476	84.7043	0.0413596			84.7043	0.0381383	84.7043
	84.7731	0	84.7731	-0.0357705					84.7731	0.0573373	84.7731	0.0633823			84.7731	0.0240083	84.7731	-0.0481883	84.7731	0.0240964	84.7731	0.0252033			84.7731	0.0698796			84.7731	0.0656178			84.7731	0.0450782	84.7731	0.0486598			84.7731	0.0354805	84.7731	0.0393431	84.7731	0.0661605			84.7731	0.061826	84.7731
[truncated: 77 more columns]

## Sheet: 0 variable
	Panel 1. AUC for each of the replicates (Color coded as Plate Layout and illustrated in panel 3 as red dots)							Panel 2. Theoretical AUC calculated from equation 1							Panel 3. Graphical illustration of the standard curve calculated with equation 1 (blue) and values of AUC of the controls obtained in the experiment (red)
	Controls' Methylation Level	AUC	Controls' Methylation Level	Controls' Methylation Level	AUC			AUC 0%	6562.54			Methylation level	AUC
								x	Methylation level			0	6562.54
												0.001	6555.98
								Equation 1				0.01	6496.92
	1	0	1	1	0							0.02	6431.29
	1	-5.64313	1	1	-5.64313							0.03	6365.67
	1	0		#VALUE!								0.04	6300.04
	0.9	387.883	0.9	0.9	387.883							0.05	6234.41
	0.9	284.385	0.9	0.9	284.385							0.06	6168.79
	0.9	0		#VALUE!								0.07	6103.16
	0.8	0		#VALUE!								0.08	6037.54
	0.8	902.327	0.8	0.8	902.327							0.09	5971.91
	0.8	1034.05	0.8	0.8	1034.05							0.1	5906.29
	0.7	1137.54	0.7	0.7	1137.54							0.11	5840.66
	0.7	1231.45	0.7	0.7	1231.45							0.12	5775.04
	0.7	1133.27	0.7	0.7	1133.27							0.13	5709.41
	0.6	0		#VALUE!								0.14	5643.79
	0.6	1225.26	0.6	0.6	1225.26							0.15	5578.16
	0.6	1194.78	0.6	0.6	1194.78							0.16	5512.53
	0.5	1521.78	0.5	0.5	1521.78							0.17	5446.91
	0.5	0		#VALUE!								0.18	5381.28
	0.5	1386.17	0.5	0.5	1386.17							0.19	5315.66
	0.4	1726.19	0.4	0.4	1726.19							0.2	5250.03
	0.4	1796.51	0.4	0.4	1796.51							0.21	5184.41
	0.4	0		#VALUE!								0.22	5118.78
	0.3	2542.67	0.3	0.3	2542.67							0.23	5053.16
	0.3	2409.94	0.3	0.3	2409.94							0.24	4987.53
	0.3	2405.34	0.3	0.3	2405.34							0.25	4921.91
	0.2	0		#VALUE!								0.26	4856.28
	0.2	3084.06	0.2	0.2	3084.06							0.27	4790.66
	0.2	3206.27	0.2	0.2	3206.27							0.28	4725.03
	0.1	4528.49	0.1	0.1	4528.49							0.29	4659.4
	0.1	0		#VALUE!								0.3	4593.78
	0.1	4271.47	0.1	0.1	4271.47							0.31	4528.15
	0.05	5121.87	0.05	0.05	5121.87							0.32	4462.53
	0.05	0		#VALUE!								0.33	4396.9
	0.05	5416.6	0.05	0.05	5416.6							0.34	4331.28
	0.01	6233.92	0.01	0.01	6233.92							0.35	4265.65
	0.01	5878.64	0.01	0.01	5878.64							0.36	4200.03
	0.01	5625.26	0.01	0.01	5625.26							0.37	4134.4
	0.001	6481.15	0.001	0.001	6481.15							0.38	4068.78
	0.001	6459.19	0.001	0.001	6459.19							0.39	4003.15
	0.001	6547.07	0.001	0.001	6547.07							0.4	3937.52
	0	6577.45	0	0	6577.45							0.41	3871.9
	0	6528.71	0	0	6528.71							0.42	3806.27
	0	6581.47	0	0	6581.47							0.43	3740.65
												0.44	3675.02
												0.45	3609.4
												0.46	3543.77
												0.47	3478.15
												0.48	3412.52
												0.49	3346.9
												0.5	3281.27
												0.51	3215.65
												0.52	3150.02
												0.53	3084.39
												0.54	3018.77
												0.55	2953.14
												0.56	2887.52
												0.57	2821.89
												0.58	2756.27
												0.59	2690.64
												0.6	2625.02
												0.61	2559.39
												0.62	2493.77
												0.63	2428.14
												0.64	2362.51
												0.65	2296.89
												0.66	2231.26
												0.67	2165.64
												0.68	2100.01
												0.69	2034.39
												0.7	1968.76
												0.71	1903.14
												0.72	1837.51
												0.73	1771.89
												0.74	1706.26
												0.75	1640.64
												0.76	1575.01
												0.77	1509.38
												0.78	1443.76
												0.79	1378.13
												0.8	1312.51
												0.81	1246.88
												0.82	1181.26
												0.83	1115.63
												0.84	1050.01
												0.85	984.381
												0.86	918.756
												0.87	853.13
												0.88	787.505
												0.89	721.88
												0.9	656.254
												0.91	590.629
												0.92	525.003
												0.93	459.378
												0.94	393.752
												0.95	328.127
												0.96	262.502
												0.97	196.876
												0.98	131.251
												0.99	65.6254
												1	0

## Sheet: 1 variable
	Panel 1. AUC for each of the replicates (Color coded as Plate Layout and illustrated in panel 3 as red dots)							Panel 2. Theoretical AUC calculated from equation 2							Panel 3. Graphical illustration of the standard curve calculated with equation 2 (blue) and values of AUC of the controls obtained in the experiment (red)
	Controls' Methylation Level	AUC	Controls' Methylation Level	Controls' Methylation Level	AUC			AUC 0%	6562.54			Methylation level	AUC
								M	1			0	6562.54
								x	Methylation level			0.001	6549.43
												0.01	6432.27
	1	0	1	1	0			Equation 2				0.02	6303.94
	1	-5.64313	1	1	-5.64313							0.03	6177.53
	1	0		#VALUE!								0.04	6053.01
	0.9	387.883	0.9	0.9	387.883							0.05	5930.36
	0.9	284.385	0.9	0.9	284.385							0.06	5809.55
	0.9	0		#VALUE!								0.07	5690.55
	0.8	0		#VALUE!								0.08	5573.35
	0.8	902.327	0.8	0.8	902.327							0.09	5457.92
	0.8	1034.05	0.8	0.8	1034.05							0.1	5344.23
	0.7	1137.54	0.7	0.7	1137.54							0.11	5232.26
	0.7	1231.45	0.7	0.7	1231.45							0.12	5122
	0.7	1133.27	0.7	0.7	1133.27							0.13	5013.41
	0.6	0		#VALUE!								0.14	4906.47
	0.6	1225.26	0.6	0.6	1225.26							0.15	4801.17
	0.6	1194.78	0.6	0.6	1194.78							0.16	4697.47
	0.5	1521.78	0.5	0.5	1521.78							0.17	4595.37
	0.5	0		#VALUE!								0.18	4494.83
	0.5	1386.17	0.5	0.5	1386.17							0.19	4395.83
	0.4	1726.19	0.4	0.4	1726.19							0.2	4298.36
	0.4	1796.51	0.4	0.4	1796.51							0.21	4202.4
	0.4	0		#VALUE!								0.22	4107.92
	0.3	2542.67	0.3	0.3	2542.67							0.23	4014.9
	0.3	2409.94	0.3	0.3	2409.94							0.24	3923.33
	0.3	2405.34	0.3	0.3	2405.34							0.25	3833.18
	0.2	0		#VALUE!								0.26	3744.44
	0.2	3084.06	0.2	0.2	3084.06							0.27	3657.09
	0.2	3206.27	0.2	0.2	3206.27							0.28	3571.1
	0.1	4528.49	0.1	0.1	4528.49							0.29	3486.46
	0.1	0		#VALUE!								0.3	3403.16
	0.1	4271.47	0.1	0.1	4271.47							0.31	3321.16
	0.05	5121.87	0.05	0.05	5121.87							0.32	3240.46
	0.05	0		#VALUE!								0.33	3161.04
	0.05	5416.6	0.05	0.05	5416.6							0.34	3082.87
	0.01	6233.92	0.01	0.01	6233.92							0.35	3005.95
	0.01	5878.64	0.01	0.01	5878.64							0.36	2930.26
	0.01	5625.26	0.01	0.01	5625.26							0.37	2855.77
	0.001	6481.15	0.001	0.001	6481.15							0.38	2782.48
	0.001	6459.19	0.001	0.001	6459.19							0.39	2710.36
	0.001	6547.07	0.001	0.001	6547.07							0.4	2639.4
	0	6577.45	0	0	6577.45							0.41	2569.59
	0	6528.71	0	0	6528.71							0.42	2500.9
	0	6581.47	0	0	6581.47							0.43	2433.33
												0.44	2366.85
												0.45	2301.45
												0.46	2237.13
												0.47	2173.85
												0.48	2111.61
												0.49	2050.4
												0.5	1990.19
												0.51	1930.98
												0.52	1872.75
												0.53	1815.49
												0.54	1759.18
												0.55	1703.82
												0.56	1649.38
												0.57	1595.85
												0.58	1543.23
												0.59	1491.5
												0.6	1440.64
												0.61	1390.65
												0.62	1341.51
												0.63	1293.21
												0.64	1245.74
												0.65	1199.08
												0.66	1153.23
												0.67	1108.18
												0.68	1063.9
												0.69	1020.4
												0.7	977.658
												0.71	935.666
												0.72	894.413
												0.73	853.888
												0.74	814.081
												0.75	774.981
												0.76	736.579
												0.77	698.865
												0.78	661.828
												0.79	625.459
												0.8	589.748
												0.81	554.686
												0.82	520.263
												0.83	486.471
												0.84	453.299
												0.85	420.739
												0.86	388.783
												0.87	357.42
												0.88	326.644
												0.89	296.444
												0.9	266.813
												0.91	237.742
												0.92	209.224
												0.93	181.249
												0.94	153.811
												0.95	126.9
												0.96	100.51
												0.97	74.6324
												0.98	49.2599
												0.99	24.3849
												1	0

## Sheet: 1 variable_after LSA
	Panel 1. AUC for each of the replicates (Color coded as Plate Layout and illustrated in panel 3 as red dots)						Panel 2. Least Square Approximation					Panel 2. Theoretical AUC calculated from equation 2							Panel 3. Graphical illustration of the standard curve calculated with equation 2 (blue) and values of AUC of the controls obtained in the experiment (red)
	Controls' Methylation Level	AUC	Controls' Methylation Level	Controls' Methylation Level	AUC		Methylation Level	AUC estimated by the standard curve calculated from equation 3. (Listed in no 4)	Varians between AUC for each replicate and AUC calculated by equation 3			AUC 0%	6562.54			Methylation level	AUC
												M	1.93836			0	6562.54
												x	Methylation level			0.001	6543.28
																0.01	6372.19
	1	0	1	1	0		1	0	0			Equation 2				0.02	6186.74
	1	-5.64313	1	1	-5.64313		1	0	31.8449							0.03	6006.05
	1	0		#VALUE!			1	0								0.04	5830.03
	0.9	387.883	0.9	0.9	387.883		0.9	114.666	74647.6							0.05	5658.54
	0.9	284.385	0.9	0.9	284.385		0.9	114.666	28804.8							0.06	5491.5
	0.9	0		#VALUE!			0.9	114.666								0.07	5328.78
	0.8	0		#VALUE!			0.8	278.385								0.08	5170.28
	0.8	902.327	0.8	0.8	902.327		0.8	278.385	389304							0.09	5015.91
	0.8	1034.05	0.8	0.8	1034.05		0.8	278.385	571026							0.1	4865.56
	0.7	1137.54	0.7	0.7	1137.54		0.7	506.896	397705							0.11	4719.13
	0.7	1231.45	0.7	0.7	1231.45		0.7	506.896	524985							0.12	4576.53
	0.7	1133.27	0.7	0.7	1133.27		0.7	506.896	392347							0.13	4437.67
	0.6	0		#VALUE!			0.6	820.427								0.14	4302.45
	0.6	1225.26	0.6	0.6	1225.26		0.6	820.427	163891							0.15	4170.79
	0.6	1194.78	0.6	0.6	1194.78		0.6	820.427	140139							0.16	4042.59
	0.5	1521.78	0.5	0.5	1521.78		0.5	1244.89	76666.2							0.17	3917.79
	0.5	0		#VALUE!			0.5	1244.89								0.18	3796.28
	0.5	1386.17	0.5	0.5	1386.17		0.5	1244.89	19959							0.19	3678
	0.4	1726.19	0.4	0.4	1726.19		0.4	1813.41	7606.26							0.2	3562.85
	0.4	1796.51	0.4	0.4	1796.51		0.4	1813.41	285.445							0.21	3450.78
	0.4	0		#VALUE!			0.4	1813.41								0.22	3341.69
	0.3	2542.67	0.3	0.3	2542.67		0.3	2568.17	650.186							0.23	3235.52
	0.3	2409.94	0.3	0.3	2409.94		0.3	2568.17	25036.1							0.24	3132.19
	0.3	2405.34	0.3	0.3	2405.34		0.3	2568.17	26512.6							0.25	3031.64
	0.2	0		#VALUE!			0.2	3562.85								0.26	2933.8
	0.2	3084.06	0.2	0.2	3084.06		0.2	3562.85	229241							0.27	2838.59
	0.2	3206.27	0.2	0.2	3206.27		0.2	3562.85	127149							0.28	2745.96
	0.1	4528.49	0.1	0.1	4528.49		0.1	4865.56	113612							0.29	2655.84
	0.1	0		#VALUE!			0.1	4865.56								0.3	2568.17
	0.1	4271.47	0.1	0.1	4271.47		0.1	4865.56	352942							0.31	2482.89
	0.05	5121.87	0.05	0.05	5121.87		0.05	5658.54	288022							0.32	2399.93
	0.05	0		#VALUE!			0.05	5658.54								0.33	2319.24
	0.05	5416.6	0.05	0.05	5416.6		0.05	5658.54	58535.1							0.34	2240.77
	0.01	6233.92	0.01	0.01	6233.92		0.01	6372.19	19118.8							0.35	2164.45
	0.01	5878.64	0.01	0.01	5878.64		0.01	6372.19	243594							0.36	2090.24
	0.01	5625.26	0.01	0.01	5625.26		0.01	6372.19	557910							0.37	2018.08
	0.001	6481.15	0.001	0.001	6481.15		0.001	6543.28	3861.04							0.38	1947.92
	0.001	6459.19	0.001	0.001	6459.19		0.001	6543.28	7071.08							0.39	1879.71
	0.001	6547.07	0.001	0.001	6547.07		0.001	6543.28	14.3174							0.4	1813.41
	0	6577.45	0	0	6577.45		0	6562.54	222.153							0.41	1748.95
	0	6528.71	0	0	6528.71		0	6562.54	1144.83							0.42	1686.3
	0	6581.47	0	0	6581.47		0	6562.54	358.367							0.43	1625.41
																0.44	1566.24
							Root-mean-square-error		383.065							0.45	1508.74
																0.46	1452.88
																0.47	1398.6
																0.48	1345.87
																0.49	1294.64
																0.5	1244.89
																0.51	1196.57
																0.52	1149.65
																0.53	1104.09
																0.54	1059.86
																0.55	1016.91
																0.56	975.226
																0.57	934.766
																0.58	895.5
																0.59	857.397
																0.6	820.427
																0.61	784.56
																0.62	749.768
																0.63	716.023
																0.64	683.297
																0.65	651.564
																0.66	620.797
																0.67	590.971
																0.68	562.062
																0.69	534.045
																0.7	506.896
																0.71	480.593
																0.72	455.113
																0.73	430.434
																0.74	406.535
																0.75	383.395
																0.76	360.994
																0.77	339.311
																0.78	318.328
																0.79	298.025
																0.8	278.385
																0.81	259.389
																0.82	241.019
																0.83	223.26
																0.84	206.093
																0.85	189.503
																0.86	173.474
																0.87	157.991
																0.88	143.038
																0.89	128.601
																0.9	114.666
																0.91	101.218
																0.92	88.2444
																0.93	75.7316
																0.94	63.6667
																0.95	52.0371
																0.96	40.8305
																0.97	30.035
																0.98	19.6389
																0.99	9.63097
																1	0

## Sheet: 2 variables
	Panel 1. AUC for each of the replicates (Color coded as Plate Layout and illustrated in panel 3 as red dots)						Panel 2. Least Square Approximation					Panel 2. Theoretical AUC calculated from equation 3							Panel 3. Graphical illustration of the standard curve calculated with equation 3 (blue) and values of AUC of the controls obtained in the experiment (red)
	Controls' Methylation Level	AUC	Controls' Methylation Level	Controls' Methylation Level	AUC		Methylation Level	AUC estimated by the standard curve calculated from equation 3. (Listed in no 4)	Varians between AUC for each replicate and AUC calculated by equation 3			AUC 0%	6562.54			Methylation level	AUC
												M	1.93836			0	6562.54
												N	1			0.001	6543.3
												x	Methylation level			0.01	6373.43
	1	0	1	1	0		1	0	0							0.02	6191.54
	1	-5.64313	1	1	-5.64313		1	0	31.8449			Equation 3				0.03	6016.54
	1	0		#VALUE!			1	0								0.04	5848.13
	0.9	387.883	0.9	0.9	387.883		0.9	551.199	26672.1							0.05	5686.03
	0.9	284.385	0.9	0.9	284.385		0.9	551.199	71189.3							0.06	5529.95
	0.9	0		#VALUE!			0.9	551.199								0.07	5379.63
	0.8	0		#VALUE!			0.8	962.522								0.08	5234.82
	0.8	902.327	0.8	0.8	902.327		0.8	962.522	3623.44							0.09	5095.28
	0.8	1034.05	0.8	0.8	1034.05		0.8	962.522	5115.85							0.1	4960.79
	0.7	1137.54	0.7	0.7	1137.54		0.7	1310.42	29889.7							0.11	4831.12
	0.7	1231.45	0.7	0.7	1231.45		0.7	1310.42	6235.81							0.12	4706.07
	0.7	1133.27	0.7	0.7	1133.27		0.7	1310.42	31382							0.13	4585.44
	0.6	0		#VALUE!			0.6	1648.52								0.14	4469.05
	0.6	1225.26	0.6	0.6	1225.26		0.6	1648.52	179151							0.15	4356.71
	0.6	1194.78	0.6	0.6	1194.78		0.6	1648.52	205885							0.16	4248.26
	0.5	1521.78	0.5	0.5	1521.78		0.5	2021.1	249317							0.17	4143.52
	0.5	0		#VALUE!			0.5	2021.1								0.18	4042.34
	0.5	1386.17	0.5	0.5	1386.17		0.5	2021.1	403133							0.19	3944.58
	0.4	1726.19	0.4	0.4	1726.19		0.4	2472.79	557401							0.2	3850.09
	0.4	1796.51	0.4	0.4	1796.51		0.4	2472.79	457347							0.21	3758.73
	0.4	0		#VALUE!			0.4	2472.79								0.22	3670.37
	0.3	2542.67	0.3	0.3	2542.67		0.3	3057.65	265202							0.23	3584.89
	0.3	2409.94	0.3	0.3	2409.94		0.3	3057.65	419524							0.24	3502.17
	0.3	2405.34	0.3	0.3	2405.34		0.3	3057.65	425503							0.25	3422.09
	0.2	0		#VALUE!			0.2	3850.09								0.26	3344.55
	0.2	3084.06	0.2	0.2	3084.06		0.2	3850.09	586797							0.27	3269.43
	0.2	3206.27	0.2	0.2	3206.27		0.2	3850.09	414499							0.28	3196.64
	0.1	4528.49	0.1	0.1	4528.49		0.1	4960.79	186879							0.29	3126.08
	0.1	0		#VALUE!			0.1	4960.79								0.3	3057.65
	0.1	4271.47	0.1	0.1	4271.47		0.1	4960.79	475164							0.31	2991.27
	0.05	5121.87	0.05	0.05	5121.87		0.05	5686.03	318281							0.32	2926.85
	0.05	0		#VALUE!			0.05	5686.03								0.33	2864.31
	0.05	5416.6	0.05	0.05	5416.6		0.05	5686.03	72591.2							0.34	2803.57
	0.01	6233.92	0.01	0.01	6233.92		0.01	6373.43	19461.9							0.35	2744.55
	0.01	5878.64	0.01	0.01	5878.64		0.01	6373.43	244815							0.36	2687.18
	0.01	5625.26	0.01	0.01	5625.26		0.01	6373.43	559757							0.37	2631.38
	0.001	6481.15	0.001	0.001	6481.15		0.001	6543.3	3862.61							0.38	2577.1
	0.001	6459.19	0.001	0.001	6459.19		0.001	6543.3	7073.21							0.39	2524.25
	0.001	6547.07	0.001	0.001	6547.07		0.001	6543.3	14.2216							0.4	2472.79
	0	6577.45	0	0	6577.45		0	6562.54	222.153							0.41	2422.63
	0	6528.71	0	0	6528.71		0	6562.54	1144.83							0.42	2373.74
	0	6581.47	0	0	6581.47		0	6562.54	358.367							0.43	2326.04
																0.44	2279.48
							Root-mean-square-error		434.411							0.45	2234.01
																0.46	2189.56
																0.47	2146.1
																0.48	2103.57
																0.49	2061.92
																0.5	2021.1
																0.51	1981.06
																0.52	1941.76
																0.53	1903.15
																0.54	1865.18
																0.55	1827.82
																0.56	1791.02
																0.57	1754.73
																0.58	1718.91
																0.59	1683.52
																0.6	1648.52
																0.61	1613.87
																0.62	1579.51
																0.63	1545.42
																0.64	1511.54
																0.65	1477.84
																0.66	1444.26
																0.67	1410.78
																0.68	1377.34
																0.69	1343.9
																0.7	1310.42
																0.71	1276.85
																0.72	1243.14
																0.73	1209.24
																0.74	1175.11
																0.75	1140.7
																0.76	1105.95
																0.77	1070.81
																0.78	1035.23
																0.79	999.156
																0.8	962.522
																0.81	925.272
																0.82	887.344
																0.83	848.672
																0.84	809.192
																0.85	768.832
																0.86	727.52
																0.87	685.181
																0.88	641.737
																0.89	597.105
																0.9	551.199
																0.91	503.929
																0.92	455.202
																0.93	404.918
																0.94	352.976
																0.95	299.265
																0.96	243.672
																0.97	186.079
																0.98	126.358
																0.99	64.3781
																1	0

## Sheet: 2 variables after LSA
	Panel 1. AUC for each of the replicates (Color coded as Plate Layout and illustrated in panel 3 as red dots)						Panel 2. Least Square Approximation					Panel 2. Theoretical AUC calculated from equation 3							Panel 3. Graphical illustration of the standard curve calculated with equation 3 (blue) and values of AUC of the controls obtained in the experiment (red)
	Controls' Methylation Level	AUC	Controls' Methylation Level	Controls' Methylation Level	AUC		Methylation Level	AUC estimated by the standard curve calculated from equation 3. (Listed in no 4)	Varians between AUC for each replicate and AUC calculated by equation 3			AUC 0%	6562.54			Methylation level	AUC
												M	1.78094			0	6562.54
												N	1.78094			0.001	6535.24
												x	Methylation level			0.01	6296.08
	1	0	1	1	0		1	0	0							0.02	6043.65
	1	-5.64313	1	1	-5.64313		1	0	31.8449			Equation 3				0.03	5804.43
	1	0		#VALUE!			1	0								0.04	5577.61
	0.9	387.883	0.9	0.9	387.883		0.9	493.287	11110							0.05	5362.48
	0.9	284.385	0.9	0.9	284.385		0.9	493.287	43639.7							0.06	5158.34
	0.9	0		#VALUE!			0.9	493.287								0.07	4964.57
	0.8	0		#VALUE!			0.8	790.144								0.08	4780.55
	0.8	902.327	0.8	0.8	902.327		0.8	790.144	12585.1							0.09	4605.73
	0.8	1034.05	0.8	0.8	1034.05		0.8	790.144	59488.9							0.1	4439.58
	0.7	1137.54	0.7	0.7	1137.54		0.7	1011.4	15909.6							0.11	4281.61
	0.7	1231.45	0.7	0.7	1231.45		0.7	1011.4	48423.1							0.12	4131.36
	0.7	1133.27	0.7	0.7	1133.27		0.7	1011.4	14852.3							0.13	3988.4
	0.6	0		#VALUE!			0.6	1226.14								0.14	3852.32
	0.6	1225.26	0.6	0.6	1225.26		0.6	1226.14	0.763207							0.15	3722.74
	0.6	1194.78	0.6	0.6	1194.78		0.6	1226.14	983.245							0.16	3599.31
	0.5	1521.78	0.5	0.5	1521.78		0.5	1484.82	1366.05							0.17	3481.68
	0.5	0		#VALUE!			0.5	1484.82								0.18	3369.54
	0.5	1386.17	0.5	0.5	1386.17		0.5	1484.82	9731.91							0.19	3262.6
	0.4	1726.19	0.4	0.4	1726.19		0.4	1839.2	12771.3							0.2	3160.58
	0.4	1796.51	0.4	0.4	1796.51		0.4	1839.2	1822.54							0.21	3063.21
	0.4	0		#VALUE!			0.4	1839.2								0.22	2970.24
	0.3	2542.67	0.3	0.3	2542.67		0.3	2359.94	33392							0.23	2881.46
	0.3	2409.94	0.3	0.3	2409.94		0.3	2359.94	2500.54							0.24	2796.63
	0.3	2405.34	0.3	0.3	2405.34		0.3	2359.94	2061.75							0.25	2715.54
	0.2	0		#VALUE!			0.2	3160.58								0.26	2638.02
	0.2	3084.06	0.2	0.2	3084.06		0.2	3160.58	5854.34							0.27	2563.86
	0.2	3206.27	0.2	0.2	3206.27		0.2	3160.58	2088.27							0.28	2492.91
	0.1	4528.49	0.1	0.1	4528.49		0.1	4439.58	7905.56							0.29	2424.98
	0.1	0		#VALUE!			0.1	4439.58								0.3	2359.94
	0.1	4271.47	0.1	0.1	4271.47		0.1	4439.58	28261.9							0.31	2297.63
	0.05	5121.87	0.05	0.05	5121.87		0.05	5362.48	57894.6							0.32	2237.91
	0.05	0		#VALUE!			0.05	5362.48								0.33	2180.66
	0.05	5416.6	0.05	0.05	5416.6		0.05	5362.48	2929.35							0.34	2125.74
	0.01	6233.92	0.01	0.01	6233.92		0.01	6296.08	3863.4							0.35	2073.05
	0.01	5878.64	0.01	0.01	5878.64		0.01	6296.08	174255							0.36	2022.47
	0.01	5625.26	0.01	0.01	5625.26		0.01	6296.08	449999							0.37	1973.89
	0.001	6481.15	0.001	0.001	6481.15		0.001	6535.24	2926							0.38	1927.22
	0.001	6459.19	0.001	0.001	6459.19		0.001	6535.24	5782.84							0.39	1882.35
	0.001	6547.07	0.001	0.001	6547.07		0.001	6535.24	139.914							0.4	1839.2
	0	6577.45	0	0	6577.45		0	6562.54	222.153							0.41	1797.68
	0	6528.71	0	0	6528.71		0	6562.54	1144.83							0.42	1757.71
	0	6581.47	0	0	6581.47		0	6562.54	358.367							0.43	1719.21
																0.44	1682.09
							Root-mean-square-error		175.317							0.45	1646.3
																0.46	1611.76
																0.47	1578.41
																0.48	1546.17
																0.49	1515
																0.5	1484.82
																0.51	1455.58
																0.52	1427.24
																0.53	1399.72
																0.54	1372.98
																0.55	1346.98
																0.56	1321.65
																0.57	1296.95
																0.58	1272.82
																0.59	1249.24
																0.6	1226.14
																0.61	1203.47
																0.62	1181.2
																0.63	1159.27
																0.64	1137.64
																0.65	1116.26
																0.66	1095.08
																0.67	1074.05
																0.68	1053.13
																0.69	1032.27
																0.7	1011.4
																0.71	990.486
																0.72	969.463
																0.73	948.278
																0.74	926.871
																0.75	905.182
																0.76	883.145
																0.77	860.695
																0.78	837.761
																0.79	814.27
																0.8	790.144
																0.81	765.301
																0.82	739.655
																0.83	713.115
																0.84	685.582
																0.85	656.955
																0.86	627.122
																0.87	595.968
																0.88	563.368
																0.89	529.188
																0.9	493.287
																0.91	455.512
																0.92	415.7
																0.93	373.677
																0.94	329.256
																0.95	282.236
																0.96	232.4
																0.97	179.518
																0.98	123.34
																0.99	63.5968
																1	0

## Sheet: Polynominal trend function(PTF)
	Panel 1. Theoretical standard curve calculated from equation 3		Data from Polynominal trend function															Panel 2. Graphical illustration of the theoretical standard curve (blue) and the polynominal trend function (red). The curve reflects methylation level for specific AUC.
	AUC	Methylation level	AUC	Methylation level	j
	6562.54	0	6562.54	0.00133899
	6535.24	0.001	6535.24	0.00017059
	6296.08	0.01	6296.08	0.00749101
	6043.65	0.02	6043.65	0.0222542
	5804.43	0.03	5804.43	0.0320241
	5577.61	0.04	5577.61	0.0395165
	5362.48	0.05	5362.48	0.0478705
	5158.34	0.06	5158.34	0.0579721
	4964.57	0.07	4964.57	0.0692557
	4780.55	0.08	4780.55	0.080781
	4605.73	0.09	4605.73	0.0918416
	4439.58	0.1	4439.58	0.10214
	4281.61	0.11	4281.61	0.111721
	4131.36	0.12	4131.36	0.120831
	3988.4	0.13	3988.4	0.129774
	3852.32	0.14	3852.32	0.138818
	3722.74	0.15	3722.74	0.148149
	3599.31	0.16	3599.31	0.157854
	3481.68	0.17	3481.68	0.167937
	3369.54	0.18	3369.54	0.178343
	3262.6	0.19	3262.6	0.188975
	3160.58	0.2	3160.58	0.199727
	3063.21	0.21	3063.21	0.210495		3. Calculation of the constant variables in the polynominal trend function
	2970.24	0.22	2970.24	0.221191
	2881.46	0.23	2881.46	0.231749
	2796.63	0.24	2796.63	0.242127
	2715.54	0.25	2715.54	0.252307
	2638.02	0.26	2638.02	0.262288		b10	b9	b8	b7	b6	b5	b4	b3	b2	b1	a	x
	2563.86	0.27	2563.86	0.272089		1.8959e-35	-6.55304e-31	9.69833e-27	-8.00989e-23	4.02671e-19	-1.2566e-15	2.35944e-12	-2.396e-09	9.90019e-07	-0.000329827	1.00495	AUC
	2492.91	0.28	2492.91	0.281737
	2424.98	0.29	2424.98	0.291267
	2359.94	0.3	2359.94	0.300719
	2297.63	0.31	2297.63	0.310132
	2237.91	0.32	2237.91	0.319541
	2180.66	0.33	2180.66	0.328979
	2125.74	0.34	2125.74	0.338474
	2073.05	0.35	2073.05	0.348047
	2022.47	0.36	2022.47	0.357714
	1973.89	0.37	1973.89	0.367484
	1927.22	0.38	1927.22	0.377363
	1882.35	0.39	1882.35	0.38735
	1839.2	0.4	1839.2	0.39744
	1797.68	0.41	1797.68	0.407626
	1757.71	0.42	1757.71	0.417896
	1719.21	0.43	1719.21	0.42824
	1682.09	0.44	1682.09	0.438641
	1646.3	0.45	1646.3	0.449087
	1611.76	0.46	1611.76	0.459562
	1578.41	0.47	1578.41	0.47005
	1546.17	0.48	1546.17	0.480538
	1515	0.49	1515	0.491012
	1484.82	0.5	1484.82	0.50146
	1455.58	0.51	1455.58	0.51187
	1427.24	0.52	1427.24	0.522232
	1399.72	0.53	1399.72	0.532539
	1372.98	0.54	1372.98	0.542783
	1346.98	0.55	1346.98	0.552959
	1321.65	0.56	1321.65	0.563063
	1296.95	0.57	1296.95	0.573094
	1272.82	0.58	1272.82	0.583051
	1249.24	0.59	1249.24	0.592935
	1226.14	0.6	1226.14	0.602748
	1203.47	0.61	1203.47	0.612495
	1181.2	0.62	1181.2	0.622179
	1159.27	0.63	1159.27	0.631808
	1137.64	0.64	1137.64	0.641389
	1116.26	0.65	1116.26	0.650931
	1095.08	0.66	1095.08	0.660443
	1074.05	0.67	1074.05	0.669935
	1053.13	0.68	1053.13	0.67942
	1032.27	0.69	1032.27	0.688908
	1011.4	0.7	1011.4	0.698413
	990.486	0.71	990.486	0.707947
	969.463	0.72	969.463	0.717523
	948.278	0.73	948.278	0.727155
	926.871	0.74	926.871	0.736855
	905.182	0.75	905.182	0.746636
	883.145	0.76	883.145	0.756509
	860.695	0.77	860.695	0.766486
	837.761	0.78	837.761	0.776574
	814.27	0.79	814.27	0.786781
	790.144	0.8	790.144	0.79711
	765.301	0.81	765.301	0.807559
	739.655	0.82	739.655	0.818126
	713.115	0.83	713.115	0.828799
	685.582	0.84	685.582	0.83956
	656.955	0.85	656.955	0.850383
	627.122	0.86	627.122	0.861234
	595.968	0.87	595.968	0.872067
	563.368	0.88	563.368	0.882823
	529.188	0.89	529.188	0.893435
	493.287	0.9	493.287	0.903822
	455.512	0.91	455.512	0.913898
	415.7	0.92	415.7	0.923577
	373.677	0.93	373.677	0.93279
	329.256	0.94	329.256	0.941504
	282.236	0.95	282.236	0.949769
	232.4	0.96	232.4	0.957786
	179.518	0.97	179.518	0.966013
	123.34	0.98	123.34	0.975346
	63.5968	0.99	63.5968	0.987399
	0	1	0	1.00495

## Sheet: Unknown Sample Calculation(USC)
	Panel 1 Calculation of the unknown samples (Color coded as Plate Layout)
	Panel 1.1 Sample name.	Replicate AUC	Panel 1.2 Replicate AUC	Panel 1.3 Averance AUC		Panel 1.3 Calculated methylated level
	A7: Sample 70%	0		1147.18		0.637155
	A8: Sample 70%	1115.03	1115.03
	A9: Sample 70%	1179.33	1179.33
	B7: Sample 50%	0		1550.63		0.479066
	B8: Sample 50%	1506.63	1506.63
	B9: Sample 50%	1594.63	1594.63
	C7: Sample 35%	2043.25	2043.25	2043.99		0.35354
	C8: Sample 35%	2358.01	2358.01
	C9: Sample 35%	1730.71	1730.71
	D7: Sample 15%	0		3227.85		0.192573
	D8: Sample 15%	3340.2	3340.2
	D9: Sample 15%	3115.49	3115.49
	E7: Sample 10%	3444.31	3444.31	3440		0.171714
	E8: Sample 10%	0
	E9: Sample 10%	3435.69	3435.69
	F7: Sample 3%	0		#DIV/0!		#DIV/0!
	F8: Sample 3%	0
	F9: Sample 3%	0
	G7: Sample 1%	6069.56	6069.56	5981.59		0.0251851
	G8: Sample 1%	5893.62	5893.62
	G9: Sample 1%	0

## Sheet: Cut off (CO)
	Panel 1. AUC for each of the replicates							Panel 2. Figure 1. Graphical illustration of the gaussian dristribution of each of the controls																		Panel 3. AUC for each sample in a range of AUC ± 3STD as well as the normal distribution for each AUC value
	Panel 1.1 Controls' Methylation Level	AUC	Panel 1.2 AUC	Panel 1.3 STD (𝜎)	Panel 1.4 Mean																					0			0.001			0.01			0.05			0.1			0.2			0.3			0.4
																										AUC value	Norm distribution		AUC value	norm distribution		AUC value	norm distribution		AUC value	norm distribution		AUC value	norm distribution		AUC value	norm distribution		AUC value	norm distribution		AUC value	norm distribution
																										6474.43	0.00015089		6358.6	9.69062e-05		4995.36	1.4495e-05		4644	2.1265e-05		3854.75	2.4385e-05		2885.92	5.12848e-05		2218.68	5.68238e-05		1612.18	8.9131e-05
	1	0	0	3.9903	-2.82157																					6571.54	0.0129595		6453.98	0.00574238		5070.29	2.9341e-05		4713.66	5.48136e-05		3912.57	6.02074e-05		2929.21	0.000203309		2251.96	0.000186613		1636.37	0.000340662
	1	-5.64313	-5.64313																							6670.12	1.65973e-05		6550.79	0.00423396		5146.34	5.64486e-05		4784.37	0.000127839		3971.26	0.000135867		2973.15	0.000636579		2285.73	0.00051789		1660.91	0.00104305
	1	0																								6770.17	1.91363e-13		6649.05	3.17946e-05		5223.54	0.000102947		4856.13	0.000268435		4030.82	0.000278977		3017.74	0.00155658		2320.02	0.00120468		1685.83	0.00253133
	0.9	387.883	387.883	73.1837	336.134																					6871.72	1.17807e-26		6748.79	1.97643e-09		5301.89	0.000177492		4928.98	0.000504876		4091.29	0.0005188		3063.01	0.00293789		2354.82	0.00232906		1711.11	0.00481584
	0.9	284.385	284.385																							6974.8	2.25491e-45		6850.02	8.20604e-16		5381.42	0.000288486		5002.91	0.000846047		4152.66	0.000869604		3108.95	0.00422844		2390.14	0.00370992		1736.78	0.00710103
	0.9	0																								7079.42	7.66741e-70		6952.77	1.82238e-24		5462.14	0.000440747		5077.96	0.00125624		4214.95	0.00130728		3155.59	0.00458307		2426	0.00482488		1762.83	0.00801977
	0.8	0		93.1402	968.187																					7185.61	2.59509e-100		7057.06	1.72009e-35		5544.07	0.000631043		5154.12	0.00164342		4278.17	0.0017535		3202.92	0.00369252		2462.39	0.00507545		1789.27	0.006853
	0.8	902.327	902.327																							7293.39	4.80059e-137		7162.92	5.43924e-49		5627.24	0.000844063		5231.44	0.00188299		4342.34	0.00208742		3250.97	0.00218192		2499.32	0.00427671		1816.11	0.00437498
	0.8	1034.05	1034.05																							7402.8	2.61019e-180		7270.36	4.50475e-65		5711.64	0.00105131		5309.91	0.00187811		4407.48	0.0021932		3299.73	0.000932515		2536.81	0.00285775		1843.35	0.00205946
	0.7	1137.54	1137.54	55.496	1167.42																					7513.84	2.19554e-230		7379.42	7.57362e-84		5797.32	0.00121526		5389.56	0.00162037		4473.59	0.00202222		3349.23	0.000284129		2574.86	0.00149864		1871	0.000705203
	0.7	1231.45	1231.45																							7626.54	1.47066e-287		7490.11	1.98592e-105		5884.28	0.00129921		5470.4	0.00120138		4540.69	0.0016266		3399.46	6.08049e-05		2613.49	0.000610166		1899.07	0.000173204
	0.7	1133.27	1133.27																							7740.94	0		7602.46	6.18314e-130		5972.54	0.00127997		5552.46	0.000760273		4608.8	0.00113441		3450.46	8.99953e-06		2652.69	0.000190736		1927.56	3.00726e-05
	0.6	0		21.5548	1210.02																					7857.06	0		7716.5	1.72397e-157		6062.13	0.00115774		5635.74	0.000407787		4677.94	0.000681619		3502.21	9.06611e-07		2692.48	4.5252e-05		1956.47	3.63591e-06
	0.6	1225.26	1225.26																							7974.91	0		7832.24	3.21508e-188		6153.06	0.000957726		5720.28	0.00018404		4748.11	0.000350538		3554.75	6.11451e-08		2732.87	8.05146e-06		1985.82	3.01387e-07
	0.6	1194.78	1194.78																							8094.54	0		7949.73	2.96561e-222		6245.36	0.000721693		5806.08	6.93648e-05		4819.33	0.000153248		3608.07	2.71402e-09		2773.86	1.06115e-06		2015.6	1.68541e-08
	0.5	1521.78	1521.78	95.8911	1453.97																					8215.95	0		8068.97	9.90208e-260		6339.04	0.000493345		5893.17	2.16635e-05		4891.62	5.65542e-05		3662.19	7.78911e-11		2815.47	1.02279e-07		2045.84	6.25339e-10
	0.5	0																								8339.19	0		8190.01	8.66615e-301		6434.12	0.000304634		5981.57	5.56139e-06		4964.99	1.74895e-05		3717.12	1.41918e-12		2857.7	7.11476e-09		2076.52	1.5131e-11
	0.5	1386.17	1386.17																							8464.28	0		8312.86	0		6530.64	0.000169166		6071.3	1.16381e-06		5039.47	4.49838e-06		3772.88	1.61077e-14		2900.56	3.52332e-10		2107.67	2.34536e-13
	0.4	1726.19	1726.19	49.7229	1761.35																					8591.25	0		8437.55	0		6628.6	8.40936e-05		6162.36	1.96823e-07		5115.06	9.54806e-07		3829.47	1.11679e-16		2944.07	1.22465e-11		2139.29	2.28629e-15
	0.4	1796.51	1796.51																							8720.11	0		8564.11	0		6728.02	3.72453e-05		6254.8	2.6662e-08		5191.78	1.65901e-07		3886.91	4.63503e-19		2988.23	2.94428e-13		2171.38	1.37513e-17
	0.4	0																								8850.92	0		8692.58	0		6828.95	1.46254e-05		6348.62	2.8663e-09		5269.66	2.34008e-08		3945.22	1.12765e-21		3033.06	4.82254e-15		2203.95	5.00346e-20
	0.3	2542.67	2542.67	77.9928	2452.65																					8983.68	0		8822.97	0		6931.38	5.06606e-06		6443.85	2.42224e-10		5348.71	2.6565e-09		4004.4	1.57373e-24		3078.55	5.29782e-17		2237.01	1.07907e-22
	0.3	2409.94	2409.94																							9118.44	0		8955.31	0		7035.35	1.53985e-06		6540.51	1.59328e-11		5428.94	2.40551e-10		4064.46	1.23192e-27		3124.73	3.84068e-19		2270.56	1.35057e-25
	0.3	2405.34	2405.34																							9255.21	0		9089.64	0		7140.88	4.0848e-07		6638.62	8.07436e-13		5510.37	1.72151e-11		4125.43	5.2854e-31		3171.6	1.8069e-21		2304.62	9.59815e-29
	0.2	0		86.4164	3145.17																					9394.04	0		9225.98	0		7247.99	9.40398e-08		6738.2	3.11948e-14		5593.03	9.64434e-13		4187.31	1.21341e-34		3219.18	5.42187e-24		2339.19	3.78674e-32
	0.2	3084.06	3084.06																							9534.95	0		9364.37	0		7356.71	1.86801e-08		6839.27	9.08803e-16		5676.92	4.18795e-14		4250.12	1.45419e-38		3267.46	1.01925e-26		2374.28	8.10248e-36
	0.2	3206.27	3206.27																							9677.97	0		9504.84	0		7467.06	3.18246e-09		6941.86	1.9741e-17		5762.08	1.39529e-15		4313.87	8.86745e-43		3316.48	1.17837e-29		2409.89	9.17849e-40
	0.1	4528.49	4528.49	181.745	4399.98																					9823.14	0		9647.41	0		7579.07	4.62131e-10		7045.99	3.16017e-19		5848.51	3.52915e-17		4378.58	2.67946e-47		3366.22	8.21953e-33		2446.04	5.36904e-44
	0.1	0																								9970.49	0		9792.12	0		7692.76	5.68328e-11		7151.68	3.68343e-21		5936.23	6.70317e-19		4444.26	3.90379e-52		3416.72	3.3914e-36		2482.73	1.58053e-48
	0.1	4271.47	4271.47																							10120	0		9939	0		7808.15	5.88002e-12		7258.95	3.08729e-23		6025.28	9.45351e-21		4510.92	2.66588e-57		3467.97	8.10957e-40		2519.97	2.27995e-53
	0.05	5121.87	5121.87	208.41	5269.23																					10271.8	0		10088.1	0		7925.27	5.08303e-13		7367.84	1.8369e-25		6115.66	9.78454e-23		4578.59	8.28736e-63		3519.99	1.10033e-43		2557.77	1.56784e-58
	0.05	0																								10425.9	0		10239.4	0		8044.15	3.64544e-14		7478.35	7.65572e-28		6207.39	7.3432e-25		4647.26	1.13789e-68		3572.79	8.28833e-48		2596.14	4.99553e-64
	0.05	5416.6	5416.6																							10582.3	0		10393	0		8164.81	2.15314e-15		7590.53	2.20444e-30		6300.5	3.94652e-27		4716.97	6.68868e-75		3626.38	3.38863e-52		2635.08	7.16132e-70
	0.01	6233.92	6233.92	305.75	5912.61																					10741.1	0		10548.9	0		8287.28	1.03943e-16		7704.39	4.32352e-33		6395.01	1.49945e-29		4787.73	1.62978e-81		3680.77	7.34619e-57		2674.61	4.48066e-76
	0.01	5878.64	5878.64																							10902.2	0		10707.1	0		8411.59	4.06927e-18		7819.95	5.69133e-36		6490.94	3.97426e-32		4859.54	1.5922e-88		3735.99	8.24346e-62		2714.73	1.18575e-82
	0.01	5625.26	5625.26																							11065.7	0		10867.7	0		8537.77	1.28149e-19		7937.25	4.95249e-39		6588.3	7.24788e-35		4932.44	6.0255e-96		3792.03	4.67033e-67		2755.45	1.28487e-89
	0.001	6481.15	6481.15	45.7334	6495.8																					11231.7	0		11030.8	0		8665.83	3.21926e-21		8056.31	2.80441e-42		6687.12	8.96647e-38		5006.42	8.52442e-104		3848.91	1.30196e-72		2796.78	5.51299e-97
	0.001	6459.19	6459.19																							11400.2	0		11196.2	0		8795.82	6.3956e-23		8177.15	1.01676e-45		6787.43	7.41493e-41		5081.52	4.34564e-112		3906.64	1.73904e-78		2838.73	9.04763e-105
	0.001	6547.07	6547.07																							11571.2	0		11364.2	0		8927.76	9.95875e-25		8299.81	2.32095e-49		6889.24	4.03716e-44		5157.74	7.68545e-121		3965.24	1.0828e-84		2881.31	5.47984e-113
	0	6577.45	6577.45	29.3714	6562.54																					11744.7	0		11534.6	0		9061.67	1.20425e-26		8424.31	3.27839e-53		6992.58	1.42467e-47		5235.11	4.53398e-130		4024.72	3.05485e-91		2924.53	1.18042e-121
	0	6528.71	6528.71																							11920.9	0		11707.6	0		9197.6	1.12012e-28		8550.67	2.81464e-57		7097.47	3.20618e-51		5313.64	8.5682e-140		4085.09	3.79226e-98		2968.4	8.70494e-131
	0	6581.47	6581.47																							12099.7	0		11883.3	0		9335.56	7.93541e-31		8678.93	1.44186e-61		7203.93	4.52505e-55		5393.34	4.97419e-150		4146.36	2.00963e-105		3012.92	2.11265e-140
																										12281.2	0		12061.5	0		9475.6	4.2384e-33		8809.12	4.32373e-66		7311.99	3.93652e-59		5474.24	8.49585e-161		4208.56	4.40615e-113		3058.12	1.62007e-150
																										12465.4	0		12242.4	0		9617.73	1.68885e-35		8941.25	7.44146e-71		7421.67	2.07346e-63		5556.35	4.08275e-172		4271.69	3.86982e-121		3103.99	3.76369e-161
																										12652.4	0		12426.1	0		9762	4.96603e-38		9075.37	7.20224e-76		7533	6.49173e-68		5639.7	5.27151e-184		4335.76	1.31678e-129		3150.55	2.53631e-172
																										12842.2	0		12612.5	0		9908.43	1.06556e-40		9211.5	3.83832e-81		7645.99	1.1853e-72		5724.3	1.7437e-196		4400.8	1.6771e-138		3197.81	4.74034e-184
																										13034.8	0		12801.6	0		10057.1	1.64914e-43		9349.68	1.10213e-86		7760.68	1.23751e-77		5810.16	1.40671e-209		4466.81	7.71547e-148		3245.77	2.34591e-196
																										13230.4	0		12993.7	0		10207.9	1.81902e-46		9489.92	1.66719e-92		7877.09	7.23927e-83		5897.31	2.63075e-223		4533.81	1.23583e-157		3294.46	2.9304e-209
																										13428.8	0		13188.6	0		10361	1.41234e-49		9632.27	1.29815e-98		7995.25	2.32351e-88		5985.77	1.08223e-237		4601.82	6.63523e-168		3343.88	8.79417e-223
																										13630.2	0		13386.4	0		10516.4	7.62102e-53		9776.75	5.07978e-105		8115.18	4.0039e-94		6075.56	9.27705e-253		4670.85	1.14823e-178		3394.04	6.02498e-237
																										13834.7	0		13587.2	0		10674.2	2.82044e-56		9923.41	9.74549e-112		8236.9	3.62229e-100		6166.69	1.56698e-268		4740.91	6.15028e-190		3444.95	8.93978e-252
																										14042.2	0		13791	0		10834.3	7.06199e-60		10072.3	8.9352e-119		8360.46	1.68114e-106		6259.19	4.9228e-285		4812.03	9.77912e-202		3496.62	2.72072e-267
																										14252.8	0		13997.9	0		10996.8	1.17958e-63		10223.3	3.81321e-126		8485.86	3.90816e-113		6353.08	2.70998e-302		4884.21	4.42079e-214		3549.07	1.60559e-283
																										14466.6	0		14207.8	0		11161.8	1.29537e-67		10376.7	7.37112e-134		8613.15	4.44001e-120		6448.38	0		4957.47	5.43426e-227		3602.31	1.73379e-300
																										14683.6	0		14421	0		11329.2	9.21315e-72		10532.3	6.27508e-142		8742.35	2.40316e-127		6545.1	0		5031.83	1.73477e-240		3656.34	0
																										14903.9	0		14637.3	0		11499.1	4.1786e-76		10690.3	2.28528e-150		8873.48	6.03606e-135		6643.28	0		5107.31	1.37144e-254		3711.19	0
																										15127.5	0		14856.8	0		11671.6	1.18934e-80		10850.7	3.45519e-159		9006.59	6.84719e-143		6742.93	0		5183.92	2.55653e-269		3766.85	0
																										15354.4	0		15079.7	0		11846.7	2.08955e-85		11013.4	2.10271e-168		9141.68	3.41108e-151		6844.07	0		5261.68	1.06827e-284		3823.36	0
																										15584.7	0		15305.9	0		12024.4	2.22769e-90		11178.6	4.98869e-178		9278.81	7.24989e-160		6946.73	0		5340.6	9.49661e-301		3880.71	0
																										15818.4	0		15535.5	0		12204.8	1.41598e-95		11346.3	4.46445e-188		9417.99	6.38067e-169		7050.93	0		5420.71	0		3938.92	0
																										16055.7	0		15768.5	0		12387.8	5.26933e-101		11516.5	1.4566e-198		9559.26	2.25481e-178		7156.7	0		5502.02	0		3998	0
																										16296.6	0		16005	0		12573.6	1.12666e-106		11689.3	1.67278e-209		9702.65	3.09918e-188		7264.05	0		5584.55	0		4057.97	0
																										16541	0		16245.1	0		12762.3	1.35752e-112		11864.6	6.52095e-221		9848.19	1.60329e-198		7373.01	0		5668.32	0		4118.84	0
																										16789.1	0		16488.8	0		12953.7	9.03482e-119		12042.6	8.31181e-233		9995.91	3.0178e-209		7483.6	0		5753.34	0		4180.62	0
																										17041	0		16736.1	0		13148	3.25343e-125		12223.2	3.3328e-245		10145.9	1.99564e-220		7595.86	0		5839.64	0		4243.33	0
																										17296.6	0		16987.1	0		13345.2	6.20507e-132		12406.6	4.03951e-258		10298	4.47206e-232		7709.8	0		5927.24	0		4306.98	0
																										17556	0		17242	0		13545.4	6.1316e-139		12592.7	1.42029e-271		10452.5	3.27175e-244		7825.44	0		6016.15	0		4371.59	0
																										17819.4	0		17500.6	0		13748.6	3.0687e-146		12781.5	1.38836e-285		10609.3	7.5196e-257		7942.82	0		6106.39	0		4437.16	0
																										18086.7	0		17763.1	0		13954.8	7.59805e-154		12973.3	3.61127e-300		10768.4	5.21811e-270		8061.97	0		6197.99	0		4503.72	0
																										18358	0		18029.5	0		14164.1	9.0846e-162		13167.9	0		10930	1.0494e-283		8182.9	0		6290.96	0		4571.28	0
																										18633.3	0		18300	0		14376.6	5.11583e-170		13365.4	0		11093.9	5.86305e-298		8305.64	0		6385.32	0		4639.84	0
																										18912.8	0		18574.5	0		14592.2	1.32232e-178		13565.9	0		11260.3	0		8430.22	0		6481.1	0		4709.44	0
																										19196.5	0		18853.1	0		14811.1	1.5276e-187		13769.4	0		11429.2	0		8556.68	0		6578.32	0		4780.08	0
																										19484.5	0		19135.9	0		15033.3	7.67391e-197		13975.9	0		11600.7	0		8685.03	0		6676.99	0		4851.78	0
																										19776.7	0		19422.9	0		15258.8	1.62948e-206		14185.5	0		11774.7	0		8815.3	0		6777.15	0		4924.56	0
																										20073.4	0		19714.3	0		15487.7	1.42041e-216		14398.3	0		11951.3	0		8947.53	0		6878.8	0		4998.43	0
																										20374.5	0		20010	0		15720	4.93179e-227		14614.3	0		12130.6	0		9081.75	0		6981.99	0		5073.41	0
																										20680.1	0		20310.1	0		15955.8	6.61157e-238		14833.5	0		12312.5	0		9217.97	0		7086.72	0		5149.51	0
																										20990.3	0		20614.8	0		16195.1	3.3141e-249		15056	0		12497.2	0		9356.24	0		7193.02	0		5226.75	0
																										21305.2	0		20924	0		16438	6.00889e-261		15281.9	0		12684.7	0		9496.58	0		7300.91	0		5305.15	0
																										21624.7	0		21237.9	0		16684.6	3.80838e-273		15511.1	0		12874.9	0		9639.03	0		7410.43	0		5384.73	0
																										21949.1	0		21556.4	0		16934.9	8.14487e-286		15743.7	0		13068.1	0		9783.62	0		7521.58	0		5465.5	0
																										22278.3	0		21879.8	0		17188.9	5.66784e-299		15979.9	0		13264.1	0		9930.37	0		7634.41	0		5547.48	0
																										22612.5	0		22208	0		17446.7	0		16219.6	0		13463	0		10079.3	0		7748.92	0		5630.69	0
																										22951.7	0		22541.1	0		17708.4	0		16462.9	0		13665	0		10230.5	0		7865.15	0		5715.15	0
																										23296	0		22879.2	0		17974.1	0		16709.8	0		13870	0		10384	0		7983.13	0		5800.88	0
																										23645.4	0		23222.4	0		18243.7	0		16960.5	0		14078	0		10539.7	0		8102.88	0		5887.9	0
																										24000.1	0		23570.7	0		18517.3	0		17214.9	0		14289.2	0		10697.8	0		8224.42	0		5976.21	0
																										24360.1	0		23924.3	0		18795.1	0		17473.1	0		14503.5	0		10858.3	0		8347.79	0		6065.86	0
																										24725.5	0		24283.2	0		19077	0		17735.2	0		14721.1	0		11021.2	0		8473.01	0		6156.85	0
																										25096.4	0		24647.4	0		19363.2	0		18001.2	0		14941.9	0		11186.5	0		8600.1	0		6249.2	0
																										25472.8	0		25017.1	0		19653.6	0		18271.3	0		15166	0		11354.3	0		8729.1	0		6342.94	0
																										25854.9	0		25392.4	0		19948.4	0		18545.3	0		15393.5	0		11524.6	0		8860.04	0		6438.08	0
																										26242.7	0		25773.3	0		20247.7	0		18823.5	0		15624.4	0		11697.5	0		8992.94	0		6534.65	0
																										26636.4	0		26159.9	0		20551.4	0		19105.9	0		15858.8	0		11872.9	0		9127.83	0		6632.67	0
																										27035.9	0		26552.3	0		20859.6	0		19392.4	0		16096.7	0		12051	0		9264.75	0		6732.16	0
																										27441.5	0		26950.6	0		21172.5	0		19683.3	0		16338.1	0		12231.8	0		9403.72	0		6833.14	0
																										27853.1	0		27354.8	0		21490.1	0		19978.6	0		16583.2	0		12415.3	0		9544.78	0		6935.64	0
																										28270.9	0		27765.1	0		21812.5	0		20278.3	0		16831.9	0		12601.5	0		9687.95	0		7039.67	0
																										28695	0		28181.6	0		22139.7	0		20582.4	0		17084.4	0		12790.5	0		9833.27	0		7145.27	0
																										29125.4	0		28604.3	0		22471.8	0		20891.2	0		17340.7	0		12982.4	0		9980.77	0		7252.45	0
																										29562.3	0		29033.4	0		22808.8	0		21204.5	0		17600.8	0		13177.1	0		10130.5	0		7361.24	0
																										30005.7	0		29468.9	0		23151	0		21522.6	0		17864.8	0		13374.8	0		10282.4	0		7471.65	0
																										30455.8	0		29910.9	0		23498.2	0		21845.4	0		18132.8	0		13575.4	0		10436.7	0		7583.73	0
																										30912.6	0		30359.6	0		23850.7	0		22173.1	0		18404.8	0		13779	0		10593.2	0		7697.49	0
																										31376.3	0		30815	0		24208.5	0		22505.7	0		18680.8	0		13985.7	0		10752.1	0		7812.95	0
																										31847	0		31277.2	0		24571.6	0		22843.3	0		18961	0		14195.5	0		10913.4	0		7930.14	0
																										32324.7	0		31746.4	0		24940.2	0		23186	0		19245.5	0		14408.4	0		11077.1	0		8049.09	0
																										32809.5	0		32222.6	0		25314.3	0		23533.8	0		19534.1	0		14624.6	0		11243.3	0		8169.83	0
																										33301.7	0		32705.9	0		25694	0		23886.8	0		19827.2	0		14843.9	0		11411.9	0		8292.38	0
																										33801.2	0		33196.5	0		26079.4	0		24245.1	0		20124.6	0		15066.6	0		11583.1	0		8416.76	0
																										34308.2	0		33694.5	0		26470.6	0		24608.7	0		20426.4	0		15292.6	0		11756.8	0		8543.01	0
																										34822.8	0		34199.9	0		26867.6	0		24977.9	0		20732.8	0		15522	0		11933.2	0		8671.16	0
																										35345.2	0		34712.9	0		27270.7	0		25352.5	0		21043.8	0		15754.8	0		12112.2	0		8801.23	0
																										35875.4	0		35233.6	0		27679.7	0		25732.8	0		21359.5	0		15991.1	0		12293.9	0		8933.25	0
																										36413.5	0		35762.1	0		28094.9	0		26118.8	0		21679.9	0		16231	0		12478.3	0		9067.24	0
																										36959.7	0		36298.5	0		28516.3	0		26510.6	0		22005.1	0		16474.5	0		12665.5	0		9203.25	0
																										37514.1	0		36843	0		28944.1	0		26908.3	0		22335.1	0		16721.6	0		12855.4	0		9341.3	0
																										38076.8	0		37395.6	0		29378.2	0		27311.9	0		22670.2	0		16972.4	0		13048.3	0		9481.42	0
																										38647.9	0		37956.5	0		29818.9	0		27721.6	0		23010.2	0		17227	0		13244	0		9623.64	0
																										39227.7	0		38525.9	0		30266.2	0		28137.4	0		23355.4	0		17485.4	0		13442.6	0		9768	0
																										39816.1	0		39103.8	0		30720.2	0		28559.4	0		23705.7	0		17747.7	0		13644.3	0		9914.52	0
																										40413.3	0		39690.3	0		31181	0		28987.8	0		24061.3	0		18013.9	0		13849	0		10063.2	0
																										41019.5	0		40285.7	0		31648.7	0		29422.7	0		24422.2	0		18284.1	0		14056.7	0		10214.2	0
																										41634.8	0		40890	0		32123.4	0		29864	0		24788.5	0		18558.3	0		14267.5	0		10367.4	0
																										42259.3	0		41503.3	0		32605.3	0		30312	0		25160.4	0		18836.7	0		14481.5	0		10522.9	0
																										42893.2	0		42125.9	0		33094.4	0		30766.6	0		25537.8	0		19119.3	0		14698.8	0		10680.8	0
																										43536.6	0		42757.8	0		33590.8	0		31228.1	0		25920.8	0		19406.1	0		14919.3	0		10841	0
																										44189.7	0		43399.1	0		34094.6	0		31696.6	0		26309.7	0		19697.2	0		15143	0		11003.6	0
																										44852.5	0		44050.1	0		34606.1	0		32172	0		26704.3	0		19992.6	0		15370.2	0		11168.6	0
																										45525.3	0		44710.9	0		35125.2	0		32654.6	0		27104.9	0		20292.5	0		15600.7	0		11336.2	0
																										46208.2	0		45381.5	0		35652	0		33144.4	0		27511.4	0		20596.9	0		15834.8	0		11506.2	0
																										46901.3	0		46062.3	0		36186.8	0		33641.6	0		27924.1	0		20905.8	0		16072.3	0		11678.8	0
																										47604.8	0		46753.2	0		36729.6	0		34146.2	0		28343	0		21219.4	0		16313.4	0		11854	0
																										48318.9	0		47454.5	0		37280.6	0		34658.4	0		28768.1	0		21537.7	0		16558.1	0		12031.8	0
																										49043.7	0		48166.3	0		37839.8	0		35178.3	0		29199.6	0		21860.8	0		16806.4	0		12212.3	0
																										49779.3	0		48888.8	0		38407.4	0		35705.9	0		29637.6	0		22188.7	0		17058.5	0		12395.4	0
																										50526	0		49622.1	0		38983.5	0		36241.5	0		30082.2	0		22521.5	0		17314.4	0		12581.4	0
																										51283.9	0		50366.5	0		39568.2	0		36785.1	0		30533.4	0		22859.4	0		17574.1	0		12770.1	0
																										52053.2	0		51122	0		40161.8	0		37336.9	0		30991.4	0		23202.2	0		17837.7	0		12961.7	0
																										52834	0		51888.8	0		40764.2	0		37897	0		31456.3	0		23550.3	0		18105.3	0		13156.1	0
																										53626.5	0		52667.1	0		41375.6	0		38465.4	0		31928.2	0		23903.5	0		18376.9	0		13353.4	0
																										54430.9	0		53457.1	0		41996.3	0		39042.4	0		32407.1	0		24262.1	0		18652.5	0		13553.7	0
																										55247.3	0		54259	0		42626.2	0		39628	0		32893.2	0		24626	0		18932.3	0		13757	0
																										56076.1	0		55072.9	0		43265.6	0		40222.5	0		33386.6	0		24995.4	0		19216.3	0		13963.4	0
																										56917.2	0		55899	0		43914.6	0		40825.8	0		33887.4	0		25370.3	0		19504.5	0		14172.8	0
																										57771	0		56737.5	0		44573.3	0		41438.2	0		34395.7	0		25750.9	0		19797.1	0		14385.4	0
																										58637.5	0		57588.5	0		45241.9	0		42059.8	0		34911.6	0		26137.2	0		20094.1	0		14601.2	0
																										59517.1	0		58452.3	0		45920.5	0		42690.7	0		35435.3	0		26529.2	0		20395.5	0		14820.2	0
																										60409.8	0		59329.1	0		46609.4	0		43331	0		35966.8	0		26927.2	0		20701.4	0		15042.5	0
																										61316	0		60219.1	0		47308.5	0		43981	0		36506.3	0		27331.1	0		21011.9	0		15268.2	0
																										62235.7	0		61122.4	0		48018.1	0		44640.7	0		37053.9	0		27741	0		21327.1	0		15497.2	0
																										63169.3	0		62039.2	0		48738.4	0		45310.3	0		37609.7	0		28157.1	0		21647	0		15729.6	0
																										64116.8	0		62969.8	0		49469.5	0		45990	0		38173.9	0		28579.5	0		21971.7	0		15965.6	0
																										65078.6	0		63914.3	0		50211.5	0		46679.8	0		38746.5	0		29008.2	0		22301.3	0		16205.1	0
																										66054.7	0		64873	0		50964.7	0		47380	0		39327.7	0		29443.3	0		22635.8	0		16448.1	0
																										67045.6	0		65846.1	0		51729.2	0		48090.7	0		39917.6	0		29885	0		22975.4	0		16694.9	0
																										68051.2	0		66833.8	0		52505.1	0		48812.1	0		40516.4	0		30333.2	0		23320	0		16945.3	0
																										69072	0		67836.3	0		53292.7	0		49544.3	0		41124.1	0		30788.2	0		23669.8	0		17199.5	0
																										70108.1	0		68853.9	0		54092.1	0		50287.4	0		41741	0		31250.1	0		24024.8	0		17457.5	0
																										71159.7	0		69886.7	0		54903.4	0		51041.7	0		42367.1	0		31718.8	0		24385.2	0		17719.3	0
																										72227.1	0		70935	0		55727	0		51807.4	0		43002.6	0		32194.6	0		24751	0		17985.1	0
																										73310.5	0		71999	0		56562.9	0		52584.5	0		43647.6	0		32677.5	0		25122.3	0		18254.9	0
																										74410.2	0		73079	0		57411.3	0		53373.2	0		44302.3	0		33167.7	0		25499.1	0		18528.7	0
																										75526.3	0		74175.2	0		58272.5	0		54173.8	0		44966.9	0		33665.2	0		25881.6	0		18806.6	0
																										76659.2	0		75287.8	0		59146.6	0		54986.4	0		45641.4	0		34170.2	0		26269.8	0		19088.7	0
																										77809.1	0		76417.1	0		60033.8	0		55811.2	0		46326	0		34682.7	0		26663.8	0		19375.1	0
																										78976.2	0		77563.4	0		60934.3	0		56648.4	0		47020.9	0		35203	0		27063.8	0		19665.7	0
																										80160.9	0		78726.8	0		61848.3	0		57498.1	0		47726.2	0		35731	0		27469.8	0		19960.7	0
																										81363.3	0		79907.7	0		62776	0		58360.6	0		48442.1	0		36267	0		27881.8	0		20260.1	0
																										82583.7	0		81106.4	0		63717.7	0		59236	0		49168.7	0		36811	0		28300	0		20564	0
																										83822.5	0		82322.9	0		64673.4	0		60124.6	0		49906.3	0		37363.1	0		28724.5	0		20872.5	0
																										85079.8	0		83557.8	0		65643.5	0		61026.4	0		50654.9	0		37923.6	0		29155.4	0		21185.5	0
																										86356	0		84811.2	0		66628.2	0		61941.8	0		51414.7	0		38492.4	0		29592.7	0		21503.3	0
																										87651.4	0		86083.3	0		67627.6	0		62870.9	0		52185.9	0		39069.8	0		30036.6	0		21825.9	0
																										88966.1	0		87374.6	0		68642	0		63814	0		52968.7	0		39655.9	0		30487.2	0		22153.3	0
																										90300.6	0		88685.2	0		69671.7	0		64771.2	0		53763.2	0		40250.7	0		30944.5	0		22485.6	0
																										91655.1	0		90015.5	0		70716.7	0		65742.8	0		54569.7	0		40854.5	0		31408.6	0		22822.9	0
																										93030	0		91365.7	0		71777.5	0		66728.9	0		55388.2	0		41467.3	0		31879.8	0		23165.2	0
																										94425.4	0		92736.2	0		72854.2	0		67729.9	0		56219	0		42089.3	0		32358	0		23512.7	0
																										95841.8	0		94127.2	0		73947	0		68745.8	0		57062.3	0		42720.6	0		32843.3	0		23865.4	0
																										97279.4	0		95539.1	0		75056.2	0		69777	0		57918.3	0		43361.4	0		33336	0		24223.3	0
																										98738.6	0		96972.2	0		76182	0		70823.7	0		58787	0		44011.9	0		33836	0		24586.7	0
																										100220	0		98426.8	0		77324.7	0		71886	0		59668.8	0		44672	0		34343.6	0		24955.5	0
																										101723	0		99903.2	0		78484.6	0		72964.3	0		60563.9	0		45342.1	0		34858.7	0		25329.8	0
																										103249	0		101402	0		79661.9	0		74058.8	0		61472.3	0		46022.3	0		35381.6	0		25709.8	0
																										104798	0		102923	0		80856.8	0		75169.6	0		62394.4	0		46712.6	0		35912.3	0		26095.4	0
																										106370	0		104467	0		82069.7	0		76297.2	0		63330.3	0		47413.3	0		36451	0		26486.9	0
																										107965	0		106034	0		83300.7	0		77441.6	0		64280.3	0		48124.5	0		36997.8	0		26884.2	0
																										109585	0		107624	0		84550.2	0		78603.3	0		65244.5	0		48846.3	0		37552.7	0		27287.4	0
																										111228	0		109238	0		85818.5	0		79782.3	0		66223.2	0		49579	0		38116	0		27696.7	0
																										112897	0		110877	0		87105.8	0		80979.1	0		67216.5	0		50322.7	0		38687.8	0		28112.2	0
																										114590	0		112540	0		88412.3	0		82193.7	0		68224.7	0		51077.6	0		39268.1	0		28533.9	0
																										116309	0		114228	0		89738.5	0		83426.6	0		69248.1	0		51843.7	0		39857.1	0		28961.9	0
																										118054	0		115942	0		91084.6	0		84678	0		70286.8	0		52621.4	0		40455	0		29396.3	0
																										119825	0		117681	0		92450.9	0		85948.2	0		71341.1	0		53410.7	0		41061.8	0		29837.2	0
																										121622	0		119446	0		93837.6	0		87237.4	0		72411.3	0		54211.9	0		41677.7	0		30284.8	0
																										123446	0		121238	0		95245.2	0		88546	0		73497.4	0		55025	0		42302.9	0		30739.1	0
																										125298	0		123056	0		96673.9	0		89874.2	0		74599.9	0		55850.4	0		42937.4	0		31200.2	0
																										127177	0		124902	0		98124	0		91222.3	0		75718.9	0		56688.2	0		43581.5	0		31668.2	0
																										129085	0		126776	0		99595.8	0		92590.6	0		76854.7	0		57538.5	0		44235.2	0		32143.2	0
																										131021	0		128677	0		101090	0		93979.5	0		78007.5	0		58401.6	0		44898.7	0		32625.3	0
																										132987	0		130608	0		102606	0		95389.2	0		79177.6	0		59277.6	0		45572.2	0		33114.7	0
																										134981	0		132567	0		104145	0		96820	0		80365.3	0		60166.8	0		46255.8	0		33611.4	0
																										137006	0		134555	0		105707	0		98272.3	0		81570.7	0		61069.3	0		46949.6	0		34115.6	0
																										139061	0		136573	0		107293	0		99746.4	0		82794.3	0		61985.3	0		47653.9	0		34627.3	0
																										141147	0		138622	0		108902	0		101243	0		84036.2	0		62915.1	0		48368.7	0		35146.7	0
																										143264	0		140701	0		110536	0		102761	0		85296.8	0		63858.8	0		49094.2	0		35674	0
																										145413	0		142812	0		112194	0		104303	0		86576.2	0		64816.7	0		49830.6	0		36209.1	0
																										147595	0		144954	0		113877	0		105867	0		87874.9	0		65788.9	0		50578.1	0		36752.2	0
																										149808	0		147128	0		115585	0		107455	0		89193	0		66775.8	0		51336.8	0		37303.5	0
																										152056	0		149335	0		117319	0		109067	0		90530.9	0		67777.4	0		52106.8	0		37863	0
																										154336	0		151575	0		119079	0		110703	0		91888.8	0		68794.1	0		52888.4	0		38431	0
																										156651	0		153849	0		120865	0		112364	0		93267.2	0		69826	0		53681.8	0		39007.4	0
																										159001	0		156157	0		122678	0		114049	0		94666.2	0		70873.4	0		54487	0		39592.6	0
																										161386	0		158499	0		124518	0		115760	0		96086.2	0		71936.5	0		55304.3	0		40186.4	0
																										163807	0		160877	0		126386	0		117496	0		97527.5	0		73015.5	0		56133.9	0		40789.2	0
																										166264	0		163290	0		128281	0		119259	0		98990.4	0		74110.8	0		56975.9	0		41401.1	0
																										168758	0		165739	0		130206	0		121048	0		100475	0		75222.4	0		57830.5	0		42022.1	0
																										171289	0		168225	0		132159	0		122863	0		101982	0		76350.8	0		58698	0		42652.4	0
																										173859	0		170749	0		134141	0		124706	0		103512	0		77496	0		59578.4	0		43292.2	0
																										176467	0		173310	0		136153	0		126577	0		105065	0		78658.5	0		60472.1	0		43941.6	0
																										179114	0		175909	0		138196	0		128475	0		106641	0		79838.3	0		61379.2	0		44600.7	0
																										181800	0		178548	0		140269	0		130403	0		108240	0		81035.9	0		62299.9	0		45269.7	0
																										184527	0		181226	0		142373	0		132359	0		109864	0		82251.5	0		63234.4	0		45948.8	0
																										187295	0		183945	0		144508	0		134344	0		111512	0		83485.2	0		64182.9	0		46638	0
																										190105	0		186704	0		146676	0		136359	0		113185	0		84737.5	0		65145.6	0		47337.6	0
																										192956	0		189504	0		148876	0		138405	0		114882	0		86008.6	0		66122.8	0		48047.6	0
																										195851	0		192347	0		151109	0		140481	0		116606	0		87298.7	0		67114.7	0		48768.4	0
																										198788	0		195232	0		153376	0		142588	0		118355	0		88608.2	0		68121.4	0		49499.9	0
																										201770	0		198161	0		155676	0		144727	0		120130	0		89937.3	0		69143.2	0		50242.4	0
																										204797	0		201133	0		158011	0		146897	0		121932	0		91286.4	0		70180.3	0		50996	0
																										207869	0		204150	0		160382	0		149101	0		123761	0		92655.7	0		71233	0		51761	0
																										210987	0		207212	0		162787	0		151337	0		125617	0		94045.5	0		72301.5	0		52537.4	0
																										214152	0		210320	0		165229	0		153608	0		127502	0		95456.2	0		73386.1	0		53325.4	0
																										217364	0		213475	0		167708	0		155912	0		129414	0		96888	0		74486.9	0		54125.3	0
																										220624	0		216677	0		170223	0		158250	0		131355	0		98341.3	0		75604.2	0		54937.2	0
																										223934	0		219928	0		172777	0		160624	0		133326	0		99816.5	0		76738.2	0		55761.2	0
																										227293	0		223226	0		175368	0		163033	0		135326	0		101314	0		77889.3	0		56597.7	0
																										230702	0		226575	0		177999	0		165479	0		137355	0		102833	0		79057.6	0		57446.6	0
																										234163	0		229974	0		180669	0		167961	0		139416	0		104376	0		80243.5	0		58308.3	0
																										237675	0		233423	0		183379	0		170481	0		141507	0		105942	0		81447.2	0		59183	0
																										241240	0		236924	0		186129	0		173038	0		143630	0		107531	0		82668.9	0		60070.7	0
																										244859	0		240478	0		188921	0		175633	0		145784	0		109144	0		83908.9	0		60971.8	0
																										248532	0		244086	0		191755	0		178268	0		147971	0		110781	0		85167.5	0		61886.3	0
																										252260	0		247747	0		194631	0		180942	0		150190	0		112442	0		86445	0		62814.6	0
																										256044	0		251463	0		197551	0		183656	0		152443	0		114129	0		87741.7	0		63756.9	0
																										259884	0		255235	0		200514	0		186411	0		154730	0		115841	0		89057.8	0		64713.2	0
																										263782	0		259063	0		203522	0		189207	0		157051	0		117579	0		90393.7	0		65683.9	0
																										267739	0		262949	0		206575	0		192045	0		159407	0		119342	0		91749.6	0		66669.2	0
																										271755	0		266894	0		209673	0		194926	0		161798	0		121132	0		93125.9	0		67669.2	0
																										275832	0		270897	0		212819	0		197850	0		164225	0		122949	0		94522.7	0		68684.2	0
																										279969	0		274961	0		216011	0		200817	0		166688	0		124794	0		95940.6	0		69714.5	0
																										284169	0		279085	0		219251	0		203830	0		169188	0		126666	0		97379.7	0		70760.2	0
																										288431	0		283271	0		222540	0		206887	0		171726	0		128566	0		98840.4	0		71821.6	0
																										292758	0		287520	0		225878	0		209990	0		174302	0		130494	0		100323	0		72898.9	0
																										297149	0		291833	0		229266	0		213140	0		176917	0		132452	0		101828	0		73992.4	0
																										301606	0		296211	0		232705	0		216337	0		179570	0		134438	0		103355	0		75102.3	0
																										306130	0		300654	0		236196	0		219582	0		182264	0		136455	0		104906	0		76228.8	0
																										310722	0		305164	0		239738	0		222876	0		184998	0		138502	0		106479	0		77372.3	0
																										315383	0		309741	0		243335	0		226219	0		187773	0		140579	0		108076	0		78532.9	0
																										320114	0		314387	0		246985	0		229613	0		190589	0		142688	0		109698	0		79710.9	0
																										324916	0		319103	0		250689	0		233057	0		193448	0		144828	0		111343	0		80906.5	0
																										329789	0		323889	0		254450	0		236553	0		196350	0		147001	0		113013	0		82120.1	0
																										334736	0		328748	0		258266	0		240101	0		199295	0		149206	0		114708	0		83351.9	0
																										339757	0		333679	0		262140	0		243702	0		202285	0		151444	0		116429	0		84602.2	0
																										344853	0		338684	0		266073	0		247358	0		205319	0		153715	0		118175	0		85871.2	0
																										350026	0		343764	0		270064	0		251068	0		208399	0		156021	0		119948	0		87159.3	0
																										355277	0		348921	0		274115	0		254834	0		211525	0		158361	0		121747	0		88466.7	0
																										360606	0		354155	0		278226	0		258657	0		214698	0		160737	0		123573	0		89793.7	0
																										366015	0		359467	0		282400	0		262537	0		217918	0		163148	0		125427	0		91140.6	0
																										371505	0		364859	0		286636	0		266475	0		221187	0		165595	0		127308	0		92507.7	0
																										377078	0		370332	0		290935	0		270472	0		224505	0		168079	0		129218	0		93895.3	0
																										382734	0		375887	0		295299	0		274529	0		227872	0		170600	0		131156	0		95303.8	0
																										388475	0		381525	0		299729	0		278647	0		231290	0		173159	0		133124	0		96733.3	0
																										394302	0		387248	0		304225	0		282827	0		234760	0		175757	0		135121	0		98184.3	0
																										400217	0		393057	0		308788	0		287069	0		238281	0		178393	0		137147	0		99657.1	0
																										406220	0		398953	0		313420	0		291375	0		241855	0		181069	0		139205	0		101152	0
																										412313	0		404937	0		318121	0		295746	0		245483	0		183785	0		141293	0		102669	0
																										418498	0		411011	0		322893	0		300182	0		249165	0		186542	0		143412	0		104209	0
																										424775	0		417176	0		327736	0		304685	0		252903	0		189340	0		145563	0		105772	0
																										431147	0		423434	0		332652	0		309255	0		256696	0		192180	0		147747	0		107359	0
																										437614	0		429785	0		337642	0		313894	0		260547	0		195063	0		149963	0		108969	0
																										444178	0		436232	0		342707	0		318602	0		264455	0		197989	0		152212	0		110604	0
																										450841	0		442776	0		347847	0		323381	0		268422	0		200958	0		154495	0		112263	0
																										457604	0		449417	0		353065	0		328232	0		272448	0		203973	0		156813	0		113947	0
																										464468	0		456158	0		358361	0		333155	0		276535	0		207032	0		159165	0		115656	0
																										471435	0		463001	0		363737	0		338153	0		280683	0		210138	0		161553	0		117391	0
																										478506	0		469946	0		369193	0		343225	0		284893	0		213290	0		163976	0		119152	0
																										485684	0		476995	0		374730	0		348373	0		289167	0		216489	0		166435	0		120939	0
																										492969	0		484150	0		380351	0		353599	0		293504	0		219737	0		168932	0		122753	0
																										500364	0		491412	0		386057	0		358903	0		297907	0		223033	0		171466	0		124594	0
																										507869	0		498783	0		391848	0		364286	0		302375	0		226378	0		174038	0		126463	0
																										515487	0		506265	0		397725	0		369751	0		306911	0		229774	0		176649	0		128360	0
																										523219	0		513859	0		403691	0		375297	0		311514	0		233220	0		179298	0		130286	0
																										531068	0		521567	0		409746	0		380926	0		316187	0		236719	0		181988	0		132240	0
																										539034	0		529391	0		415893	0		386640	0		320930	0		240269	0		184718	0		134224	0
																										547119	0		537331	0		422131	0		392440	0		325744	0		243874	0		187488	0		136237	0
																										555326	0		545391	0		428463	0		398327	0		330630	0		247532	0		190301	0		138281	0
																										563656	0		553572	0		434890	0		404301	0		335590	0		251245	0		193155	0		140355	0
																										572111	0		561876	0		441413	0		410366	0		340623	0		255013	0		196053	0		142460	0
																										580692	0		570304	0		448035	0		416521	0		345733	0		258838	0		198993	0		144597	0
																										589403	0		578859	0		454755	0		422769	0		350919	0		262721	0		201978	0		146766	0
																										598244	0		587541	0		461576	0		429111	0		356183	0		266662	0		205008	0		148967	0
																										607217	0		596355	0		468500	0		435547	0		361525	0		270662	0		208083	0		151202	0
																										616326	0		605300	0		475528	0		442081	0		366948	0		274722	0		211204	0		153470	0
																										625571	0		614379	0		482660	0		448712	0		372452	0		278843	0		214372	0		155772	0
																										634954	0		623595	0		489900	0		455443	0		378039	0		283025	0		217588	0		158109	0
																										644478	0		632949	0		497249	0		462274	0		383710	0		287271	0		220852	0		160480	0
																										654146	0		642443	0		504708	0		469208	0		389465	0		291580	0		224164	0		162887	0
																										663958	0		652080	0		512278	0		476246	0		395307	0		295953	0		227527	0		165331	0
																										673917	0		661861	0		519962	0		483390	0		401237	0		300393	0		230940	0		167811	0
																										684026	0		671789	0		527762	0		490641	0		407256	0		304899	0		234404	0		170328	0
																										694286	0		681866	0		535678	0		498001	0		413364	0		309472	0		237920	0		172883	0
																										704701	0		692094	0		543713	0		505471	0		419565	0		314114	0		241489	0		175476	0
																										715271	0		702475	0		551869	0		513053	0		425858	0		318826	0		245111	0		178108	0
																										726000	0		713012	0		560147	0		520748	0		432246	0		323608	0		248788	0		180780	0
																										736890	0		723708	0		568549	0		528560	0		438730	0		328462	0		252520	0		183491	0
																										747944	0		734563	0		577078	0		536488	0		445311	0		333389	0		256307	0		186244	0
																										759163	0		745582	0		585734	0		544535	0		451991	0		338390	0		260152	0		189037	0
																										770550	0		756765	0		594520	0		552703	0		458770	0		343466	0		264054	0		191873	0
																										782108	0		768117	0		603438	0		560994	0		465652	0		348618	0		268015	0		194751	0
																										793840	0		779639	0		612489	0		569409	0		472637	0		353847	0		272035	0		197672	0
																										805748	0		791333	0		621676	0		577950	0		479726	0		359155	0		276116	0		200638	0
																										817834	0		803203	0		631002	0		586619	0		486922	0		364542	0		280258	0		203647	0
																										830101	0		815251	0		640467	0		595419	0		494226	0		370010	0		284461	0		206702	0
																										842553	0		827480	0		650074	0		604350	0		501639	0		375560	0		288728	0		209802	0
																										855191	0		839892	0		659825	0		613415	0		509164	0		381194	0		293059	0		212949	0
																										868019	0		852490	0		669722	0		622616	0		516801	0		386912	0		297455	0		216144	0
																										881039	0		865278	0		679768	0		631956	0		524553	0		392715	0		301917	0		219386	0
																										894255	0		878257	0		689964	0		641435	0		532422	0		398606	0		306446	0		222677	0
																										907669	0		891431	0		700314	0		651056	0		540408	0		404585	0		311042	0		226017	0
																										921284	0		904802	0		710819	0		660822	0		548514	0		410654	0		315708	0		229407	0
																										935103	0		918374	0		721481	0		670735	0		556742	0		416814	0		320444	0		232848	0
																										949130	0		932150	0		732303	0		680796	0		565093	0		423066	0		325250	0		236341	0
																										963367	0		946132	0		743288	0		691008	0		573569	0		429412	0		330129	0		239886	0
																										977817	0		960324	0		754437	0		701373	0		582173	0		435853	0		335081	0		243484	0
																										992484	0		974729	0		765754	0		711893	0		590906	0		442391	0		340107	0		247136	0
																										1.00737e+06	0		989350	0		777240	0		722572	0		599769	0		449027	0		345209	0		250843	0
																										1.02248e+06	0		1.00419e+06	0		788898	0		733410	0		608766	0		455762	0		350387	0		254606	0
																										1.03782e+06	0		1.01925e+06	0		800732	0		744411	0		617897	0		462599	0		355643	0		258425	0
																										1.05339e+06	0		1.03454e+06	0		812743	0		755578	0		627166	0		469538	0		360978	0		262302	0
																										1.06919e+06	0		1.05006e+06	0		824934	0		766911	0		636573	0		476581	0		366392	0		266236	0
																										1.08523e+06	0		1.06581e+06	0		837308	0		778415	0		646122	0		483730	0		371888	0		270230	0
																										1.1015e+06	0		1.0818e+06	0		849868	0		790091	0		655814	0		490985	0		377466	0		274283	0
																										1.11803e+06	0		1.09803e+06	0		862616	0		801942	0		665651	0		498350	0		383128	0		278397	0
																										1.1348e+06	0		1.1145e+06	0		875555	0		813972	0		675635	0		505826	0		388875	0		282573	0
																										1.15182e+06	0		1.13121e+06	0		888688	0		826181	0		685770	0		513413	0		394708	0		286812	0
																										1.1691e+06	0		1.14818e+06	0		902019	0		838574	0		696057	0		521114	0		400629	0		291114	0
																										1.18663e+06	0		1.1654e+06	0		915549	0		851153	0		706497	0		528931	0		406638	0		295481	0
																										1.20443e+06	0		1.18288e+06	0		929282	0		863920	0		717095	0		536865	0		412738	0		299913	0
																										1.2225e+06	0		1.20063e+06	0		943221	0		876879	0		727851	0		544918	0		418929	0		304412	0
																										1.24084e+06	0		1.21864e+06	0		957370	0		890032	0		738769	0		553091	0		425213	0		308978	0
																										1.25945e+06	0		1.23692e+06	0		971730	0		903382	0		749851	0		561388	0		431591	0		313613	0
																										1.27834e+06	0		1.25547e+06	0		986306	0		916933	0		761098	0		569809	0		438065	0		318317	0
																										1.29752e+06	0		1.2743e+06	0		1.0011e+06	0		930687	0		772515	0		578356	0		444636	0		323091	0
																										1.31698e+06	0		1.29342e+06	0		1.01612e+06	0		944647	0		784103	0		587031	0		451306	0		327938	0
																										1.33673e+06	0		1.31282e+06	0		1.03136e+06	0		958817	0		795864	0		595837	0		458075	0		332857	0
																										1.35678e+06	0		1.33251e+06	0		1.04683e+06	0		973199	0		807802	0		604774	0		464946	0		337850	0
																										1.37714e+06	0		1.3525e+06	0		1.06253e+06	0		987797	0		819919	0		613846	0		471921	0		342917	0
																										1.39779e+06	0		1.37279e+06	0		1.07847e+06	0		1.00261e+06	0		832218	0		623053	0		478999	0		348061	0
																										1.41876e+06	0		1.39338e+06	0		1.09465e+06	0		1.01765e+06	0		844701	0		632399	0		486184	0		353282	0
																										1.44004e+06	0		1.41428e+06	0		1.11107e+06	0		1.03292e+06	0		857372	0		641885	0		493477	0		358581	0
																										1.46164e+06	0		1.43549e+06	0		1.12773e+06	0		1.04841e+06	0		870232	0		651514	0		500879	0		363960	0
																										1.48357e+06	0		1.45703e+06	0		1.14465e+06	0		1.06414e+06	0		883286	0		661286	0		508392	0		369420	0
																										1.50582e+06	0		1.47888e+06	0		1.16182e+06	0		1.0801e+06	0		896535	0		671206	0		516018	0		374961	0
																										1.52841e+06	0		1.50106e+06	0		1.17925e+06	0		1.0963e+06	0		909983	0		681274	0		523759	0		380585	0
																										1.55133e+06	0		1.52358e+06	0		1.19693e+06	0		1.11275e+06	0		923633	0		691493	0		531615	0		386294	0
																										1.5746e+06	0		1.54643e+06	0		1.21489e+06	0		1.12944e+06	0		937487	0		701865	0		539589	0		392088	0
																										1.59822e+06	0		1.56963e+06	0		1.23311e+06	0		1.14638e+06	0		951550	0		712393	0		547683	0		397970	0
																										1.62219e+06	0		1.59317e+06	0		1.25161e+06	0		1.16357e+06	0		965823	0		723079	0		555898	0		403939	0
																										1.64653e+06	0		1.61707e+06	0		1.27038e+06	0		1.18103e+06	0		980310	0		733925	0		564237	0		409998	0
																										1.67123e+06	0		1.64133e+06	0		1.28944e+06	0		1.19874e+06	0		995015	0		744934	0		572700	0		416148	0
																										1.69629e+06	0		1.66595e+06	0		1.30878e+06	0		1.21672e+06	0		1.00994e+06	0		756108	0		581291	0		422391	0
																										1.72174e+06	0		1.69094e+06	0		1.32841e+06	0		1.23498e+06	0		1.02509e+06	0		767450	0		590010	0		428726	0
																										1.74756e+06	0		1.7163e+06	0		1.34834e+06	0		1.2535e+06	0		1.04047e+06	0		778961	0		598860	0		435157	0
																										1.77378e+06	0		1.74205e+06	0		1.36856e+06	0		1.2723e+06	0		1.05607e+06	0		790646	0		607843	0		441685	0
																										1.80038e+06	0		1.76818e+06	0		1.38909e+06	0		1.29139e+06	0		1.07191e+06	0		802506	0		616961	0		448310	0
																										1.82739e+06	0		1.7947e+06	0		1.40993e+06	0		1.31076e+06	0		1.08799e+06	0		814543	0		626215	0		455035	0
																										1.8548e+06	0		1.82162e+06	0		1.43108e+06	0		1.33042e+06	0		1.10431e+06	0		826761	0		635609	0		461860	0
																										1.88262e+06	0		1.84894e+06	0		1.45254e+06	0		1.35038e+06	0		1.12088e+06	0		839163	0		645143	0		468788	0
																										1.91086e+06	0		1.87668e+06	0		1.47433e+06	0		1.37063e+06	0		1.13769e+06	0		851750	0		654820	0		475820	0
																										1.93953e+06	0		1.90483e+06	0		1.49645e+06	0		1.39119e+06	0		1.15476e+06	0		864526	0		664642	0		482957	0
																										1.96862e+06	0		1.9334e+06	0		1.51889e+06	0		1.41206e+06	0		1.17208e+06	0		877494	0		674612	0		490202	0
																										1.99815e+06	0		1.9624e+06	0		1.54168e+06	0		1.43324e+06	0		1.18966e+06	0		890657	0		684731	0		497555	0
																										2.02812e+06	0		1.99184e+06	0		1.5648e+06	0		1.45474e+06	0		1.2075e+06	0		904017	0		695002	0		505018	0
																										2.05854e+06	0		2.02172e+06	0		1.58827e+06	0		1.47656e+06	0		1.22562e+06	0		917577	0		705427	0		512593	0
																										2.08942e+06	0		2.05204e+06	0		1.6121e+06	0		1.49871e+06	0		1.244e+06	0		931340	0		716008	0		520282	0
																										2.12076e+06	0		2.08282e+06	0		1.63628e+06	0		1.52119e+06	0		1.26266e+06	0		945311	0		726748	0		528086	0
																										2.15257e+06	0		2.11406e+06	0		1.66082e+06	0		1.54401e+06	0		1.2816e+06	0		959490	0		737650	0		536008	0
																										2.18486e+06	0		2.14577e+06	0		1.68573e+06	0		1.56717e+06	0		1.30082e+06	0		973883	0		748714	0		544048	0
																										2.21763e+06	0		2.17796e+06	0		1.71102e+06	0		1.59067e+06	0		1.32034e+06	0		988491	0		759945	0		552208	0
																										2.2509e+06	0		2.21063e+06	0		1.73669e+06	0		1.61453e+06	0		1.34014e+06	0		1.00332e+06	0		771344	0		560491	0
																										2.28466e+06	0		2.24379e+06	0		1.76274e+06	0		1.63875e+06	0		1.36024e+06	0		1.01837e+06	0		782915	0		568899	0
																										2.31893e+06	0		2.27745e+06	0		1.78918e+06	0		1.66333e+06	0		1.38065e+06	0		1.03364e+06	0		794658	0		577432	0
																										2.35372e+06	0		2.31161e+06	0		1.81602e+06	0		1.68828e+06	0		1.40136e+06	0		1.04915e+06	0		806578	0		586094	0
																										2.38902e+06	0		2.34628e+06	0		1.84326e+06	0		1.71361e+06	0		1.42238e+06	0		1.06489e+06	0		818677	0		594885	0
																										2.42486e+06	0		2.38148e+06	0		1.8709e+06	0		1.73931e+06	0		1.44371e+06	0		1.08086e+06	0		830957	0		603809	0
																										2.46123e+06	0		2.4172e+06	0		1.89897e+06	0		1.7654e+06	0		1.46537e+06	0		1.09707e+06	0		843421	0		612866	0
																										2.49815e+06	0		2.45346e+06	0		1.92745e+06	0		1.79188e+06	0		1.48735e+06	0		1.11353e+06	0		856073	0		622059	0
																										2.53562e+06	0		2.49026e+06	0		1.95636e+06	0		1.81876e+06	0		1.50966e+06	0		1.13023e+06	0		868914	0		631390	0
																										2.57366e+06	0		2.52761e+06	0		1.98571e+06	0		1.84604e+06	0		1.5323e+06	0		1.14718e+06	0		881947	0		640860	0
																										2.61226e+06	0		2.56553e+06	0		2.0155e+06	0		1.87373e+06	0		1.55529e+06	0		1.16439e+06	0		895177	0		650473	0
																										2.65144e+06	0		2.60401e+06	0		2.04573e+06	0		1.90184e+06	0		1.57862e+06	0		1.18186e+06	0		908604	0		660230	0
																										2.69122e+06	0		2.64307e+06	0		2.07641e+06	0		1.93037e+06	0		1.6023e+06	0		1.19959e+06	0		922233	0		670134	0
																										2.73158e+06	0		2.68272e+06	0		2.10756e+06	0		1.95932e+06	0		1.62633e+06	0		1.21758e+06	0		936067	0		680186	0
																										2.77256e+06	0		2.72296e+06	0		2.13917e+06	0		1.98871e+06	0		1.65073e+06	0		1.23584e+06	0		950108	0		690389	0
																										2.81415e+06	0		2.7638e+06	0		2.17126e+06	0		2.01854e+06	0		1.67549e+06	0		1.25438e+06	0		964359	0		700744	0
																										2.85636e+06	0		2.80526e+06	0		2.20383e+06	0		2.04882e+06	0		1.70062e+06	0		1.2732e+06	0		978825	0		711256	0
																										2.8992e+06	0		2.84734e+06	0		2.23689e+06	0		2.07955e+06	0		1.72613e+06	0		1.29229e+06	0		993507	0		721924	0
																										2.94269e+06	0		2.89005e+06	0		2.27044e+06	0		2.11075e+06	0		1.75202e+06	0		1.31168e+06	0		1.00841e+06	0		732753	0
																										2.98683e+06	0		2.9334e+06	0		2.3045e+06	0		2.14241e+06	0		1.7783e+06	0		1.33135e+06	0		1.02354e+06	0		743745	0
																										3.03163e+06	0		2.9774e+06	0		2.33906e+06	0		2.17454e+06	0		1.80498e+06	0		1.35132e+06	0		1.03889e+06	0		754901	0
																										3.07711e+06	0		3.02206e+06	0		2.37415e+06	0		2.20716e+06	0		1.83205e+06	0		1.37159e+06	0		1.05447e+06	0		766224	0
																										3.12327e+06	0		3.06739e+06	0		2.40976e+06	0		2.24027e+06	0		1.85953e+06	0		1.39217e+06	0		1.07029e+06	0		777718	0
																										3.17011e+06	0		3.1134e+06	0		2.44591e+06	0		2.27387e+06	0		1.88742e+06	0		1.41305e+06	0		1.08634e+06	0		789383	0
																										3.21767e+06	0		3.1601e+06	0		2.4826e+06	0		2.30798e+06	0		1.91573e+06	0		1.43425e+06	0		1.10264e+06	0		801224	0
																										3.26593e+06	0		3.2075e+06	0		2.51984e+06	0		2.3426e+06	0		1.94447e+06	0		1.45576e+06	0		1.11918e+06	0		813243	0
																										3.31492e+06	0		3.25562e+06	0		2.55763e+06	0		2.37774e+06	0		1.97364e+06	0		1.4776e+06	0		1.13597e+06	0		825441	0
																										3.36464e+06	0		3.30445e+06	0		2.596e+06	0		2.41341e+06	0		2.00324e+06	0		1.49976e+06	0		1.15301e+06	0		837823	0
																										3.41511e+06	0		3.35402e+06	0		2.63494e+06	0		2.44961e+06	0		2.03329e+06	0		1.52226e+06	0		1.1703e+06	0		850390	0
																										3.46634e+06	0		3.40433e+06	0		2.67446e+06	0		2.48635e+06	0		2.06379e+06	0		1.54509e+06	0		1.18786e+06	0		863146	0
																										3.51834e+06	0		3.45539e+06	0		2.71458e+06	0		2.52365e+06	0		2.09475e+06	0		1.56827e+06	0		1.20567e+06	0		876093	0
																										3.57111e+06	0		3.50722e+06	0		2.7553e+06	0		2.5615e+06	0		2.12617e+06	0		1.59179e+06	0		1.22376e+06	0		889235	0
																										3.62468e+06	0		3.55983e+06	0		2.79663e+06	0		2.59992e+06	0		2.15806e+06	0		1.61567e+06	0		1.24211e+06	0		902573	0
																										3.67905e+06	0		3.61323e+06	0		2.83858e+06	0		2.63892e+06	0		2.19043e+06	0		1.6399e+06	0		1.26075e+06	0		916112	0
																										3.73423e+06	0		3.66743e+06	0		2.88116e+06	0		2.67851e+06	0		2.22329e+06	0		1.6645e+06	0		1.27966e+06	0		929853	0
																										3.79025e+06	0		3.72244e+06	0		2.92437e+06	0		2.71868e+06	0		2.25664e+06	0		1.68947e+06	0		1.29885e+06	0		943801	0
																										3.8471e+06	0		3.77828e+06	0		2.96824e+06	0		2.75946e+06	0		2.29049e+06	0		1.71481e+06	0		1.31834e+06	0		957958	0
																										3.90481e+06	0		3.83495e+06	0		3.01276e+06	0		2.80086e+06	0		2.32484e+06	0		1.74053e+06	0		1.33811e+06	0		972328	0
																										3.96338e+06	0		3.89248e+06	0		3.05795e+06	0		2.84287e+06	0		2.35972e+06	0		1.76664e+06	0		1.35818e+06	0		986912	0
																										4.02283e+06	0		3.95086e+06	0		3.10382e+06	0		2.88551e+06	0		2.39511e+06	0		1.79314e+06	0		1.37855e+06	0		1.00172e+06	0
																										4.08317e+06	0		4.01013e+06	0		3.15038e+06	0		2.92879e+06	0		2.43104e+06	0		1.82004e+06	0		1.39923e+06	0		1.01674e+06	0
																										4.14442e+06	0		4.07028e+06	0		3.19764e+06	0		2.97273e+06	0		2.46751e+06	0		1.84734e+06	0		1.42022e+06	0		1.03199e+06	0
																										4.20659e+06	0		4.13133e+06	0		3.2456e+06	0		3.01732e+06	0		2.50452e+06	0		1.87505e+06	0		1.44152e+06	0		1.04747e+06	0
																										4.26968e+06	0		4.1933e+06	0		3.29428e+06	0		3.06258e+06	0		2.54209e+06	0		1.90317e+06	0		1.46315e+06	0		1.06318e+06	0
																										4.33373e+06	0		4.2562e+06	0		3.3437e+06	0		3.10852e+06	0		2.58022e+06	0		1.93172e+06	0		1.48509e+06	0		1.07913e+06	0
																										4.39874e+06	0		4.32004e+06	0		3.39385e+06	0		3.15514e+06	0		2.61892e+06	0		1.9607e+06	0		1.50737e+06	0		1.09532e+06	0
																										4.46472e+06	0		4.38484e+06	0		3.44476e+06	0		3.20247e+06	0		2.6582e+06	0		1.99011e+06	0		1.52998e+06	0		1.11175e+06	0
																										4.53169e+06	0		4.45062e+06	0		3.49643e+06	0		3.25051e+06	0		2.69808e+06	0		2.01996e+06	0		1.55293e+06	0		1.12843e+06	0
																										4.59966e+06	0		4.51738e+06	0		3.54888e+06	0		3.29927e+06	0		2.73855e+06	0		2.05026e+06	0		1.57623e+06	0		1.14535e+06	0
																										4.66866e+06	0		4.58514e+06	0		3.60211e+06	0		3.34875e+06	0		2.77963e+06	0		2.08101e+06	0		1.59987e+06	0		1.16253e+06	0
																										4.73869e+06	0		4.65391e+06	0		3.65615e+06	0		3.39899e+06	0		2.82132e+06	0		2.11223e+06	0		1.62387e+06	0		1.17997e+06	0
																										4.80977e+06	0		4.72372e+06	0		3.71099e+06	0		3.44997e+06	0		2.86364e+06	0		2.14391e+06	0		1.64822e+06	0		1.19767e+06	0
																										4.88191e+06	0		4.79458e+06	0		3.76665e+06	0		3.50172e+06	0		2.9066e+06	0		2.17607e+06	0		1.67295e+06	0		1.21564e+06	0
																										4.95514e+06	0		4.8665e+06	0		3.82315e+06	0		3.55425e+06	0		2.95019e+06	0		2.20871e+06	0		1.69804e+06	0		1.23387e+06	0
																										5.02947e+06	0		4.93949e+06	0		3.8805e+06	0		3.60756e+06	0		2.99445e+06	0		2.24184e+06	0		1.72351e+06	0		1.25238e+06	0
																										5.10491e+06	0		5.01359e+06	0		3.93871e+06	0		3.66167e+06	0		3.03936e+06	0		2.27547e+06	0		1.74937e+06	0		1.27116e+06	0
																										5.18149e+06	0		5.08879e+06	0		3.99779e+06	0		3.7166e+06	0		3.08495e+06	0		2.3096e+06	0		1.77561e+06	0		1.29023e+06	0
																										5.25921e+06	0		5.16512e+06	0		4.05775e+06	0		3.77235e+06	0		3.13123e+06	0		2.34425e+06	0		1.80224e+06	0		1.30958e+06	0
																										5.3381e+06	0		5.2426e+06	0		4.11862e+06	0		3.82893e+06	0		3.1782e+06	0		2.37941e+06	0		1.82927e+06	0		1.32923e+06	0
																										5.41817e+06	0		5.32124e+06	0		4.1804e+06	0		3.88637e+06	0		3.22587e+06	0		2.4151e+06	0		1.85671e+06	0		1.34917e+06	0
																										5.49944e+06	0		5.40106e+06	0		4.24311e+06	0		3.94466e+06	0		3.27426e+06	0		2.45133e+06	0		1.88456e+06	0		1.3694e+06	0
																										5.58193e+06	0		5.48207e+06	0		4.30675e+06	0		4.00383e+06	0		3.32337e+06	0		2.4881e+06	0		1.91283e+06	0		1.38994e+06	0
																										5.66566e+06	0		5.5643e+06	0		4.37135e+06	0		4.06389e+06	0		3.37322e+06	0		2.52542e+06	0		1.94152e+06	0		1.41079e+06	0
																										5.75065e+06	0		5.64777e+06	0		4.43692e+06	0		4.12485e+06	0		3.42382e+06	0		2.5633e+06	0		1.97065e+06	0		1.43196e+06	0
																										5.83691e+06	0		5.73249e+06	0		4.50348e+06	0		4.18672e+06	0		3.47518e+06	0		2.60175e+06	0		2.00021e+06	0		1.45344e+06	0
																										5.92446e+06	0		5.81847e+06	0		4.57103e+06	0		4.24952e+06	0		3.52731e+06	0		2.64078e+06	0		2.03021e+06	0		1.47524e+06	0
																										6.01333e+06	0		5.90575e+06	0		4.6396e+06	0		4.31326e+06	0		3.58022e+06	0		2.68039e+06	0		2.06066e+06	0		1.49737e+06	0
																										6.10353e+06	0		5.99434e+06	0		4.70919e+06	0		4.37796e+06	0		3.63392e+06	0		2.72059e+06	0		2.09157e+06	0		1.51983e+06	0
																										6.19508e+06	0		6.08425e+06	0		4.77983e+06	0		4.44363e+06	0		3.68843e+06	0		2.7614e+06	0		2.12295e+06	0		1.54262e+06	0
																										6.288e+06	0		6.17551e+06	0		4.85152e+06	0		4.51029e+06	0		3.74375e+06	0		2.80282e+06	0		2.15479e+06	0		1.56576e+06	0
																										6.38232e+06	0		6.26815e+06	0		4.9243e+06	0		4.57794e+06	0		3.79991e+06	0		2.84486e+06	0		2.18711e+06	0		1.58925e+06	0
																										6.47806e+06	0		6.36217e+06	0		4.99816e+06	0		4.64661e+06	0		3.85691e+06	0		2.88754e+06	0		2.21992e+06	0		1.61309e+06	0
																										6.57523e+06	0		6.4576e+06	0		5.07313e+06	0		4.71631e+06	0		3.91476e+06	0		2.93085e+06	0		2.25322e+06	0		1.63728e+06	0
																										6.67386e+06	0		6.55447e+06	0		5.14923e+06	0		4.78705e+06	0		3.97348e+06	0		2.97481e+06	0		2.28702e+06	0		1.66184e+06	0
																										6.77397e+06	0		6.65278e+06	0		5.22647e+06	0		4.85886e+06	0		4.03309e+06	0		3.01944e+06	0		2.32132e+06	0		1.68677e+06	0
																										6.87558e+06	0		6.75257e+06	0		5.30487e+06	0		4.93174e+06	0		4.09358e+06	0		3.06473e+06	0		2.35614e+06	0		1.71207e+06	0
																										6.97871e+06	0		6.85386e+06	0		5.38444e+06	0		5.00572e+06	0		4.15499e+06	0		3.1107e+06	0		2.39148e+06	0		1.73775e+06	0
																										7.08339e+06	0		6.95667e+06	0		5.46521e+06	0		5.0808e+06	0		4.21731e+06	0		3.15736e+06	0		2.42736e+06	0		1.76382e+06	0
																										7.18964e+06	0		7.06102e+06	0		5.54718e+06	0		5.15702e+06	0		4.28057e+06	0		3.20472e+06	0		2.46377e+06	0		1.79028e+06	0
																										7.29749e+06	0		7.16694e+06	0		5.63039e+06	0		5.23437e+06	0		4.34478e+06	0		3.25279e+06	0		2.50072e+06	0		1.81713e+06	0
																										7.40695e+06	0		7.27444e+06	0		5.71485e+06	0		5.31289e+06	0		4.40995e+06	0		3.30158e+06	0		2.53823e+06	0		1.84439e+06	0
																										7.51805e+06	0		7.38356e+06	0		5.80057e+06	0		5.39258e+06	0		4.4761e+06	0		3.35111e+06	0		2.57631e+06	0		1.87205e+06	0
																										7.63082e+06	0		7.49431e+06	0		5.88758e+06	0		5.47347e+06	0		4.54324e+06	0		3.40137e+06	0		2.61495e+06	0		1.90014e+06	0
																										7.74529e+06	0		7.60673e+06	0		5.97589e+06	0		5.55557e+06	0		4.61139e+06	0		3.45239e+06	0		2.65418e+06	0		1.92864e+06	0
																										7.86147e+06	0		7.72083e+06	0		6.06553e+06	0		5.6389e+06	0		4.68056e+06	0		3.50418e+06	0		2.69399e+06	0		1.95757e+06	0
																										7.97939e+06	0		7.83664e+06	0		6.15651e+06	0		5.72349e+06	0		4.75077e+06	0		3.55674e+06	0		2.7344e+06	0		1.98693e+06	0
																										8.09908e+06	0		7.95419e+06	0		6.24886e+06	0		5.80934e+06	0		4.82203e+06	0		3.61009e+06	0		2.77542e+06	0		2.01673e+06	0
																										8.22056e+06	0		8.0735e+06	0		6.3426e+06	0		5.89648e+06	0		4.89436e+06	0		3.66424e+06	0		2.81705e+06	0		2.04699e+06	0
																										8.34387e+06	0		8.1946e+06	0		6.43773e+06	0		5.98493e+06	0		4.96778e+06	0		3.71921e+06	0		2.8593e+06	0		2.07769e+06	0
																										8.46903e+06	0		8.31752e+06	0		6.5343e+06	0		6.0747e+06	0		5.04229e+06	0		3.775e+06	0		2.90219e+06	0		2.10886e+06	0
																										8.59607e+06	0		8.44229e+06	0		6.63231e+06	0		6.16582e+06	0		5.11793e+06	0		3.83162e+06	0		2.94572e+06	0		2.14049e+06	0
																										8.72501e+06	0		8.56892e+06	0		6.7318e+06	0		6.25831e+06	0		5.1947e+06	0		3.88909e+06	0		2.98991e+06	0		2.1726e+06	0
																										8.85588e+06	0		8.69745e+06	0		6.83278e+06	0		6.35218e+06	0		5.27262e+06	0		3.94743e+06	0		3.03476e+06	0		2.20518e+06	0
																										8.98872e+06	0		8.82792e+06	0		6.93527e+06	0		6.44747e+06	0		5.35171e+06	0		4.00664e+06	0		3.08028e+06	0		2.23826e+06	0
																										9.12355e+06	0		8.96033e+06	0		7.0393e+06	0		6.54418e+06	0		5.43198e+06	0		4.06674e+06	0		3.12648e+06	0		2.27184e+06	0
																										9.2604e+06	0		9.09474e+06	0		7.14489e+06	0		6.64234e+06	0		5.51346e+06	0		4.12774e+06	0		3.17338e+06	0		2.30591e+06	0
																										9.39931e+06	0		9.23116e+06	0		7.25206e+06	0		6.74198e+06	0		5.59616e+06	0		4.18966e+06	0		3.22098e+06	0		2.3405e+06	0
																										9.5403e+06	0		9.36963e+06	0		7.36084e+06	0		6.84311e+06	0		5.68011e+06	0		4.2525e+06	0		3.2693e+06	0		2.37561e+06	0
																										9.6834e+06	0		9.51017e+06	0		7.47125e+06	0		6.94575e+06	0		5.76531e+06	0		4.31629e+06	0		3.31834e+06	0		2.41124e+06	0
																										9.82866e+06	0		9.65282e+06	0		7.58332e+06	0		7.04994e+06	0		5.85179e+06	0		4.38104e+06	0		3.36811e+06	0		2.44741e+06	0
																										9.97609e+06	0		9.79762e+06	0		7.69707e+06	0		7.15569e+06	0		5.93956e+06	0		4.44675e+06	0		3.41863e+06	0		2.48412e+06	0
																										1.01257e+07	0		9.94458e+06	0		7.81253e+06	0		7.26302e+06	0		6.02866e+06	0		4.51345e+06	0		3.46991e+06	0		2.52139e+06	0
																										1.02776e+07	0		1.00938e+07	0		7.92972e+06	0		7.37197e+06	0		6.11909e+06	0		4.58115e+06	0		3.52196e+06	0		2.55921e+06	0
																										1.04318e+07	0		1.02452e+07	0		8.04866e+06	0		7.48255e+06	0		6.21087e+06	0		4.64987e+06	0		3.57479e+06	0		2.59759e+06	0
																										1.05883e+07	0		1.03988e+07	0		8.16939e+06	0		7.59479e+06	0		6.30404e+06	0		4.71962e+06	0		3.62841e+06	0		2.63656e+06	0
																										1.07471e+07	0		1.05548e+07	0		8.29193e+06	0		7.70871e+06	0		6.3986e+06	0		4.79041e+06	0		3.68284e+06	0		2.67611e+06	0
																										1.09083e+07	0		1.07131e+07	0		8.41631e+06	0		7.82434e+06	0		6.49458e+06	0		4.86227e+06	0		3.73808e+06	0		2.71625e+06	0
																										1.10719e+07	0		1.08738e+07	0		8.54256e+06	0		7.9417e+06	0		6.592e+06	0		4.9352e+06	0		3.79415e+06	0		2.75699e+06	0
																										1.1238e+07	0		1.10369e+07	0		8.67069e+06	0		8.06083e+06	0		6.69088e+06	0		5.00923e+06	0		3.85107e+06	0		2.79835e+06	0
																										1.14066e+07	0		1.12025e+07	0		8.80076e+06	0		8.18174e+06	0		6.79124e+06	0		5.08437e+06	0		3.90883e+06	0		2.84032e+06	0
																										1.15777e+07	0		1.13705e+07	0		8.93277e+06	0		8.30447e+06	0		6.89311e+06	0		5.16064e+06	0		3.96746e+06	0		2.88293e+06	0
																										1.17513e+07	0		1.15411e+07	0		9.06676e+06	0		8.42904e+06	0		6.9965e+06	0		5.23805e+06	0		4.02698e+06	0		2.92617e+06	0
																										1.19276e+07	0		1.17142e+07	0		9.20276e+06	0		8.55547e+06	0		7.10145e+06	0		5.31662e+06	0		4.08738e+06	0		2.97006e+06	0
																										1.21065e+07	0		1.18899e+07	0		9.3408e+06	0		8.6838e+06	0		7.20797e+06	0		5.39637e+06	0		4.14869e+06	0		3.01461e+06	0
																										1.22881e+07	0		1.20683e+07	0		9.48091e+06	0		8.81406e+06	0		7.31609e+06	0		5.47731e+06	0		4.21092e+06	0		3.05983e+06	0
																										1.24724e+07	0		1.22493e+07	0		9.62313e+06	0		8.94627e+06	0		7.42583e+06	0		5.55947e+06	0		4.27409e+06	0		3.10573e+06	0
																										1.26595e+07	0		1.2433e+07	0		9.76747e+06	0		9.08047e+06	0		7.53722e+06	0		5.64286e+06	0		4.3382e+06	0		3.15232e+06	0
																										1.28494e+07	0		1.26195e+07	0		9.91399e+06	0		9.21667e+06	0		7.65028e+06	0		5.72751e+06	0		4.40327e+06	0		3.1996e+06	0
																										1.30421e+07	0		1.28088e+07	0		1.00627e+07	0		9.35492e+06	0		7.76503e+06	0		5.81342e+06	0		4.46932e+06	0		3.2476e+06	0
																										1.32378e+07	0		1.3001e+07	0		1.02136e+07	0		9.49525e+06	0		7.88151e+06	0		5.90062e+06	0		4.53636e+06	0		3.29631e+06	0
																										1.34363e+07	0		1.3196e+07	0		1.03668e+07	0		9.63767e+06	0		7.99973e+06	0		5.98913e+06	0		4.6044e+06	0		3.34575e+06	0
																										1.36379e+07	0		1.33939e+07	0		1.05223e+07	0		9.78224e+06	0		8.11973e+06	0		6.07897e+06	0		4.67347e+06	0		3.39594e+06	0
																										1.38425e+07	0		1.35948e+07	0		1.06802e+07	0		9.92897e+06	0		8.24152e+06	0		6.17015e+06	0		4.74357e+06	0		3.44688e+06	0
																										1.40501e+07	0		1.37987e+07	0		1.08404e+07	0		1.00779e+07	0		8.36515e+06	0		6.2627e+06	0		4.81473e+06	0		3.49858e+06	0
																										1.42608e+07	0		1.40057e+07	0		1.1003e+07	0		1.02291e+07	0		8.49062e+06	0		6.35664e+06	0		4.88695e+06	0		3.55106e+06	0
																										1.44748e+07	0		1.42158e+07	0		1.1168e+07	0		1.03825e+07	0		8.61798e+06	0		6.45199e+06	0		4.96025e+06	0		3.60433e+06	0
																										1.46919e+07	0		1.4429e+07	0		1.13356e+07	0		1.05383e+07	0		8.74725e+06	0		6.54877e+06	0		5.03465e+06	0		3.65839e+06	0
																										1.49123e+07	0		1.46455e+07	0		1.15056e+07	0		1.06963e+07	0		8.87846e+06	0		6.64701e+06	0		5.11017e+06	0		3.71327e+06	0
																										1.51359e+07	0		1.48652e+07	0		1.16782e+07	0		1.08568e+07	0		9.01164e+06	0		6.74671e+06	0		5.18683e+06	0		3.76897e+06	0
																										1.5363e+07	0		1.50881e+07	0		1.18533e+07	0		1.10196e+07	0		9.14681e+06	0		6.84791e+06	0		5.26463e+06	0		3.8255e+06	0
																										1.55934e+07	0		1.53145e+07	0		1.20311e+07	0		1.11849e+07	0		9.28402e+06	0		6.95063e+06	0		5.3436e+06	0		3.88288e+06	0
																										1.58273e+07	0		1.55442e+07	0		1.22116e+07	0		1.13527e+07	0		9.42328e+06	0		7.05489e+06	0		5.42375e+06	0		3.94113e+06	0
																										1.60647e+07	0		1.57773e+07	0		1.23948e+07	0		1.1523e+07	0		9.56463e+06	0		7.16071e+06	0		5.50511e+06	0		4.00025e+06	0
																										1.63057e+07	0		1.6014e+07	0		1.25807e+07	0		1.16958e+07	0		9.70809e+06	0		7.26812e+06	0		5.58769e+06	0		4.06025e+06	0
																										1.65503e+07	0		1.62542e+07	0		1.27694e+07	0		1.18713e+07	0		9.85372e+06	0		7.37715e+06	0		5.6715e+06	0		4.12115e+06	0
																										1.67985e+07	0		1.6498e+07	0		1.2961e+07	0		1.20493e+07	0		1.00015e+07	0		7.4878e+06	0		5.75657e+06	0		4.18297e+06	0
																										1.70505e+07	0		1.67455e+07	0		1.31554e+07	0		1.22301e+07	0		1.01515e+07	0		7.60012e+06	0		5.84292e+06	0		4.24571e+06	0
																										1.73063e+07	0		1.69967e+07	0		1.33527e+07	0		1.24135e+07	0		1.03038e+07	0		7.71412e+06	0		5.93057e+06	0		4.3094e+06	0
																										1.75659e+07	0		1.72516e+07	0		1.3553e+07	0		1.25997e+07	0		1.04584e+07	0		7.82983e+06	0		6.01952e+06	0		4.37404e+06	0
																										1.78294e+07	0		1.75104e+07	0		1.37563e+07	0		1.27887e+07	0		1.06153e+07	0		7.94728e+06	0		6.10982e+06	0		4.43965e+06	0
																										1.80968e+07	0		1.77731e+07	0		1.39626e+07	0		1.29806e+07	0		1.07745e+07	0		8.06649e+06	0		6.20146e+06	0		4.50625e+06	0
																										1.83683e+07	0		1.80397e+07	0		1.41721e+07	0		1.31753e+07	0		1.09361e+07	0		8.18749e+06	0		6.29449e+06	0		4.57384e+06	0
																										1.86438e+07	0		1.83102e+07	0		1.43847e+07	0		1.33729e+07	0		1.11001e+07	0		8.3103e+06	0		6.3889e+06	0		4.64245e+06	0
																										1.89234e+07	0		1.85849e+07	0		1.46004e+07	0		1.35735e+07	0		1.12666e+07	0		8.43495e+06	0		6.48474e+06	0		4.71208e+06	0
																										1.92073e+07	0		1.88637e+07	0		1.48194e+07	0		1.37771e+07	0		1.14356e+07	0		8.56148e+06	0		6.58201e+06	0		4.78277e+06	0
																										1.94954e+07	0		1.91466e+07	0		1.50417e+07	0		1.39837e+07	0		1.16072e+07	0		8.6899e+06	0		6.68074e+06	0		4.85451e+06	0
																										1.97878e+07	0		1.94338e+07	0		1.52673e+07	0		1.41935e+07	0		1.17813e+07	0		8.82025e+06	0		6.78095e+06	0		4.92732e+06	0
																										2.00846e+07	0		1.97253e+07	0		1.54964e+07	0		1.44064e+07	0		1.1958e+07	0		8.95255e+06	0		6.88266e+06	0		5.00123e+06	0
																										2.03859e+07	0		2.00212e+07	0		1.57288e+07	0		1.46225e+07	0		1.21374e+07	0		9.08684e+06	0		6.9859e+06	0		5.07625e+06	0
																										2.06917e+07	0		2.03215e+07	0		1.59647e+07	0		1.48418e+07	0		1.23194e+07	0		9.22314e+06	0		7.09069e+06	0		5.1524e+06	0
																										2.10021e+07	0		2.06264e+07	0		1.62042e+07	0		1.50645e+07	0		1.25042e+07	0		9.36149e+06	0		7.19705e+06	0		5.22968e+06	0
																										2.13171e+07	0		2.09358e+07	0		1.64473e+07	0		1.52904e+07	0		1.26918e+07	0		9.50191e+06	0		7.30501e+06	0		5.30813e+06	0
																										2.16369e+07	0		2.12498e+07	0		1.6694e+07	0		1.55198e+07	0		1.28822e+07	0		9.64444e+06	0		7.41458e+06	0		5.38775e+06	0
																										2.19614e+07	0		2.15685e+07	0		1.69444e+07	0		1.57526e+07	0		1.30754e+07	0		9.78911e+06	0		7.5258e+06	0		5.46857e+06	0
																										2.22908e+07	0		2.18921e+07	0		1.71986e+07	0		1.59889e+07	0		1.32715e+07	0		9.93595e+06	0		7.63869e+06	0		5.55059e+06	0
																										2.26252e+07	0		2.22204e+07	0		1.74565e+07	0		1.62287e+07	0		1.34706e+07	0		1.0085e+07	0		7.75327e+06	0		5.63385e+06	0
																										2.29646e+07	0		2.25538e+07	0		1.77184e+07	0		1.64721e+07	0		1.36727e+07	0		1.02363e+07	0		7.86957e+06	0		5.71836e+06	0
																										2.33091e+07	0		2.28921e+07	0		1.79842e+07	0		1.67192e+07	0		1.38777e+07	0		1.03898e+07	0		7.98761e+06	0		5.80414e+06	0
																										2.36587e+07	0		2.32354e+07	0		1.82539e+07	0		1.697e+07	0		1.40859e+07	0		1.05456e+07	0		8.10743e+06	0		5.8912e+06	0
																										2.40136e+07	0		2.3584e+07	0		1.85277e+07	0		1.72246e+07	0		1.42972e+07	0		1.07038e+07	0		8.22904e+06	0		5.97957e+06	0
																										2.43738e+07	0		2.39377e+07	0		1.88056e+07	0		1.74829e+07	0		1.45117e+07	0		1.08644e+07	0		8.35247e+06	0		6.06926e+06	0
																										2.47394e+07	0		2.42968e+07	0		1.90877e+07	0		1.77452e+07	0		1.47293e+07	0		1.10274e+07	0		8.47776e+06	0		6.1603e+06	0
																										2.51105e+07	0		2.46613e+07	0		1.9374e+07	0		1.80113e+07	0		1.49503e+07	0		1.11928e+07	0		8.60493e+06	0		6.2527e+06	0
																										2.54871e+07	0		2.50312e+07	0		1.96647e+07	0		1.82815e+07	0		1.51745e+07	0		1.13607e+07	0		8.734e+06	0		6.34649e+06	0
																										2.58694e+07	0		2.54066e+07	0		1.99596e+07	0		1.85557e+07	0		1.54021e+07	0		1.15311e+07	0		8.86501e+06	0		6.44169e+06	0
																										2.62575e+07	0		2.57877e+07	0		2.0259e+07	0		1.88341e+07	0		1.56332e+07	0		1.1704e+07	0		8.99799e+06	0		6.53832e+06	0
																										2.66513e+07	0		2.61746e+07	0		2.05629e+07	0		1.91166e+07	0		1.58677e+07	0		1.18796e+07	0		9.13295e+06	0		6.63639e+06	0
																										2.70511e+07	0		2.65672e+07	0		2.08713e+07	0		1.94033e+07	0		1.61057e+07	0		1.20578e+07	0		9.26995e+06	0		6.73594e+06	0
																										2.74569e+07	0		2.69657e+07	0		2.11844e+07	0		1.96944e+07	0		1.63473e+07	0		1.22387e+07	0		9.409e+06	0		6.83698e+06	0
																										2.78687e+07	0		2.73702e+07	0		2.15022e+07	0		1.99898e+07	0		1.65925e+07	0		1.24222e+07	0		9.55013e+06	0		6.93953e+06	0
																										2.82868e+07	0		2.77807e+07	0		2.18247e+07	0		2.02896e+07	0		1.68414e+07	0		1.26086e+07	0		9.69339e+06	0		7.04362e+06	0
																										2.87111e+07	0		2.81974e+07	0		2.21521e+07	0		2.0594e+07	0		1.7094e+07	0		1.27977e+07	0		9.83879e+06	0		7.14928e+06	0
																										2.91417e+07	0		2.86204e+07	0		2.24844e+07	0		2.09029e+07	0		1.73504e+07	0		1.29897e+07	0		9.98637e+06	0		7.25652e+06	0
																										2.95788e+07	0		2.90497e+07	0		2.28216e+07	0		2.12164e+07	0		1.76107e+07	0		1.31845e+07	0		1.01362e+07	0		7.36537e+06	0
																										3.00225e+07	0		2.94854e+07	0		2.3164e+07	0		2.15347e+07	0		1.78748e+07	0		1.33823e+07	0		1.02882e+07	0		7.47585e+06	0
																										3.04729e+07	0		2.99277e+07	0		2.35114e+07	0		2.18577e+07	0		1.81429e+07	0		1.3583e+07	0		1.04425e+07	0		7.58798e+06	0
																										3.093e+07	0		3.03766e+07	0		2.38641e+07	0		2.21856e+07	0		1.84151e+07	0		1.37868e+07	0		1.05992e+07	0		7.7018e+06	0
																										3.13939e+07	0		3.08323e+07	0		2.4222e+07	0		2.25184e+07	0		1.86913e+07	0		1.39936e+07	0		1.07582e+07	0		7.81733e+06	0
																										3.18648e+07	0		3.12948e+07	0		2.45854e+07	0		2.28561e+07	0		1.89717e+07	0		1.42035e+07	0		1.09195e+07	0		7.93459e+06	0
																										3.23428e+07	0		3.17642e+07	0		2.49542e+07	0		2.3199e+07	0		1.92563e+07	0		1.44165e+07	0		1.10833e+07	0		8.05361e+06	0
																										3.28279e+07	0		3.22407e+07	0		2.53285e+07	0		2.3547e+07	0		1.95451e+07	0		1.46328e+07	0		1.12496e+07	0		8.17441e+06	0
																										3.33204e+07	0		3.27243e+07	0		2.57084e+07	0		2.39002e+07	0		1.98383e+07	0		1.48523e+07	0		1.14183e+07	0		8.29703e+06	0
																										3.38202e+07	0		3.32151e+07	0		2.6094e+07	0		2.42587e+07	0		2.01359e+07	0		1.5075e+07	0		1.15896e+07	0		8.42149e+06	0
																										3.43275e+07	0		3.37134e+07	0		2.64854e+07	0		2.46225e+07	0		2.04379e+07	0		1.53012e+07	0		1.17634e+07	0		8.54781e+06	0
																										3.48424e+07	0		3.42191e+07	0		2.68827e+07	0		2.49919e+07	0		2.07445e+07	0		1.55307e+07	0		1.19399e+07	0		8.67603e+06	0
																										3.5365e+07	0		3.47323e+07	0		2.7286e+07	0		2.53668e+07	0		2.10556e+07	0		1.57636e+07	0		1.2119e+07	0		8.80617e+06	0
																										3.58955e+07	0		3.52533e+07	0		2.76952e+07	0		2.57473e+07	0		2.13715e+07	0		1.60001e+07	0		1.23008e+07	0		8.93826e+06	0
																										3.64339e+07	0		3.57821e+07	0		2.81107e+07	0		2.61335e+07	0		2.1692e+07	0		1.62401e+07	0		1.24853e+07	0		9.07233e+06	0
																										3.69804e+07	0		3.63189e+07	0		2.85323e+07	0		2.65255e+07	0		2.20174e+07	0		1.64837e+07	0		1.26726e+07	0		9.20842e+06	0
																										3.75351e+07	0		3.68636e+07	0		2.89603e+07	0		2.69234e+07	0		2.23477e+07	0		1.6731e+07	0		1.28626e+07	0		9.34654e+06	0
																										3.80982e+07	0		3.74166e+07	0		2.93947e+07	0		2.73272e+07	0		2.26829e+07	0		1.69819e+07	0		1.30556e+07	0		9.48674e+06	0
																										3.86696e+07	0		3.79778e+07	0		2.98356e+07	0		2.77371e+07	0		2.30231e+07	0		1.72366e+07	0		1.32514e+07	0		9.62904e+06	0
																										3.92497e+07	0		3.85475e+07	0		3.02832e+07	0		2.81532e+07	0		2.33685e+07	0		1.74952e+07	0		1.34502e+07	0		9.77348e+06	0
																										3.98384e+07	0		3.91257e+07	0		3.07374e+07	0		2.85755e+07	0		2.3719e+07	0		1.77576e+07	0		1.36519e+07	0		9.92008e+06	0
																										4.0436e+07	0		3.97126e+07	0		3.11985e+07	0		2.90041e+07	0		2.40748e+07	0		1.8024e+07	0		1.38567e+07	0		1.00689e+07	0
																										4.10425e+07	0		4.03083e+07	0		3.16665e+07	0		2.94392e+07	0		2.44359e+07	0		1.82943e+07	0		1.40646e+07	0		1.02199e+07	0
																										4.16582e+07	0		4.09129e+07	0		3.21415e+07	0		2.98807e+07	0		2.48025e+07	0		1.85688e+07	0		1.42755e+07	0		1.03732e+07	0
																										4.2283e+07	0		4.15266e+07	0		3.26236e+07	0		3.0329e+07	0		2.51745e+07	0		1.88473e+07	0		1.44897e+07	0		1.05288e+07	0
																										4.29173e+07	0		4.21495e+07	0		3.31129e+07	0		3.07839e+07	0		2.55521e+07	0		1.913e+07	0		1.4707e+07	0		1.06867e+07	0
																										4.35611e+07	0		4.27818e+07	0		3.36096e+07	0		3.12457e+07	0		2.59354e+07	0		1.9417e+07	0		1.49276e+07	0		1.0847e+07	0
																										4.42145e+07	0		4.34235e+07	0		3.41138e+07	0		3.17143e+07	0		2.63244e+07	0		1.97082e+07	0		1.51515e+07	0		1.10098e+07	0
																										4.48777e+07	0		4.40748e+07	0		3.46255e+07	0		3.21901e+07	0		2.67193e+07	0		2.00038e+07	0		1.53788e+07	0		1.11749e+07	0
																										4.55509e+07	0		4.4736e+07	0		3.51449e+07	0		3.26729e+07	0		2.71201e+07	0		2.03039e+07	0		1.56095e+07	0		1.13425e+07	0
																										4.62341e+07	0		4.5407e+07	0		3.5672e+07	0		3.3163e+07	0		2.75269e+07	0		2.06084e+07	0		1.58436e+07	0		1.15127e+07	0
																										4.69276e+07	0		4.60881e+07	0		3.62071e+07	0		3.36604e+07	0		2.79398e+07	0		2.09176e+07	0		1.60813e+07	0		1.16853e+07	0
																										4.76315e+07	0		4.67794e+07	0		3.67502e+07	0		3.41653e+07	0		2.83589e+07	0		2.12313e+07	0		1.63225e+07	0		1.18606e+07	0
																										4.8346e+07	0		4.74811e+07	0		3.73015e+07	0		3.46778e+07	0		2.87843e+07	0		2.15498e+07	0		1.65673e+07	0		1.20385e+07	0
																										4.90712e+07	0		4.81933e+07	0		3.7861e+07	0		3.5198e+07	0		2.9216e+07	0		2.18731e+07	0		1.68159e+07	0		1.22191e+07	0
																										4.98073e+07	0		4.89162e+07	0		3.84289e+07	0		3.5726e+07	0		2.96543e+07	0		2.22011e+07	0		1.70681e+07	0		1.24024e+07	0
																										5.05544e+07	0		4.965e+07	0		3.90053e+07	0		3.62619e+07	0		3.00991e+07	0		2.25342e+07	0		1.73241e+07	0		1.25884e+07	0
																										5.13127e+07	0		5.03947e+07	0		3.95904e+07	0		3.68058e+07	0		3.05506e+07	0		2.28722e+07	0		1.7584e+07	0		1.27773e+07	0
																										5.20824e+07	0		5.11507e+07	0		4.01843e+07	0		3.73579e+07	0		3.10088e+07	0		2.32153e+07	0		1.78477e+07	0		1.29689e+07	0
																										5.28636e+07	0		5.19179e+07	0		4.07871e+07	0		3.79182e+07	0		3.1474e+07	0		2.35635e+07	0		1.81155e+07	0		1.31635e+07	0
																										5.36566e+07	0		5.26967e+07	0		4.13989e+07	0		3.8487e+07	0		3.19461e+07	0		2.39169e+07	0		1.83872e+07	0		1.33609e+07	0
																										5.44614e+07	0		5.34871e+07	0		4.20198e+07	0		3.90643e+07	0		3.24253e+07	0		2.42757e+07	0		1.8663e+07	0		1.35613e+07	0
																										5.52783e+07	0		5.42894e+07	0		4.26501e+07	0		3.96503e+07	0		3.29116e+07	0		2.46398e+07	0		1.89429e+07	0		1.37647e+07	0
																										5.61075e+07	0		5.51038e+07	0		4.32899e+07	0		4.0245e+07	0		3.34053e+07	0		2.50094e+07	0		1.92271e+07	0		1.39712e+07	0
																										5.69491e+07	0		5.59303e+07	0		4.39392e+07	0		4.08487e+07	0		3.39064e+07	0		2.53846e+07	0		1.95155e+07	0		1.41808e+07	0
																										5.78034e+07	0		5.67693e+07	0		4.45983e+07	0		4.14614e+07	0		3.4415e+07	0		2.57653e+07	0		1.98082e+07	0		1.43935e+07	0
																										5.86704e+07	0		5.76208e+07	0		4.52673e+07	0		4.20834e+07	0		3.49312e+07	0		2.61518e+07	0		2.01053e+07	0		1.46094e+07	0
																										5.95505e+07	0		5.84851e+07	0		4.59463e+07	0		4.27146e+07	0		3.54552e+07	0		2.65441e+07	0		2.04069e+07	0		1.48285e+07	0
																										6.04437e+07	0		5.93624e+07	0		4.66355e+07	0		4.33553e+07	0		3.5987e+07	0		2.69423e+07	0		2.0713e+07	0		1.5051e+07	0
																										6.13504e+07	0		6.02529e+07	0		4.7335e+07	0		4.40057e+07	0		3.65268e+07	0		2.73464e+07	0		2.10237e+07	0		1.52767e+07	0
																										6.22706e+07	0		6.11566e+07	0		4.80451e+07	0		4.46657e+07	0		3.70747e+07	0		2.77566e+07	0		2.13391e+07	0		1.55059e+07	0
																										6.32047e+07	0		6.2074e+07	0		4.87657e+07	0		4.53357e+07	0		3.76308e+07	0		2.81729e+07	0		2.16592e+07	0		1.57385e+07	0
																										6.41528e+07	0		6.30051e+07	0		4.94972e+07	0		4.60158e+07	0		3.81953e+07	0		2.85955e+07	0		2.19841e+07	0		1.59745e+07	0
																										6.51151e+07	0		6.39502e+07	0		5.02397e+07	0		4.6706e+07	0		3.87682e+07	0		2.90245e+07	0		2.23138e+07	0		1.62142e+07	0
																										6.60918e+07	0		6.49094e+07	0		5.09933e+07	0		4.74066e+07	0		3.93498e+07	0		2.94598e+07	0		2.26485e+07	0		1.64574e+07	0
																										6.70832e+07	0		6.58831e+07	0		5.17582e+07	0		4.81177e+07	0		3.994e+07	0		2.99017e+07	0		2.29883e+07	0		1.67042e+07	0
																										6.80894e+07	0		6.68713e+07	0		5.25345e+07	0		4.88395e+07	0		4.05391e+07	0		3.03503e+07	0		2.33331e+07	0		1.69548e+07	0
																										6.91108e+07	0		6.78744e+07	0		5.33226e+07	0		4.95721e+07	0		4.11472e+07	0		3.08055e+07	0		2.36831e+07	0		1.72091e+07	0
																										7.01474e+07	0		6.88925e+07	0		5.41224e+07	0		5.03156e+07	0		4.17644e+07	0		3.12676e+07	0		2.40383e+07	0		1.74673e+07	0
																										7.11996e+07	0		6.99259e+07	0		5.49342e+07	0		5.10704e+07	0		4.23909e+07	0		3.17366e+07	0		2.43989e+07	0		1.77293e+07	0
																										7.22676e+07	0		7.09748e+07	0		5.57583e+07	0		5.18364e+07	0		4.30267e+07	0		3.22127e+07	0		2.47649e+07	0		1.79952e+07	0
																										7.33516e+07	0		7.20394e+07	0		5.65946e+07	0		5.2614e+07	0		4.36721e+07	0		3.26958e+07	0		2.51363e+07	0		1.82651e+07	0
																										7.44519e+07	0		7.312e+07	0		5.74435e+07	0		5.34032e+07	0		4.43272e+07	0		3.31863e+07	0		2.55134e+07	0		1.85391e+07	0
																										7.55687e+07	0		7.42168e+07	0		5.83052e+07	0		5.42042e+07	0		4.49921e+07	0		3.36841e+07	0		2.58961e+07	0		1.88172e+07	0
																										7.67022e+07	0		7.53301e+07	0		5.91798e+07	0		5.50173e+07	0		4.5667e+07	0		3.41893e+07	0		2.62845e+07	0		1.90995e+07	0
																										7.78528e+07	0		7.646e+07	0		6.00675e+07	0		5.58426e+07	0		4.6352e+07	0		3.47022e+07	0		2.66788e+07	0		1.93859e+07	0
																										7.90206e+07	0		7.76069e+07	0		6.09685e+07	0		5.66802e+07	0		4.70473e+07	0		3.52227e+07	0		2.7079e+07	0		1.96767e+07	0
																										8.02059e+07	0		7.8771e+07	0		6.1883e+07	0		5.75304e+07	0		4.7753e+07	0		3.57511e+07	0		2.74852e+07	0		1.99719e+07	0
																										8.14089e+07	0		7.99526e+07	0		6.28113e+07	0		5.83933e+07	0		4.84693e+07	0		3.62873e+07	0		2.78974e+07	0		2.02715e+07	0
																										8.26301e+07	0		8.11519e+07	0		6.37534e+07	0		5.92692e+07	0		4.91963e+07	0		3.68316e+07	0		2.83159e+07	0		2.05755e+07	0
																										8.38695e+07	0		8.23691e+07	0		6.47097e+07	0		6.01583e+07	0		4.99343e+07	0		3.73841e+07	0		2.87406e+07	0		2.08842e+07	0
																										8.51276e+07	0		8.36047e+07	0		6.56804e+07	0		6.10607e+07	0		5.06833e+07	0		3.79449e+07	0		2.91718e+07	0		2.11974e+07	0
																										8.64045e+07	0		8.48587e+07	0		6.66656e+07	0		6.19766e+07	0		5.14435e+07	0		3.8514e+07	0		2.96093e+07	0		2.15154e+07	0
																										8.77006e+07	0		8.61316e+07	0		6.76656e+07	0		6.29062e+07	0		5.22152e+07	0		3.90917e+07	0		3.00535e+07	0		2.18381e+07	0
																										8.90161e+07	0		8.74236e+07	0		6.86806e+07	0		6.38498e+07	0		5.29984e+07	0		3.96781e+07	0		3.05043e+07	0		2.21657e+07	0
																										9.03513e+07	0		8.8735e+07	0		6.97108e+07	0		6.48076e+07	0		5.37934e+07	0		4.02733e+07	0		3.09618e+07	0		2.24982e+07	0
																										9.17066e+07	0		9.0066e+07	0		7.07564e+07	0		6.57797e+07	0		5.46003e+07	0		4.08774e+07	0		3.14263e+07	0		2.28357e+07	0
																										9.30822e+07	0		9.1417e+07	0		7.18178e+07	0		6.67664e+07	0		5.54193e+07	0		4.14906e+07	0		3.18977e+07	0		2.31782e+07	0
																										9.44784e+07	0		9.27882e+07	0		7.2895e+07	0		6.77679e+07	0		5.62506e+07	0		4.21129e+07	0		3.23761e+07	0		2.35259e+07	0
																										9.58956e+07	0		9.418e+07	0		7.39885e+07	0		6.87844e+07	0		5.70943e+07	0		4.27446e+07	0		3.28618e+07	0		2.38788e+07	0
																										9.7334e+07	0		9.55927e+07	0		7.50983e+07	0		6.98161e+07	0		5.79508e+07	0		4.33858e+07	0		3.33547e+07	0		2.42369e+07	0
																										9.8794e+07	0		9.70266e+07	0		7.62248e+07	0		7.08634e+07	0		5.882e+07	0		4.40366e+07	0		3.3855e+07	0		2.46005e+07	0
																										1.00276e+08	0		9.8482e+07	0		7.73681e+07	0		7.19263e+07	0		5.97023e+07	0		4.46971e+07	0		3.43628e+07	0		2.49695e+07	0
																										1.0178e+08	0		9.99593e+07	0		7.85287e+07	0		7.30052e+07	0		6.05978e+07	0		4.53676e+07	0		3.48783e+07	0		2.5344e+07	0
																										1.03307e+08	0		1.01459e+08	0		7.97066e+07	0		7.41003e+07	0		6.15068e+07	0		4.60481e+07	0		3.54015e+07	0		2.57242e+07	0
																										1.04856e+08	0		1.02981e+08	0		8.09022e+07	0		7.52118e+07	0		6.24294e+07	0		4.67388e+07	0		3.59325e+07	0		2.61101e+07	0
																										1.06429e+08	0		1.04525e+08	0		8.21157e+07	0		7.634e+07	0		6.33659e+07	0		4.74399e+07	0		3.64715e+07	0		2.65017e+07	0
																										1.08026e+08	0		1.06093e+08	0		8.33475e+07	0		7.74851e+07	0		6.43163e+07	0		4.81515e+07	0		3.70185e+07	0		2.68992e+07	0
																										1.09646e+08	0		1.07685e+08	0		8.45977e+07	0		7.86474e+07	0		6.52811e+07	0		4.88738e+07	0		3.75738e+07	0		2.73027e+07	0
																										1.11291e+08	0		1.093e+08	0		8.58666e+07	0		7.98271e+07	0		6.62603e+07	0		4.96069e+07	0		3.81374e+07	0		2.77123e+07	0
																										1.1296e+08	0		1.10939e+08	0		8.71546e+07	0		8.10245e+07	0		6.72542e+07	0		5.0351e+07	0		3.87095e+07	0		2.8128e+07	0
																										1.14655e+08	0		1.12603e+08	0		8.84619e+07	0		8.22399e+07	0		6.8263e+07	0		5.11062e+07	0		3.92901e+07	0		2.85499e+07	0
																										1.16374e+08	0		1.14292e+08	0		8.97889e+07	0		8.34735e+07	0		6.9287e+07	0		5.18728e+07	0		3.98795e+07	0		2.89781e+07	0
																										1.1812e+08	0		1.16007e+08	0		9.11357e+07	0		8.47256e+07	0		7.03263e+07	0		5.26509e+07	0		4.04777e+07	0		2.94128e+07	0
																										1.19892e+08	0		1.17747e+08	0		9.25027e+07	0		8.59964e+07	0		7.13812e+07	0		5.34407e+07	0		4.10848e+07	0		2.9854e+07	0
																										1.2169e+08	0		1.19513e+08	0		9.38903e+07	0		8.72864e+07	0		7.24519e+07	0		5.42423e+07	0		4.17011e+07	0		3.03018e+07	0
																										1.23515e+08	0		1.21306e+08	0		9.52986e+07	0		8.85957e+07	0		7.35387e+07	0		5.50559e+07	0		4.23266e+07	0		3.07563e+07	0
																										1.25368e+08	0		1.23125e+08	0		9.67281e+07	0		8.99246e+07	0		7.46417e+07	0		5.58818e+07	0		4.29615e+07	0		3.12177e+07	0
																										1.27249e+08	0		1.24972e+08	0		9.8179e+07	0		9.12735e+07	0		7.57614e+07	0		5.672e+07	0		4.36059e+07	0		3.16859e+07	0
																										1.29157e+08	0		1.26847e+08	0		9.96517e+07	0		9.26426e+07	0		7.68978e+07	0		5.75708e+07	0		4.426e+07	0		3.21612e+07	0
																										1.31095e+08	0		1.2875e+08	0		1.01147e+08	0		9.40322e+07	0		7.80513e+07	0		5.84343e+07	0		4.49239e+07	0		3.26436e+07	0
																										1.33061e+08	0		1.30681e+08	0		1.02664e+08	0		9.54427e+07	0		7.9222e+07	0		5.93109e+07	0		4.55978e+07	0		3.31333e+07	0
																										1.35057e+08	0		1.32641e+08	0		1.04204e+08	0		9.68744e+07	0		8.04104e+07	0		6.02005e+07	0		4.62818e+07	0		3.36303e+07	0
																										1.37083e+08	0		1.34631e+08	0		1.05767e+08	0		9.83275e+07	0		8.16165e+07	0		6.11035e+07	0		4.6976e+07	0		3.41347e+07	0
																										1.39139e+08	0		1.3665e+08	0		1.07353e+08	0		9.98024e+07	0		8.28408e+07	0		6.20201e+07	0		4.76806e+07	0		3.46468e+07	0
																										1.41226e+08	0		1.387e+08	0		1.08964e+08	0		1.01299e+08	0		8.40834e+07	0		6.29504e+07	0		4.83958e+07	0		3.51665e+07	0
																										1.43345e+08	0		1.4078e+08	0		1.10598e+08	0		1.02819e+08	0		8.53446e+07	0		6.38946e+07	0		4.91218e+07	0		3.5694e+07	0
																										1.45495e+08	0		1.42892e+08	0		1.12257e+08	0		1.04361e+08	0		8.66248e+07	0		6.48531e+07	0		4.98586e+07	0		3.62294e+07	0
																										1.47677e+08	0		1.45035e+08	0		1.13941e+08	0		1.05927e+08	0		8.79242e+07	0		6.58259e+07	0		5.06065e+07	0		3.67728e+07	0
																										1.49892e+08	0		1.47211e+08	0		1.1565e+08	0		1.07516e+08	0		8.9243e+07	0		6.68132e+07	0		5.13656e+07	0		3.73244e+07	0
																										1.52141e+08	0		1.49419e+08	0		1.17385e+08	0		1.09128e+08	0		9.05817e+07	0		6.78154e+07	0		5.21361e+07	0		3.78843e+07	0
																										1.54423e+08	0		1.5166e+08	0		1.19145e+08	0		1.10765e+08	0		9.19404e+07	0		6.88327e+07	0		5.29181e+07	0		3.84525e+07	0
																										1.56739e+08	0		1.53935e+08	0		1.20933e+08	0		1.12427e+08	0		9.33195e+07	0		6.98652e+07	0		5.37119e+07	0		3.90293e+07	0
																										1.5909e+08	0		1.56244e+08	0		1.22747e+08	0		1.14113e+08	0		9.47193e+07	0		7.09131e+07	0		5.45176e+07	0		3.96148e+07	0
																										1.61477e+08	0		1.58588e+08	0		1.24588e+08	0		1.15825e+08	0		9.61401e+07	0		7.19768e+07	0		5.53353e+07	0		4.0209e+07	0
																										1.63899e+08	0		1.60967e+08	0		1.26457e+08	0		1.17562e+08	0		9.75822e+07	0		7.30565e+07	0		5.61653e+07	0		4.08121e+07	0
																										1.66357e+08	0		1.63381e+08	0		1.28353e+08	0		1.19326e+08	0		9.90459e+07	0		7.41523e+07	0		5.70078e+07	0		4.14243e+07	0
																										1.68853e+08	0		1.65832e+08	0		1.30279e+08	0		1.21115e+08	0		1.00532e+08	0		7.52646e+07	0		5.78629e+07	0		4.20457e+07	0
																										1.71386e+08	0		1.6832e+08	0		1.32233e+08	0		1.22932e+08	0		1.0204e+08	0		7.63936e+07	0		5.87309e+07	0		4.26764e+07	0
																										1.73956e+08	0		1.70844e+08	0		1.34216e+08	0		1.24776e+08	0		1.0357e+08	0		7.75395e+07	0		5.96119e+07	0		4.33165e+07	0
																										1.76566e+08	0		1.73407e+08	0		1.3623e+08	0		1.26648e+08	0		1.05124e+08	0		7.87026e+07	0		6.0506e+07	0		4.39662e+07	0
																										1.79214e+08	0		1.76008e+08	0		1.38273e+08	0		1.28547e+08	0		1.06701e+08	0		7.98831e+07	0		6.14136e+07	0		4.46257e+07	0
																										1.81902e+08	0		1.78648e+08	0		1.40347e+08	0		1.30476e+08	0		1.08301e+08	0		8.10814e+07	0		6.23348e+07	0		4.52951e+07	0
																										1.84631e+08	0		1.81328e+08	0		1.42452e+08	0		1.32433e+08	0		1.09926e+08	0		8.22976e+07	0		6.32698e+07	0		4.59746e+07	0
																										1.874e+08	0		1.84048e+08	0		1.44589e+08	0		1.34419e+08	0		1.11574e+08	0		8.35321e+07	0		6.42189e+07	0		4.66642e+07	0
																										1.90211e+08	0		1.86809e+08	0		1.46758e+08	0		1.36436e+08	0		1.13248e+08	0		8.4785e+07	0		6.51822e+07	0		4.73641e+07	0
																										1.93065e+08	0		1.89611e+08	0		1.48959e+08	0		1.38482e+08	0		1.14947e+08	0		8.60568e+07	0		6.61599e+07	0		4.80746e+07	0
																										1.95961e+08	0		1.92455e+08	0		1.51194e+08	0		1.40559e+08	0		1.16671e+08	0		8.73477e+07	0		6.71523e+07	0		4.87957e+07	0
																										1.989e+08	0		1.95342e+08	0		1.53462e+08	0		1.42668e+08	0		1.18421e+08	0		8.86579e+07	0		6.81596e+07	0		4.95277e+07	0
																										2.01883e+08	0		1.98272e+08	0		1.55764e+08	0		1.44808e+08	0		1.20197e+08	0		8.99878e+07	0		6.9182e+07	0		5.02706e+07	0
																										2.04912e+08	0		2.01246e+08	0		1.581e+08	0		1.4698e+08	0		1.22e+08	0		9.13376e+07	0		7.02197e+07	0		5.10246e+07	0
																										2.07985e+08	0		2.04265e+08	0		1.60472e+08	0		1.49185e+08	0		1.2383e+08	0		9.27076e+07	0		7.1273e+07	0		5.179e+07	0
																										2.11105e+08	0		2.07329e+08	0		1.62879e+08	0		1.51422e+08	0		1.25688e+08	0		9.40983e+07	0		7.23421e+07	0		5.25668e+07	0
																										2.14272e+08	0		2.10438e+08	0		1.65322e+08	0		1.53694e+08	0		1.27573e+08	0		9.55097e+07	0		7.34272e+07	0		5.33553e+07	0
																										2.17486e+08	0		2.13595e+08	0		1.67802e+08	0		1.55999e+08	0		1.29487e+08	0		9.69424e+07	0		7.45287e+07	0		5.41557e+07	0
																										2.20748e+08	0		2.16799e+08	0		1.70319e+08	0		1.58339e+08	0		1.31429e+08	0		9.83965e+07	0		7.56466e+07	0		5.4968e+07	0
																										2.24059e+08	0		2.20051e+08	0		1.72873e+08	0		1.60714e+08	0		1.334e+08	0		9.98725e+07	0		7.67813e+07	0		5.57925e+07	0
																										2.2742e+08	0		2.23352e+08	0		1.75467e+08	0		1.63125e+08	0		1.35402e+08	0		1.01371e+08	0		7.7933e+07	0		5.66294e+07	0
																										2.30832e+08	0		2.26702e+08	0		1.78099e+08	0		1.65572e+08	0		1.37433e+08	0		1.02891e+08	0		7.9102e+07	0		5.74789e+07	0
																										2.34294e+08	0		2.30103e+08	0		1.8077e+08	0		1.68055e+08	0		1.39494e+08	0		1.04434e+08	0		8.02885e+07	0		5.8341e+07	0
																										2.37808e+08	0		2.33554e+08	0		1.83482e+08	0		1.70576e+08	0		1.41586e+08	0		1.06001e+08	0		8.14929e+07	0		5.92162e+07	0
																										2.41376e+08	0		2.37057e+08	0		1.86234e+08	0		1.73135e+08	0		1.4371e+08	0		1.07591e+08	0		8.27152e+07	0		6.01044e+07	0
																										2.44996e+08	0		2.40613e+08	0		1.89027e+08	0		1.75732e+08	0		1.45866e+08	0		1.09205e+08	0		8.3956e+07	0		6.1006e+07	0
																										2.48671e+08	0		2.44222e+08	0		1.91863e+08	0		1.78368e+08	0		1.48054e+08	0		1.10843e+08	0		8.52153e+07	0		6.19211e+07	0
																										2.52401e+08	0		2.47886e+08	0		1.94741e+08	0		1.81043e+08	0		1.50275e+08	0		1.12506e+08	0		8.64935e+07	0		6.28499e+07	0
																										2.56187e+08	0		2.51604e+08	0		1.97662e+08	0		1.83759e+08	0		1.52529e+08	0		1.14193e+08	0		8.77909e+07	0		6.37926e+07	0
																										2.6003e+08	0		2.55378e+08	0		2.00627e+08	0		1.86515e+08	0		1.54817e+08	0		1.15906e+08	0		8.91078e+07	0		6.47495e+07	0
																										2.6393e+08	0		2.59209e+08	0		2.03636e+08	0		1.89313e+08	0		1.57139e+08	0		1.17645e+08	0		9.04444e+07	0		6.57208e+07	0
																										2.67889e+08	0		2.63097e+08	0		2.06691e+08	0		1.92153e+08	0		1.59496e+08	0		1.19409e+08	0		9.18011e+07	0		6.67066e+07	0
																										2.71908e+08	0		2.67043e+08	0		2.09791e+08	0		1.95035e+08	0		1.61889e+08	0		1.212e+08	0		9.31781e+07	0		6.77072e+07	0
																										2.75986e+08	0		2.71049e+08	0		2.12938e+08	0		1.97961e+08	0		1.64317e+08	0		1.23018e+08	0		9.45758e+07	0		6.87228e+07	0
																										2.80126e+08	0		2.75115e+08	0		2.16132e+08	0		2.0093e+08	0		1.66782e+08	0		1.24864e+08	0		9.59944e+07	0		6.97536e+07	0
																										2.84328e+08	0		2.79242e+08	0		2.19374e+08	0		2.03944e+08	0		1.69283e+08	0		1.26737e+08	0		9.74343e+07	0		7.07999e+07	0
																										2.88593e+08	0		2.8343e+08	0		2.22665e+08	0		2.07003e+08	0		1.71823e+08	0		1.28638e+08	0		9.88959e+07	0		7.18619e+07	0
																										2.92922e+08	0		2.87682e+08	0		2.26005e+08	0		2.10108e+08	0		1.744e+08	0		1.30567e+08	0		1.00379e+08	0		7.29398e+07	0
																										2.97316e+08	0		2.91997e+08	0		2.29395e+08	0		2.1326e+08	0		1.77016e+08	0		1.32526e+08	0		1.01885e+08	0		7.40339e+07	0
																										3.01775e+08	0		2.96377e+08	0		2.32836e+08	0		2.16459e+08	0		1.79671e+08	0		1.34514e+08	0		1.03413e+08	0		7.51445e+07	0
																										3.06302e+08	0		3.00822e+08	0		2.36328e+08	0		2.19706e+08	0		1.82366e+08	0		1.36531e+08	0		1.04964e+08	0		7.62716e+07	0
																										3.10897e+08	0		3.05335e+08	0		2.39873e+08	0		2.23001e+08	0		1.85102e+08	0		1.38579e+08	0		1.06539e+08	0		7.74157e+07	0
																										3.1556e+08	0		3.09915e+08	0		2.43471e+08	0		2.26346e+08	0		1.87878e+08	0		1.40658e+08	0		1.08137e+08	0		7.85769e+07	0
																										3.20293e+08	0		3.14563e+08	0		2.47123e+08	0		2.29741e+08	0		1.90696e+08	0		1.42768e+08	0		1.09759e+08	0		7.97556e+07	0
																										3.25098e+08	0		3.19282e+08	0		2.5083e+08	0		2.33188e+08	0		1.93557e+08	0		1.44909e+08	0		1.11405e+08	0		8.09519e+07	0
																										3.29974e+08	0		3.24071e+08	0		2.54592e+08	0		2.36685e+08	0		1.9646e+08	0		1.47083e+08	0		1.13077e+08	0		8.21662e+07	0
																										3.34924e+08	0		3.28932e+08	0		2.58411e+08	0		2.40236e+08	0		1.99407e+08	0		1.49289e+08	0		1.14773e+08	0		8.33987e+07	0
																										3.39948e+08	0		3.33866e+08	0		2.62287e+08	0		2.43839e+08	0		2.02398e+08	0		1.51529e+08	0		1.16494e+08	0		8.46497e+07	0
																										3.45047e+08	0		3.38874e+08	0		2.66222e+08	0		2.47497e+08	0		2.05434e+08	0		1.53802e+08	0		1.18242e+08	0		8.59194e+07	0
																										3.50223e+08	0		3.43957e+08	0		2.70215e+08	0		2.51209e+08	0		2.08516e+08	0		1.56109e+08	0		1.20015e+08	0		8.72082e+07	0
																										3.55476e+08	0		3.49117e+08	0		2.74268e+08	0		2.54977e+08	0		2.11643e+08	0		1.5845e+08	0		1.21816e+08	0		8.85163e+07	0
																										3.60808e+08	0		3.54353e+08	0		2.78382e+08	0		2.58802e+08	0		2.14818e+08	0		1.60827e+08	0		1.23643e+08	0		8.98441e+07	0
																										3.6622e+08	0		3.59669e+08	0		2.82558e+08	0		2.62684e+08	0		2.1804e+08	0		1.63239e+08	0		1.25497e+08	0		9.11917e+07	0
																										3.71714e+08	0		3.65064e+08	0		2.86796e+08	0		2.66624e+08	0		2.21311e+08	0		1.65688e+08	0		1.2738e+08	0		9.25596e+07	0
																										3.77289e+08	0		3.7054e+08	0		2.91098e+08	0		2.70624e+08	0		2.24631e+08	0		1.68173e+08	0		1.29291e+08	0		9.3948e+07	0
																										3.82949e+08	0		3.76098e+08	0		2.95465e+08	0		2.74683e+08	0		2.28e+08	0		1.70696e+08	0		1.3123e+08	0		9.53572e+07	0
																										3.88693e+08	0		3.81739e+08	0		2.99897e+08	0		2.78803e+08	0		2.3142e+08	0		1.73256e+08	0		1.33198e+08	0		9.67876e+07	0
																										3.94523e+08	0		3.87465e+08	0		3.04395e+08	0		2.82985e+08	0		2.34891e+08	0		1.75855e+08	0		1.35196e+08	0		9.82394e+07	0
																										4.00441e+08	0		3.93277e+08	0		3.08961e+08	0		2.8723e+08	0		2.38415e+08	0		1.78493e+08	0		1.37224e+08	0		9.9713e+07	0
																										4.06448e+08	0		3.99177e+08	0		3.13596e+08	0		2.91539e+08	0		2.41991e+08	0		1.8117e+08	0		1.39283e+08	0		1.01209e+08	0
																										4.12544e+08	0		4.05164e+08	0		3.183e+08	0		2.95912e+08	0		2.45621e+08	0		1.83888e+08	0		1.41372e+08	0		1.02727e+08	0
																										4.18733e+08	0		4.11242e+08	0		3.23074e+08	0		3.0035e+08	0		2.49305e+08	0		1.86646e+08	0		1.43492e+08	0		1.04268e+08	0
																										4.25014e+08	0		4.1741e+08	0		3.2792e+08	0		3.04856e+08	0		2.53045e+08	0		1.89446e+08	0		1.45645e+08	0		1.05832e+08	0
																										4.31389e+08	0		4.23671e+08	0		3.32839e+08	0		3.09428e+08	0		2.5684e+08	0		1.92288e+08	0		1.4783e+08	0		1.07419e+08	0
																										4.3786e+08	0		4.30026e+08	0		3.37832e+08	0		3.1407e+08	0		2.60693e+08	0		1.95172e+08	0		1.50047e+08	0		1.0903e+08	0
																										4.44428e+08	0		4.36477e+08	0		3.42899e+08	0		3.18781e+08	0		2.64603e+08	0		1.981e+08	0		1.52298e+08	0		1.10666e+08	0
																										4.51094e+08	0		4.43024e+08	0		3.48043e+08	0		3.23563e+08	0		2.68572e+08	0		2.01071e+08	0		1.54582e+08	0		1.12326e+08	0
																										4.5786e+08	0		4.49669e+08	0		3.53263e+08	0		3.28416e+08	0		2.72601e+08	0		2.04087e+08	0		1.56901e+08	0		1.14011e+08	0
																										4.64728e+08	0		4.56414e+08	0		3.58562e+08	0		3.33342e+08	0		2.7669e+08	0		2.07149e+08	0		1.59254e+08	0		1.15721e+08	0
																										4.71699e+08	0		4.63261e+08	0		3.63941e+08	0		3.38342e+08	0		2.8084e+08	0		2.10256e+08	0		1.61643e+08	0		1.17457e+08	0
																										4.78775e+08	0		4.7021e+08	0		3.694e+08	0		3.43417e+08	0		2.85053e+08	0		2.1341e+08	0		1.64068e+08	0		1.19219e+08	0
																										4.85956e+08	0		4.77263e+08	0		3.74941e+08	0		3.48569e+08	0		2.89329e+08	0		2.16611e+08	0		1.66529e+08	0		1.21007e+08	0
																										4.93246e+08	0		4.84422e+08	0		3.80565e+08	0		3.53797e+08	0		2.93669e+08	0		2.1986e+08	0		1.69027e+08	0		1.22822e+08	0
																										5.00644e+08	0		4.91688e+08	0		3.86273e+08	0		3.59104e+08	0		2.98074e+08	0		2.23158e+08	0		1.71562e+08	0		1.24664e+08	0
																										5.08154e+08	0		4.99063e+08	0		3.92067e+08	0		3.64491e+08	0		3.02545e+08	0		2.26505e+08	0		1.74136e+08	0		1.26534e+08	0
																										5.15776e+08	0		5.06549e+08	0		3.97948e+08	0		3.69958e+08	0		3.07083e+08	0		2.29903e+08	0		1.76748e+08	0		1.28432e+08	0
																										5.23513e+08	0		5.14147e+08	0		4.03918e+08	0		3.75508e+08	0		3.11689e+08	0		2.33351e+08	0		1.79399e+08	0		1.30359e+08	0
																										5.31366e+08	0		5.2186e+08	0		4.09976e+08	0		3.8114e+08	0		3.16365e+08	0		2.36852e+08	0		1.8209e+08	0		1.32314e+08	0
																										5.39336e+08	0		5.29688e+08	0		4.16126e+08	0		3.86857e+08	0		3.2111e+08	0		2.40404e+08	0		1.84821e+08	0		1.34299e+08	0
																										5.47426e+08	0		5.37633e+08	0		4.22368e+08	0		3.9266e+08	0		3.25927e+08	0		2.4401e+08	0		1.87594e+08	0		1.36313e+08	0
																										5.55638e+08	0		5.45697e+08	0		4.28703e+08	0		3.9855e+08	0		3.30816e+08	0		2.47671e+08	0		1.90407e+08	0		1.38358e+08	0
																										5.63972e+08	0		5.53883e+08	0		4.35134e+08	0		4.04528e+08	0		3.35778e+08	0		2.51386e+08	0		1.93264e+08	0		1.40433e+08	0
																										5.72432e+08	0		5.62191e+08	0		4.41661e+08	0		4.10596e+08	0		3.40815e+08	0		2.55156e+08	0		1.96163e+08	0		1.4254e+08	0
																										5.81018e+08	0		5.70624e+08	0		4.48286e+08	0		4.16755e+08	0		3.45927e+08	0		2.58984e+08	0		1.99105e+08	0		1.44678e+08	0
																										5.89733e+08	0		5.79183e+08	0		4.5501e+08	0		4.23006e+08	0		3.51116e+08	0		2.62868e+08	0		2.02092e+08	0		1.46848e+08	0
																										5.98579e+08	0		5.87871e+08	0		4.61835e+08	0		4.29352e+08	0		3.56382e+08	0		2.66811e+08	0		2.05123e+08	0		1.49051e+08	0
																										6.07558e+08	0		5.96689e+08	0		4.68763e+08	0		4.35792e+08	0		3.61728e+08	0		2.70814e+08	0		2.082e+08	0		1.51287e+08	0
																										6.16672e+08	0		6.05639e+08	0		4.75794e+08	0		4.42329e+08	0		3.67154e+08	0		2.74876e+08	0		2.11323e+08	0		1.53556e+08	0
																										6.25922e+08	0		6.14724e+08	0		4.82931e+08	0		4.48964e+08	0		3.72661e+08	0		2.78999e+08	0		2.14493e+08	0		1.55859e+08	0
																										6.3531e+08	0		6.23945e+08	0		4.90175e+08	0		4.55698e+08	0		3.78251e+08	0		2.83184e+08	0		2.1771e+08	0		1.58197e+08	0
																										6.4484e+08	0		6.33304e+08	0		4.97528e+08	0		4.62534e+08	0		3.83925e+08	0		2.87432e+08	0		2.20976e+08	0		1.6057e+08	0
																										6.54513e+08	0		6.42804e+08	0		5.04991e+08	0		4.69472e+08	0		3.89684e+08	0		2.91743e+08	0		2.2429e+08	0		1.62979e+08	0
																										6.6433e+08	0		6.52446e+08	0		5.12566e+08	0		4.76514e+08	0		3.95529e+08	0		2.96119e+08	0		2.27655e+08	0		1.65423e+08	0
																										6.74295e+08	0		6.62232e+08	0		5.20254e+08	0		4.83661e+08	0		4.01462e+08	0		3.00561e+08	0		2.31069e+08	0		1.67905e+08	0
																										6.8441e+08	0		6.72166e+08	0		5.28058e+08	0		4.90916e+08	0		4.07484e+08	0		3.0507e+08	0		2.34535e+08	0		1.70423e+08	0
																										6.94676e+08	0		6.82248e+08	0		5.35979e+08	0		4.9828e+08	0		4.13596e+08	0		3.09646e+08	0		2.38053e+08	0		1.7298e+08	0
																										7.05096e+08	0		6.92482e+08	0		5.44018e+08	0		5.05754e+08	0		4.198e+08	0		3.1429e+08	0		2.41624e+08	0		1.75574e+08	0
																										7.15672e+08	0		7.02869e+08	0		5.52179e+08	0		5.13341e+08	0		4.26097e+08	0		3.19005e+08	0		2.45249e+08	0		1.78208e+08	0
																										7.26408e+08	0		7.13412e+08	0		5.60461e+08	0		5.21041e+08	0		4.32489e+08	0		3.2379e+08	0		2.48927e+08	0		1.80881e+08	0
																										7.37304e+08	0		7.24114e+08	0		5.68868e+08	0		5.28856e+08	0		4.38976e+08	0		3.28647e+08	0		2.52661e+08	0		1.83594e+08	0
																										7.48363e+08	0		7.34975e+08	0		5.77401e+08	0		5.36789e+08	0		4.45561e+08	0		3.33576e+08	0		2.56451e+08	0		1.86348e+08	0
																										7.59589e+08	0		7.46e+08	0		5.86062e+08	0		5.44841e+08	0		4.52244e+08	0		3.3858e+08	0		2.60298e+08	0		1.89144e+08	0
																										7.70982e+08	0		7.5719e+08	0		5.94853e+08	0		5.53014e+08	0		4.59028e+08	0		3.43659e+08	0		2.64202e+08	0		1.91981e+08	0
																										7.82547e+08	0		7.68548e+08	0		6.03776e+08	0		5.61309e+08	0		4.65913e+08	0		3.48813e+08	0		2.68165e+08	0		1.9486e+08	0
																										7.94285e+08	0		7.80076e+08	0		6.12833e+08	0		5.69728e+08	0		4.72902e+08	0		3.54046e+08	0		2.72188e+08	0		1.97783e+08	0
																										8.062e+08	0		7.91777e+08	0		6.22025e+08	0		5.78274e+08	0		4.79995e+08	0		3.59356e+08	0		2.76271e+08	0		2.0075e+08	0
																										8.18293e+08	0		8.03654e+08	0		6.31356e+08	0		5.86948e+08	0		4.87195e+08	0		3.64747e+08	0		2.80415e+08	0		2.03761e+08	0
																										8.30567e+08	0		8.15709e+08	0		6.40826e+08	0		5.95753e+08	0		4.94503e+08	0		3.70218e+08	0		2.84621e+08	0		2.06818e+08	0
																										8.43026e+08	0		8.27944e+08	0		6.50438e+08	0		6.04689e+08	0		5.01921e+08	0		3.75771e+08	0		2.8889e+08	0		2.0992e+08	0
																										8.55671e+08	0		8.40363e+08	0		6.60195e+08	0		6.13759e+08	0		5.0945e+08	0		3.81408e+08	0		2.93224e+08	0		2.13069e+08	0
																										8.68506e+08	0		8.52969e+08	0		6.70098e+08	0		6.22966e+08	0		5.17091e+08	0		3.87129e+08	0		2.97622e+08	0		2.16265e+08	0
																										8.81534e+08	0		8.65763e+08	0		6.80149e+08	0		6.3231e+08	0		5.24848e+08	0		3.92936e+08	0		3.02086e+08	0		2.19509e+08	0
																										8.94757e+08	0		8.7875e+08	0		6.90352e+08	0		6.41795e+08	0		5.3272e+08	0		3.9883e+08	0		3.06618e+08	0		2.22801e+08	0
																										9.08178e+08	0		8.91931e+08	0		7.00707e+08	0		6.51422e+08	0		5.40711e+08	0		4.04812e+08	0		3.11217e+08	0		2.26143e+08	0
																										9.21801e+08	0		9.0531e+08	0		7.11217e+08	0		6.61193e+08	0		5.48822e+08	0		4.10884e+08	0		3.15885e+08	0		2.29536e+08	0
																										9.35628e+08	0		9.1889e+08	0		7.21886e+08	0		6.71111e+08	0		5.57054e+08	0		4.17048e+08	0		3.20624e+08	0		2.32979e+08	0
																										9.49662e+08	0		9.32673e+08	0		7.32714e+08	0		6.81178e+08	0		5.6541e+08	0		4.23303e+08	0		3.25433e+08	0		2.36473e+08	0
																										9.63907e+08	0		9.46663e+08	0		7.43705e+08	0		6.91395e+08	0		5.73891e+08	0		4.29653e+08	0		3.30314e+08	0		2.4002e+08	0
																										9.78366e+08	0		9.60863e+08	0		7.5486e+08	0		7.01766e+08	0		5.825e+08	0		4.36098e+08	0		3.35269e+08	0		2.43621e+08	0
																										9.93041e+08	0		9.75276e+08	0		7.66183e+08	0		7.12293e+08	0		5.91237e+08	0		4.42639e+08	0		3.40298e+08	0		2.47275e+08	0
																										1.00794e+09	0		9.89905e+08	0		7.77676e+08	0		7.22977e+08	0		6.00106e+08	0		4.49279e+08	0		3.45403e+08	0		2.50984e+08	0
																										1.02306e+09	0		1.00475e+09	0		7.89341e+08	0		7.33822e+08	0		6.09107e+08	0		4.56018e+08	0		3.50584e+08	0		2.54749e+08	0
																										1.0384e+09	0		1.01982e+09	0		8.01181e+08	0		7.44829e+08	0		6.18244e+08	0		4.62858e+08	0		3.55842e+08	0		2.5857e+08	0
																										1.05398e+09	0		1.03512e+09	0		8.13199e+08	0		7.56001e+08	0		6.27518e+08	0		4.69801e+08	0		3.6118e+08	0		2.62449e+08	0
																										1.06979e+09	0		1.05065e+09	0		8.25397e+08	0		7.67342e+08	0		6.3693e+08	0		4.76848e+08	0		3.66598e+08	0		2.66385e+08	0
																										1.08583e+09	0		1.06641e+09	0		8.37778e+08	0		7.78852e+08	0		6.46484e+08	0		4.84001e+08	0		3.72097e+08	0		2.70381e+08	0
																										1.10212e+09	0		1.08241e+09	0		8.50345e+08	0		7.90534e+08	0		6.56181e+08	0		4.91261e+08	0		3.77678e+08	0		2.74437e+08	0
																										1.11865e+09	0		1.09864e+09	0		8.631e+08	0		8.02392e+08	0		6.66024e+08	0		4.9863e+08	0		3.83343e+08	0		2.78554e+08	0
																										1.13543e+09	0		1.11512e+09	0		8.76046e+08	0		8.14428e+08	0		6.76015e+08	0		5.06109e+08	0		3.89093e+08	0		2.82732e+08	0
																										1.15246e+09	0		1.13185e+09	0		8.89187e+08	0		8.26645e+08	0		6.86155e+08	0		5.13701e+08	0		3.9493e+08	0		2.86973e+08	0
																										1.16975e+09	0		1.14883e+09	0		9.02525e+08	0		8.39044e+08	0		6.96447e+08	0		5.21406e+08	0		4.00854e+08	0		2.91277e+08	0
																										1.1873e+09	0		1.16606e+09	0		9.16063e+08	0		8.5163e+08	0		7.06894e+08	0		5.29228e+08	0		4.06867e+08	0		2.95647e+08	0
																										1.20511e+09	0		1.18355e+09	0		9.29803e+08	0		8.64405e+08	0		7.17497e+08	0		5.37166e+08	0		4.1297e+08	0		3.00081e+08	0
																										1.22318e+09	0		1.2013e+09	0		9.43751e+08	0		8.77371e+08	0		7.2826e+08	0		5.45223e+08	0		4.19164e+08	0		3.04582e+08	0
																										1.24153e+09	0		1.21932e+09	0		9.57907e+08	0		8.90531e+08	0		7.39184e+08	0		5.53402e+08	0		4.25452e+08	0		3.09151e+08	0
																										1.26015e+09	0		1.23761e+09	0		9.72275e+08	0		9.03889e+08	0		7.50271e+08	0		5.61703e+08	0		4.31833e+08	0		3.13788e+08	0
																										1.27906e+09	0		1.25618e+09	0		9.8686e+08	0		9.17447e+08	0		7.61525e+08	0		5.70128e+08	0		4.38311e+08	0		3.18495e+08	0
																										1.29824e+09	0		1.27502e+09	0		1.00166e+09	0		9.31209e+08	0		7.72948e+08	0		5.7868e+08	0		4.44886e+08	0		3.23273e+08	0
																										1.31772e+09	0		1.29414e+09	0		1.01669e+09	0		9.45177e+08	0		7.84543e+08	0		5.87361e+08	0		4.51559e+08	0		3.28122e+08	0
																										1.33748e+09	0		1.31356e+09	0		1.03194e+09	0		9.59355e+08	0		7.96311e+08	0		5.96171e+08	0		4.58332e+08	0		3.33044e+08	0
																										1.35754e+09	0		1.33326e+09	0		1.04742e+09	0		9.73745e+08	0		8.08255e+08	0		6.05113e+08	0		4.65207e+08	0		3.38039e+08	0
																										1.37791e+09	0		1.35326e+09	0		1.06313e+09	0		9.88351e+08	0		8.20379e+08	0		6.1419e+08	0		4.72185e+08	0		3.4311e+08	0
																										1.39858e+09	0		1.37356e+09	0		1.07907e+09	0		1.00318e+09	0		8.32685e+08	0		6.23403e+08	0		4.79268e+08	0		3.48257e+08	0
																										1.41956e+09	0		1.39416e+09	0		1.09526e+09	0		1.01822e+09	0		8.45175e+08	0		6.32754e+08	0		4.86457e+08	0		3.5348e+08	0
																										1.44085e+09	0		1.41507e+09	0		1.11169e+09	0		1.0335e+09	0		8.57853e+08	0		6.42245e+08	0		4.93754e+08	0		3.58783e+08	0
																										1.46246e+09	0		1.4363e+09	0		1.12837e+09	0		1.049e+09	0		8.70721e+08	0		6.51879e+08	0		5.0116e+08	0		3.64164e+08	0
																										1.4844e+09	0		1.45784e+09	0		1.14529e+09	0		1.06474e+09	0		8.83781e+08	0		6.61657e+08	0		5.08678e+08	0		3.69627e+08	0
																										1.50666e+09	0		1.47971e+09	0		1.16247e+09	0		1.08071e+09	0		8.97038e+08	0		6.71582e+08	0		5.16308e+08	0		3.75171e+08	0
																										1.52926e+09	0		1.50191e+09	0		1.17991e+09	0		1.09692e+09	0		9.10494e+08	0		6.81656e+08	0		5.24053e+08	0		3.80799e+08	0
																										1.5522e+09	0		1.52443e+09	0		1.19761e+09	0		1.11337e+09	0		9.24151e+08	0		6.91881e+08	0		5.31913e+08	0		3.86511e+08	0
																										1.57549e+09	0		1.5473e+09	0		1.21557e+09	0		1.13007e+09	0		9.38013e+08	0		7.02259e+08	0		5.39892e+08	0		3.92308e+08	0
																										1.59912e+09	0		1.57051e+09	0		1.2338e+09	0		1.14702e+09	0		9.52083e+08	0		7.12793e+08	0		5.4799e+08	0		3.98193e+08	0
																										1.62311e+09	0		1.59407e+09	0		1.25231e+09	0		1.16423e+09	0		9.66365e+08	0		7.23485e+08	0		5.5621e+08	0		4.04166e+08	0
																										1.64745e+09	0		1.61798e+09	0		1.2711e+09	0		1.18169e+09	0		9.8086e+08	0		7.34337e+08	0		5.64553e+08	0		4.10228e+08	0
																										1.67216e+09	0		1.64225e+09	0		1.29016e+09	0		1.19942e+09	0		9.95573e+08	0		7.45352e+08	0		5.73022e+08	0		4.16382e+08	0
																										1.69725e+09	0		1.66688e+09	0		1.30951e+09	0		1.21741e+09	0		1.01051e+09	0		7.56532e+08	0		5.81617e+08	0		4.22628e+08	0
																										1.7227e+09	0		1.69189e+09	0		1.32916e+09	0		1.23567e+09	0		1.02566e+09	0		7.6788e+08	0		5.90341e+08	0		4.28967e+08	0
																										1.74855e+09	0		1.71726e+09	0		1.34909e+09	0		1.2542e+09	0		1.04105e+09	0		7.79398e+08	0		5.99196e+08	0		4.35401e+08	0
																										1.77477e+09	0		1.74302e+09	0		1.36933e+09	0		1.27302e+09	0		1.05667e+09	0		7.91089e+08	0		6.08184e+08	0		4.41933e+08	0
																										1.80139e+09	0		1.76917e+09	0		1.38987e+09	0		1.29211e+09	0		1.07251e+09	0		8.02956e+08	0		6.17307e+08	0		4.48561e+08	0
																										1.82842e+09	0		1.79571e+09	0		1.41072e+09	0		1.31149e+09	0		1.0886e+09	0		8.15e+08	0		6.26567e+08	0		4.5529e+08	0
																										1.85584e+09	0		1.82264e+09	0		1.43188e+09	0		1.33117e+09	0		1.10493e+09	0		8.27225e+08	0		6.35965e+08	0		4.62119e+08	0
																										1.88368e+09	0		1.84998e+09	0		1.45336e+09	0		1.35113e+09	0		1.12151e+09	0		8.39634e+08	0		6.45505e+08	0		4.69051e+08	0
																										1.91193e+09	0		1.87773e+09	0		1.47516e+09	0		1.3714e+09	0		1.13833e+09	0		8.52228e+08	0		6.55187e+08	0		4.76087e+08	0
																										1.94061e+09	0		1.9059e+09	0		1.49729e+09	0		1.39197e+09	0		1.1554e+09	0		8.65011e+08	0		6.65015e+08	0		4.83228e+08	0
																										1.96972e+09	0		1.93449e+09	0		1.51974e+09	0		1.41285e+09	0		1.17273e+09	0		8.77987e+08	0		6.7499e+08	0		4.90477e+08	0
																										1.99927e+09	0		1.9635e+09	0		1.54254e+09	0		1.43404e+09	0		1.19033e+09	0		8.91156e+08	0		6.85115e+08	0		4.97834e+08	0
																										2.02926e+09	0		1.99296e+09	0		1.56568e+09	0		1.45555e+09	0		1.20818e+09	0		9.04524e+08	0		6.95392e+08	0		5.05301e+08	0
																										2.0597e+09	0		2.02285e+09	0		1.58916e+09	0		1.47739e+09	0		1.2263e+09	0		9.18092e+08	0		7.05823e+08	0		5.12881e+08	0
																										2.09059e+09	0		2.05319e+09	0		1.613e+09	0		1.49955e+09	0		1.2447e+09	0		9.31863e+08	0		7.1641e+08	0		5.20574e+08	0
																										2.12195e+09	0		2.08399e+09	0		1.6372e+09	0		1.52204e+09	0		1.26337e+09	0		9.45841e+08	0		7.27156e+08	0		5.28383e+08	0
																										2.15378e+09	0		2.11525e+09	0		1.66175e+09	0		1.54487e+09	0		1.28232e+09	0		9.60029e+08	0		7.38064e+08	0		5.36308e+08	0
																										2.18609e+09	0		2.14698e+09	0		1.68668e+09	0		1.56805e+09	0		1.30155e+09	0		9.74429e+08	0		7.49135e+08	0		5.44353e+08	0
																										2.21888e+09	0		2.17918e+09	0		1.71198e+09	0		1.59157e+09	0		1.32108e+09	0		9.89045e+08	0		7.60372e+08	0		5.52518e+08	0
																										2.25216e+09	0		2.21187e+09	0		1.73766e+09	0		1.61544e+09	0		1.34089e+09	0		1.00388e+09	0		7.71777e+08	0		5.60806e+08	0
																										2.28594e+09	0		2.24505e+09	0		1.76373e+09	0		1.63967e+09	0		1.36101e+09	0		1.01894e+09	0		7.83354e+08	0		5.69218e+08	0
																										2.32023e+09	0		2.27873e+09	0		1.79018e+09	0		1.66427e+09	0		1.38142e+09	0		1.03422e+09	0		7.95104e+08	0		5.77756e+08	0
																										2.35504e+09	0		2.31291e+09	0		1.81703e+09	0		1.68923e+09	0		1.40214e+09	0		1.04974e+09	0		8.07031e+08	0		5.86423e+08	0
																										2.39036e+09	0		2.3476e+09	0		1.84429e+09	0		1.71457e+09	0		1.42317e+09	0		1.06548e+09	0		8.19136e+08	0		5.95219e+08	0
																										2.42622e+09	0		2.38281e+09	0		1.87195e+09	0		1.74029e+09	0		1.44452e+09	0		1.08147e+09	0		8.31423e+08	0		6.04147e+08	0
																										2.46261e+09	0		2.41856e+09	0		1.90003e+09	0		1.76639e+09	0		1.46619e+09	0		1.09769e+09	0		8.43894e+08	0		6.1321e+08	0
																										2.49955e+09	0		2.45483e+09	0		1.92853e+09	0		1.79289e+09	0		1.48818e+09	0		1.11415e+09	0		8.56553e+08	0		6.22408e+08	0
																										2.53704e+09	0		2.49166e+09	0		1.95746e+09	0		1.81978e+09	0		1.51051e+09	0		1.13086e+09	0		8.69401e+08	0		6.31744e+08	0
																										2.5751e+09	0		2.52903e+09	0		1.98682e+09	0		1.84708e+09	0		1.53316e+09	0		1.14783e+09	0		8.82442e+08	0		6.4122e+08	0
																										2.61373e+09	0		2.56697e+09	0		2.01663e+09	0		1.87478e+09	0		1.55616e+09	0		1.16504e+09	0		8.95679e+08	0		6.50838e+08	0
																										2.65293e+09	0		2.60547e+09	0		2.04688e+09	0		1.90291e+09	0		1.5795e+09	0		1.18252e+09	0		9.09114e+08	0		6.60601e+08	0
																										2.69273e+09	0		2.64455e+09	0		2.07758e+09	0		1.93145e+09	0		1.6032e+09	0		1.20026e+09	0		9.22751e+08	0		6.7051e+08	0
																										2.73312e+09	0		2.68422e+09	0		2.10874e+09	0		1.96042e+09	0		1.62724e+09	0		1.21826e+09	0		9.36592e+08	0		6.80567e+08	0
																										2.77411e+09	0		2.72449e+09	0		2.14037e+09	0		1.98983e+09	0		1.65165e+09	0		1.23654e+09	0		9.50641e+08	0		6.90776e+08	0
																										2.81572e+09	0		2.76535e+09	0		2.17248e+09	0		2.01967e+09	0		1.67643e+09	0		1.25508e+09	0		9.64901e+08	0		7.01138e+08	0
																										2.85796e+09	0		2.80683e+09	0		2.20507e+09	0		2.04997e+09	0		1.70157e+09	0		1.27391e+09	0		9.79374e+08	0		7.11655e+08	0
																										2.90083e+09	0		2.84894e+09	0		2.23814e+09	0		2.08072e+09	0		1.7271e+09	0		1.29302e+09	0		9.94065e+08	0		7.22329e+08	0
																										2.94434e+09	0		2.89167e+09	0		2.27171e+09	0		2.11193e+09	0		1.753e+09	0		1.31241e+09	0		1.00898e+09	0		7.33164e+08	0
																										2.98851e+09	0		2.93504e+09	0		2.30579e+09	0		2.14361e+09	0		1.7793e+09	0		1.3321e+09	0		1.02411e+09	0		7.44162e+08	0
																										3.03334e+09	0		2.97907e+09	0		2.34038e+09	0		2.17576e+09	0		1.80599e+09	0		1.35208e+09	0		1.03947e+09	0		7.55324e+08	0
																										3.07884e+09	0		3.02376e+09	0		2.37548e+09	0		2.2084e+09	0		1.83308e+09	0		1.37236e+09	0		1.05506e+09	0		7.66654e+08	0
																										3.12502e+09	0		3.06911e+09	0		2.41111e+09	0		2.24153e+09	0		1.86057e+09	0		1.39295e+09	0		1.07089e+09	0		7.78154e+08	0
																										3.17189e+09	0		3.11515e+09	0		2.44728e+09	0		2.27515e+09	0		1.88848e+09	0		1.41384e+09	0		1.08695e+09	0		7.89826e+08	0
																										3.21947e+09	0		3.16188e+09	0		2.48399e+09	0		2.30928e+09	0		1.91681e+09	0		1.43505e+09	0		1.10326e+09	0		8.01674e+08	0
																										3.26776e+09	0		3.2093e+09	0		2.52125e+09	0		2.34392e+09	0		1.94556e+09	0		1.45658e+09	0		1.11981e+09	0		8.13699e+08	0
																										3.31678e+09	0		3.25744e+09	0		2.55907e+09	0		2.37907e+09	0		1.97475e+09	0		1.47843e+09	0		1.1366e+09	0		8.25904e+08	0
																										3.36653e+09	0		3.30631e+09	0		2.59746e+09	0		2.41476e+09	0		2.00437e+09	0		1.5006e+09	0		1.15365e+09	0		8.38293e+08	0
																										3.41703e+09	0		3.3559e+09	0		2.63642e+09	0		2.45098e+09	0		2.03443e+09	0		1.52311e+09	0		1.17096e+09	0		8.50867e+08	0
																										3.46829e+09	0		3.40624e+09	0		2.67596e+09	0		2.48775e+09	0		2.06495e+09	0		1.54596e+09	0		1.18852e+09	0		8.6363e+08	0
																										3.52031e+09	0		3.45733e+09	0		2.7161e+09	0		2.52506e+09	0		2.09592e+09	0		1.56915e+09	0		1.20635e+09	0		8.76585e+08	0
																										3.57311e+09	0		3.50919e+09	0		2.75684e+09	0		2.56294e+09	0		2.12736e+09	0		1.59268e+09	0		1.22444e+09	0		8.89733e+08	0
																										3.62671e+09	0		3.56183e+09	0		2.7982e+09	0		2.60138e+09	0		2.15927e+09	0		1.61657e+09	0		1.24281e+09	0		9.03079e+08	0
																										3.68111e+09	0		3.61526e+09	0		2.84017e+09	0		2.6404e+09	0		2.19166e+09	0		1.64082e+09	0		1.26145e+09	0		9.16626e+08	0
																										3.73633e+09	0		3.66949e+09	0		2.88277e+09	0		2.68001e+09	0		2.22454e+09	0		1.66544e+09	0		1.28038e+09	0		9.30375e+08	0
																										3.79237e+09	0		3.72453e+09	0		2.92601e+09	0		2.72021e+09	0		2.2579e+09	0		1.69042e+09	0		1.29958e+09	0		9.44331e+08	0
																										3.84926e+09	0		3.7804e+09	0		2.9699e+09	0		2.76101e+09	0		2.29177e+09	0		1.71577e+09	0		1.31907e+09	0		9.58496e+08	0
																										3.907e+09	0		3.8371e+09	0		3.01445e+09	0		2.80243e+09	0		2.32615e+09	0		1.74151e+09	0		1.33886e+09	0		9.72873e+08	0
																										3.9656e+09	0		3.89466e+09	0		3.05967e+09	0		2.84446e+09	0		2.36104e+09	0		1.76763e+09	0		1.35894e+09	0		9.87466e+08	0
																										4.02509e+09	0		3.95308e+09	0		3.10556e+09	0		2.88713e+09	0		2.39646e+09	0		1.79415e+09	0		1.37933e+09	0		1.00228e+09	0
																										4.08546e+09	0		4.01238e+09	0		3.15215e+09	0		2.93044e+09	0		2.4324e+09	0		1.82106e+09	0		1.40002e+09	0		1.01731e+09	0
																										4.14674e+09	0		4.07256e+09	0		3.19943e+09	0		2.97439e+09	0		2.46889e+09	0		1.84837e+09	0		1.42102e+09	0		1.03257e+09	0
																										4.20895e+09	0		4.13365e+09	0		3.24742e+09	0		3.01901e+09	0		2.50592e+09	0		1.8761e+09	0		1.44233e+09	0		1.04806e+09	0
																										4.27208e+09	0		4.19565e+09	0		3.29613e+09	0		3.0643e+09	0		2.54351e+09	0		1.90424e+09	0		1.46397e+09	0		1.06378e+09	0
																										4.33616e+09	0		4.25859e+09	0		3.34558e+09	0		3.11026e+09	0		2.58166e+09	0		1.93281e+09	0		1.48593e+09	0		1.07974e+09	0
																										4.4012e+09	0		4.32247e+09	0		3.39576e+09	0		3.15691e+09	0		2.62039e+09	0		1.9618e+09	0		1.50822e+09	0		1.09593e+09	0
																										4.46722e+09	0		4.3873e+09	0		3.4467e+09	0		3.20427e+09	0		2.6597e+09	0		1.99122e+09	0		1.53084e+09	0		1.11237e+09	0
																										4.53423e+09	0		4.45311e+09	0		3.4984e+09	0		3.25233e+09	0		2.69959e+09	0		2.02109e+09	0		1.5538e+09	0		1.12906e+09	0
																										4.60224e+09	0		4.51991e+09	0		3.55087e+09	0		3.30112e+09	0		2.74008e+09	0		2.05141e+09	0		1.57711e+09	0		1.14599e+09	0
																										4.67128e+09	0		4.58771e+09	0		3.60413e+09	0		3.35063e+09	0		2.78119e+09	0		2.08218e+09	0		1.60077e+09	0		1.16318e+09	0
																										4.74135e+09	0		4.65653e+09	0		3.6582e+09	0		3.40089e+09	0		2.8229e+09	0		2.11341e+09	0		1.62478e+09	0		1.18063e+09	0
																										4.81247e+09	0		4.72637e+09	0		3.71307e+09	0		3.45191e+09	0		2.86525e+09	0		2.14511e+09	0		1.64915e+09	0		1.19834e+09	0
																										4.88465e+09	0		4.79727e+09	0		3.76877e+09	0		3.50368e+09	0		2.90823e+09	0		2.17729e+09	0		1.67389e+09	0		1.21632e+09	0
																										4.95792e+09	0		4.86923e+09	0		3.8253e+09	0		3.55624e+09	0		2.95185e+09	0		2.20995e+09	0		1.699e+09	0		1.23456e+09	0
																										5.03229e+09	0		4.94227e+09	0		3.88268e+09	0		3.60958e+09	0		2.99613e+09	0		2.2431e+09	0		1.72448e+09	0		1.25308e+09	0
																										5.10778e+09	0		5.0164e+09	0		3.94092e+09	0		3.66373e+09	0		3.04107e+09	0		2.27675e+09	0		1.75035e+09	0		1.27188e+09	0
																										5.18439e+09	0		5.09165e+09	0		4.00003e+09	0		3.71868e+09	0		3.08669e+09	0		2.3109e+09	0		1.7766e+09	0		1.29095e+09	0
																										5.26216e+09	0		5.16802e+09	0		4.06003e+09	0		3.77446e+09	0		3.13299e+09	0		2.34556e+09	0		1.80325e+09	0		1.31032e+09	0
																										5.34109e+09	0		5.24554e+09	0		4.12093e+09	0		3.83108e+09	0		3.17998e+09	0		2.38074e+09	0		1.8303e+09	0		1.32997e+09	0
																										5.42121e+09	0		5.32422e+09	0		4.18275e+09	0		3.88855e+09	0		3.22768e+09	0		2.41646e+09	0		1.85775e+09	0		1.34992e+09	0
																										5.50253e+09	0		5.40409e+09	0		4.24549e+09	0		3.94687e+09	0		3.2761e+09	0		2.4527e+09	0		1.88562e+09	0		1.37017e+09	0
																										5.58506e+09	0		5.48515e+09	0		4.30917e+09	0		4.00608e+09	0		3.32524e+09	0		2.48949e+09	0		1.91391e+09	0		1.39072e+09	0
																										5.66884e+09	0		5.56743e+09	0		4.37381e+09	0		4.06617e+09	0		3.37512e+09	0		2.52684e+09	0		1.94261e+09	0		1.41159e+09	0
																										5.75387e+09	0		5.65094e+09	0		4.43941e+09	0		4.12716e+09	0		3.42574e+09	0		2.56474e+09	0		1.97175e+09	0		1.43276e+09	0
																										5.84018e+09	0		5.7357e+09	0		4.506e+09	0		4.18907e+09	0		3.47713e+09	0		2.60321e+09	0		2.00133e+09	0		1.45425e+09	0
																										5.92778e+09	0		5.82174e+09	0		4.57359e+09	0		4.2519e+09	0		3.52929e+09	0		2.64226e+09	0		2.03135e+09	0		1.47606e+09	0
																										6.0167e+09	0		5.90906e+09	0		4.6422e+09	0		4.31568e+09	0		3.58222e+09	0		2.68189e+09	0		2.06182e+09	0		1.49821e+09	0
																										6.10695e+09	0		5.9977e+09	0		4.71183e+09	0		4.38042e+09	0		3.63596e+09	0		2.72212e+09	0		2.09275e+09	0		1.52068e+09	0
																										6.19855e+09	0		6.08766e+09	0		4.78251e+09	0		4.44613e+09	0		3.6905e+09	0		2.76295e+09	0		2.12414e+09	0		1.54349e+09	0
																										6.29153e+09	0		6.17898e+09	0		4.85425e+09	0		4.51282e+09	0		3.74585e+09	0		2.8044e+09	0		2.156e+09	0		1.56664e+09	0
																										6.38591e+09	0		6.27166e+09	0		4.92706e+09	0		4.58051e+09	0		3.80204e+09	0		2.84646e+09	0		2.18834e+09	0		1.59014e+09	0
																										6.48169e+09	0		6.36574e+09	0		5.00097e+09	0		4.64922e+09	0		3.85907e+09	0		2.88916e+09	0		2.22117e+09	0		1.61399e+09	0
																										6.57892e+09	0		6.46123e+09	0		5.07598e+09	0		4.71896e+09	0		3.91696e+09	0		2.9325e+09	0		2.25448e+09	0		1.6382e+09	0
																										6.6776e+09	0		6.55814e+09	0		5.15212e+09	0		4.78974e+09	0		3.97571e+09	0		2.97648e+09	0		2.2883e+09	0		1.66278e+09	0
																										6.77777e+09	0		6.65652e+09	0		5.2294e+09	0		4.86159e+09	0		4.03535e+09	0		3.02113e+09	0		2.32262e+09	0		1.68772e+09	0
																										6.87943e+09	0		6.75636e+09	0		5.30784e+09	0		4.93451e+09	0		4.09588e+09	0		3.06645e+09	0		2.35746e+09	0		1.71303e+09	0
																										6.98263e+09	0		6.85771e+09	0		5.38746e+09	0		5.00853e+09	0		4.15732e+09	0		3.11244e+09	0		2.39283e+09	0		1.73873e+09	0
																										7.08737e+09	0		6.96057e+09	0		5.46827e+09	0		5.08365e+09	0		4.21968e+09	0		3.15913e+09	0		2.42872e+09	0		1.76481e+09	0
																										7.19368e+09	0		7.06498e+09	0		5.5503e+09	0		5.15991e+09	0		4.28297e+09	0		3.20652e+09	0		2.46515e+09	0		1.79128e+09	0
																										7.30158e+09	0		7.17096e+09	0		5.63355e+09	0		5.23731e+09	0		4.34722e+09	0		3.25461e+09	0		2.50213e+09	0		1.81815e+09	0
																										7.4111e+09	0		7.27852e+09	0		5.71805e+09	0		5.31587e+09	0		4.41243e+09	0		3.30343e+09	0		2.53966e+09	0		1.84542e+09	0
																										7.52227e+09	0		7.3877e+09	0		5.80383e+09	0		5.39561e+09	0		4.47861e+09	0		3.35299e+09	0		2.57775e+09	0		1.8731e+09	0
																										7.63511e+09	0		7.49852e+09	0		5.89088e+09	0		5.47654e+09	0		4.54579e+09	0		3.40328e+09	0		2.61642e+09	0		1.9012e+09	0
																										7.74963e+09	0		7.61099e+09	0		5.97925e+09	0		5.55869e+09	0		4.61398e+09	0		3.45433e+09	0		2.65567e+09	0		1.92972e+09	0
																										7.86588e+09	0		7.72516e+09	0		6.06894e+09	0		5.64207e+09	0		4.68319e+09	0		3.50614e+09	0		2.6955e+09	0		1.95867e+09	0
																										7.98386e+09	0		7.84104e+09	0		6.15997e+09	0		5.7267e+09	0		4.75344e+09	0		3.55874e+09	0		2.73593e+09	0		1.98805e+09	0
																										8.10362e+09	0		7.95865e+09	0		6.25237e+09	0		5.8126e+09	0		4.82474e+09	0		3.61212e+09	0		2.77697e+09	0		2.01787e+09	0
																										8.22518e+09	0		8.07803e+09	0		6.34615e+09	0		5.89979e+09	0		4.89711e+09	0		3.6663e+09	0		2.81863e+09	0		2.04813e+09	0
																										8.34855e+09	0		8.1992e+09	0		6.44135e+09	0		5.98829e+09	0		4.97056e+09	0		3.72129e+09	0		2.86091e+09	0		2.07886e+09	0
																										8.47378e+09	0		8.32219e+09	0		6.53797e+09	0		6.07811e+09	0		5.04512e+09	0		3.77711e+09	0		2.90382e+09	0		2.11004e+09	0
																										8.60089e+09	0		8.44702e+09	0		6.63604e+09	0		6.16928e+09	0		5.1208e+09	0		3.83377e+09	0		2.94738e+09	0		2.14169e+09	0
																										8.7299e+09	0		8.57373e+09	0		6.73558e+09	0		6.26182e+09	0		5.19761e+09	0		3.89128e+09	0		2.99159e+09	0		2.17381e+09	0
																										8.86085e+09	0		8.70233e+09	0		6.83661e+09	0		6.35575e+09	0		5.27558e+09	0		3.94965e+09	0		3.03646e+09	0		2.20642e+09	0
																										8.99376e+09	0		8.83287e+09	0		6.93916e+09	0		6.45108e+09	0		5.35471e+09	0		4.00889e+09	0		3.08201e+09	0		2.23952e+09	0
																										9.12867e+09	0		8.96536e+09	0		7.04325e+09	0		6.54785e+09	0		5.43503e+09	0		4.06902e+09	0		3.12824e+09	0		2.27311e+09	0
																										9.2656e+09	0		9.09984e+09	0		7.1489e+09	0		6.64607e+09	0		5.51656e+09	0		4.13006e+09	0		3.17516e+09	0		2.30721e+09	0
																										9.40458e+09	0		9.23634e+09	0		7.25613e+09	0		6.74576e+09	0		5.5993e+09	0		4.19201e+09	0		3.22279e+09	0		2.34182e+09	0
																										9.54565e+09	0		9.37488e+09	0		7.36497e+09	0		6.84695e+09	0		5.68329e+09	0		4.25489e+09	0		3.27113e+09	0		2.37694e+09	0
																										9.68884e+09	0		9.51551e+09	0		7.47545e+09	0		6.94965e+09	0		5.76854e+09	0		4.31871e+09	0		3.3202e+09	0		2.4126e+09	0
																										9.83417e+09	0		9.65824e+09	0		7.58758e+09	0		7.05389e+09	0		5.85507e+09	0		4.38349e+09	0		3.37e+09	0		2.44879e+09	0
																										9.98168e+09	0		9.80311e+09	0		7.70139e+09	0		7.1597e+09	0		5.9429e+09	0		4.44925e+09	0		3.42055e+09	0		2.48552e+09	0
																										1.01314e+10	0		9.95016e+09	0		7.81691e+09	0		7.2671e+09	0		6.03204e+09	0		4.51599e+09	0		3.47186e+09	0		2.5228e+09	0
																										1.02834e+10	0		1.00994e+10	0		7.93417e+09	0		7.37611e+09	0		6.12252e+09	0		4.58373e+09	0		3.52394e+09	0		2.56064e+09	0
																										1.04376e+10	0		1.02509e+10	0		8.05318e+09	0		7.48675e+09	0		6.21436e+09	0		4.65248e+09	0		3.5768e+09	0		2.59905e+09	0
																										1.05942e+10	0		1.04047e+10	0		8.17398e+09	0		7.59905e+09	0		6.30757e+09	0		4.72227e+09	0		3.63045e+09	0		2.63804e+09	0
																										1.07531e+10	0		1.05607e+10	0		8.29659e+09	0		7.71303e+09	0		6.40219e+09	0		4.7931e+09	0		3.68491e+09	0		2.67761e+09	0
																										1.09144e+10	0		1.07191e+10	0		8.42103e+09	0		7.82873e+09	0		6.49822e+09	0		4.865e+09	0		3.74018e+09	0		2.71777e+09	0
																										1.10781e+10	0		1.08799e+10	0		8.54735e+09	0		7.94616e+09	0		6.59569e+09	0		4.93797e+09	0		3.79628e+09	0		2.75854e+09	0
																										1.12443e+10	0		1.10431e+10	0		8.67556e+09	0		8.06535e+09	0		6.69463e+09	0		5.01204e+09	0		3.85323e+09	0		2.79992e+09	0
																										1.1413e+10	0		1.12088e+10	0		8.80569e+09	0		8.18633e+09	0		6.79505e+09	0		5.08722e+09	0		3.91102e+09	0		2.84192e+09	0
																										1.15842e+10	0		1.13769e+10	0		8.93778e+09	0		8.30913e+09	0		6.89697e+09	0		5.16353e+09	0		3.96969e+09	0		2.88454e+09	0
																										1.17579e+10	0		1.15476e+10	0		9.07185e+09	0		8.43376e+09	0		7.00043e+09	0		5.24099e+09	0		4.02923e+09	0		2.92781e+09	0
																										1.19343e+10	0		1.17208e+10	0		9.20792e+09	0		8.56027e+09	0		7.10544e+09	0		5.3196e+09	0		4.08967e+09	0		2.97173e+09	0
																										1.21133e+10	0		1.18966e+10	0		9.34604e+09	0		8.68868e+09	0		7.21202e+09	0		5.39939e+09	0		4.15102e+09	0		3.01631e+09	0
																										1.2295e+10	0		1.2075e+10	0		9.48623e+09	0		8.81901e+09	0		7.3202e+09	0		5.48039e+09	0		4.21328e+09	0		3.06155e+09	0
																										1.24794e+10	0		1.22562e+10	0		9.62853e+09	0		8.95129e+09	0		7.43e+09	0		5.56259e+09	0		4.27648e+09	0		3.10747e+09	0
																										1.26666e+10	0		1.244e+10	0		9.77295e+09	0		9.08556e+09	0		7.54145e+09	0		5.64603e+09	0		4.34063e+09	0		3.15409e+09	0
																										1.28566e+10	0		1.26266e+10	0		9.91955e+09	0		9.22184e+09	0		7.65457e+09	0		5.73072e+09	0		4.40574e+09	0		3.2014e+09	0
																										1.30495e+10	0		1.2816e+10	0		1.00683e+10	0		9.36017e+09	0		7.76939e+09	0		5.81668e+09	0		4.47183e+09	0		3.24942e+09	0
																										1.32452e+10	0		1.30083e+10	0		1.02194e+10	0		9.50057e+09	0		7.88593e+09	0		5.90393e+09	0		4.5389e+09	0		3.29816e+09	0
																										1.34439e+10	0		1.32034e+10	0		1.03727e+10	0		9.64308e+09	0		8.00422e+09	0		5.99249e+09	0		4.60699e+09	0		3.34763e+09	0
																										1.36455e+10	0		1.34014e+10	0		1.05282e+10	0		9.78773e+09	0		8.12428e+09	0		6.08238e+09	0		4.67609e+09	0		3.39785e+09	0
																										1.38502e+10	0		1.36024e+10	0		1.06862e+10	0		9.93454e+09	0		8.24615e+09	0		6.17361e+09	0		4.74623e+09	0		3.44881e+09	0
																										1.4058e+10	0		1.38065e+10	0		1.08465e+10	0		1.00836e+10	0		8.36984e+09	0		6.26622e+09	0		4.81743e+09	0		3.50055e+09	0
																										1.42688e+10	0		1.40136e+10	0		1.10092e+10	0		1.02348e+10	0		8.49539e+09	0		6.36021e+09	0		4.88969e+09	0		3.55305e+09	0
																										1.44829e+10	0		1.42238e+10	0		1.11743e+10	0		1.03883e+10	0		8.62282e+09	0		6.45561e+09	0		4.96303e+09	0		3.60635e+09	0
																										1.47001e+10	0		1.44371e+10	0		1.13419e+10	0		1.05442e+10	0		8.75216e+09	0		6.55245e+09	0		5.03748e+09	0		3.66045e+09	0
																										1.49206e+10	0		1.46537e+10	0		1.1512e+10	0		1.07023e+10	0		8.88344e+09	0		6.65073e+09	0		5.11304e+09	0		3.71535e+09	0
																										1.51444e+10	0		1.48735e+10	0		1.16847e+10	0		1.08629e+10	0		9.0167e+09	0		6.7505e+09	0		5.18974e+09	0		3.77108e+09	0
																										1.53716e+10	0		1.50966e+10	0		1.186e+10	0		1.10258e+10	0		9.15195e+09	0		6.85175e+09	0		5.26758e+09	0		3.82765e+09	0
																										1.56022e+10	0		1.53231e+10	0		1.20379e+10	0		1.11912e+10	0		9.28923e+09	0		6.95453e+09	0		5.3466e+09	0		3.88506e+09	0
																										1.58362e+10	0		1.55529e+10	0		1.22185e+10	0		1.13591e+10	0		9.42856e+09	0		7.05885e+09	0		5.4268e+09	0		3.94334e+09	0
																										1.60737e+10	0		1.57862e+10	0		1.24017e+10	0		1.15294e+10	0		9.56999e+09	0		7.16473e+09	0		5.5082e+09	0		4.00249e+09	0
																										1.63149e+10	0		1.6023e+10	0		1.25878e+10	0		1.17024e+10	0		9.71354e+09	0		7.2722e+09	0		5.59082e+09	0		4.06253e+09	0
																										1.65596e+10	0		1.62633e+10	0		1.27766e+10	0		1.18779e+10	0		9.85925e+09	0		7.38128e+09	0		5.67468e+09	0		4.12346e+09	0
																										1.6808e+10	0		1.65073e+10	0		1.29682e+10	0		1.20561e+10	0		1.00071e+10	0		7.492e+09	0		5.7598e+09	0		4.18532e+09	0
																										1.70601e+10	0		1.67549e+10	0		1.31628e+10	0		1.22369e+10	0		1.01572e+10	0		7.60438e+09	0		5.8462e+09	0		4.2481e+09	0
																										1.7316e+10	0		1.70062e+10	0		1.33602e+10	0		1.24205e+10	0		1.03096e+10	0		7.71845e+09	0		5.93389e+09	0		4.31182e+09	0
																										1.75757e+10	0		1.72613e+10	0		1.35606e+10	0		1.26068e+10	0		1.04642e+10	0		7.83423e+09	0		6.0229e+09	0		4.3765e+09	0
																										1.78394e+10	0		1.75202e+10	0		1.3764e+10	0		1.27959e+10	0		1.06212e+10	0		7.95174e+09	0		6.11324e+09	0		4.44214e+09	0
																										1.8107e+10	0		1.7783e+10	0		1.39705e+10	0		1.29878e+10	0		1.07805e+10	0		8.07102e+09	0		6.20494e+09	0		4.50877e+09	0
																										1.83786e+10	0		1.80498e+10	0		1.418e+10	0		1.31827e+10	0		1.09422e+10	0		8.19208e+09	0		6.29802e+09	0		4.57641e+09	0
																										1.86542e+10	0		1.83205e+10	0		1.43927e+10	0		1.33804e+10	0		1.11064e+10	0		8.31496e+09	0		6.39249e+09	0		4.64505e+09	0
																										1.89341e+10	0		1.85953e+10	0		1.46086e+10	0		1.35811e+10	0		1.1273e+10	0		8.43969e+09	0		6.48838e+09	0		4.71473e+09	0
																										1.92181e+10	0		1.88743e+10	0		1.48277e+10	0		1.37848e+10	0		1.14421e+10	0		8.56628e+09	0		6.5857e+09	0		4.78545e+09	0
																										1.95063e+10	0		1.91574e+10	0		1.50502e+10	0		1.39916e+10	0		1.16137e+10	0		8.69478e+09	0		6.68449e+09	0		4.85723e+09	0
																										1.97989e+10	0		1.94447e+10	0		1.52759e+10	0		1.42015e+10	0		1.17879e+10	0		8.8252e+09	0		6.78475e+09	0		4.93009e+09	0
																										2.00959e+10	0		1.97364e+10	0		1.5505e+10	0		1.44145e+10	0		1.19647e+10	0		8.95758e+09	0		6.88652e+09	0		5.00404e+09	0
																										2.03974e+10	0		2.00325e+10	0		1.57376e+10	0		1.46307e+10	0		1.21442e+10	0		9.09194e+09	0		6.98982e+09	0		5.0791e+09	0
																										2.07033e+10	0		2.03329e+10	0		1.59737e+10	0		1.48502e+10	0		1.23263e+10	0		9.22832e+09	0		7.09467e+09	0		5.15529e+09	0
																										2.10139e+10	0		2.06379e+10	0		1.62133e+10	0		1.50729e+10	0		1.25112e+10	0		9.36674e+09	0		7.20109e+09	0		5.23262e+09	0
																										2.13291e+10	0		2.09475e+10	0		1.64565e+10	0		1.5299e+10	0		1.26989e+10	0		9.50724e+09	0		7.30911e+09	0		5.31111e+09	0
																										2.1649e+10	0		2.12617e+10	0		1.67033e+10	0		1.55285e+10	0		1.28894e+10	0		9.64985e+09	0		7.41874e+09	0		5.39077e+09	0
																										2.19737e+10	0		2.15806e+10	0		1.69539e+10	0		1.57614e+10	0		1.30827e+10	0		9.7946e+09	0		7.53002e+09	0		5.47163e+09	0
																										2.23033e+10	0		2.19043e+10	0		1.72082e+10	0		1.59978e+10	0		1.3279e+10	0		9.94152e+09	0		7.64297e+09	0		5.55371e+09	0
																										2.26379e+10	0		2.22329e+10	0		1.74663e+10	0		1.62378e+10	0		1.34782e+10	0		1.00906e+10	0		7.75762e+09	0		5.63701e+09	0
																										2.29775e+10	0		2.25664e+10	0		1.77283e+10	0		1.64814e+10	0		1.36803e+10	0		1.0242e+10	0		7.87398e+09	0		5.72157e+09	0
																										2.33221e+10	0		2.29049e+10	0		1.79942e+10	0		1.67286e+10	0		1.38855e+10	0		1.03956e+10	0		7.99209e+09	0		5.80739e+09	0
																										2.3672e+10	0		2.32485e+10	0		1.82642e+10	0		1.69795e+10	0		1.40938e+10	0		1.05516e+10	0		8.11197e+09	0		5.8945e+09	0
																										2.4027e+10	0		2.35972e+10	0		1.85381e+10	0		1.72342e+10	0		1.43052e+10	0		1.07098e+10	0		8.23365e+09	0		5.98292e+09	0
																										2.43874e+10	0		2.39512e+10	0		1.88162e+10	0		1.74927e+10	0		1.45198e+10	0		1.08705e+10	0		8.35716e+09	0		6.07267e+09	0
																										2.47533e+10	0		2.43104e+10	0		1.90984e+10	0		1.77551e+10	0		1.47376e+10	0		1.10335e+10	0		8.48252e+09	0		6.16376e+09	0
																										2.51246e+10	0		2.46751e+10	0		1.93849e+10	0		1.80214e+10	0		1.49587e+10	0		1.1199e+10	0		8.60975e+09	0		6.25621e+09	0
																										2.55014e+10	0		2.50452e+10	0		1.96757e+10	0		1.82918e+10	0		1.5183e+10	0		1.1367e+10	0		8.7389e+09	0		6.35006e+09	0
																										2.58839e+10	0		2.54209e+10	0		1.99708e+10	0		1.85661e+10	0		1.54108e+10	0		1.15375e+10	0		8.86998e+09	0		6.44531e+09	0
																										2.62722e+10	0		2.58022e+10	0		2.02704e+10	0		1.88446e+10	0		1.5642e+10	0		1.17106e+10	0		9.00303e+09	0		6.54199e+09	0
																										2.66663e+10	0		2.61892e+10	0		2.05744e+10	0		1.91273e+10	0		1.58766e+10	0		1.18863e+10	0		9.13808e+09	0		6.64012e+09	0
																										2.70663e+10	0		2.65821e+10	0		2.08831e+10	0		1.94142e+10	0		1.61147e+10	0		1.20646e+10	0		9.27515e+09	0		6.73972e+09	0
																										2.74723e+10	0		2.69808e+10	0		2.11963e+10	0		1.97054e+10	0		1.63565e+10	0		1.22455e+10	0		9.41428e+09	0		6.84081e+09	0
																										2.78844e+10	0		2.73855e+10	0		2.15142e+10	0		2.0001e+10	0		1.66018e+10	0		1.24292e+10	0		9.55549e+09	0		6.94343e+09	0
																										2.83026e+10	0		2.77963e+10	0		2.1837e+10	0		2.0301e+10	0		1.68508e+10	0		1.26156e+10	0		9.69882e+09	0		7.04758e+09	0
																										2.87272e+10	0		2.82132e+10	0		2.21645e+10	0		2.06055e+10	0		1.71036e+10	0		1.28049e+10	0		9.84431e+09	0		7.15329e+09	0
																										2.91581e+10	0		2.86364e+10	0		2.2497e+10	0		2.09146e+10	0		1.73601e+10	0		1.2997e+10	0		9.99197e+09	0		7.26059e+09	0
																										2.95954e+10	0		2.9066e+10	0		2.28344e+10	0		2.12283e+10	0		1.76205e+10	0		1.31919e+10	0		1.01419e+10	0		7.3695e+09	0
																										3.00394e+10	0		2.9502e+10	0		2.3177e+10	0		2.15468e+10	0		1.78849e+10	0		1.33898e+10	0		1.0294e+10	0		7.48004e+09	0
																										3.049e+10	0		2.99445e+10	0		2.35246e+10	0		2.187e+10	0		1.81531e+10	0		1.35906e+10	0		1.04484e+10	0		7.59224e+09	0
																										3.09473e+10	0		3.03937e+10	0		2.38775e+10	0		2.2198e+10	0		1.84254e+10	0		1.37945e+10	0		1.06051e+10	0		7.70613e+09	0
																										3.14115e+10	0		3.08496e+10	0		2.42356e+10	0		2.2531e+10	0		1.87018e+10	0		1.40014e+10	0		1.07642e+10	0		7.82172e+09	0
																										3.18827e+10	0		3.13123e+10	0		2.45992e+10	0		2.2869e+10	0		1.89823e+10	0		1.42114e+10	0		1.09257e+10	0		7.93904e+09	0
																										3.23609e+10	0		3.1782e+10	0		2.49682e+10	0		2.3212e+10	0		1.92671e+10	0		1.44246e+10	0		1.10895e+10	0		8.05813e+09	0
																										3.28464e+10	0		3.22587e+10	0		2.53427e+10	0		2.35602e+10	0		1.95561e+10	0		1.4641e+10	0		1.12559e+10	0		8.179e+09	0
																										3.3339e+10	0		3.27426e+10	0		2.57228e+10	0		2.39136e+10	0		1.98494e+10	0		1.48606e+10	0		1.14247e+10	0		8.30169e+09	0
																										3.38391e+10	0		3.32338e+10	0		2.61087e+10	0		2.42723e+10	0		2.01472e+10	0		1.50835e+10	0		1.15961e+10	0		8.42621e+09	0
																										3.43467e+10	0		3.37323e+10	0		2.65003e+10	0		2.46364e+10	0		2.04494e+10	0		1.53097e+10	0		1.177e+10	0		8.5526e+09	0
																										3.48619e+10	0		3.42383e+10	0		2.68978e+10	0		2.50059e+10	0		2.07561e+10	0		1.55394e+10	0		1.19466e+10	0		8.68089e+09	0
																										3.53849e+10	0		3.47518e+10	0		2.73013e+10	0		2.5381e+10	0		2.10674e+10	0		1.57725e+10	0		1.21258e+10	0		8.81111e+09	0
																										3.59156e+10	0		3.52731e+10	0		2.77108e+10	0		2.57617e+10	0		2.13835e+10	0		1.60091e+10	0		1.23077e+10	0		8.94327e+09	0
																										3.64544e+10	0		3.58022e+10	0		2.81264e+10	0		2.61481e+10	0		2.17042e+10	0		1.62492e+10	0		1.24923e+10	0		9.07742e+09	0
																										3.70012e+10	0		3.63392e+10	0		2.85483e+10	0		2.65404e+10	0		2.20298e+10	0		1.64929e+10	0		1.26797e+10	0		9.21358e+09	0
																										3.75562e+10	0		3.68843e+10	0		2.89766e+10	0		2.69385e+10	0		2.23602e+10	0		1.67403e+10	0		1.28699e+10	0		9.35179e+09	0
																										3.81195e+10	0		3.74376e+10	0		2.94112e+10	0		2.73425e+10	0		2.26956e+10	0		1.69914e+10	0		1.30629e+10	0		9.49206e+09	0
																										3.86913e+10	0		3.79992e+10	0		2.98524e+10	0		2.77527e+10	0		2.30361e+10	0		1.72463e+10	0		1.32589e+10	0		9.63444e+09	0
																										3.92717e+10	0		3.85691e+10	0		3.03002e+10	0		2.8169e+10	0		2.33816e+10	0		1.7505e+10	0		1.34577e+10	0		9.77896e+09	0
																										3.98608e+10	0		3.91477e+10	0		3.07547e+10	0		2.85915e+10	0		2.37323e+10	0		1.77676e+10	0		1.36596e+10	0		9.92565e+09	0
																										4.04587e+10	0		3.97349e+10	0		3.1216e+10	0		2.90204e+10	0		2.40883e+10	0		1.80341e+10	0		1.38645e+10	0		1.00745e+10	0
																										4.10656e+10	0		4.03309e+10	0		3.16842e+10	0		2.94557e+10	0		2.44496e+10	0		1.83046e+10	0		1.40725e+10	0		1.02256e+10	0
																										4.16815e+10	0		4.09359e+10	0		3.21595e+10	0		2.98975e+10	0		2.48164e+10	0		1.85792e+10	0		1.42836e+10	0		1.0379e+10	0
																										4.23068e+10	0		4.15499e+10	0		3.26419e+10	0		3.0346e+10	0		2.51886e+10	0		1.88579e+10	0		1.44978e+10	0		1.05347e+10	0
																										4.29414e+10	0		4.21732e+10	0		3.31315e+10	0		3.08012e+10	0		2.55664e+10	0		1.91407e+10	0		1.47153e+10	0		1.06927e+10	0
																										4.35855e+10	0		4.28058e+10	0		3.36285e+10	0		3.12632e+10	0		2.59499e+10	0		1.94278e+10	0		1.4936e+10	0		1.08531e+10	0
																										4.42393e+10	0		4.34479e+10	0		3.41329e+10	0		3.17321e+10	0		2.63392e+10	0		1.97193e+10	0		1.516e+10	0		1.10159e+10	0
																										4.49029e+10	0		4.40996e+10	0		3.46449e+10	0		3.22081e+10	0		2.67343e+10	0		2.00151e+10	0		1.53874e+10	0		1.11812e+10	0
																										4.55764e+10	0		4.47611e+10	0		3.51646e+10	0		3.26912e+10	0		2.71353e+10	0		2.03153e+10	0		1.56183e+10	0		1.13489e+10	0
																										4.62601e+10	0		4.54325e+10	0		3.56921e+10	0		3.31816e+10	0		2.75423e+10	0		2.062e+10	0		1.58525e+10	0		1.15191e+10	0
																										4.6954e+10	0		4.6114e+10	0		3.62274e+10	0		3.36793e+10	0		2.79555e+10	0		2.09293e+10	0		1.60903e+10	0		1.16919e+10	0
																										4.76583e+10	0		4.68057e+10	0		3.67708e+10	0		3.41845e+10	0		2.83748e+10	0		2.12432e+10	0		1.63317e+10	0		1.18673e+10	0
																										4.83731e+10	0		4.75078e+10	0		3.73224e+10	0		3.46973e+10	0		2.88004e+10	0		2.15619e+10	0		1.65766e+10	0		1.20453e+10	0
																										4.90987e+10	0		4.82204e+10	0		3.78822e+10	0		3.52177e+10	0		2.92324e+10	0		2.18853e+10	0		1.68253e+10	0		1.2226e+10	0
																										4.98352e+10	0		4.89437e+10	0		3.84505e+10	0		3.5746e+10	0		2.96709e+10	0		2.22136e+10	0		1.70777e+10	0		1.24094e+10	0
																										5.05827e+10	0		4.96778e+10	0		3.90272e+10	0		3.62822e+10	0		3.0116e+10	0		2.25468e+10	0		1.73338e+10	0		1.25955e+10	0
																										5.13415e+10	0		5.0423e+10	0		3.96126e+10	0		3.68264e+10	0		3.05677e+10	0		2.2885e+10	0		1.75938e+10	0		1.27844e+10	0
																										5.21116e+10	0		5.11793e+10	0		4.02068e+10	0		3.73788e+10	0		3.10262e+10	0		2.32283e+10	0		1.78578e+10	0		1.29762e+10	0
																										5.28933e+10	0		5.1947e+10	0		4.08099e+10	0		3.79395e+10	0		3.14916e+10	0		2.35767e+10	0		1.81256e+10	0		1.31708e+10	0
																										5.36867e+10	0		5.27262e+10	0		4.14221e+10	0		3.85086e+10	0		3.1964e+10	0		2.39304e+10	0		1.83975e+10	0		1.33684e+10	0
																										5.4492e+10	0		5.35171e+10	0		4.20434e+10	0		3.90862e+10	0		3.24435e+10	0		2.42893e+10	0		1.86735e+10	0		1.35689e+10	0
																										5.53094e+10	0		5.43199e+10	0		4.26741e+10	0		3.96725e+10	0		3.29301e+10	0		2.46537e+10	0		1.89536e+10	0		1.37725e+10	0
																										5.6139e+10	0		5.51347e+10	0		4.33142e+10	0		4.02676e+10	0		3.34241e+10	0		2.50235e+10	0		1.92379e+10	0		1.39791e+10	0
																										5.69811e+10	0		5.59617e+10	0		4.39639e+10	0		4.08716e+10	0		3.39254e+10	0		2.53988e+10	0		1.95264e+10	0		1.41887e+10	0
																										5.78358e+10	0		5.68011e+10	0		4.46233e+10	0		4.14847e+10	0		3.44343e+10	0		2.57798e+10	0		1.98193e+10	0		1.44016e+10	0
																										5.87033e+10	0		5.76532e+10	0		4.52927e+10	0		4.2107e+10	0		3.49508e+10	0		2.61665e+10	0		2.01166e+10	0		1.46176e+10	0
																										5.95839e+10	0		5.8518e+10	0		4.59721e+10	0		4.27386e+10	0		3.54751e+10	0		2.6559e+10	0		2.04184e+10	0		1.48369e+10	0
																										6.04776e+10	0		5.93957e+10	0		4.66617e+10	0		4.33797e+10	0		3.60072e+10	0		2.69574e+10	0		2.07247e+10	0		1.50594e+10	0
																										6.13848e+10	0		6.02867e+10	0		4.73616e+10	0		4.40304e+10	0		3.65473e+10	0		2.73617e+10	0		2.10355e+10	0		1.52853e+10	0
																										6.23056e+10	0		6.1191e+10	0		4.8072e+10	0		4.46908e+10	0		3.70955e+10	0		2.77722e+10	0		2.13511e+10	0		1.55146e+10	0
																										6.32402e+10	0		6.21088e+10	0		4.87931e+10	0		4.53612e+10	0		3.76519e+10	0		2.81887e+10	0		2.16713e+10	0		1.57473e+10	0
																										6.41888e+10	0		6.30405e+10	0		4.9525e+10	0		4.60416e+10	0		3.82167e+10	0		2.86116e+10	0		2.19964e+10	0		1.59835e+10	0
																										6.51516e+10	0		6.39861e+10	0		5.02679e+10	0		4.67322e+10	0		3.879e+10	0		2.90407e+10	0		2.23263e+10	0		1.62233e+10	0
																										6.61289e+10	0		6.49459e+10	0		5.10219e+10	0		4.74332e+10	0		3.93718e+10	0		2.94764e+10	0		2.26612e+10	0		1.64666e+10	0
																										6.71208e+10	0		6.592e+10	0		5.17872e+10	0		4.81447e+10	0		3.99624e+10	0		2.99185e+10	0		2.30011e+10	0		1.67136e+10	0
																										6.81276e+10	0		6.69088e+10	0		5.2564e+10	0		4.88669e+10	0		4.05618e+10	0		3.03673e+10	0		2.33462e+10	0		1.69643e+10	0
																										6.91495e+10	0		6.79125e+10	0		5.33525e+10	0		4.95999e+10	0		4.11703e+10	0		3.08228e+10	0		2.36964e+10	0		1.72188e+10	0
																										7.01868e+10	0		6.89312e+10	0		5.41528e+10	0		5.03439e+10	0		4.17878e+10	0		3.12851e+10	0		2.40518e+10	0		1.74771e+10	0
																										7.12396e+10	0		6.99651e+10	0		5.49651e+10	0		5.1099e+10	0		4.24146e+10	0		3.17544e+10	0		2.44126e+10	0		1.77392e+10	0
																										7.23082e+10	0		7.10146e+10	0		5.57895e+10	0		5.18655e+10	0		4.30509e+10	0		3.22307e+10	0		2.47788e+10	0		1.80053e+10	0
																										7.33928e+10	0		7.20798e+10	0		5.66264e+10	0		5.26435e+10	0		4.36966e+10	0		3.27142e+10	0		2.51505e+10	0		1.82754e+10	0
																										7.44937e+10	0		7.3161e+10	0		5.74758e+10	0		5.34331e+10	0		4.43521e+10	0		3.32049e+10	0		2.55277e+10	0		1.85495e+10	0
																										7.56111e+10	0		7.42584e+10	0		5.83379e+10	0		5.42346e+10	0		4.50174e+10	0		3.3703e+10	0		2.59106e+10	0		1.88278e+10	0
																										7.67453e+10	0		7.53723e+10	0		5.9213e+10	0		5.50482e+10	0		4.56926e+10	0		3.42085e+10	0		2.62993e+10	0		1.91102e+10	0
																										7.78964e+10	0		7.65029e+10	0		6.01012e+10	0		5.58739e+10	0		4.6378e+10	0		3.47216e+10	0		2.66938e+10	0		1.93968e+10	0
																										7.90649e+10	0		7.76504e+10	0		6.10027e+10	0		5.6712e+10	0		4.70737e+10	0		3.52425e+10	0		2.70942e+10	0		1.96878e+10	0
																										8.02509e+10	0		7.88152e+10	0		6.19177e+10	0		5.75627e+10	0		4.77798e+10	0		3.57711e+10	0		2.75006e+10	0		1.99831e+10	0
																										8.14546e+10	0		7.99974e+10	0		6.28465e+10	0		5.84261e+10	0		4.84965e+10	0		3.63077e+10	0		2.79131e+10	0		2.02828e+10	0
																										8.26764e+10	0		8.11974e+10	0		6.37892e+10	0		5.93025e+10	0		4.92239e+10	0		3.68523e+10	0		2.83318e+10	0		2.05871e+10	0
																										8.39166e+10	0		8.24154e+10	0		6.4746e+10	0		6.0192e+10	0		4.99623e+10	0		3.74051e+10	0		2.87568e+10	0		2.08959e+10	0
																										8.51753e+10	0		8.36516e+10	0		6.57172e+10	0		6.10949e+10	0		5.07117e+10	0		3.79662e+10	0		2.91881e+10	0		2.12093e+10	0
																										8.6453e+10	0		8.49064e+10	0		6.6703e+10	0		6.20113e+10	0		5.14724e+10	0		3.85356e+10	0		2.96259e+10	0		2.15275e+10	0
																										8.77498e+10	0		8.618e+10	0		6.77035e+10	0		6.29415e+10	0		5.22445e+10	0		3.91137e+10	0		3.00703e+10	0		2.18504e+10	0
																										8.9066e+10	0		8.74727e+10	0		6.87191e+10	0		6.38856e+10	0		5.30281e+10	0		3.97004e+10	0		3.05214e+10	0		2.21781e+10	0
																										9.0402e+10	0		8.87847e+10	0		6.97499e+10	0		6.48439e+10	0		5.38236e+10	0		4.02959e+10	0		3.09792e+10	0		2.25108e+10	0
																										9.1758e+10	0		9.01165e+10	0		7.07961e+10	0		6.58166e+10	0		5.46309e+10	0		4.09003e+10	0		3.14439e+10	0		2.28485e+10	0
																										9.31344e+10	0		9.14683e+10	0		7.18581e+10	0		6.68038e+10	0		5.54504e+10	0		4.15138e+10	0		3.19156e+10	0		2.31912e+10	0
																										9.45314e+10	0		9.28403e+10	0		7.29359e+10	0		6.78059e+10	0		5.62821e+10	0		4.21365e+10	0		3.23943e+10	0		2.35391e+10	0
																										9.59494e+10	0		9.42329e+10	0		7.403e+10	0		6.8823e+10	0		5.71264e+10	0		4.27686e+10	0		3.28802e+10	0		2.38922e+10	0
																										9.73886e+10	0		9.56464e+10	0		7.51404e+10	0		6.98553e+10	0		5.79833e+10	0		4.34101e+10	0		3.33734e+10	0		2.42505e+10	0
																										9.88495e+10	0		9.70811e+10	0		7.62675e+10	0		7.09032e+10	0		5.8853e+10	0		4.40613e+10	0		3.3874e+10	0		2.46143e+10	0
																										1.00332e+11	0		9.85373e+10	0		7.74115e+10	0		7.19667e+10	0		5.97358e+10	0		4.47222e+10	0		3.43821e+10	0		2.49835e+10	0
																										1.01837e+11	0		1.00015e+11	0		7.85727e+10	0		7.30462e+10	0		6.06318e+10	0		4.5393e+10	0		3.48979e+10	0		2.53583e+10	0
																										1.03365e+11	0		1.01516e+11	0		7.97513e+10	0		7.41419e+10	0		6.15413e+10	0		4.60739e+10	0		3.54213e+10	0		2.57386e+10	0
																										1.04915e+11	0		1.03038e+11	0		8.09476e+10	0		7.5254e+10	0		6.24644e+10	0		4.6765e+10	0		3.59526e+10	0		2.61247e+10	0
																										1.06489e+11	0		1.04584e+11	0		8.21618e+10	0		7.63828e+10	0		6.34014e+10	0		4.74665e+10	0		3.64919e+10	0		2.65166e+10	0
																										1.08086e+11	0		1.06153e+11	0		8.33942e+10	0		7.75286e+10	0		6.43524e+10	0		4.81785e+10	0		3.70393e+10	0		2.69143e+10	0
																										1.09708e+11	0		1.07745e+11	0		8.46451e+10	0		7.86915e+10	0		6.53177e+10	0		4.89012e+10	0		3.75949e+10	0		2.7318e+10	0
																										1.11353e+11	0		1.09361e+11	0		8.59148e+10	0		7.98719e+10	0		6.62975e+10	0		4.96347e+10	0		3.81588e+10	0		2.77278e+10	0
																										1.13023e+11	0		1.11002e+11	0		8.72035e+10	0		8.107e+10	0		6.72919e+10	0		5.03792e+10	0		3.87312e+10	0		2.81437e+10	0
																										1.14719e+11	0		1.12667e+11	0		8.85116e+10	0		8.2286e+10	0		6.83013e+10	0		5.11349e+10	0		3.93122e+10	0		2.85659e+10	0
																										1.1644e+11	0		1.14357e+11	0		8.98393e+10	0		8.35203e+10	0		6.93258e+10	0		5.19019e+10	0		3.99019e+10	0		2.89944e+10	0
																										1.18186e+11	0		1.16072e+11	0		9.11868e+10	0		8.47731e+10	0		7.03657e+10	0		5.26805e+10	0		4.05004e+10	0		2.94293e+10	0
																										1.19959e+11	0		1.17813e+11	0		9.25546e+10	0		8.60447e+10	0		7.14212e+10	0		5.34707e+10	0		4.11079e+10	0		2.98707e+10	0
																										1.21758e+11	0		1.1958e+11	0		9.3943e+10	0		8.73354e+10	0		7.24925e+10	0		5.42727e+10	0		4.17245e+10	0		3.03188e+10	0
																										1.23585e+11	0		1.21374e+11	0		9.53521e+10	0		8.86454e+10	0		7.35799e+10	0		5.50868e+10	0		4.23504e+10	0		3.07736e+10	0
																										1.25439e+11	0		1.23194e+11	0		9.67824e+10	0		8.99751e+10	0		7.46836e+10	0		5.59131e+10	0		4.29856e+10	0		3.12352e+10	0
																										1.2732e+11	0		1.25042e+11	0		9.82341e+10	0		9.13247e+10	0		7.58039e+10	0		5.67518e+10	0		4.36304e+10	0		3.17037e+10	0
																										1.2923e+11	0		1.26918e+11	0		9.97076e+10	0		9.26946e+10	0		7.69409e+10	0		5.76031e+10	0		4.42849e+10	0		3.21793e+10	0
																										1.31168e+11	0		1.28822e+11	0		1.01203e+11	0		9.4085e+10	0		7.80951e+10	0		5.84671e+10	0		4.49491e+10	0		3.2662e+10	0
																										1.33136e+11	0		1.30754e+11	0		1.02721e+11	0		9.54963e+10	0		7.92665e+10	0		5.93441e+10	0		4.56234e+10	0		3.31519e+10	0
																										1.35133e+11	0		1.32715e+11	0		1.04262e+11	0		9.69287e+10	0		8.04555e+10	0		6.02343e+10	0		4.63077e+10	0		3.36492e+10	0
																										1.3716e+11	0		1.34706e+11	0		1.05826e+11	0		9.83826e+10	0		8.16623e+10	0		6.11378e+10	0		4.70023e+10	0		3.41539e+10	0
																										1.39217e+11	0		1.36727e+11	0		1.07413e+11	0		9.98584e+10	0		8.28872e+10	0		6.20549e+10	0		4.77074e+10	0		3.46662e+10	0
																										1.41306e+11	0		1.38778e+11	0		1.09025e+11	0		1.01356e+11	0		8.41306e+10	0		6.29857e+10	0		4.8423e+10	0		3.51862e+10	0
																										1.43425e+11	0		1.40859e+11	0		1.1066e+11	0		1.02877e+11	0		8.53925e+10	0		6.39305e+10	0		4.91493e+10	0		3.5714e+10	0
																										1.45577e+11	0		1.42972e+11	0		1.1232e+11	0		1.0442e+11	0		8.66734e+10	0		6.48895e+10	0		4.98866e+10	0		3.62497e+10	0
																										1.4776e+11	0		1.45117e+11	0		1.14005e+11	0		1.05986e+11	0		8.79735e+10	0		6.58628e+10	0		5.06349e+10	0		3.67934e+10	0
																										1.49977e+11	0		1.47294e+11	0		1.15715e+11	0		1.07576e+11	0		8.92931e+10	0		6.68507e+10	0		5.13944e+10	0		3.73454e+10	0
																										1.52226e+11	0		1.49503e+11	0		1.17451e+11	0		1.09189e+11	0		9.06325e+10	0		6.78535e+10	0		5.21653e+10	0		3.79055e+10	0
																										1.5451e+11	0		1.51746e+11	0		1.19212e+11	0		1.10827e+11	0		9.1992e+10	0		6.88713e+10	0		5.29478e+10	0		3.84741e+10	0
																										1.56827e+11	0		1.54022e+11	0		1.21e+11	0		1.1249e+11	0		9.33719e+10	0		6.99044e+10	0		5.3742e+10	0		3.90512e+10	0
																										1.5918e+11	0		1.56332e+11	0		1.22815e+11	0		1.14177e+11	0		9.47724e+10	0		7.09529e+10	0		5.45481e+10	0		3.9637e+10	0
																										1.61567e+11	0		1.58677e+11	0		1.24658e+11	0		1.1589e+11	0		9.6194e+10	0		7.20172e+10	0		5.53664e+10	0		4.02315e+10	0
																										1.63991e+11	0		1.61057e+11	0		1.26528e+11	0		1.17628e+11	0		9.76369e+10	0		7.30975e+10	0		5.61969e+10	0		4.0835e+10	0
																										1.66451e+11	0		1.63473e+11	0		1.28425e+11	0		1.19392e+11	0		9.91015e+10	0		7.41939e+10	0		5.70398e+10	0		4.14475e+10	0
																										1.68948e+11	0		1.65925e+11	0		1.30352e+11	0		1.21183e+11	0		1.00588e+11	0		7.53069e+10	0		5.78954e+10	0		4.20693e+10	0
																										1.71482e+11	0		1.68414e+11	0		1.32307e+11	0		1.23001e+11	0		1.02097e+11	0		7.64365e+10	0		5.87638e+10	0		4.27003e+10	0
																										1.74054e+11	0		1.7094e+11	0		1.34292e+11	0		1.24846e+11	0		1.03628e+11	0		7.7583e+10	0		5.96453e+10	0		4.33408e+10	0
																										1.76665e+11	0		1.73504e+11	0		1.36306e+11	0		1.26719e+11	0		1.05183e+11	0		7.87468e+10	0		6.054e+10	0		4.39909e+10	0
																										1.79315e+11	0		1.76107e+11	0		1.38351e+11	0		1.2862e+11	0		1.0676e+11	0		7.9928e+10	0		6.14481e+10	0		4.46508e+10	0
																										1.82004e+11	0		1.78748e+11	0		1.40426e+11	0		1.30549e+11	0		1.08362e+11	0		8.11269e+10	0		6.23698e+10	0		4.53205e+10	0
																										1.84735e+11	0		1.8143e+11	0		1.42532e+11	0		1.32507e+11	0		1.09987e+11	0		8.23438e+10	0		6.33053e+10	0		4.60003e+10	0
																										1.87506e+11	0		1.84151e+11	0		1.4467e+11	0		1.34495e+11	0		1.11637e+11	0		8.35789e+10	0		6.42549e+10	0		4.66904e+10	0
																										1.90318e+11	0		1.86913e+11	0		1.4684e+11	0		1.36512e+11	0		1.13312e+11	0		8.48326e+10	0		6.52188e+10	0		4.73907e+10	0
																										1.93173e+11	0		1.89717e+11	0		1.49043e+11	0		1.3856e+11	0		1.15011e+11	0		8.61051e+10	0		6.6197e+10	0		4.81016e+10	0
																										1.9607e+11	0		1.92563e+11	0		1.51279e+11	0		1.40638e+11	0		1.16737e+11	0		8.73967e+10	0		6.719e+10	0		4.88231e+10	0
																										1.99012e+11	0		1.95451e+11	0		1.53548e+11	0		1.42748e+11	0		1.18488e+11	0		8.87076e+10	0		6.81978e+10	0		4.95554e+10	0
																										2.01997e+11	0		1.98383e+11	0		1.55851e+11	0		1.44889e+11	0		1.20265e+11	0		9.00382e+10	0		6.92208e+10	0		5.02988e+10	0
																										2.05027e+11	0		2.01359e+11	0		1.58189e+11	0		1.47062e+11	0		1.22069e+11	0		9.13888e+10	0		7.02591e+10	0		5.10533e+10	0
																										2.08102e+11	0		2.04379e+11	0		1.60562e+11	0		1.49268e+11	0		1.239e+11	0		9.27597e+10	0		7.1313e+10	0		5.18191e+10	0
																										2.11224e+11	0		2.07445e+11	0		1.6297e+11	0		1.51507e+11	0		1.25758e+11	0		9.4151e+10	0		7.23827e+10	0		5.25963e+10	0
																										2.14392e+11	0		2.10557e+11	0		1.65415e+11	0		1.5378e+11	0		1.27645e+11	0		9.55633e+10	0		7.34684e+10	0		5.33853e+10	0
																										2.17608e+11	0		2.13715e+11	0		1.67896e+11	0		1.56087e+11	0		1.29559e+11	0		9.69968e+10	0		7.45705e+10	0		5.41861e+10	0
																										2.20872e+11	0		2.16921e+11	0		1.70414e+11	0		1.58428e+11	0		1.31503e+11	0		9.84517e+10	0		7.5689e+10	0		5.49989e+10	0
																										2.24185e+11	0		2.20174e+11	0		1.7297e+11	0		1.60804e+11	0		1.33475e+11	0		9.99285e+10	0		7.68244e+10	0		5.58238e+10	0
																										2.27548e+11	0		2.23477e+11	0		1.75565e+11	0		1.63216e+11	0		1.35477e+11	0		1.01427e+11	0		7.79767e+10	0		5.66612e+10	0
																										2.30961e+11	0		2.26829e+11	0		1.78199e+11	0		1.65665e+11	0		1.3751e+11	0		1.02949e+11	0		7.91464e+10	0		5.75111e+10	0
																										2.34425e+11	0		2.30232e+11	0		1.80871e+11	0		1.6815e+11	0		1.39572e+11	0		1.04493e+11	0		8.03336e+10	0		5.83738e+10	0
																										2.37942e+11	0		2.33685e+11	0		1.83585e+11	0		1.70672e+11	0		1.41666e+11	0		1.0606e+11	0		8.15386e+10	0		5.92494e+10	0
																										2.41511e+11	0		2.3719e+11	0		1.86338e+11	0		1.73232e+11	0		1.43791e+11	0		1.07651e+11	0		8.27617e+10	0		6.01381e+10	0
																										2.45134e+11	0		2.40748e+11	0		1.89133e+11	0		1.7583e+11	0		1.45948e+11	0		1.09266e+11	0		8.40031e+10	0		6.10402e+10	0
																										2.48811e+11	0		2.44359e+11	0		1.9197e+11	0		1.78468e+11	0		1.48137e+11	0		1.10905e+11	0		8.52631e+10	0		6.19558e+10	0
																										2.52543e+11	0		2.48025e+11	0		1.9485e+11	0		1.81145e+11	0		1.50359e+11	0		1.12569e+11	0		8.65421e+10	0		6.28851e+10	0
																										2.56331e+11	0		2.51745e+11	0		1.97773e+11	0		1.83862e+11	0		1.52614e+11	0		1.14257e+11	0		8.78402e+10	0		6.38284e+10	0
																										2.60176e+11	0		2.55521e+11	0		2.00739e+11	0		1.8662e+11	0		1.54904e+11	0		1.15971e+11	0		8.91578e+10	0		6.47858e+10	0
																										2.64079e+11	0		2.59354e+11	0		2.0375e+11	0		1.89419e+11	0		1.57227e+11	0		1.17711e+11	0		9.04952e+10	0		6.57576e+10	0
																										2.6804e+11	0		2.63245e+11	0		2.06807e+11	0		1.92261e+11	0		1.59586e+11	0		1.19476e+11	0		9.18526e+10	0		6.6744e+10	0
																										2.7206e+11	0		2.67193e+11	0		2.09909e+11	0		1.95145e+11	0		1.61979e+11	0		1.21268e+11	0		9.32304e+10	0		6.77452e+10	0
																										2.76141e+11	0		2.71201e+11	0		2.13057e+11	0		1.98072e+11	0		1.64409e+11	0		1.23087e+11	0		9.46288e+10	0		6.87613e+10	0
																										2.80283e+11	0		2.75269e+11	0		2.16253e+11	0		2.01043e+11	0		1.66875e+11	0		1.24934e+11	0		9.60483e+10	0		6.97928e+10	0
																										2.84488e+11	0		2.79398e+11	0		2.19497e+11	0		2.04058e+11	0		1.69378e+11	0		1.26808e+11	0		9.7489e+10	0		7.08396e+10	0
																										2.88755e+11	0		2.83589e+11	0		2.22789e+11	0		2.07119e+11	0		1.71919e+11	0		1.2871e+11	0		9.89513e+10	0		7.19022e+10	0
																										2.93086e+11	0		2.87843e+11	0		2.26131e+11	0		2.10226e+11	0		1.74498e+11	0		1.30641e+11	0		1.00436e+11	0		7.29808e+10	0
																										2.97482e+11	0		2.92161e+11	0		2.29523e+11	0		2.13379e+11	0		1.77115e+11	0		1.326e+11	0		1.01942e+11	0		7.40755e+10	0
																										3.01945e+11	0		2.96543e+11	0		2.32966e+11	0		2.1658e+11	0		1.79772e+11	0		1.34589e+11	0		1.03471e+11	0		7.51866e+10	0
																										3.06474e+11	0		3.00991e+11	0		2.36461e+11	0		2.19829e+11	0		1.82469e+11	0		1.36608e+11	0		1.05023e+11	0		7.63144e+10	0
																										3.11071e+11	0		3.05506e+11	0		2.40008e+11	0		2.23126e+11	0		1.85206e+11	0		1.38657e+11	0		1.06599e+11	0		7.74591e+10	0
																										3.15737e+11	0		3.10089e+11	0		2.43608e+11	0		2.26473e+11	0		1.87984e+11	0		1.40737e+11	0		1.08198e+11	0		7.8621e+10	0
																										3.20473e+11	0		3.1474e+11	0		2.47262e+11	0		2.2987e+11	0		1.90803e+11	0		1.42848e+11	0		1.09821e+11	0		7.98003e+10	0
																										3.2528e+11	0		3.19461e+11	0		2.50971e+11	0		2.33318e+11	0		1.93665e+11	0		1.44991e+11	0		1.11468e+11	0		8.09973e+10	0
																										3.30159e+11	0		3.24253e+11	0		2.54735e+11	0		2.36818e+11	0		1.9657e+11	0		1.47166e+11	0		1.1314e+11	0		8.22123e+10	0
																										3.35112e+11	0		3.29117e+11	0		2.58556e+11	0		2.4037e+11	0		1.99519e+11	0		1.49373e+11	0		1.14837e+11	0		8.34455e+10	0
																										3.40139e+11	0		3.34054e+11	0		2.62435e+11	0		2.43976e+11	0		2.02512e+11	0		1.51614e+11	0		1.1656e+11	0		8.46972e+10	0
																										3.45241e+11	0		3.39064e+11	0		2.66371e+11	0		2.47636e+11	0		2.05549e+11	0		1.53888e+11	0		1.18308e+11	0		8.59676e+10	0
																										3.50419e+11	0		3.4415e+11	0		2.70367e+11	0		2.5135e+11	0		2.08633e+11	0		1.56196e+11	0		1.20083e+11	0		8.72571e+10	0
																										3.55675e+11	0		3.49313e+11	0		2.74422e+11	0		2.5512e+11	0		2.11762e+11	0		1.58539e+11	0		1.21884e+11	0		8.8566e+10	0
																										3.61011e+11	0		3.54552e+11	0		2.78539e+11	0		2.58947e+11	0		2.14939e+11	0		1.60917e+11	0		1.23712e+11	0		8.98945e+10	0
																										3.66426e+11	0		3.59871e+11	0		2.82717e+11	0		2.62831e+11	0		2.18163e+11	0		1.63331e+11	0		1.25568e+11	0		9.12429e+10	0
																										3.71922e+11	0		3.65269e+11	0		2.86957e+11	0		2.66774e+11	0		2.21435e+11	0		1.65781e+11	0		1.27451e+11	0		9.26115e+10	0
																										3.77501e+11	0		3.70748e+11	0		2.91262e+11	0		2.70775e+11	0		2.24757e+11	0		1.68268e+11	0		1.29363e+11	0		9.40007e+10	0
																										3.83164e+11	0		3.76309e+11	0		2.95631e+11	0		2.74837e+11	0		2.28128e+11	0		1.70792e+11	0		1.31304e+11	0		9.54107e+10	0
																										3.88911e+11	0		3.81953e+11	0		3.00065e+11	0		2.7896e+11	0		2.3155e+11	0		1.73354e+11	0		1.33273e+11	0		9.68419e+10	0
																										3.94745e+11	0		3.87683e+11	0		3.04566e+11	0		2.83144e+11	0		2.35023e+11	0		1.75954e+11	0		1.35272e+11	0		9.82945e+10	0
																										4.00666e+11	0		3.93498e+11	0		3.09135e+11	0		2.87391e+11	0		2.38549e+11	0		1.78593e+11	0		1.37301e+11	0		9.97689e+10	0
																										4.06676e+11	0		3.994e+11	0		3.13772e+11	0		2.91702e+11	0		2.42127e+11	0		1.81272e+11	0		1.39361e+11	0		1.01265e+11	0
																										4.12776e+11	0		4.05391e+11	0		3.18478e+11	0		2.96078e+11	0		2.45759e+11	0		1.83991e+11	0		1.41451e+11	0		1.02784e+11	0
																										4.18968e+11	0		4.11472e+11	0		3.23255e+11	0		3.00519e+11	0		2.49445e+11	0		1.86751e+11	0		1.43573e+11	0		1.04326e+11	0
																										4.25252e+11	0		4.17644e+11	0		3.28104e+11	0		3.05027e+11	0		2.53187e+11	0		1.89552e+11	0		1.45727e+11	0		1.05891e+11	0
																										4.31631e+11	0		4.23909e+11	0		3.33026e+11	0		3.09602e+11	0		2.56984e+11	0		1.92396e+11	0		1.47912e+11	0		1.07479e+11	0
																										4.38105e+11	0		4.30268e+11	0		3.38021e+11	0		3.14246e+11	0		2.60839e+11	0		1.95282e+11	0		1.50131e+11	0		1.09092e+11	0
																										4.44677e+11	0		4.36722e+11	0		3.43091e+11	0		3.1896e+11	0		2.64752e+11	0		1.98211e+11	0		1.52383e+11	0		1.10728e+11	0
																										4.51347e+11	0		4.43273e+11	0		3.48238e+11	0		3.23744e+11	0		2.68723e+11	0		2.01184e+11	0		1.54669e+11	0		1.12389e+11	0
																										4.58117e+11	0		4.49922e+11	0		3.53461e+11	0		3.286e+11	0		2.72754e+11	0		2.04202e+11	0		1.56989e+11	0		1.14075e+11	0
																										4.64989e+11	0		4.56671e+11	0		3.58763e+11	0		3.33529e+11	0		2.76845e+11	0		2.07265e+11	0		1.59344e+11	0		1.15786e+11	0
																										4.71964e+11	0		4.63521e+11	0		3.64145e+11	0		3.38532e+11	0		2.80998e+11	0		2.10374e+11	0		1.61734e+11	0		1.17523e+11	0
																										4.79043e+11	0		4.70473e+11	0		3.69607e+11	0		3.4361e+11	0		2.85213e+11	0		2.13529e+11	0		1.6416e+11	0		1.19286e+11	0
																										4.86229e+11	0		4.7753e+11	0		3.75151e+11	0		3.48764e+11	0		2.89491e+11	0		2.16732e+11	0		1.66622e+11	0		1.21075e+11	0
																										4.93522e+11	0		4.84693e+11	0		3.80778e+11	0		3.53996e+11	0		2.93833e+11	0		2.19983e+11	0		1.69122e+11	0		1.22891e+11	0
																										5.00925e+11	0		4.91964e+11	0		3.8649e+11	0		3.59306e+11	0		2.98241e+11	0		2.23283e+11	0		1.71658e+11	0		1.24734e+11	0
																										5.08439e+11	0		4.99343e+11	0		3.92287e+11	0		3.64695e+11	0		3.02715e+11	0		2.26632e+11	0		1.74233e+11	0		1.26605e+11	0
																										5.16066e+11	0		5.06833e+11	0		3.98172e+11	0		3.70166e+11	0		3.07255e+11	0		2.30032e+11	0		1.76847e+11	0		1.28504e+11	0
																										5.23807e+11	0		5.14436e+11	0		4.04144e+11	0		3.75718e+11	0		3.11864e+11	0		2.33482e+11	0		1.795e+11	0		1.30432e+11	0
																										5.31664e+11	0		5.22152e+11	0		4.10206e+11	0		3.81354e+11	0		3.16542e+11	0		2.36984e+11	0		1.82192e+11	0		1.32388e+11	0
																										5.39639e+11	0		5.29985e+11	0		4.1636e+11	0		3.87074e+11	0		3.2129e+11	0		2.40539e+11	0		1.84925e+11	0		1.34374e+11	0
																										5.47733e+11	0		5.37935e+11	0		4.22605e+11	0		3.9288e+11	0		3.2611e+11	0		2.44147e+11	0		1.87699e+11	0		1.3639e+11	0
																										5.55949e+11	0		5.46004e+11	0		4.28944e+11	0		3.98774e+11	0		3.31001e+11	0		2.47809e+11	0		1.90514e+11	0		1.38436e+11	0
																										5.64289e+11	0		5.54194e+11	0		4.35378e+11	0		4.04755e+11	0		3.35966e+11	0		2.51527e+11	0		1.93372e+11	0		1.40512e+11	0
																										5.72753e+11	0		5.62507e+11	0		4.41909e+11	0		4.10827e+11	0		3.41006e+11	0		2.553e+11	0		1.96273e+11	0		1.4262e+11	0
																										5.81344e+11	0		5.70944e+11	0		4.48537e+11	0		4.16989e+11	0		3.46121e+11	0		2.59129e+11	0		1.99217e+11	0		1.44759e+11	0
																										5.90064e+11	0		5.79508e+11	0		4.55266e+11	0		4.23244e+11	0		3.51313e+11	0		2.63016e+11	0		2.02205e+11	0		1.46931e+11	0
																										5.98915e+11	0		5.88201e+11	0		4.62094e+11	0		4.29592e+11	0		3.56582e+11	0		2.66961e+11	0		2.05238e+11	0		1.49135e+11	0
																										6.07899e+11	0		5.97024e+11	0		4.69026e+11	0		4.36036e+11	0		3.61931e+11	0		2.70966e+11	0		2.08317e+11	0		1.51372e+11	0
																										6.17018e+11	0		6.05979e+11	0		4.76061e+11	0		4.42577e+11	0		3.6736e+11	0		2.7503e+11	0		2.11441e+11	0		1.53642e+11	0
																										6.26273e+11	0		6.15069e+11	0		4.83202e+11	0		4.49216e+11	0		3.7287e+11	0		2.79156e+11	0		2.14613e+11	0		1.55947e+11	0
																										6.35667e+11	0		6.24295e+11	0		4.9045e+11	0		4.55954e+11	0		3.78464e+11	0		2.83343e+11	0		2.17832e+11	0		1.58286e+11	0
																										6.45202e+11	0		6.33659e+11	0		4.97807e+11	0		4.62793e+11	0		3.8414e+11	0		2.87593e+11	0		2.211e+11	0		1.6066e+11	0
																										6.5488e+11	0		6.43164e+11	0		5.05274e+11	0		4.69735e+11	0		3.89903e+11	0		2.91907e+11	0		2.24416e+11	0		1.6307e+11	0
																										6.64703e+11	0		6.52812e+11	0		5.12853e+11	0		4.76781e+11	0		3.95751e+11	0		2.96286e+11	0		2.27782e+11	0		1.65516e+11	0
																										6.74674e+11	0		6.62604e+11	0		5.20546e+11	0		4.83933e+11	0		4.01687e+11	0		3.0073e+11	0		2.31199e+11	0		1.67999e+11	0
																										6.84794e+11	0		6.72543e+11	0		5.28354e+11	0		4.91192e+11	0		4.07713e+11	0		3.05241e+11	0		2.34667e+11	0		1.70519e+11	0
																										6.95066e+11	0		6.82631e+11	0		5.3628e+11	0		4.9856e+11	0		4.13828e+11	0		3.09819e+11	0		2.38187e+11	0		1.73077e+11	0
																										7.05492e+11	0		6.92871e+11	0		5.44324e+11	0		5.06038e+11	0		4.20036e+11	0		3.14467e+11	0		2.4176e+11	0		1.75673e+11	0
																										7.16074e+11	0		7.03264e+11	0		5.52489e+11	0		5.13629e+11	0		4.26336e+11	0		3.19184e+11	0		2.45386e+11	0		1.78308e+11	0
																										7.26815e+11	0		7.13813e+11	0		5.60776e+11	0		5.21333e+11	0		4.32731e+11	0		3.23971e+11	0		2.49067e+11	0		1.80983e+11	0
																										7.37717e+11	0		7.2452e+11	0		5.69188e+11	0		5.29153e+11	0		4.39222e+11	0		3.28831e+11	0		2.52803e+11	0		1.83697e+11	0
																										7.48783e+11	0		7.35388e+11	0		5.77725e+11	0		5.3709e+11	0		4.45811e+11	0		3.33763e+11	0		2.56595e+11	0		1.86453e+11	0
																										7.60015e+11	0		7.46418e+11	0		5.86391e+11	0		5.45147e+11	0		4.52498e+11	0		3.3877e+11	0		2.60444e+11	0		1.8925e+11	0
																										7.71415e+11	0		7.57615e+11	0		5.95187e+11	0		5.53324e+11	0		4.59285e+11	0		3.43851e+11	0		2.64351e+11	0		1.92088e+11	0
																										7.82986e+11	0		7.68979e+11	0		6.04115e+11	0		5.61624e+11	0		4.66175e+11	0		3.49009e+11	0		2.68316e+11	0		1.9497e+11	0
																										7.94731e+11	0		7.80514e+11	0		6.13177e+11	0		5.70048e+11	0		4.73167e+11	0		3.54244e+11	0		2.72341e+11	0		1.97894e+11	0
																										8.06652e+11	0		7.92221e+11	0		6.22374e+11	0		5.78599e+11	0		4.80265e+11	0		3.59558e+11	0		2.76426e+11	0		2.00863e+11	0
																										8.18752e+11	0		8.04105e+11	0		6.3171e+11	0		5.87278e+11	0		4.87469e+11	0		3.64951e+11	0		2.80572e+11	0		2.03876e+11	0
																										8.31033e+11	0		8.16166e+11	0		6.41186e+11	0		5.96087e+11	0		4.94781e+11	0		3.70426e+11	0		2.84781e+11	0		2.06934e+11	0
																										8.43499e+11	0		8.28409e+11	0		6.50803e+11	0		6.05028e+11	0		5.02202e+11	0		3.75982e+11	0		2.89052e+11	0		2.10038e+11	0
																										8.56151e+11	0		8.40835e+11	0		6.60565e+11	0		6.14104e+11	0		5.09735e+11	0		3.81622e+11	0		2.93388e+11	0		2.13188e+11	0
																										8.68993e+11	0		8.53447e+11	0		6.70474e+11	0		6.23315e+11	0		5.17382e+11	0		3.87346e+11	0		2.97789e+11	0		2.16386e+11	0
																										8.82028e+11	0		8.66249e+11	0		6.80531e+11	0		6.32665e+11	0		5.25142e+11	0		3.93156e+11	0		3.02256e+11	0		2.19632e+11	0
																										8.95259e+11	0		8.79243e+11	0		6.90739e+11	0		6.42155e+11	0		5.33019e+11	0		3.99054e+11	0		3.0679e+11	0		2.22926e+11	0
																										9.08688e+11	0		8.92431e+11	0		7.011e+11	0		6.51787e+11	0		5.41015e+11	0		4.05039e+11	0		3.11392e+11	0		2.2627e+11	0
																										9.22318e+11	0		9.05818e+11	0		7.11617e+11	0		6.61564e+11	0		5.4913e+11	0		4.11115e+11	0		3.16062e+11	0		2.29664e+11	0
																										9.36153e+11	0		9.19405e+11	0		7.22291e+11	0		6.71487e+11	0		5.57367e+11	0		4.17282e+11	0		3.20803e+11	0		2.33109e+11	0
																										9.50195e+11	0		9.33196e+11	0		7.33125e+11	0		6.8156e+11	0		5.65727e+11	0		4.23541e+11	0		3.25615e+11	0		2.36606e+11	0
																										9.64448e+11	0		9.47194e+11	0		7.44122e+11	0		6.91783e+11	0		5.74213e+11	0		4.29894e+11	0		3.305e+11	0		2.40155e+11	0
																										9.78915e+11	0		9.61402e+11	0		7.55284e+11	0		7.0216e+11	0		5.82826e+11	0		4.36342e+11	0		3.35457e+11	0		2.43757e+11	0
																										9.93598e+11	0		9.75823e+11	0		7.66613e+11	0		7.12692e+11	0		5.91569e+11	0		4.42888e+11	0		3.40489e+11	0		2.47414e+11	0
																										1.0085e+12	0		9.90461e+11	0		7.78112e+11	0		7.23383e+11	0		6.00442e+11	0		4.49531e+11	0		3.45596e+11	0		2.51125e+11	0
																										1.02363e+12	0		1.00532e+12	0		7.89784e+11	0		7.34233e+11	0		6.09449e+11	0		4.56274e+11	0		3.5078e+11	0		2.54892e+11	0
																										1.03898e+12	0		1.0204e+12	0		8.01631e+11	0		7.45247e+11	0		6.18591e+11	0		4.63118e+11	0		3.56042e+11	0		2.58715e+11	0
																										1.05457e+12	0		1.0357e+12	0		8.13655e+11	0		7.56426e+11	0		6.2787e+11	0		4.70065e+11	0		3.61383e+11	0		2.62596e+11	0
																										1.07039e+12	0		1.05124e+12	0		8.2586e+11	0		7.67772e+11	0		6.37288e+11	0		4.77116e+11	0		3.66803e+11	0		2.66535e+11	0
																										1.08644e+12	0		1.06701e+12	0		8.38248e+11	0		7.79289e+11	0		6.46847e+11	0		4.84273e+11	0		3.72305e+11	0		2.70533e+11	0
																										1.10274e+12	0		1.08301e+12	0		8.50822e+11	0		7.90978e+11	0		6.5655e+11	0		4.91537e+11	0		3.7789e+11	0		2.74591e+11	0
																										1.11928e+12	0		1.09926e+12	0		8.63584e+11	0		8.02843e+11	0		6.66398e+11	0		4.9891e+11	0		3.83558e+11	0		2.7871e+11	0
																										1.13607e+12	0		1.11575e+12	0		8.76538e+11	0		8.14885e+11	0		6.76394e+11	0		5.06393e+11	0		3.89312e+11	0		2.8289e+11	0
																										1.15311e+12	0		1.13248e+12	0		8.89686e+11	0		8.27109e+11	0		6.8654e+11	0		5.13989e+11	0		3.95151e+11	0		2.87134e+11	0
																										1.17041e+12	0		1.14947e+12	0		9.03031e+11	0		8.39515e+11	0		6.96838e+11	0		5.21699e+11	0		4.01079e+11	0		2.91441e+11	0
																										1.18796e+12	0		1.16671e+12	0		9.16577e+11	0		8.52108e+11	0		7.0729e+11	0		5.29525e+11	0		4.07095e+11	0		2.95812e+11	0
																										1.20578e+12	0		1.18421e+12	0		9.30325e+11	0		8.6489e+11	0		7.179e+11	0		5.37467e+11	0		4.13201e+11	0		3.0025e+11	0
																										1.22387e+12	0		1.20198e+12	0		9.4428e+11	0		8.77863e+11	0		7.28668e+11	0		5.45529e+11	0		4.19399e+11	0		3.04753e+11	0
																										1.24223e+12	0		1.22001e+12	0		9.58444e+11	0		8.91031e+11	0		7.39598e+11	0		5.53712e+11	0		4.2569e+11	0		3.09325e+11	0
																										1.26086e+12	0		1.23831e+12	0		9.72821e+11	0		9.04396e+11	0		7.50692e+11	0		5.62018e+11	0		4.32076e+11	0		3.13965e+11	0
																										1.27977e+12	0		1.25688e+12	0		9.87413e+11	0		9.17962e+11	0		7.61953e+11	0		5.70448e+11	0		4.38557e+11	0		3.18674e+11	0
																										1.29897e+12	0		1.27573e+12	0		1.00222e+12	0		9.31732e+11	0		7.73382e+11	0		5.79005e+11	0		4.45135e+11	0		3.23454e+11	0
																										1.31846e+12	0		1.29487e+12	0		1.01726e+12	0		9.45708e+11	0		7.84983e+11	0		5.8769e+11	0		4.51812e+11	0		3.28306e+11	0
																										1.33823e+12	0		1.31429e+12	0		1.03252e+12	0		9.59893e+11	0		7.96757e+11	0		5.96505e+11	0		4.58589e+11	0		3.33231e+11	0
																										1.35831e+12	0		1.33401e+12	0		1.048e+12	0		9.74292e+11	0		8.08709e+11	0		6.05453e+11	0		4.65468e+11	0		3.38229e+11	0
																										1.37868e+12	0		1.35402e+12	0		1.06372e+12	0		9.88906e+11	0		8.20839e+11	0		6.14535e+11	0		4.7245e+11	0		3.43302e+11	0
																										1.39936e+12	0		1.37433e+12	0		1.07968e+12	0		1.00374e+12	0		8.33152e+11	0		6.23753e+11	0		4.79537e+11	0		3.48452e+11	0
																										1.42035e+12	0		1.39494e+12	0		1.09588e+12	0		1.0188e+12	0		8.45649e+11	0		6.33109e+11	0		4.8673e+11	0		3.53679e+11	0
																										1.44166e+12	0		1.41587e+12	0		1.11231e+12	0		1.03408e+12	0		8.58334e+11	0		6.42606e+11	0		4.94031e+11	0		3.58984e+11	0
																										1.46328e+12	0		1.4371e+12	0		1.129e+12	0		1.04959e+12	0		8.71209e+11	0		6.52245e+11	0		5.01442e+11	0		3.64369e+11	0
																										1.48523e+12	0		1.45866e+12	0		1.14593e+12	0		1.06533e+12	0		8.84277e+11	0		6.62029e+11	0		5.08963e+11	0		3.69834e+11	0
																										1.50751e+12	0		1.48054e+12	0		1.16312e+12	0		1.08131e+12	0		8.97541e+11	0		6.71959e+11	0		5.16598e+11	0		3.75382e+11	0
																										1.53012e+12	0		1.50275e+12	0		1.18057e+12	0		1.09753e+12	0		9.11004e+11	0		6.82038e+11	0		5.24347e+11	0		3.81012e+11	0
																										1.55307e+12	0		1.52529e+12	0		1.19828e+12	0		1.114e+12	0		9.2467e+11	0		6.92269e+11	0		5.32212e+11	0		3.86728e+11	0
																										1.57637e+12	0		1.54817e+12	0		1.21625e+12	0		1.13071e+12	0		9.3854e+11	0		7.02653e+11	0		5.40195e+11	0		3.92529e+11	0
																										1.60002e+12	0		1.57139e+12	0		1.2345e+12	0		1.14767e+12	0		9.52618e+11	0		7.13193e+11	0		5.48298e+11	0		3.98416e+11	0
																										1.62402e+12	0		1.59496e+12	0		1.25301e+12	0		1.16488e+12	0		9.66907e+11	0		7.23891e+11	0		5.56522e+11	0		4.04393e+11	0
																										1.64838e+12	0		1.61889e+12	0		1.27181e+12	0		1.18235e+12	0		9.81411e+11	0		7.34749e+11	0		5.6487e+11	0		4.10459e+11	0
																										1.6731e+12	0		1.64317e+12	0		1.29089e+12	0		1.20009e+12	0		9.96132e+11	0		7.4577e+11	0		5.73343e+11	0		4.16615e+11	0
																										1.6982e+12	0		1.66782e+12	0		1.31025e+12	0		1.21809e+12	0		1.01107e+12	0		7.56957e+11	0		5.81943e+11	0		4.22865e+11	0
																										1.72367e+12	0		1.69284e+12	0		1.3299e+12	0		1.23636e+12	0		1.02624e+12	0		7.68311e+11	0		5.90672e+11	0		4.29208e+11	0
																										1.74953e+12	0		1.71823e+12	0		1.34985e+12	0		1.25491e+12	0		1.04163e+12	0		7.79836e+11	0		5.99533e+11	0		4.35646e+11	0
																										1.77577e+12	0		1.744e+12	0		1.3701e+12	0		1.27373e+12	0		1.05726e+12	0		7.91533e+11	0		6.08526e+11	0		4.4218e+11	0
																										1.80241e+12	0		1.77016e+12	0		1.39065e+12	0		1.29284e+12	0		1.07312e+12	0		8.03406e+11	0		6.17653e+11	0		4.48813e+11	0
																										1.82944e+12	0		1.79671e+12	0		1.41151e+12	0		1.31223e+12	0		1.08921e+12	0		8.15457e+11	0		6.26918e+11	0		4.55545e+11	0
																										1.85688e+12	0		1.82366e+12	0		1.43268e+12	0		1.33191e+12	0		1.10555e+12	0		8.27689e+11	0		6.36322e+11	0		4.62379e+11	0
																										1.88474e+12	0		1.85102e+12	0		1.45417e+12	0		1.35189e+12	0		1.12213e+12	0		8.40105e+11	0		6.45867e+11	0		4.69314e+11	0
																										1.91301e+12	0		1.87878e+12	0		1.47599e+12	0		1.37217e+12	0		1.13897e+12	0		8.52706e+11	0		6.55555e+11	0		4.76354e+11	0
																										1.9417e+12	0		1.90697e+12	0		1.49813e+12	0		1.39275e+12	0		1.15605e+12	0		8.65497e+11	0		6.65388e+11	0		4.83499e+11	0
																										1.97083e+12	0		1.93557e+12	0		1.5206e+12	0		1.41364e+12	0		1.17339e+12	0		8.78479e+11	0		6.75369e+11	0		4.90752e+11	0
																										2.00039e+12	0		1.9646e+12	0		1.54341e+12	0		1.43485e+12	0		1.19099e+12	0		8.91656e+11	0		6.855e+11	0		4.98113e+11	0
																										2.0304e+12	0		1.99407e+12	0		1.56656e+12	0		1.45637e+12	0		1.20886e+12	0		9.05031e+11	0		6.95782e+11	0		5.05585e+11	0
																										2.06085e+12	0		2.02398e+12	0		1.59006e+12	0		1.47822e+12	0		1.22699e+12	0		9.18607e+11	0		7.06219e+11	0		5.13168e+11	0
																										2.09177e+12	0		2.05434e+12	0		1.61391e+12	0		1.50039e+12	0		1.2454e+12	0		9.32386e+11	0		7.16812e+11	0		5.20866e+11	0
																										2.12314e+12	0		2.08516e+12	0		1.63811e+12	0		1.5229e+12	0		1.26408e+12	0		9.46372e+11	0		7.27564e+11	0		5.28679e+11	0
																										2.15499e+12	0		2.11644e+12	0		1.66269e+12	0		1.54574e+12	0		1.28304e+12	0		9.60567e+11	0		7.38478e+11	0		5.36609e+11	0
																										2.18731e+12	0		2.14818e+12	0		1.68763e+12	0		1.56893e+12	0		1.30228e+12	0		9.74976e+11	0		7.49555e+11	0		5.44658e+11	0
																										2.22012e+12	0		2.18041e+12	0		1.71294e+12	0		1.59246e+12	0		1.32182e+12	0		9.896e+11	0		7.60798e+11	0		5.52828e+11	0
																										2.25343e+12	0		2.21311e+12	0		1.73864e+12	0		1.61635e+12	0		1.34164e+12	0		1.00444e+12	0		7.7221e+11	0		5.61121e+11	0
																										2.28723e+12	0		2.24631e+12	0		1.76472e+12	0		1.64059e+12	0		1.36177e+12	0		1.01951e+12	0		7.83793e+11	0		5.69537e+11	0
																										2.32154e+12	0		2.28e+12	0		1.79119e+12	0		1.6652e+12	0		1.3822e+12	0		1.0348e+12	0		7.9555e+11	0		5.7808e+11	0
																										2.35636e+12	0		2.3142e+12	0		1.81805e+12	0		1.69018e+12	0		1.40293e+12	0		1.05033e+12	0		8.07483e+11	0		5.86752e+11	0
																										2.3917e+12	0		2.34892e+12	0		1.84532e+12	0		1.71553e+12	0		1.42397e+12	0		1.06608e+12	0		8.19596e+11	0		5.95553e+11	0
																										2.42758e+12	0		2.38415e+12	0		1.873e+12	0		1.74126e+12	0		1.44533e+12	0		1.08207e+12	0		8.3189e+11	0		6.04486e+11	0
																										2.46399e+12	0		2.41991e+12	0		1.9011e+12	0		1.76738e+12	0		1.46701e+12	0		1.0983e+12	0		8.44368e+11	0		6.13554e+11	0
																										2.50095e+12	0		2.45621e+12	0		1.92962e+12	0		1.79389e+12	0		1.48902e+12	0		1.11478e+12	0		8.57034e+11	0		6.22757e+11	0
																										2.53847e+12	0		2.49305e+12	0		1.95856e+12	0		1.8208e+12	0		1.51135e+12	0		1.1315e+12	0		8.69889e+11	0		6.32098e+11	0
																										2.57654e+12	0		2.53045e+12	0		1.98794e+12	0		1.84811e+12	0		1.53402e+12	0		1.14847e+12	0		8.82937e+11	0		6.4158e+11	0
																										2.61519e+12	0		2.56841e+12	0		2.01776e+12	0		1.87584e+12	0		1.55703e+12	0		1.1657e+12	0		8.96181e+11	0		6.51203e+11	0
																										2.65442e+12	0		2.60693e+12	0		2.04802e+12	0		1.90397e+12	0		1.58039e+12	0		1.18318e+12	0		9.09624e+11	0		6.60971e+11	0
																										2.69424e+12	0		2.64604e+12	0		2.07874e+12	0		1.93253e+12	0		1.6041e+12	0		1.20093e+12	0		9.23268e+11	0		6.70886e+11	0
																										2.73465e+12	0		2.68573e+12	0		2.10993e+12	0		1.96152e+12	0		1.62816e+12	0		1.21895e+12	0		9.37118e+11	0		6.80949e+11	0
																										2.77567e+12	0		2.72601e+12	0		2.14157e+12	0		1.99094e+12	0		1.65258e+12	0		1.23723e+12	0		9.51174e+11	0		6.91164e+11	0
																										2.8173e+12	0		2.7669e+12	0		2.1737e+12	0		2.02081e+12	0		1.67737e+12	0		1.25579e+12	0		9.65442e+11	0		7.01531e+11	0
																										2.85956e+12	0		2.80841e+12	0		2.2063e+12	0		2.05112e+12	0		1.70253e+12	0		1.27463e+12	0		9.79924e+11	0		7.12054e+11	0
																										2.90246e+12	0		2.85053e+12	0		2.2394e+12	0		2.08189e+12	0		1.72807e+12	0		1.29374e+12	0		9.94622e+11	0		7.22735e+11	0
																										2.94599e+12	0		2.89329e+12	0		2.27299e+12	0		2.11312e+12	0		1.75399e+12	0		1.31315e+12	0		1.00954e+12	0		7.33576e+11	0
																										2.99018e+12	0		2.93669e+12	0		2.30708e+12	0		2.14481e+12	0		1.7803e+12	0		1.33285e+12	0		1.02468e+12	0		7.44579e+11	0
																										3.03504e+12	0		2.98074e+12	0		2.34169e+12	0		2.17698e+12	0		1.807e+12	0		1.35284e+12	0		1.04006e+12	0		7.55748e+11	0
																										3.08056e+12	0		3.02545e+12	0		2.37682e+12	0		2.20964e+12	0		1.83411e+12	0		1.37313e+12	0		1.05566e+12	0		7.67084e+11	0
																										3.12677e+12	0		3.07083e+12	0		2.41247e+12	0		2.24278e+12	0		1.86162e+12	0		1.39373e+12	0		1.07149e+12	0		7.78591e+11	0
																										3.17367e+12	0		3.1169e+12	0		2.44865e+12	0		2.27643e+12	0		1.88954e+12	0		1.41464e+12	0		1.08756e+12	0		7.90269e+11	0
																										3.22128e+12	0		3.16365e+12	0		2.48538e+12	0		2.31057e+12	0		1.91789e+12	0		1.43586e+12	0		1.10388e+12	0		8.02124e+11	0
																										3.2696e+12	0		3.21111e+12	0		2.52267e+12	0		2.34523e+12	0		1.94665e+12	0		1.45739e+12	0		1.12043e+12	0		8.14155e+11	0
																										3.31864e+12	0		3.25927e+12	0		2.56051e+12	0		2.38041e+12	0		1.97585e+12	0		1.47925e+12	0		1.13724e+12	0		8.26368e+11	0
																										3.36842e+12	0		3.30816e+12	0		2.59891e+12	0		2.41611e+12	0		2.00549e+12	0		1.50144e+12	0		1.1543e+12	0		8.38763e+11	0
																										3.41895e+12	0		3.35778e+12	0		2.6379e+12	0		2.45236e+12	0		2.03557e+12	0		1.52397e+12	0		1.17161e+12	0		8.51345e+11	0
																										3.47023e+12	0		3.40815e+12	0		2.67746e+12	0		2.48914e+12	0		2.06611e+12	0		1.54682e+12	0		1.18919e+12	0		8.64115e+11	0
																										3.52228e+12	0		3.45927e+12	0		2.71763e+12	0		2.52648e+12	0		2.0971e+12	0		1.57003e+12	0		1.20703e+12	0		8.77077e+11	0
																										3.57512e+12	0		3.51116e+12	0		2.75839e+12	0		2.56438e+12	0		2.12856e+12	0		1.59358e+12	0		1.22513e+12	0		8.90233e+11	0
																										3.62875e+12	0		3.56383e+12	0		2.79977e+12	0		2.60284e+12	0		2.16048e+12	0		1.61748e+12	0		1.24351e+12	0		9.03586e+11	0
																										3.68318e+12	0		3.61729e+12	0		2.84176e+12	0		2.64188e+12	0		2.19289e+12	0		1.64174e+12	0		1.26216e+12	0		9.1714e+11	0
																										3.73842e+12	0		3.67155e+12	0		2.88439e+12	0		2.68151e+12	0		2.22578e+12	0		1.66637e+12	0		1.28109e+12	0		9.30897e+11	0
																										3.7945e+12	0		3.72662e+12	0		2.92766e+12	0		2.72174e+12	0		2.25917e+12	0		1.69137e+12	0		1.30031e+12	0		9.44861e+11	0
																										3.85142e+12	0		3.78252e+12	0		2.97157e+12	0		2.76256e+12	0		2.29306e+12	0		1.71674e+12	0		1.31981e+12	0		9.59033e+11	0
																										3.90919e+12	0		3.83926e+12	0		3.01614e+12	0		2.804e+12	0		2.32745e+12	0		1.74249e+12	0		1.33961e+12	0		9.73419e+11	0
																										3.96783e+12	0		3.89684e+12	0		3.06139e+12	0		2.84606e+12	0		2.36237e+12	0		1.76862e+12	0		1.35971e+12	0		9.8802e+11	0
																										4.02734e+12	0		3.9553e+12	0		3.10731e+12	0		2.88875e+12	0		2.3978e+12	0		1.79515e+12	0		1.3801e+12	0		1.00284e+12	0
																										4.08775e+12	0		4.01463e+12	0		3.15392e+12	0		2.93208e+12	0		2.43377e+12	0		1.82208e+12	0		1.4008e+12	0		1.01788e+12	0
																										4.14907e+12	0		4.07485e+12	0		3.20123e+12	0		2.97606e+12	0		2.47028e+12	0		1.84941e+12	0		1.42182e+12	0		1.03315e+12	0
																										4.21131e+12	0		4.13597e+12	0		3.24924e+12	0		3.0207e+12	0		2.50733e+12	0		1.87715e+12	0		1.44314e+12	0		1.04865e+12	0
																										4.27448e+12	0		4.19801e+12	0		3.29798e+12	0		3.06601e+12	0		2.54494e+12	0		1.90531e+12	0		1.46479e+12	0		1.06438e+12	0
																										4.33859e+12	0		4.26098e+12	0		3.34745e+12	0		3.112e+12	0		2.58311e+12	0		1.93389e+12	0		1.48676e+12	0		1.08034e+12	0
																										4.40367e+12	0		4.32489e+12	0		3.39766e+12	0		3.15868e+12	0		2.62186e+12	0		1.9629e+12	0		1.50906e+12	0		1.09655e+12	0
																										4.46973e+12	0		4.38977e+12	0		3.44863e+12	0		3.20607e+12	0		2.66119e+12	0		1.99234e+12	0		1.5317e+12	0		1.113e+12	0
																										4.53677e+12	0		4.45561e+12	0		3.50036e+12	0		3.25416e+12	0		2.70111e+12	0		2.02223e+12	0		1.55467e+12	0		1.12969e+12	0
																										4.60483e+12	0		4.52245e+12	0		3.55286e+12	0		3.30297e+12	0		2.74162e+12	0		2.05256e+12	0		1.57799e+12	0		1.14664e+12	0
																										4.6739e+12	0		4.59028e+12	0		3.60616e+12	0		3.35251e+12	0		2.78275e+12	0		2.08335e+12	0		1.60166e+12	0		1.16384e+12	0
																										4.74401e+12	0		4.65914e+12	0		3.66025e+12	0		3.4028e+12	0		2.82449e+12	0		2.1146e+12	0		1.62569e+12	0		1.18129e+12	0
																										4.81517e+12	0		4.72902e+12	0		3.71515e+12	0		3.45384e+12	0		2.86686e+12	0		2.14632e+12	0		1.65007e+12	0		1.19901e+12	0
																										4.88739e+12	0		4.79996e+12	0		3.77088e+12	0		3.50565e+12	0		2.90986e+12	0		2.17851e+12	0		1.67483e+12	0		1.217e+12	0
																										4.9607e+12	0		4.87196e+12	0		3.82744e+12	0		3.55824e+12	0		2.95351e+12	0		2.21119e+12	0		1.69995e+12	0		1.23525e+12	0
																										5.03512e+12	0		4.94504e+12	0		3.88486e+12	0		3.61161e+12	0		2.99781e+12	0		2.24436e+12	0		1.72545e+12	0		1.25378e+12	0
																										5.11064e+12	0		5.01921e+12	0		3.94313e+12	0		3.66578e+12	0		3.04278e+12	0		2.27802e+12	0		1.75133e+12	0		1.27259e+12	0
																										5.1873e+12	0		5.0945e+12	0		4.00227e+12	0		3.72077e+12	0		3.08842e+12	0		2.31219e+12	0		1.7776e+12	0		1.29168e+12	0
																										5.26511e+12	0		5.17092e+12	0		4.06231e+12	0		3.77658e+12	0		3.13474e+12	0		2.34688e+12	0		1.80426e+12	0		1.31105e+12	0
																										5.34409e+12	0		5.24848e+12	0		4.12324e+12	0		3.83323e+12	0		3.18176e+12	0		2.38208e+12	0		1.83133e+12	0		1.33072e+12	0
																										5.42425e+12	0		5.32721e+12	0		4.18509e+12	0		3.89073e+12	0		3.22949e+12	0		2.41781e+12	0		1.8588e+12	0		1.35068e+12	0
																										5.50561e+12	0		5.40712e+12	0		4.24787e+12	0		3.94909e+12	0		3.27793e+12	0		2.45408e+12	0		1.88668e+12	0		1.37094e+12	0
																										5.5882e+12	0		5.48823e+12	0		4.31159e+12	0		4.00833e+12	0		3.3271e+12	0		2.49089e+12	0		1.91498e+12	0		1.39151e+12	0
																										5.67202e+12	0		5.57055e+12	0		4.37626e+12	0		4.06845e+12	0		3.37701e+12	0		2.52825e+12	0		1.9437e+12	0		1.41238e+12	0
																										5.7571e+12	0		5.65411e+12	0		4.4419e+12	0		4.12948e+12	0		3.42766e+12	0		2.56618e+12	0		1.97286e+12	0		1.43356e+12	0
																										5.84346e+12	0		5.73892e+12	0		4.50853e+12	0		4.19142e+12	0		3.47908e+12	0		2.60467e+12	0		2.00245e+12	0		1.45507e+12	0
																										5.93111e+12	0		5.825e+12	0		4.57616e+12	0		4.25429e+12	0		3.53127e+12	0		2.64374e+12	0		2.03249e+12	0		1.47689e+12	0
																										6.02008e+12	0		5.91238e+12	0		4.6448e+12	0		4.3181e+12	0		3.58423e+12	0		2.6834e+12	0		2.06298e+12	0		1.49905e+12	0
																										6.11038e+12	0		6.00106e+12	0		4.71448e+12	0		4.38288e+12	0		3.638e+12	0		2.72365e+12	0		2.09392e+12	0		1.52153e+12	0
																										6.20203e+12	0		6.09108e+12	0		4.78519e+12	0		4.44862e+12	0		3.69257e+12	0		2.7645e+12	0		2.12533e+12	0		1.54435e+12	0
																										6.29506e+12	0		6.18245e+12	0		4.85697e+12	0		4.51535e+12	0		3.74796e+12	0		2.80597e+12	0		2.15721e+12	0		1.56752e+12	0
																										6.38949e+12	0		6.27518e+12	0		4.92983e+12	0		4.58308e+12	0		3.80418e+12	0		2.84806e+12	0		2.18957e+12	0		1.59103e+12	0
																										6.48533e+12	0		6.36931e+12	0		5.00377e+12	0		4.65183e+12	0		3.86124e+12	0		2.89078e+12	0		2.22241e+12	0		1.6149e+12	0
																										6.58261e+12	0		6.46485e+12	0		5.07883e+12	0		4.7216e+12	0		3.91916e+12	0		2.93414e+12	0		2.25575e+12	0		1.63912e+12	0
																										6.68135e+12	0		6.56182e+12	0		5.15501e+12	0		4.79243e+12	0		3.97794e+12	0		2.97815e+12	0		2.28958e+12	0		1.66371e+12	0
																										6.78157e+12	0		6.66025e+12	0		5.23234e+12	0		4.86431e+12	0		4.03761e+12	0		3.02283e+12	0		2.32393e+12	0		1.68866e+12	0
																										6.88329e+12	0		6.76015e+12	0		5.31082e+12	0		4.93728e+12	0		4.09818e+12	0		3.06817e+12	0		2.35879e+12	0		1.71399e+12	0
																										6.98654e+12	0		6.86156e+12	0		5.39048e+12	0		5.01134e+12	0		4.15965e+12	0		3.11419e+12	0		2.39417e+12	0		1.7397e+12	0
																										7.09134e+12	0		6.96448e+12	0		5.47134e+12	0		5.08651e+12	0		4.22204e+12	0		3.1609e+12	0		2.43008e+12	0		1.7658e+12	0
																										7.19771e+12	0		7.06895e+12	0		5.55341e+12	0		5.1628e+12	0		4.28538e+12	0		3.20832e+12	0		2.46653e+12	0		1.79229e+12	0
																										7.30568e+12	0		7.17498e+12	0		5.63671e+12	0		5.24025e+12	0		4.34966e+12	0		3.25644e+12	0		2.50353e+12	0		1.81917e+12	0
																										7.41526e+12	0		7.28261e+12	0		5.72126e+12	0		5.31885e+12	0		4.4149e+12	0		3.30529e+12	0		2.54108e+12	0		1.84646e+12	0
																										7.52649e+12	0		7.39185e+12	0		5.80708e+12	0		5398633318724	0		4.48112e+12	0		3.35487e+12	0		2.5792e+12	0		1.87416e+12	0
																										7.63939e+12	0		7.50272e+12	0		5.89419e+12	0		5.47961e+12	0		4.54834e+12	0		3.40519e+12	0		2.61789e+12	0		1.90227e+12	0
																										7.75398e+12	0		7.61526e+12	0		5.9826e+12	0		5.56181e+12	0		4.61657e+12	0		3.45627e+12	0		2.65716e+12	0		1.9308e+12	0
																										7.87029e+12	0		7.72949e+12	0		6.07234e+12	0		5.64523e+12	0		4.68582e+12	0		3.50811e+12	0		2.69701e+12	0		1.95976e+12	0
																										7.98834e+12	0		7.84544e+12	0		6.16343e+12	0		5.72991e+12	0		4.7561e+12	0		3.56073e+12	0		2.73747e+12	0		1.98916e+12	0
																										8.10817e+12	0		7.96312e+12	0		6.25588e+12	0		5.81586e+12	0		4.82744e+12	0		3.61414e+12	0		2.77853e+12	0		2.019e+12	0
[truncated: 12 more columns]

[truncated: 5 more sheets: Detection window (DW), 2 variables within DW, PTF within DW, USC within DW, Compare Before-after cut off]
