# Supplementary material for: Methylation levels assessment with Methylation-Sensitive High-Resolution Melting (MS-HRM)
Source: PLoS One. 2022 Sep 6;17(9):e0273058. doi: 10.1371/journal.pone.0273058 (PMC9447921; doi:10.1371/journal.pone.0273058)
Supplement: S4 File — (XLSX) [file pone.0273058.s004.xlsx]

## Sheet: Plate set up
	1	2	3	4	5	6	7	8	9	10	11	12
A	1	1	1	0.2	0.2	0.2	Sample 70%	Sample 70%	Sample 70%
B	0.9	0.9	0.9	0.1	0.1	0.1	Sample 50%	Sample 50%	Sample 50%
C	0.8	0.8	0.8	0.05	0.05	0.05	Sample 35%	Sample 35%	Sample 35%
D	0.7	0.7	0.7	0.01	0.01	0.01	Sample 15%	Sample 15%	Sample 15%
E	0.6	0.6	0.6	0.1%	0.1%	0.1%	Sample 10%	Sample 10%	Sample 10%
F	0.5	0.5	0.5	0	0	0	Sample 3%	Sample 3%	Sample 3%
G	0.4	0.4	0.4	NTC	NTC	NTC	Sample 1%	Sample 1%	Sample 1%
H	0.3	0.3	0.3

## Sheet: Imported data
AUC for each of the replicates		0		0		11.4075		2890.52		0		2574.03		945.091		947.427		847.963		240.487		448.749		808.806		2757.06		0		2578.39		0		1247.29		1027.46		780.169		663.057		615.213		3777.19		3967.48		0
X = Temperature [°C]	X	A1: 100%	X	A2: 100%	X	A3: 100%	X	A4: 20%	X	A5: 20%	X	A6: 20%	X	A7: Sample 70%	X	A8: Sample 70%	X	A9: Sample 70%	X	B1: 90%	X	B2: 90%	X	B3: 90%	X	B4: 10%	X	B5: 10%	X	B6: 10%	X	B7: Sample 50%	X	B8: Sample 50%	X	B9: Sample 50%	X	C1: 80%	X	C2: 80%	X	C3: 80%	X	C4: 5%	X	C5: 5%	X	C6: 5%	X
	X	A1: 100%			X	A3: 100%	X	A4: 20%			X	A6: 20%	X	A7: Sample 70%	X	A8: Sample 70%	X	A9: Sample 70%	X	B1: 90%	X	B2: 90%	X	B3: 90%	X	B4: 10%			X	B6: 10%			X	B8: Sample 50%	X	B9: Sample 50%	X	C1: 80%	X	C2: 80%	X	C3: 80%	X	C4: 5%	X	C5: 5%
	73.1448	0			73.1448	-0.0194876	73.1448	0.10219			73.1448	0.046521	73.1448	0.223375	73.1448	0.205886	73.1448	0.15693	73.1448	0.0236802	73.1448	0.08541	73.1448	0.17089	73.1448	0.203697			73.1448	0.207831			73.1448	0.270922	73.1448	0.24228	73.1448	0.158002	73.1448	0.137228	73.1448	0.104766	73.1448	0.109356	73.1448	0.0350317
	73.2136	0			73.2136	-0.0351162	73.2136	0.225532			73.2136	0.158672	73.2136	0.391235	73.2136	0.378387	73.2136	0.313611	73.2136	0.0390123	73.2136	0.147224	73.2136	0.299216	73.2136	0.373016			73.2136	0.383947			73.2136	0.4535	73.2136	0.405603	73.2136	0.28187	73.2136	0.248047	73.2136	0.191097	73.2136	0.205928	73.2136	0.103285
	73.2824	0			73.2824	-0.0390018	73.2824	0.283783			73.2824	0.242839	73.2824	0.414894	73.2824	0.421539	73.2824	0.376549	73.2824	0.0386782	73.2824	0.152802	73.2824	0.321805	73.2824	0.406385			73.2824	0.424668			73.2824	0.462063	73.2824	0.416261	73.2824	0.307296	73.2824	0.269336	73.2824	0.211709	73.2824	0.229404	73.2824	0.144299
	73.3513	0			73.3513	-0.0366429	73.3513	0.297334			73.3513	0.288608	73.3513	0.379107	73.3513	0.407963	73.3513	0.390821	73.3513	0.0345796	73.3513	0.140218	73.3513	0.304029	73.3513	0.379195			73.3513	0.404522			73.3513	0.41054	73.3513	0.374544	73.3513	0.291609	73.3513	0.249178	73.3513	0.205225	73.3513	0.219341	73.3513	0.157822
	73.4201	0			73.4201	-0.0290396	73.4201	0.282514			73.4201	0.303976	73.4201	0.322131	73.4201	0.36972	73.4201	0.378769	73.4201	0.0306152	73.4201	0.123412	73.4201	0.269883	73.4201	0.327178			73.4201	0.356325			73.4201	0.341128	73.4201	0.318061	73.4201	0.258041	73.4201	0.2111	73.4201	0.18846	73.4201	0.195031	73.4201	0.153568
	73.4889	0			73.4889	-0.0140281	73.4889	0.246988			73.4889	0.290502	73.4889	0.253403	73.4889	0.313396	73.4889	0.34414	73.4889	0.0277407	73.4889	0.103036	73.4889	0.221503	73.4889	0.261306			73.4889	0.286976			73.4889	0.262443	73.4889	0.25463	73.4889	0.210943	73.4889	0.164205	73.4889	0.163948	73.4889	0.160961	73.4889	0.136841
	73.5577	0			73.5577	0.00706259	73.5577	0.1964			73.5577	0.249851	73.5577	0.175527	73.5577	0.241259	73.5577	0.28936	73.5577	0.0263398	73.5577	0.0788605	73.5577	0.160163	73.5577	0.185447			73.5577	0.202313			73.5577	0.177724	73.5577	0.185387	73.5577	0.153646	73.5577	0.112344	73.5577	0.131457	73.5577	0.117162	73.5577	0.109912
	73.6265	0			73.6265	0.0292905	73.6265	0.134531			73.6265	0.187565	73.6265	0.0938435	73.6265	0.156025	73.6265	0.218116	73.6265	0.0252777	73.6265	0.0514316	73.6265	0.0903193	73.6265	0.10174			73.6265	0.10993			73.6265	0.0904643	73.6265	0.111027	73.6265	0.0918609	73.6265	0.0590799	73.6265	0.0916076	73.6265	0.0656134	73.6265	0.0757285
	73.6953	0			73.6953	0.0465708	73.6953	0.0659437			73.6953	0.113886	73.6953	0.0140427	73.6953	0.063781	73.6953	0.135346	73.6953	0.023209	73.6953	0.0232496	73.6953	0.0191534	73.6953	0.0158398			73.6953	0.0170867			73.6953	0.00461869	73.6953	0.0325285	73.6953	0.0290201	73.6953	0.00731717	73.6953	0.0470402	73.6953	0.0110019	73.6953	0.037402
	73.7641	0			73.7641	0.0565247	73.7641	-0.00270278			73.7641	0.0401341	73.7641	-0.0598789	73.7641	-0.0281264	73.7641	0.0465616	73.7641	0.0206629	73.7641	-0.00335088	73.7641	-0.04614	73.7641	-0.0672525			73.7641	-0.0710078			73.7641	-0.0751942	73.7641	-0.0470594	73.7641	-0.0318662	73.7641	-0.0408756	73.7641	0.00233496	73.7641	-0.0424424	73.7641	-0.00151471
	73.8329	0			73.8329	0.0556637	73.8329	-0.0673542			73.8329	-0.0276295	73.8329	-0.127923	73.8329	-0.114127	73.8329	-0.0465019	73.8329	0.0149117	73.8329	-0.0300559	73.8329	-0.106703	73.8329	-0.145824			73.8329	-0.152304			73.8329	-0.147233	73.8329	-0.124322	73.8329	-0.0884508	73.8329	-0.0856188	73.8329	-0.0404887	73.8329	-0.0926225	73.8329	-0.0403194
	73.9017	0			73.9017	0.0427475	73.9017	-0.128062			73.9017	-0.0895945	73.9017	-0.190593	73.9017	-0.192643	73.9017	-0.139746	73.9017	0.00208016	73.9017	-0.057908	73.9017	-0.162023	73.9017	-0.217494			73.9017	-0.224619			73.9017	-0.213374	73.9017	-0.196684	73.9017	-0.138711	73.9017	-0.127385	73.9017	-0.08066	73.9017	-0.137737	73.9017	-0.0778911
	73.9705	0			73.9705	0.0209864	73.9705	-0.184927			73.9705	-0.14874	73.9705	-0.248081	73.9705	-0.261946	73.9705	-0.228859	73.9705	-0.0185959	73.9705	-0.0881877	73.9705	-0.209171	73.9705	-0.279188			73.9705	-0.287385			73.9705	-0.275318	73.9705	-0.26125	73.9705	-0.179296	73.9705	-0.164477	73.9705	-0.117398	73.9705	-0.176045	73.9705	-0.113928
	74.0393	0			74.0393	-0.00263951	74.0393	-0.233248			74.0393	-0.202408	74.0393	-0.29666	74.0393	-0.318327	74.0393	-0.307473	74.0393	-0.0423133	74.0393	-0.118365	74.0393	-0.245528	74.0393	-0.326883			74.0393	-0.338107			74.0393	-0.329502	74.0393	-0.31435	74.0393	-0.210146	74.0393	-0.193944	74.0393	-0.148969	74.0393	-0.204894	74.0393	-0.144011
	74.1081	0			74.1081	-0.0205536	74.1081	-0.26851			74.1081	-0.247081	74.1081	-0.332127	74.1081	-0.357451	74.1081	-0.365894	74.1081	-0.0623301	74.1081	-0.141977	74.1081	-0.267752	74.1081	-0.357505			74.1081	-0.370314			74.1081	-0.369547	74.1081	-0.351962	74.1081	-0.233372	74.1081	-0.210893	74.1081	-0.172797	74.1081	-0.221129	74.1081	-0.162293
	74.1769	0			74.1769	-0.0278211	74.1769	-0.289152			74.1769	-0.279359	74.1769	-0.352206	74.1769	-0.378074	74.1769	-0.397539	74.1769	-0.0737509	74.1769	-0.154231	74.1769	-0.275104	74.1769	-0.368885			74.1769	-0.381306			74.1769	-0.39076	74.1769	-0.369787	74.1769	-0.248941	74.1769	-0.214505	74.1769	-0.186621	74.1769	-0.222673	74.1769	-0.166915
	74.2457	0			74.2457	-0.0251939	74.2457	-0.29472			74.2457	-0.295984	74.2457	-0.356618	74.2457	-0.383039	74.2457	-0.403545	74.2457	-0.0747154	74.2457	-0.155006	74.2457	-0.270799	74.2457	-0.361053			74.2457	-0.372143			74.2457	-0.39284	74.2457	-0.366937	74.2457	-0.256814	74.2457	-0.206954	74.2457	-0.18967	74.2457	-0.210951	74.2457	-0.160821
	74.3145	0			74.3145	-0.0154925	74.3145	-0.284397			74.3145	-0.295814	74.3145	-0.345862	74.3145	-0.373723	74.3145	-0.388998	74.3145	-0.0649779	74.3145	-0.144435	74.3145	-0.255794	74.3145	-0.335592			74.3145	-0.344211			74.3145	-0.376149	74.3145	-0.344506	74.3145	-0.256591	74.3145	-0.188818	74.3145	-0.184155	74.3145	-0.188885	74.3145	-0.146645
	74.3833	0			74.3833	0.0012993	74.3833	-0.260481			74.3833	-0.280673	74.3833	-0.322678	74.3833	-0.354195	74.3833	-0.361801	74.3833	-0.0476598	74.3833	-0.124162	74.3833	-0.231986	74.3833	-0.299335			74.3833	-0.304157			74.3833	-0.344777	74.3833	-0.309831	74.3833	-0.24758	74.3833	-0.164572	74.3833	-0.173225	74.3833	-0.15915	74.3833	-0.126702
	74.4522	0			74.4522	0.0244683	74.4522	-0.229021			74.4522	-0.256052	74.4522	-0.293275	74.4522	-0.330364	74.4522	-0.331995	74.4522	-0.0276621	74.4522	-0.102046	74.4522	-0.206185	74.4522	-0.260538			74.4522	-0.262574			74.4522	-0.307117	74.4522	-0.27435	74.4522	-0.233664	74.4522	-0.143283	74.4522	-0.162041	74.4522	-0.126949	74.4522	-0.104786
	74.521	0			74.521	0.0481354	74.521	-0.196735			74.521	-0.228306	74.521	-0.263401	74.521	-0.303968	74.521	-0.306799	74.521	-0.00956748	74.521	-0.0842477	74.521	-0.185499	74.521	-0.222877			74.521	-0.2263			74.521	-0.271987	74.521	-0.245603	74.521	-0.219237	74.521	-0.12948	74.521	-0.153809	74.521	-0.0982262	74.521	-0.0822876
	74.5898	0			74.5898	0.0643115	74.5898	-0.167122			74.5898	-0.200211	74.5898	-0.236374	74.5898	-0.275605	74.5898	-0.289877	74.5898	0.00204571	74.5898	-0.0718678	74.5898	-0.172888	74.5898	-0.189296			74.5898	-0.198889			74.5898	-0.242993	74.5898	-0.227093	74.5898	-0.204756	74.5898	-0.124593	74.5898	-0.150045	74.5898	-0.07667	74.5898	-0.0606029
	74.6586	0			74.6586	0.0672431	74.6586	-0.146092			74.6586	-0.175919	74.6586	-0.213723	74.6586	-0.251376	74.6586	-0.281562	74.6586	0.00601128	74.6586	-0.06617	74.6586	-0.167799	74.6586	-0.163863			74.6586	-0.183417			74.6586	-0.221873	74.6586	-0.218156	74.6586	-0.192439	74.6586	-0.128702	74.6586	-0.153024	74.6586	-0.0660995	74.6586	-0.0459847
	74.7274	0			74.7274	0.0552443	74.7274	-0.135356			74.7274	-0.158135	74.7274	-0.196656	74.7274	-0.235348	74.7274	-0.277074	74.7274	0.00464642	74.7274	-0.0674676	74.7274	-0.16609	74.7274	-0.148114			74.7274	-0.177053			74.7274	-0.208441	74.7274	-0.215076	74.7274	-0.183009	74.7274	-0.136769	74.7274	-0.158871	74.7274	-0.0672496	74.7274	-0.041109
	74.7962	0			74.7962	0.0316533	74.7962	-0.131325			74.7962	-0.148191	74.7962	-0.182609	74.7962	-0.224908	74.7962	-0.269119	74.7962	-0.00109733	74.7962	-0.0736638	74.7962	-0.163342	74.7962	-0.139757			74.7962	-0.174471			74.7962	-0.200095	74.7962	-0.213355	74.7962	-0.17612	74.7962	-0.143197	74.7962	-0.16128	74.7962	-0.076279	74.7962	-0.0417331
	74.865	0			74.865	0.00163372	74.865	-0.126459			74.865	-0.139815	74.865	-0.165148	74.865	-0.212302	74.865	-0.248301	74.865	-0.00887942	74.865	-0.0795038	74.865	-0.155601	74.865	-0.132255			74.865	-0.167889			74.865	-0.190226	74.865	-0.205415	74.865	-0.167631	74.865	-0.143394	74.865	-0.154467	74.865	-0.0842779	74.865	-0.0416082
	74.9338	0			74.9338	-0.0285917	74.9338	-0.11859			74.9338	-0.129776	74.9338	-0.143097	74.9338	-0.192651	74.9338	-0.21482	74.9338	-0.0186443	74.9338	-0.0822375	74.9338	-0.14223	74.9338	-0.121832			74.9338	-0.155537			74.9338	-0.174329	74.9338	-0.188437	74.9338	-0.153074	74.9338	-0.137469	74.9338	-0.137916	74.9338	-0.0849921	74.9338	-0.0406249
	75.0026	0			75.0026	-0.0513548	75.0026	-0.10737			75.0026	-0.11665	75.0026	-0.118826	75.0026	-0.164886	75.0026	-0.17507	75.0026	-0.0311079	75.0026	-0.0808564	75.0026	-0.126171	75.0026	-0.107552			75.0026	-0.137209			75.0026	-0.152248	75.0026	-0.161677	75.0026	-0.131873	75.0026	-0.126601	75.0026	-0.114768	75.0026	-0.0784949	75.0026	-0.0386336
	75.0714	0			75.0714	-0.0630164	75.0714	-0.0910187			75.0714	-0.0988187	75.0714	-0.0929383	75.0714	-0.129299	75.0714	-0.132485	75.0714	-0.042982	75.0714	-0.0745999	75.0714	-0.107205	75.0714	-0.0898262			75.0714	-0.112375			75.0714	-0.124689	75.0714	-0.126029	75.0714	-0.103918	75.0714	-0.109011	75.0714	-0.086989	75.0714	-0.0651283	75.0714	-0.0338118
	75.1402	0			75.1402	-0.0610589	75.1402	-0.0668953			75.1402	-0.0731027	75.1402	-0.0609654	75.1402	-0.0852502	75.1402	-0.0850872	75.1402	-0.0463576	75.1402	-0.0607553	75.1402	-0.0815065	75.1402	-0.0659739			75.1402	-0.0796685			75.1402	-0.0886866	75.1402	-0.080957	75.1402	-0.0660327	75.1402	-0.0819292	75.1402	-0.0547871	75.1402	-0.0427446	75.1402	-0.0235043
	75.209	0			75.209	-0.0493325	75.209	-0.0367903			75.209	-0.0405846	75.209	-0.0245881	75.209	-0.0366433	75.209	-0.0342383	75.209	-0.041133	75.209	-0.0418185	75.209	-0.05089	75.209	-0.035823			75.209	-0.0419643			75.209	-0.0457153	75.209	-0.0303974	75.209	-0.0219289	75.209	-0.0491647	75.209	-0.0240283	75.209	-0.0151217	75.209	-0.00956445
	75.2778	0			75.2778	-0.0363191	75.2778	-0.00468715			75.2778	-0.00647076	75.2778	0.011393	75.2778	0.0128221	75.2778	0.0173031	75.2778	-0.0310173	75.2778	-0.0217311	75.2778	-0.0172846	75.2778	-0.00115033			75.2778	-0.00211541			75.2778	0.000371722	75.2778	0.0184576	75.2778	0.0212854	75.2778	-0.0174058	75.2778	0.0014044	75.2778	0.0102303	75.2778	0.00522482
	75.3466	0			75.3466	-0.0269303	75.3466	0.026498			75.3466	0.0269717	75.3466	0.0480438	75.3466	0.0619148	75.3466	0.0679438	75.3466	-0.0194347	75.3466	-6.85849e-05	75.3466	0.0182026	75.3466	0.036577			75.3466	0.0413699			75.3466	0.0471737	75.3466	0.0614455	75.3466	0.0617917	75.3466	0.0114842	75.3466	0.0225312	75.3466	0.0294016	75.3466	0.0175432
	75.4154	0			75.4154	-0.019439	75.4154	0.0555589			75.4154	0.0623365	75.4154	0.087014	75.4154	0.109646	75.4154	0.118484	75.4154	-0.00749612	75.4154	0.024552	75.4154	0.0579257	75.4154	0.0768725			75.4154	0.0875074			75.4154	0.0955041	75.4154	0.100834	75.4154	0.0985018	75.4154	0.0393096	75.4154	0.0435628	75.4154	0.0430245	75.4154	0.0265285
	75.4842	0			75.4842	-0.0102323	75.4842	0.0848117			75.4842	0.0996987	75.4842	0.127802	75.4842	0.157648	75.4842	0.169961	75.4842	0.00572999	75.4842	0.0526534	75.4842	0.102668	75.4842	0.11915			75.4842	0.133996			75.4842	0.146942	75.4842	0.14118	75.4842	0.131054	75.4842	0.070234	75.4842	0.0687264	75.4842	0.0556147	75.4842	0.0353145
	75.5531	0			75.5531	0.000598811	75.5531	0.117903			75.5531	0.137336	75.5531	0.168736	75.5531	0.206885	75.5531	0.220748	75.5531	0.0192858	75.5531	0.079911	75.5531	0.14838	75.5531	0.160876			75.5531	0.178352			75.5531	0.199502	75.5531	0.183929	75.5531	0.159165	75.5531	0.10519	75.5531	0.098129	75.5531	0.0700137	75.5531	0.0446168
	75.6219	0			75.6219	0.0100891	75.6219	0.157226			75.6219	0.172671	75.6219	0.211951	75.6219	0.257938	75.6219	0.268701	75.6219	0.0317552	75.6219	0.10232	75.6219	0.192004	75.6219	0.200214			75.6219	0.220518			75.6219	0.251573	75.6219	0.23084	75.6219	0.184655	75.6219	0.144425	75.6219	0.130897	75.6219	0.089739	75.6219	0.0552971
	75.6907	0			75.6907	0.0148255	75.6907	0.20375			75.6907	0.208512	75.6907	0.260213	75.6907	0.310655	75.6907	0.314452	75.6907	0.0444197	75.6907	0.121496	75.6907	0.234483	75.6907	0.241474			75.6907	0.265546			75.6907	0.304564	75.6907	0.282931	75.6907	0.211344	75.6907	0.187929	75.6907	0.168735	75.6907	0.118406	75.6907	0.0724584
	75.7595	0			75.7595	0.0165325	75.7595	0.255812			75.7595	0.251117	75.7595	0.316189	75.7595	0.363866	75.7595	0.361543	75.7595	0.0585915	75.7595	0.144115	75.7595	0.278537	75.7595	0.292179			75.7595	0.318893			75.7595	0.361117	75.7595	0.33984	75.7595	0.246332	75.7595	0.236634	75.7595	0.213421	75.7595	0.15977	75.7595	0.1006
	75.8283	0			75.8283	0.0189182	75.8283	0.314325			75.8283	0.306843	75.8283	0.382258	75.8283	0.419047	75.8283	0.414179	75.8283	0.0734682	75.8283	0.174224	75.8283	0.326698	75.8283	0.357117			75.8283	0.386186			75.8283	0.424373	75.8283	0.400991	75.8283	0.293666	75.8283	0.290631	75.8283	0.264919	75.8283	0.216712	75.8283	0.142507
	75.8971	0			75.8971	0.0225308	75.8971	0.382347			75.8971	0.378815	75.8971	0.458562	75.8971	0.480286	75.8971	0.476025	75.8971	0.0872508	75.8971	0.211381	75.8971	0.379886	75.8971	0.437669			75.8971	0.471087			75.8971	0.496988	75.8971	0.466887	75.8971	0.35311	75.8971	0.349232	75.8971	0.321099	75.8971	0.29078	75.8971	0.199809
	75.9659	0			75.9659	0.0259991	75.9659	0.460386			75.9659	0.465691	75.9659	0.540313	75.9659	0.548719	75.9659	0.546104	75.9659	0.0992525	75.9659	0.253544	75.9659	0.436123	75.9659	0.532433			75.9659	0.571155			75.9659	0.577948	75.9659	0.538479	75.9659	0.421198	75.9659	0.410511	75.9659	0.379564	75.9659	0.38351	75.9659	0.272037
	76.0347	0			76.0347	0.0300241	76.0347	0.549947			76.0347	0.564598	76.0347	0.622438	76.0347	0.623384	76.0347	0.623243	76.0347	0.111199	76.0347	0.297291	76.0347	0.492481	76.0347	0.641721			76.0347	0.682827			76.0347	0.666685	76.0347	0.616827	76.0347	0.491187	76.0347	0.472621	76.0347	0.440115	76.0347	0.495098	76.0347	0.358358
	76.1035	0			76.1035	0.0353841	76.1035	0.654437			76.1035	0.672553	76.1035	0.70252	76.1035	0.705409	76.1035	0.708628	76.1035	0.126539	76.1035	0.339753	76.1035	0.550059	76.1035	0.766584			76.1035	0.805747			76.1035	0.761708	76.1035	0.703739	76.1035	0.562165	76.1035	0.535567	76.1035	0.502501	76.1035	0.624972	76.1035	0.458227
	76.1723	0			76.1723	0.0414881	76.1723	0.780657			76.1723	0.790679	76.1723	0.783544	76.1723	0.796043	76.1723	0.805543	76.1723	0.147371	76.1723	0.383627	76.1723	0.614973	76.1723	0.909967			76.1723	0.946809			76.1723	0.866224	76.1723	0.80286	76.1723	0.637083	76.1723	0.601308	76.1723	0.568427	76.1723	0.77837	76.1723	0.573236
	76.2411	0			76.2411	0.0442264	76.2411	0.931549			76.2411	0.915897	76.2411	0.866815	76.2411	0.893972	76.2411	0.909228	76.2411	0.171585	76.2411	0.428024	76.2411	0.689602	76.2411	1.07375			76.2411	1.11112			76.2411	0.980035	76.2411	0.91423	76.2411	0.714238	76.2411	0.668049	76.2411	0.635235	76.2411	0.956566	76.2411	0.70577
	76.3099	0			76.3099	0.0429128	76.3099	1.10595			76.3099	1.04974	76.3099	0.957271	76.3099	1.00008	76.3099	1.01615	76.3099	0.198355	76.3099	0.472394	76.3099	0.775211	76.3099	1.26009			76.3099	1.30083			76.3099	1.10499	76.3099	1.03672	76.3099	0.793617	76.3099	0.734824	76.3099	0.700297	76.3099	1.16005	76.3099	0.862847
	76.3787	0			76.3787	0.0409771	76.3787	1.30327			76.3787	1.19782	76.3787	1.05944	76.3787	1.11672	76.3787	1.128	76.3787	0.228492	76.3787	0.518365	76.3787	0.871492	76.3787	1.47006			76.3787	1.51692			76.3787	1.24427	76.3787	1.16949	76.3787	0.878644	76.3787	0.804072	76.3787	0.766057	76.3787	1.39169	76.3787	1.05222
	76.4475	0			76.4475	0.0394294	76.4475	1.52049			76.4475	1.36453	76.4475	1.17454	76.4475	1.24391	76.4475	1.24573	76.4475	0.259948	76.4475	0.568564	76.4475	0.978015	76.4475	1.70579			76.4475	1.7594			76.4475	1.39928	76.4475	1.31078	76.4475	0.971331	76.4475	0.878762	76.4475	0.837428	76.4475	1.65676	76.4475	1.27961
	76.5163	0			76.5163	0.0371265	76.5163	1.75202			76.5163	1.55123	76.5163	1.29978	76.5163	1.37831	76.5163	1.36829	76.5163	0.290211	76.5163	0.62337	76.5163	1.09246	76.5163	1.96721			76.5163	2.02536			76.5163	1.56708	76.5163	1.45705	76.5163	1.07039	76.5163	0.957222	76.5163	0.915338	76.5163	1.95764	76.5163	1.54516
	76.5851	0			76.5851	0.0352291	76.5851	2.00172			76.5851	1.76148	76.5851	1.43443	76.5851	1.51967	76.5851	1.49938	76.5851	0.320917	76.5851	0.681213	76.5851	1.21399	76.5851	2.25493			76.5851	2.31384			76.5851	1.74755	76.5851	1.60819	76.5851	1.1767	76.5851	1.04003	76.5851	1.00088	76.5851	2.29714	76.5851	1.84748
	76.654	0			76.654	0.0354885	76.654	2.27936			76.654	2.00446	76.654	1.57976	76.654	1.67221	76.654	1.6432	76.654	0.355396	76.654	0.742431	76.654	1.34161	76.654	2.57236			76.654	2.62991			76.654	1.94205	76.654	1.76687	76.654	1.29414	76.654	1.13039	76.654	1.09673	76.654	2.67839	76.654	2.18991
	76.7228	0			76.7228	0.0393591	76.7228	2.59189			76.7228	2.2853	76.7228	1.73593	76.7228	1.83941	76.7228	1.79963	76.7228	0.394302	76.7228	0.806991	76.7228	1.47419	76.7228	2.92227			76.7228	2.97836			76.7228	2.15078	76.7228	1.93461	76.7228	1.42417	76.7228	1.2302	76.7228	1.20337	76.7228	3.10316	76.7228	2.57845
	76.7916	0			76.7916	0.0437515	76.7916	2.94174			76.7916	2.60055	76.7916	1.90116	76.7916	2.02008	76.7916	1.96773	76.7916	0.434549	76.7916	0.872269	76.7916	1.611	76.7916	3.30445			76.7916	3.35844			76.7916	2.37236	76.7916	2.10731	76.7916	1.56393	76.7916	1.33868	76.7916	1.31684	76.7916	3.56977	76.7916	3.01438
	76.8604	0			76.8604	0.0443999	76.8604	3.3297			76.8604	2.94511	76.8604	2.07477	76.8604	2.21219	76.8604	2.14685	76.8604	0.472419	76.8604	0.937351	76.8604	1.75312	76.8604	3.7207			76.8604	3.7672			76.8604	2.60558	76.8604	2.28345	76.8604	1.70837	76.8604	1.45318	76.8604	1.43421	76.8604	4.07896	76.8604	3.49702
	76.9292	0			76.9292	0.0423638	76.9292	3.7573			76.9292	3.3185	76.9292	2.25743	76.9292	2.41519	76.9292	2.3366	76.9292	0.506673	76.9292	1.00341	76.9292	1.90209	76.9292	4.17457			76.9292	4.2043			76.9292	2.85185	76.9292	2.46673	76.9292	1.85383	76.9292	1.57271	76.9292	1.55374	76.9292	4.63562	76.9292	4.02483
	76.998	0			76.998	0.0398291	76.998	4.22562			76.998	3.72332	76.998	2.44981	76.998	2.62576	76.998	2.53368	76.998	0.536237	76.998	1.0714	76.998	2.05886	76.998	4.66898			76.998	4.67231			76.998	3.11115	76.998	2.65812	76.998	2.00046	76.998	1.69807	76.998	1.67537	76.998	5.2486	76.998	4.59873
	77.0668	0			77.0668	0.0375525	77.0668	4.7329			77.0668	4.16129	77.0668	2.65082	77.0668	2.83927	77.0668	2.73468	77.0668	0.562788	77.0668	1.14295	77.0668	2.2248	77.0668	5.20556			77.0668	5.17418			77.0668	3.38363	77.0668	2.85898	77.0668	2.15227	77.0668	1.82943	77.0668	1.79879	77.0668	5.92448	77.0668	5.21942
	77.1356	0			77.1356	0.0357048	77.1356	5.27791			77.1356	4.63277	77.1356	2.86123	77.1356	3.05767	77.1356	2.94045	77.1356	0.589745	77.1356	1.21901	77.1356	2.40153	77.1356	5.78696			77.1356	5.71325			77.1356	3.67275	77.1356	3.07408	77.1356	2.31434	77.1356	1.96734	77.1356	1.92348	77.1356	6.66773	77.1356	5.89152
	77.2044	0			77.2044	0.0377692	77.2044	5.8661			77.2044	5.13837	77.2044	3.08657	77.2044	3.28861	77.2044	3.15846	77.2044	0.621418	77.2044	1.30145	77.2044	2.59216	77.2044	6.41949			77.2044	6.29685			77.2044	3.98382	77.2044	3.31195	77.2044	2.4917	77.2044	2.11527	77.2044	2.05476	77.2044	7.48484	77.2044	6.62748
	77.2732	0			77.2732	0.0449624	77.2732	6.5062			77.2732	5.67937	77.2732	3.33123	77.2732	3.53439	77.2732	3.39394	77.2732	0.66224	77.2732	1.39229	77.2732	2.80109	77.2732	7.10887			77.2732	6.93418			77.2732	4.32155	77.2732	3.57759	77.2732	2.6894	77.2732	2.27697	77.2732	2.19868	77.2732	8.38464	77.2732	7.44131
	77.342	0			77.342	0.0554325	77.342	7.20884			77.342	6.26455	77.342	3.59945	77.342	3.79715	77.342	3.65086	77.342	0.713637	77.342	1.49621	77.342	3.03185	77.342	7.86609			77.342	7.63508			77.342	4.69259	77.342	3.87477	77.342	2.91018	77.342	2.45323	77.342	2.36011	77.342	9.38255	77.342	8.35054
	77.4108	0			77.4108	0.0661291	77.4108	7.98707			77.4108	6.90831	77.4108	3.8998	77.4108	4.08638	77.4108	3.9339	77.4108	0.774223	77.4108	1.61869	77.4108	3.28929	77.4108	8.70778			77.4108	8.41222			77.4108	5.10575	77.4108	4.20851	77.4108	3.15464	77.4108	2.64366	77.4108	2.54208	77.4108	10.5018	77.4108	9.37841
	77.4796	0			77.4796	0.0749098	77.4796	8.85373			77.4796	7.62255	77.4796	4.23799	77.4796	4.41042	77.4796	4.24438	77.4796	0.839414	77.4796	1.75794	77.4796	3.57501	77.4796	9.6489			77.4796	9.27973			77.4796	5.56576	77.4796	4.58332	77.4796	3.42166	77.4796	2.84739	77.4796	2.74528	77.4796	11.7663	77.4796	10.545
	77.5484	0			77.5484	0.0790603	77.5484	9.82321			77.5484	8.41847	77.5484	4.61509	77.5484	4.77459	77.5484	4.58271	77.5484	0.905154	77.5484	1.90766	77.5484	3.88795	77.5484	10.7039			77.5484	10.2541			77.5484	6.07471	77.5484	5.00071	77.5484	3.71221	77.5484	3.06657	77.5484	2.96769	77.5484	13.1992	77.5484	11.8683
	77.6172	0			77.6172	0.0787638	77.6172	10.9149			77.6172	9.31404	77.6172	5.03204	77.6172	5.18507	77.6172	4.95244	77.6172	0.970635	77.6172	2.06411	77.6172	4.22981	77.6172	11.8911			77.6172	11.3531			77.6172	6.63749	77.6172	5.46133	77.6172	4.02934	77.6172	3.30676	77.6172	3.20898	77.6172	14.8222	77.6172	13.3672
	77.686	0			77.686	0.0784402	77.686	12.1484			77.686	10.3277	77.686	5.49162	77.686	5.64599	77.686	5.36223	77.686	1.03887	77.686	2.2277	77.686	4.60527	77.686	13.2304			77.686	12.5897			77.686	7.26106	77.686	5.96567	77.686	4.37281	77.686	3.5733	77.686	3.4726	77.686	16.6528	77.686	15.0621
	77.7549	0			77.7549	0.0830334	77.7549	13.536			77.7549	11.4678	77.7549	5.99177	77.7549	6.15457	77.7549	5.81613	77.7549	1.11255	77.7549	2.39833	77.7549	5.01494	77.7549	14.7296			77.7549	13.9647			77.7549	7.94445	77.7549	6.5069	77.7549	4.74172	77.7549	3.86512	77.7549	3.7605	77.7549	18.6937	77.7549	16.9624
	77.8237	0			77.8237	0.0931433	77.8237	15.079			77.8237	12.7338	77.8237	6.52697	77.8237	6.70389	77.8237	6.31516	77.8237	1.19572	77.8237	2.57643	77.8237	5.45547	77.8237	16.3774			77.8237	15.471			77.8237	8.67862	77.8237	7.07449	77.8237	5.13602	77.8237	4.17853	77.8237	4.07095	77.8237	20.9291	77.8237	19.0601
	77.8925	0			77.8925	0.107889	77.8925	16.7685			77.8925	14.1224	77.8925	7.08839	77.8925	7.2895	77.8925	6.85758	77.8925	1.29187	77.8925	2.76108	77.8925	5.92067	77.8925	18.1544			77.8925	17.0956			77.8925	9.44945	77.8925	7.65658	77.8925	5.5524	77.8925	4.50718	77.8925	4.39753	77.8925	23.3338	77.8925	21.3396
	77.9613	0			77.9613	0.124945	77.9613	18.5859			77.9613	15.6249	77.9613	7.66127	77.9613	7.90225	77.9613	7.43719	77.9613	1.39944	77.9613	2.9473	77.9613	6.39644	77.9613	20.0341			77.9613	18.8154			77.9613	10.2365	77.9613	8.23525	77.9613	5.98094	77.9613	4.83946	77.9613	4.73057	77.9613	25.8771	77.9613	23.7773
	78.0301	0			78.0301	0.138237	78.0301	20.511			78.0301	17.2291	78.0301	8.22483	78.0301	8.52548	78.0301	8.04454	78.0301	1.5112	78.0301	3.12595	78.0301	6.86186	78.0301	21.9887			78.0301	20.6032			78.0301	11.0167	78.0301	8.78947	78.0301	6.40435	78.0301	5.15924	78.0301	5.05463	78.0301	28.5307	78.0301	26.3524
	78.0989	0			78.0989	0.14472	78.0989	22.5255			78.0989	18.9246	78.0989	8.76086	78.0989	9.1425	78.0989	8.67032	78.0989	1.62322	78.0989	3.28943	78.0989	7.29704	78.0989	23.9905			78.0989	22.4355			78.0989	11.7682	78.0989	9.30208	78.0989	6.80592	78.0989	5.45279	78.0989	5.35625	78.0989	31.2687	78.0989	29.0504
	78.1677	0			78.1677	0.145296	78.1677	24.6152			78.1677	20.7061	78.1677	9.25588	78.1677	9.73853	78.1677	9.3033	78.1677	1.7337	78.1677	3.4328	78.1677	7.68891	78.1677	26.0186			78.1677	24.2931			78.1677	12.472	78.1677	9.76279	78.1677	7.17535	78.1677	5.71198	78.1677	5.62945	78.1677	34.0739	78.1677	31.8674
	78.2365	0			78.2365	0.141958	78.2365	26.7718			78.2365	22.5725	78.2365	9.70027	78.2365	10.2991	78.2365	9.92897	78.2365	1.83651	78.2365	3.55204	78.2365	8.03079	78.2365	28.0586			78.2365	26.1619			78.2365	13.1144	78.2365	10.166	78.2365	7.50656	78.2365	5.93336	78.2365	5.86995	78.2365	36.9382	78.2365	34.8084
	78.3053	0			78.3053	0.137271	78.3053	28.9905			78.3053	24.5233	78.3053	10.0888	78.3053	10.814	78.3053	10.5328	78.3053	1.91796	78.3053	3.64453	78.3053	8.32242	78.3053	30.0996			78.3053	28.032			78.3053	13.6899	78.3053	10.5108	78.3053	7.79648	78.3053	6.11662	78.3053	6.07248	78.3053	39.8581	78.3053	37.8793
	78.3741	0			78.3741	0.135566	78.3741	31.2529			78.3741	26.5469	78.3741	10.4202	78.3741	11.2772	78.3741	11.1029	78.3741	1.9618	78.3741	3.71171	78.3741	8.56778	78.3741	32.1202			78.3741	29.8861			78.3741	14.1973	78.3741	10.8018	78.3741	8.04276	78.3741	6.264	78.3741	6.23656	78.3741	42.8165	78.3741	41.0686
	78.4429	0			78.4429	0.13996	78.4429	33.5226			78.4429	28.6161	78.4429	10.6961	78.4429	11.6809	78.4429	11.6263	78.4429	1.95269	78.4429	3.75695	78.4429	8.77131	78.4429	34.084			78.4429	31.6927			78.4429	14.6352	78.4429	11.0437	78.4429	8.24246	78.4429	6.37949	78.4429	6.36538	78.4429	45.7739	78.4429	44.3402
	78.5117	0			78.5117	0.148149	78.5117	35.7601			78.5117	30.6971	78.5117	10.9178	78.5117	12.0211	78.5117	12.0902	78.5117	1.87747	78.5117	3.78266	78.5117	8.93459	78.5117	35.953			78.5117	33.4164			78.5117	15.003	78.5117	11.2397	78.5117	8.3956	78.5117	6.4677	78.5117	6.46065	78.5117	48.6849	78.5117	47.6483
	78.5805	0			78.5805	0.159517	78.5805	37.9365			78.5805	32.76	78.5805	11.0961	78.5805	12.3053	78.5805	12.4938	78.5805	1.73645	78.5805	3.79587	78.5805	9.06351	78.5805	37.7036			78.5805	35.0312			78.5805	15.3083	78.5805	11.3977	78.5805	8.51178	78.5805	6.53844	78.5805	6.52966	78.5805	51.5124	78.5805	50.9523
	78.6493	0			78.6493	0.171744	78.6493	40.026			78.6493	34.7773	78.6493	11.2436	78.6493	12.5433	78.6493	12.8408	78.6493	1.54727	78.6493	3.80397	78.6493	9.1668	78.6493	39.3206			78.6493	36.5185			78.6493	15.5623	78.6493	11.5277	78.6493	8.60295	78.6493	6.60155	78.6493	6.58459	78.6493	54.2234	78.6493	54.2136
	78.7181	0			78.7181	0.17705	78.7181	41.9942			78.7181	36.7127	78.7181	11.3657	78.7181	12.7376	78.7181	13.1286	78.7181	1.34067	78.7181	3.81114	78.7181	9.24818	78.7181	40.784			78.7181	37.8581			78.7181	15.7725	78.7181	11.635	78.7181	8.67544	78.7181	6.65815	78.7181	6.62999	78.7181	56.7767	78.7181	57.3818
	78.7869	0			78.7869	0.175215	78.7869	43.8116			78.7869	38.5333	78.7869	11.463	78.7869	12.8919	78.7869	13.3553	78.7869	1.15519	78.7869	3.82	78.7869	9.31188	78.7869	42.0821			78.7869	39.0387			78.7869	15.9453	78.7869	11.7256	78.7869	8.73391	78.7869	6.70534	78.7869	6.66561	78.7869	59.1395	78.7869	60.4107
	78.8558	0			78.8558	0.173936	78.8558	45.4568			78.8558	40.2109	78.8558	11.5411	78.8558	13.0169	78.8558	13.5287	78.8558	1.02443	78.8558	3.83568	78.8558	9.36577	78.8558	43.2142			78.8558	40.0612			78.8558	16.0901	78.8558	11.8102	78.8558	8.78815	78.8558	6.74808	78.8558	6.69824	78.8558	61.2836	78.8558	63.2533
	78.9246	0			78.9246	0.17848	78.9246	46.9151			78.9246	41.7217	78.9246	11.6065	78.9246	13.1207	78.9246	13.6594	78.9246	0.954643	78.9246	3.86088	78.9246	9.41708	78.9246	44.1843			78.9246	40.9309			78.9246	16.2165	78.9246	11.8948	78.9246	8.84451	78.9246	6.7915	78.9246	6.7345	78.9246	63.187	78.9246	65.8682
	78.9934	0			78.9934	0.188943	78.9934	48.1867			78.9934	43.0549	78.9934	11.6644	78.9934	13.2079	78.9934	13.7568	78.9934	0.927782	78.9934	3.89343	78.9934	9.46948	78.9934	45.0018			78.9934	41.6586			78.9934	16.3313	78.9934	11.9796	78.9934	8.90473	78.9934	6.83724	78.9934	6.77491	78.9934	64.8436	78.9934	68.235
	79.0622	0			79.0622	0.202834	79.0622	49.2842			79.0622	44.2125	79.0622	11.7213	79.0622	13.2832	79.0622	13.8295	79.0622	0.927313	79.0622	3.93184	79.0622	9.52339	79.0622	45.6814			79.0622	42.2621			79.0622	16.4394	79.0622	12.0669	79.0622	8.97077	79.0622	6.88759	79.0622	6.81921	79.0622	66.2629	79.0622	70.3505
	79.131	0			79.131	0.217214	79.131	50.2202			79.131	45.2025	79.131	11.7825	79.131	13.3502	79.131	13.8821	79.131	0.950568	79.131	3.97419	79.131	9.57742	79.131	46.2373			79.131	42.76			79.131	16.5429	79.131	12.1587	79.131	9.04033	79.131	6.94215	79.131	6.86637	79.131	67.46	79.131	72.2129
	79.1998	0			79.1998	0.227604	79.1998	51.0038			79.1998	46.0331	79.1998	11.8484	79.1998	13.4121	79.1998	13.9174	79.1998	0.996119	79.1998	4.01788	79.1998	9.63076	79.1998	46.6845			79.1998	43.166			79.1998	16.6399	79.1998	12.2562	79.1998	9.10955	79.1998	6.99921	79.1998	6.91409	79.1998	68.4516	79.1998	73.8187
	79.2686	0			79.2686	0.231352	79.2686	51.6467			79.2686	46.7189	79.2686	11.9192	79.2686	13.473	79.2686	13.9407	79.2686	1.05569	79.2686	4.06166	79.2686	9.68476	79.2686	47.0422			79.2686	43.4936			79.2686	16.7301	79.2686	12.3591	79.2686	9.17939	79.2686	7.05991	79.2686	6.96274	79.2686	69.2587	79.2686	75.1738
	79.3374	0			79.3374	0.22722	79.3374	52.1632			79.3374	47.2759	79.3374	11.9964	79.3374	13.5361	79.3374	13.9584	79.3374	1.12158	79.3374	4.10718	79.3374	9.74105	79.3374	47.3288			79.3374	43.7556			79.3374	16.8167	79.3374	12.4672	79.3374	9.25429	79.3374	7.12736	79.3374	7.01533	79.3374	69.9031	79.3374	76.2908
	79.4062	0			79.4062	0.218591	79.4062	52.5706			79.4062	47.7202	79.4062	12.0832	79.4062	13.6021	79.4062	13.9758	79.4062	1.18925	79.4062	4.1575	79.4062	9.80361	79.4062	47.5603			79.4062	43.9653			79.4062	16.9074	79.4062	12.5819	79.4062	9.34137	79.4062	7.20332	79.4062	7.0755	79.4062	70.407	79.4062	77.1875
	79.475	0			79.475	0.207374	79.475	52.8843			79.475	48.0643	79.475	12.1761	79.475	13.6654	79.475	13.9938	79.475	1.25654	79.475	4.21152	79.475	9.87439	79.475	47.7466			79.475	44.133			79.475	17.0057	79.475	12.7027	79.475	9.44039	79.475	7.28573	79.475	7.14161	79.475	70.7893	79.475	77.8816
	79.5438	0			79.5438	0.195092	79.5438	53.1184			79.5438	48.3186	79.5438	12.2701	79.5438	13.7223	79.5438	14.0111	79.5438	1.32139	79.5438	4.26608	79.5438	9.95164	79.5438	47.896			79.5438	44.2662			79.5438	17.1103	79.5438	12.8259	79.5438	9.54771	79.5438	7.37274	79.5438	7.21155	79.5438	71.0673	79.5438	78.394
	79.6126	0			79.6126	0.182167	79.6126	53.2838			79.6126	48.4934	79.6126	12.3603	79.6126	13.7728	79.6126	14.0233	79.6126	1.37803	79.6126	4.31967	79.6126	10.0324	79.6126	48.0128			79.6126	44.369			79.6126	17.2154	79.6126	12.9461	79.6126	9.65714	79.6126	7.46073	79.6126	7.28252	79.6126	71.2545	79.6126	78.7453
	79.6814	0			79.6814	0.168584	79.6814	53.3908			79.6814	48.6016	79.6814	12.4453	79.6814	13.819	79.6814	14.0256	79.6814	1.42473	79.6814	4.37503	79.6814	10.1156	79.6814	48.1004			79.6814	44.4463			79.6814	17.3169	79.6814	13.0597	79.6814	9.76345	79.6814	7.54923	79.6814	7.35244	79.6814	71.3631	79.6814	78.9573
	79.7502	0			79.7502	0.156255	79.7502	53.451			79.7502	48.6559	79.7502	12.5246	79.7502	13.8627	79.7502	14.0175	79.7502	1.463	79.7502	4.43447	79.7502	10.1993	79.7502	48.1638			79.7502	44.5022			79.7502	17.4128	79.7502	13.1645	79.7502	9.86407	79.7502	7.63813	79.7502	7.42022	79.7502	71.4056	79.7502	79.0533
	79.819	0			79.819	0.144445	79.819	53.4755			79.819	48.6682	79.819	12.5978	79.819	13.9051	79.819	14.0019	79.819	1.49894	79.819	4.49779	79.819	10.2814	79.819	48.2075			79.819	44.5399			79.819	17.5015	79.819	13.2601	79.819	9.96029	79.819	7.72453	79.819	7.48486	79.819	71.3936	79.819	79.0535
	79.8878	0			79.8878	0.131738	79.8878	53.4734			79.8878	48.6496	79.8878	12.6652	79.8878	13.9461	79.8878	13.9816	79.8878	1.53967	79.8878	4.56331	79.8878	10.3594	79.8878	48.2334			79.8878	44.5618			79.8878	17.5822	79.8878	13.3477	79.8878	10.0543	79.8878	7.81004	79.8878	7.54817	79.8878	71.3362	79.8878	78.9744
	79.9567	0			79.9567	0.118415	79.9567	53.4488			79.9567	48.6077	79.9567	12.7256	79.9567	13.9826	79.9567	13.957	79.9567	1.58838	79.9567	4.62992	79.9567	10.4295	79.9567	48.2415			79.9567	44.569			79.9567	17.6538	79.9567	13.4284	79.9567	10.1481	79.9567	7.89726	79.9567	7.61177	79.9567	71.2375	79.9567	78.8279
	80.0255	0			80.0255	0.106634	80.0255	53.4043			80.0255	48.5463	80.0255	12.7821	80.0255	14.0162	80.0255	13.9285	80.0255	1.64654	80.0255	4.69968	80.0255	10.4942	80.0255	48.2319			80.0255	44.5601			80.0255	17.7204	80.0255	13.5074	80.0255	10.2457	80.0255	7.9885	80.0255	7.676	80.0255	71.0988	80.0255	78.6231
	80.0943	0			80.0943	0.0980341	80.0943	53.3391			80.0943	48.4644	80.0943	12.8405	80.0943	14.0507	80.0943	13.8952	80.0943	1.7137	80.0943	4.77546	80.0943	10.5579	80.0943	48.2025			80.0943	44.533			80.0943	17.7869	80.0943	13.5918	80.0943	10.352	80.0943	8.08559	80.0943	7.74179	80.0943	70.9191	80.0943	78.3652
	80.1631	0			80.1631	0.0954361	80.1631	53.2503			80.1631	48.3585	80.1631	12.9075	80.1631	14.0868	80.1631	13.8566	80.1631	1.79279	80.1631	4.86095	80.1631	10.6278	80.1631	48.1491			80.1631	44.4862			80.1631	17.8579	80.1631	13.6883	80.1631	10.4712	80.1631	8.193	80.1631	7.81063	80.1631	70.6974	80.1631	78.0556
	80.2319	0			80.2319	0.0991942	80.2319	53.1292			80.2319	48.2198	80.2319	12.985	80.2319	14.1185	80.2319	13.8069	80.2319	1.88363	80.2319	4.95641	80.2319	10.7085	80.2319	48.0647			80.2319	44.4139			80.2319	17.9356	80.2319	13.7983	80.2319	10.6041	80.2319	8.31029	80.2319	7.88106	80.2319	70.426	80.2319	77.6867
	80.3007	0			80.3007	0.107681	80.3007	52.9667			80.3007	48.0379	80.3007	13.076	80.3007	14.1431	80.3007	13.7421	80.3007	1.98764	80.3007	5.06612	80.3007	10.8068	80.3007	47.9459			80.3007	44.3124			80.3007	18.0254	80.3007	13.9265	80.3007	10.7562	80.3007	8.44144	80.3007	7.95907	80.3007	70.0961	80.3007	77.2496
	80.3695	0			80.3695	0.119019	80.3695	52.7537			80.3695	47.8027	80.3695	13.1846	80.3695	14.1633	80.3695	13.6585	80.3695	2.10932	80.3695	5.19816	80.3695	10.9301	80.3695	47.7912			80.3695	44.1813			80.3695	18.1333	80.3695	14.0813	80.3695	10.9355	80.3695	8.59408	80.3695	8.05553	80.3695	69.6999	80.3695	76.7359
	80.4383	0			80.4383	0.132483	80.4383	52.4826			80.4383	47.5086	80.4383	13.317	80.4383	14.1853	80.4383	13.555	80.4383	2.25666	80.4383	5.36437	80.4383	11.0856	80.4383	47.6009			80.4383	44.022			80.4383	18.2662	80.4383	14.2728	80.4383	11.1484	80.4383	8.77838	80.4383	8.1803	80.4383	69.2322	80.4383	76.139
	80.5071	0			80.5071	0.147015	80.5071	52.151			80.5071	47.1527	80.5071	13.4804	80.5071	14.2144	80.5071	13.4325	80.5071	2.43771	80.5071	5.57274	80.5071	11.2788	80.5071	47.3783			80.5071	43.8364			80.5071	18.4314	80.5071	14.5129	80.5071	11.3986	80.5071	9.00472	80.5071	8.34057	80.5071	68.6902	80.5071	75.4536
	80.5759	0			80.5759	0.159815	80.5759	51.7576			80.5759	46.7331	80.5759	13.6813	80.5759	14.2554	80.5759	13.2934	80.5759	2.65526	80.5759	5.82701	80.5759	11.5137	80.5759	47.1257			80.5759	43.6291			80.5759	18.6345	80.5759	14.8115	80.5759	11.6803	80.5759	9.28084	80.5759	8.53834	80.5759	68.0728	80.5759	74.6747
	80.6447	0			80.6447	0.168208	80.6447	51.3032			80.6447	46.2494	80.6447	13.9243	80.6447	14.3118	80.6447	13.14	80.6447	2.90909	80.6447	6.12814	80.6447	11.7949	80.6447	46.8471			80.6447	43.4065			80.6447	18.8827	80.6447	15.1712	80.6447	11.9793	80.6447	9.6102	80.6447	8.77287	80.6447	67.3821	80.6447	73.7996
	80.7135	0			80.7135	0.170085	80.7135	50.7886			80.7135	45.7009	80.7135	14.2114	80.7135	14.3844	80.7135	12.9748	80.7135	3.19807	80.7135	6.47404	80.7135	12.1222	80.7135	46.5456			80.7135	43.1723			80.7135	19.1798	80.7135	15.5898	80.7135	12.2776	80.7135	9.9888	80.7135	9.04285	80.7135	66.6185	80.7135	72.8217
	80.7823	0			80.7823	0.163144	80.7823	50.2117			80.7823	45.0851	80.7823	14.5437	80.7823	14.4742	80.7823	12.799	80.7823	3.52313	80.7823	6.86436	80.7823	12.4931	80.7823	46.2231			80.7823	42.9274			80.7823	19.5239	80.7823	16.0623	80.7823	12.5576	80.7823	10.4116	80.7823	9.34959	80.7823	65.7773	80.7823	71.7285
	80.8511	0			80.8511	0.149381	80.8511	49.5731			80.8511	44.4019	80.8511	14.9187	80.8511	14.5811	80.8511	12.6124	80.8511	3.88461	80.8511	7.2955	80.8511	12.9036	80.8511	45.8813			80.8511	42.6711			80.8511	19.9102	80.8511	16.5804	80.8511	12.8095	80.8511	10.8725	80.8511	9.69314	80.8511	64.8531	80.8511	70.5098
	80.9199	0			80.9199	0.13498	80.9199	48.8805			80.9199	43.6591	80.9199	15.3306	80.9199	14.7042	80.9199	12.4181	80.9199	4.27903	80.9199	7.76091	80.9199	13.3448	80.9199	45.5253			80.9199	42.4042			80.9199	20.3306	80.9199	17.1315	80.9199	13.04	80.9199	11.3621	80.9199	10.0703	80.9199	63.8473	80.9199	69.1663
	80.9887	0			80.9887	0.123749	80.9887	48.1374			80.9887	42.8615	80.9887	15.7655	80.9887	14.8389	80.9887	12.2172	80.9887	4.69656	80.9887	8.2494	80.9887	13.8027	80.9887	45.152			80.9887	42.1197			80.9887	20.7695	80.9887	17.6994	80.9887	13.273	80.9887	11.8676	80.9887	10.4709	80.9887	62.7554	80.9887	67.6946
	81.0576	0			81.0576	0.118474	81.0576	47.3396			81.0576	42.0062	81.0576	16.2051	81.0576	14.9773	81.0576	12.0094	81.0576	5.12668	81.0576	8.74746	81.0576	14.2621	81.0576	44.7496			81.0576	41.803			81.0576	21.2059	81.0576	18.2671	81.0576	13.5377	81.0576	12.3751	81.0576	10.8818	81.0576	61.5622	81.0576	66.083
	81.1264	0			81.1264	0.118833	81.1264	46.4794			81.1264	41.0905	81.1264	16.6293	81.1264	15.1089	81.1264	11.7965	81.1264	5.55766	81.1264	9.24063	81.1264	14.7058	81.1264	44.298			81.1264	41.4364			81.1264	21.6161	81.1264	18.815	81.1264	13.8503	81.1264	12.8695	81.1264	11.287	81.1264	60.2484	81.1264	64.3188
	81.1952	0			81.1952	0.119891	81.1952	45.5482			81.1952	40.1156	81.1952	17.0164	81.1952	15.2217	81.1952	11.5795	81.1952	5.97504	81.1952	9.71186	81.1952	15.1155	81.1952	43.7721			81.1952	40.9991			81.1952	21.9744	81.1952	19.3208	81.1952	14.207	81.1952	13.3307	81.1952	11.6663	81.1952	58.7958	81.1952	62.3964
	81.264	0			81.264	0.116695	81.264	44.5331			81.264	39.0793	81.264	17.3458	81.264	15.3047	81.264	11.3565	81.264	6.36606	81.264	10.1459	81.264	15.4734	81.264	43.1426			81.264	40.4674			81.264	22.2588	81.264	19.7624	81.264	14.5809	81.264	13.7391	81.264	12.0018	81.264	57.1825	81.264	60.308
	81.3328	0			81.3328	0.109608	81.3328	43.4219			81.3328	37.9791	81.3328	17.6015	81.3328	15.3496	81.3328	11.1262	81.3328	6.72188	81.3328	10.5299	81.3328	15.7648	81.3328	42.3806			81.3328	39.8184			81.3328	22.4518	81.3328	20.1215	81.3328	14.9343	81.3328	14.0795	81.3328	12.2807	81.3328	55.3885	81.3328	58.049
	81.4016	0			81.4016	0.102031	81.4016	42.197			81.4016	36.8109	81.4016	17.7723	81.4016	15.3489	81.4016	10.8905	81.4016	7.03423	81.4016	10.8522	81.4016	15.9778	81.4016	41.4573			81.4016	39.0273			81.4016	22.5384	81.4016	20.3811	81.4016	15.2312	81.4016	14.3407	81.4016	12.4949	81.4016	53.3953	81.4016	55.6152
	81.4704	0			81.4704	0.0946036	81.4704	40.8394			81.4704	35.569	81.4704	17.8447	81.4704	15.2923	81.4704	10.6496	81.4704	7.29187	81.4704	11.0988	81.4704	16.0985	81.4704	40.3467			81.4704	38.0684			81.4704	22.5013	81.4704	20.5208	81.4704	15.4385	81.4704	14.5111	81.4704	12.6345	81.4704	51.1904	81.4704	53.009
	81.5392	0			81.5392	0.0884872	81.5392	39.3293			81.5392	34.2398	81.5392	17.8044	81.5392	15.1678	81.5392	10.3959	81.5392	7.48597	81.5392	11.2569	81.5392	16.1121	81.5392	39.0289			81.5392	36.9169			81.5392	22.3221	81.5392	20.5169	81.5392	15.5308	81.5392	14.5795	81.5392	12.6906	81.5392	48.7681	81.5392	50.2345
	81.608	0			81.608	0.0855478	81.608	37.6488			81.608	32.8039	81.608	17.6379	81.608	14.9616	81.608	10.1165	81.608	7.61109	81.608	11.3171	81.608	16.005	81.608	37.4889			81.608	35.5536			81.608	21.9838	81.608	20.3481	81.608	15.4886	81.608	14.5349	81.608	12.6563	81.608	46.1286	81.608	47.2961
	81.6768	0			81.6768	0.0861211	81.6768	35.7866			81.6768	31.2442	81.6768	17.3333	81.6768	14.6604	81.6768	9.79987	81.6768	7.66264	81.6768	11.2741	81.6768	15.7672	81.6768	35.7216			81.6768	33.9704			81.6768	21.4732	81.6768	19.9991	81.6768	15.2995	81.6768	14.367	81.6768	12.5248	81.6768	43.2837	81.6768	44.2056
	81.7456	0			81.7456	0.0872259	81.7456	33.7387			81.7456	29.5483	81.7456	16.8803	81.7456	14.2508	81.7456	9.43747	81.7456	7.63612	81.7456	11.1226	81.7456	15.3907	81.7456	33.7314			81.7456	32.1697			81.7456	20.7809	81.7456	19.461	81.7456	14.9587	81.7456	14.0676	81.7456	12.2883	81.7456	40.2571	81.7456	40.9821
	81.8144	0			81.8144	0.0868307	81.8144	31.5006			81.8144	27.7018	81.8144	16.2713	81.8144	13.7214	81.8144	9.02055	81.8144	7.5258	81.8144	10.8567	81.8144	14.8684	81.8144	31.5247			81.8144	30.1541			81.8144	19.9006	81.8144	18.7283	81.8144	14.4651	81.8144	13.6312	81.8144	11.9385	81.8144	37.068	81.8144	37.6369
	81.8832	0			81.8832	0.0871253	81.8832	29.0892			81.8832	25.7082	81.8832	15.5083	81.8832	13.0701	81.8832	8.54482	81.8832	7.32746	81.8832	10.4738	81.8832	14.201	81.8832	29.1298			81.8832	27.9453			81.8832	18.8378	81.8832	17.8059	81.8832	13.8245	81.8832	13.06	81.8832	11.4716	81.8832	33.76	81.8832	34.2059
	81.952	0			81.952	0.0908974	81.952	26.5347			81.952	23.5827	81.952	14.5992	81.952	12.3016	81.952	8.00968	81.952	7.04027	81.952	9.97586	81.952	13.3949	81.952	26.5843			81.952	25.5764			81.952	17.6047	81.952	16.7056	81.952	13.0458	81.952	12.3595	81.952	10.8888	81.952	30.3838	81.952	30.7327
	82.0208	0			82.0208	0.0989533	82.0208	23.8897			82.0208	21.3619	82.0208	13.561	82.0208	11.4283	82.0208	7.4209	82.0208	6.6691	82.0208	9.37296	82.0208	12.465	82.0208	23.9431			82.0208	23.0996			82.0208	16.2279	82.0208	15.4507	82.0208	12.1447	82.0208	11.5407	82.0208	10.199	82.0208	27.0078	82.0208	27.2799
	82.0896	0			82.0896	0.108867	82.0896	21.2094			82.0896	19.087	82.0896	12.4131	82.0896	10.4657	82.0896	6.78544	82.0896	6.22149	82.0896	8.67745	82.0896	11.4301	82.0896	21.2622			82.0896	20.569			82.0896	14.7384	82.0896	14.0701	82.0896	11.14	82.0896	10.6176	82.0896	9.4138	82.0896	23.695	82.0896	23.9057
	82.1585	0			82.1585	0.118254	82.1585	18.5448			82.1585	16.7978	82.1585	11.1777	82.1585	9.43233	82.1585	6.11041	82.1585	5.70693	82.1585	7.90294	82.1585	10.3119	82.1585	18.594			82.1585	18.036			82.1585	13.1687	82.1585	12.5971	82.1585	10.0531	82.1585	9.60874	82.1585	8.5486	82.1585	20.4963	82.1585	20.6583
	82.2273	0			82.2273	0.126749	82.2273	15.9536			82.2273	14.5441	82.2273	9.8871	82.2273	8.35407	82.2273	5.40854	82.2273	5.14071	82.2273	7.07002	82.2273	9.14116	82.2273	15.9977			82.2273	15.5584			82.2273	11.5613	82.2273	11.0763	82.2273	8.91395	82.2273	8.5421	82.2273	7.62658	82.2273	17.4653	82.2273	17.5893
	82.2961	0			82.2961	0.134093	82.2961	13.4913			82.2961	12.3758	82.2961	8.57921	82.2961	7.26117	82.2961	4.6979	82.2961	4.54189	82.2961	6.20496	82.2961	7.95327	82.2961	13.5297			82.2961	13.1913			82.2961	9.96159	82.2961	9.55519	82.2961	7.75664	82.2961	7.45056	82.2961	6.67561	82.2961	14.6486	82.2961	14.7442
	82.3649	0			82.3649	0.138368	82.3649	11.2008			82.3649	10.3339	82.3649	7.28989	82.3649	6.18351	82.3649	3.99728	82.3649	3.92882	82.3649	5.33396	82.3649	6.78127	82.3649	11.2331			82.3649	10.9781			82.3649	8.41102	82.3649	8.07597	82.3649	6.61376	82.3649	6.3661	82.3649	5.72317	82.3649	12.0771	82.3649	12.1513
	82.4337	0			82.4337	0.138245	82.4337	9.11155			82.4337	8.44997	82.4337	6.05021	82.4337	5.14832	82.4337	3.32421	82.4337	3.32073	82.4337	4.48142	82.4337	5.65412	82.4337	9.13809			82.4337	8.94997			82.4337	6.94567	82.4337	6.67485	82.4337	5.51492	82.4337	5.31863	82.4337	4.79557	82.4337	9.76747	82.4337	9.82536
	82.5025	0			82.5025	0.133719	82.5025	7.25167			82.5025	6.75567	82.5025	4.89284	82.5025	4.18409	82.5025	2.69771	82.5025	2.73837	82.5025	3.67398	82.5025	4.60289	82.5025	7.27338			82.5025	7.13695			82.5025	5.60189	82.5025	5.38726	82.5025	4.49083	82.5025	4.33869	82.5025	3.92122	82.5025	7.73697	82.5025	7.78148
	82.5713	0			82.5713	0.124298	82.5713	5.64153			82.5713	5.27621	82.5713	3.84826	82.5713	3.316	82.5713	2.13384	82.5713	2.20062	82.5713	2.9356	82.5713	3.65492	82.5713	5.65906			82.5713	5.56194			82.5713	4.40908	82.5713	4.24157	82.5713	3.56781	82.5713	3.45229	82.5713	3.12572	82.5713	5.9967	82.5713	6.03015
	82.6401	0			82.6401	0.109108	82.6401	4.27829			82.6401	4.01425	82.6401	2.93457	82.6401	2.55583	82.6401	1.64012	82.6401	1.71819	82.6401	2.2795	82.6401	2.82246	82.6401	4.29214			82.6401	4.2246			82.6401	3.37675	82.6401	3.24869	82.6401	2.75787	82.6401	2.67157	82.6401	2.42278	82.6401	4.53504	82.6401	4.55952
	82.7089	0			82.7089	0.0881019	82.7089	3.14068			82.7089	2.95468	82.7089	2.15687	82.7089	1.90331	82.7089	1.21715	82.7089	1.29429	82.7089	1.70872	82.7089	2.10464	82.7089	3.15116			82.7089	3.10607			82.7089	2.49904	82.7089	2.40446	82.7089	2.06007	82.7089	1.99658	82.7089	1.81387	82.7089	3.32285	82.7089	3.34014
	82.7777	0			82.7777	0.0622347	82.7777	2.20566			82.7777	2.07951	82.7777	1.51364	82.7777	1.35469	82.7777	0.863059	82.7777	0.93012	82.7777	1.22284	82.7777	1.49815	82.7777	2.21353			82.7777	2.18514			82.7777	1.76701	82.7777	1.7005	82.7777	1.47011	82.7777	1.42425	82.7777	1.29708	82.7777	2.33114	82.7777	2.34249
	82.8465	0			82.8465	0.0336365	82.8465	1.45258			82.8465	1.37186	82.8465	0.997155	82.8465	0.90437	82.8465	0.57383	82.8465	0.625595	82.8465	0.819453	82.8465	0.998514	82.8465	1.45894			82.8465	1.4423			82.8465	1.17072	82.8465	1.12726	82.8465	0.982758	82.8465	0.950794	82.8465	0.869356	82.8465	1.535	82.8465	1.54172
	82.9153	0			82.9153	0.00690591	82.9153	0.859496			82.9153	0.812651	82.9153	0.592909	82.9153	0.54367	82.9153	0.343705	82.9153	0.378213	82.9153	0.493566	82.9153	0.597829	82.9153	0.864906			82.9153	0.856401			82.9153	0.696981	82.9153	0.671952	82.9153	0.590129	82.9153	0.569773	82.9153	0.524188	82.9153	0.909501	82.9153	0.912977
	82.9841	0			82.9841	-0.0115952	82.9841	0.405368			82.9841	0.382928	82.9841	0.284128	82.9841	0.262762	82.9841	0.166099	82.9841	0.184248	82.9841	0.238694	82.9841	0.286613	82.9841	0.409496			82.9841	0.406533			82.9841	0.331466	82.9841	0.320479	82.9841	0.283355	82.9841	0.27304	82.9841	0.254053	82.9841	0.430682	82.9841	0.432127
	83.0529	0			83.0529	-0.0182443	83.0529	0.0709138			83.0529	0.0659905	83.0529	0.055602	83.0529	0.05184	83.0529	0.0343701	83.0529	0.0385649	83.0529	0.0476233	83.0529	0.055105	83.0529	0.0733659			83.0529	0.0738923			83.0529	0.0604131	83.0529	0.0595856	83.0529	0.0533865	83.0529	0.0514822	83.0529	0.0508777	83.0529	0.0771669	83.0529	0.0775716
	83.1217	0			83.1217	-0.0151519	83.1217	-0.160172			83.1217	-0.152586	83.1217	-0.10429	83.1217	-0.0968331	83.1217	-0.0575957	83.1217	-0.0640832	83.1217	-0.086635	83.1217	-0.106298	83.1217	-0.159402			83.1217	-0.15724			83.1217	-0.127975	83.1217	-0.122137	83.1217	-0.108054	83.1217	-0.103393	83.1217	-0.0928422	83.1217	-0.168489	83.1217	-0.168379
	83.1905	0			83.1905	-0.00630564	83.1905	-0.303872			83.1905	-0.287967	83.1905	-0.206063	83.1905	-0.191385	83.1905	-0.116023	83.1905	-0.129857	83.1905	-0.172017	83.1905	-0.208258	83.1905	-0.304885			83.1905	-0.302754			83.1905	-0.245735	83.1905	-0.236478	83.1905	-0.210064	83.1905	-0.20097	83.1905	-0.18493	83.1905	-0.322523	83.1905	-0.322608
	83.2594	0			83.2594	0.00426038	83.2594	-0.377209			83.2594	-0.356758	83.2594	-0.260357	83.2594	-0.241378	83.2594	-0.14758	83.2594	-0.165535	83.2594	-0.217507	83.2594	-0.26227	83.2594	-0.379955			83.2594	-0.378606			83.2594	-0.306101	83.2594	-0.295875	83.2594	-0.263091	83.2594	-0.251637	83.2594	-0.233935	83.2594	-0.402003	83.2594	-0.40239
	83.3282	0			83.3282	0.0127982	83.3282	-0.396639			83.3282	-0.37456	83.3282	-0.277484	83.3282	-0.256407	83.3282	-0.158626	83.3282	-0.177959	83.3282	-0.232015	83.3282	-0.279241	83.3282	-0.401027			83.3282	-0.399672			83.3282	-0.32264	83.3282	-0.312792	83.3282	-0.277736	83.3282	-0.265762	83.3282	-0.248476	83.3282	-0.423706	83.3282	-0.424168
	83.397	0			83.397	0.0172652	83.397	-0.375613			83.397	-0.353744	83.397	-0.265866	83.397	-0.244477	83.397	-0.154066	83.397	-0.172357	83.397	-0.222226	83.397	-0.267513	83.397	-0.380965			83.397	-0.37861			83.397	-0.306492	83.397	-0.297555	83.397	-0.26281	83.397	-0.252382	83.397	-0.2363	83.397	-0.400996	83.397	-0.401856
	83.4658	0			83.4658	0.0175587	83.4658	-0.324205			83.4658	-0.303863	83.4658	-0.23179	83.4658	-0.211633	83.4658	-0.13752	83.4658	-0.152037	83.4658	-0.193306	83.4658	-0.233149	83.4658	-0.329555			83.4658	-0.325885			83.4658	-0.265672	83.4658	-0.257848	83.4658	-0.225345	83.4658	-0.21826	83.4658	-0.203675	83.4658	-0.344518	83.4658	-0.346599
	83.5346	0			83.5346	0.0142418	83.5346	-0.249491			83.5346	-0.23255	83.5346	-0.180166	83.5346	-0.162863	83.5346	-0.111382	83.5346	-0.119454	83.5346	-0.150155	83.5346	-0.181108	83.5346	-0.253833			83.5346	-0.249701			83.5346	-0.205746	83.5346	-0.199153	83.5346	-0.171263	83.5346	-0.168337	83.5346	-0.15616	83.5346	-0.263134	83.5346	-0.266451
	83.6034	0			83.6034	0.00867337	83.6034	-0.156742			83.6034	-0.14582	83.6034	-0.114977	83.6034	-0.102229	83.6034	-0.0765306	83.6034	-0.0772654	83.6034	-0.0963318	83.6034	-0.115726	83.6034	-0.1594			83.6034	-0.155916			83.6034	-0.130877	83.6034	-0.12609	83.6034	-0.105548	83.6034	-0.106519	83.6034	-0.098118	83.6034	-0.1635	83.6034	-0.167209
	83.6722	0			83.6722	0.00244987	83.6722	-0.0502768			83.6722	-0.047713	83.6722	-0.0391822	83.6722	-0.0329079	83.6722	-0.0331738	83.6722	-0.0275703	83.6722	-0.0337784	83.6722	-0.0397995	83.6722	-0.051057			83.6722	-0.0488538			83.6722	-0.044139	83.6722	-0.0418839	83.6722	-0.0317091	83.6722	-0.0355	83.6722	-0.0322419	83.6722	-0.0504616	83.6722	-0.0534003
	83.741	0			83.741	-0.00304916	83.741	0.0669514			83.741	0.0604381	83.741	0.0451734	83.741	0.0431135	83.741	0.0185516	83.741	0.0283057	83.741	0.0365117	83.741	0.0453674	83.741	0.0683555			83.741	0.0686117			83.741	0.0525873	83.741	0.0516436	83.741	0.0485663	83.741	0.0432372	83.741	0.0402734	83.741	0.073345	83.741	0.0720355
	83.8098	0			83.8098	-0.00719518	83.8098	0.19341			83.8098	0.178937	83.8098	0.136464	83.8098	0.124844	83.8098	0.0776807	83.8098	0.0888671	83.8098	0.113175	83.8098	0.137883	83.8098	0.19709			83.8098	0.194916			83.8098	0.157861	83.8098	0.15309	83.8098	0.134636	83.8098	0.128829	83.8098	0.119292	83.8098	0.206553	83.8098	0.207403
	83.8786	0			83.8786	-0.0102147	83.8786	0.328005			83.8786	0.307865	83.8786	0.232864	83.8786	0.211522	83.8786	0.142182	83.8786	0.152065	83.8786	0.194557	83.8786	0.23517	83.8786	0.33299			83.8786	0.328674			83.8786	0.269715	83.8786	0.260586	83.8786	0.225442	83.8786	0.220187	83.8786	0.204326	83.8786	0.347428	83.8786	0.350719
	83.9474	0			83.9474	-0.0124156	83.9474	0.470073			83.9474	0.44675	83.9474	0.333033	83.9474	0.302363	83.9474	0.20992	83.9474	0.215855	83.9474	0.279847	83.9474	0.335401	83.9474	0.473881			83.9474	0.468214			83.9474	0.38636	83.9474	0.372482	83.9474	0.320104	83.9474	0.316212	83.9474	0.293673	83.9474	0.494661	83.9474	0.500235
[truncated: 77 more columns]

## Sheet: 0 variable
	Panel 1. AUC for each of the replicates (Color coded as Plate Layout and illustrated in panel 3 as red dots)							Panel 2. Theoretical AUC calculated from equation 1							Panel 3. Graphical illustration of the standard curve calculated with equation 1 (blue) and values of AUC of the controls obtained in the experiment (red)
	Controls' Methylation Level	AUC	Controls' Methylation Level	Controls' Methylation Level	AUC			AUC 0%	4403.79			Methylation level	AUC
								x	Methylation level			0	4403.79
												0.001	4399.39
								Equation 1				0.01	4359.75
	1	0	1	1	0							0.02	4315.72
	1	0		#VALUE!								0.03	4271.68
	1	11.4075	1	1	11.4075							0.04	4227.64
	0.9	240.487	0.9	0.9	240.487							0.05	4183.6
	0.9	448.749	0.9	0.9	448.749							0.06	4139.56
	0.9	808.806	0.9	0.9	808.806							0.07	4095.53
	0.8	780.169	0.8	0.8	780.169							0.08	4051.49
	0.8	663.057	0.8	0.8	663.057							0.09	4007.45
	0.8	615.213	0.8	0.8	615.213							0.1	3963.41
	0.7	889.581	0.7	0.7	889.581							0.11	3919.38
	0.7	0		#VALUE!								0.12	3875.34
	0.7	927.396	0.7	0.7	927.396							0.13	3831.3
	0.6	945.955	0.6	0.6	945.955							0.14	3787.26
	0.6	0		#VALUE!								0.15	3743.22
	0.6	965.166	0.6	0.6	965.166							0.16	3699.19
	0.5	1359.92	0.5	0.5	1359.92							0.17	3655.15
	0.5	1044.28	0.5	0.5	1044.28							0.18	3611.11
	0.5	0		#VALUE!								0.19	3567.07
	0.4	0		#VALUE!								0.2	3523.03
	0.4	2059.05	0.4	0.4	2059.05							0.21	3479
	0.4	1972.82	0.4	0.4	1972.82							0.22	3434.96
	0.3	1755.86	0.3	0.3	1755.86							0.23	3390.92
	0.3	1475.85	0.3	0.3	1475.85							0.24	3346.88
	0.3	0		#VALUE!								0.25	3302.84
	0.2	2890.52	0.2	0.2	2890.52							0.26	3258.81
	0.2	0		#VALUE!								0.27	3214.77
	0.2	2574.03	0.2	0.2	2574.03							0.28	3170.73
	0.1	2757.06	0.1	0.1	2757.06							0.29	3126.69
	0.1	0		#VALUE!								0.3	3082.65
	0.1	2578.39	0.1	0.1	2578.39							0.31	3038.62
	0.05	3777.19	0.05	0.05	3777.19							0.32	2994.58
	0.05	3967.48	0.05	0.05	3967.48							0.33	2950.54
	0.05	0		#VALUE!								0.34	2906.5
	0.01	4317.01	0.01	0.01	4317.01							0.35	2862.47
	0.01	4314.6	0.01	0.01	4314.6							0.36	2818.43
	0.01	0		#VALUE!								0.37	2774.39
	0.001	4434.3	0.001	0.001	4434.3							0.38	2730.35
	0.001	4419.72	0.001	0.001	4419.72							0.39	2686.31
	0.001	4327.92	0.001	0.001	4327.92							0.4	2642.28
	0	4454.91	0	0	4454.91							0.41	2598.24
	0	4366.47	0	0	4366.47							0.42	2554.2
	0	4390	0	0	4390							0.43	2510.16
												0.44	2466.12
												0.45	2422.09
												0.46	2378.05
												0.47	2334.01
												0.48	2289.97
												0.49	2245.93
												0.5	2201.9
												0.51	2157.86
												0.52	2113.82
												0.53	2069.78
												0.54	2025.74
												0.55	1981.71
												0.56	1937.67
												0.57	1893.63
												0.58	1849.59
												0.59	1805.55
												0.6	1761.52
												0.61	1717.48
												0.62	1673.44
												0.63	1629.4
												0.64	1585.37
												0.65	1541.33
												0.66	1497.29
												0.67	1453.25
												0.68	1409.21
												0.69	1365.18
												0.7	1321.14
												0.71	1277.1
												0.72	1233.06
												0.73	1189.02
												0.74	1144.99
												0.75	1100.95
												0.76	1056.91
												0.77	1012.87
												0.78	968.834
												0.79	924.796
												0.8	880.759
												0.81	836.721
												0.82	792.683
												0.83	748.645
												0.84	704.607
												0.85	660.569
												0.86	616.531
												0.87	572.493
												0.88	528.455
												0.89	484.417
												0.9	440.379
												0.91	396.341
												0.92	352.303
												0.93	308.265
												0.94	264.228
												0.95	220.19
												0.96	176.152
												0.97	132.114
												0.98	88.0759
												0.99	44.0379
												1	0

## Sheet: 1 variable
	Panel 1. AUC for each of the replicates (Color coded as Plate Layout and illustrated in panel 3 as red dots)							Panel 2. Theoretical AUC calculated from equation 2							Panel 3. Graphical illustration of the standard curve calculated with equation 2 (blue) and values of AUC of the controls obtained in the experiment (red)
	Controls' Methylation Level	AUC	Controls' Methylation Level	Controls' Methylation Level	AUC			AUC 0%	4403.79			Methylation level	AUC
								M	1			0	4403.79
								x	Methylation level			0.001	4394.99
												0.01	4316.37
	1	0	1	1	0			Equation 2				0.02	4230.26
	1	0		#VALUE!								0.03	4145.43
	1	11.4075	1	1	11.4075							0.04	4061.87
	0.9	240.487	0.9	0.9	240.487							0.05	3979.57
	0.9	448.749	0.9	0.9	448.749							0.06	3898.5
	0.9	808.806	0.9	0.9	808.806							0.07	3818.64
	0.8	780.169	0.8	0.8	780.169							0.08	3740
	0.8	663.057	0.8	0.8	663.057							0.09	3662.53
	0.8	615.213	0.8	0.8	615.213							0.1	3586.24
	0.7	889.581	0.7	0.7	889.581							0.11	3511.11
	0.7	0		#VALUE!								0.12	3437.12
	0.7	927.396	0.7	0.7	927.396							0.13	3364.25
	0.6	945.955	0.6	0.6	945.955							0.14	3292.49
	0.6	0		#VALUE!								0.15	3221.82
	0.6	965.166	0.6	0.6	965.166							0.16	3152.24
	0.5	1359.92	0.5	0.5	1359.92							0.17	3083.72
	0.5	1044.28	0.5	0.5	1044.28							0.18	3016.25
	0.5	0		#VALUE!								0.19	2949.82
	0.4	0		#VALUE!								0.2	2884.42
	0.4	2059.05	0.4	0.4	2059.05							0.21	2820.02
	0.4	1972.82	0.4	0.4	1972.82							0.22	2756.62
	0.3	1755.86	0.3	0.3	1755.86							0.23	2694.2
	0.3	1475.85	0.3	0.3	1475.85							0.24	2632.75
	0.3	0		#VALUE!								0.25	2572.26
	0.2	2890.52	0.2	0.2	2890.52							0.26	2512.71
	0.2	0		#VALUE!								0.27	2454.09
	0.2	2574.03	0.2	0.2	2574.03							0.28	2396.39
	0.1	2757.06	0.1	0.1	2757.06							0.29	2339.59
	0.1	0		#VALUE!								0.3	2283.69
	0.1	2578.39	0.1	0.1	2578.39							0.31	2228.66
	0.05	3777.19	0.05	0.05	3777.19							0.32	2174.51
	0.05	3967.48	0.05	0.05	3967.48							0.33	2121.21
	0.05	0		#VALUE!								0.34	2068.76
	0.01	4317.01	0.01	0.01	4317.01							0.35	2017.15
	0.01	4314.6	0.01	0.01	4314.6							0.36	1966.35
	0.01	0		#VALUE!								0.37	1916.37
	0.001	4434.3	0.001	0.001	4434.3							0.38	1867.18
	0.001	4419.72	0.001	0.001	4419.72							0.39	1818.79
	0.001	4327.92	0.001	0.001	4327.92							0.4	1771.17
	0	4454.91	0	0	4454.91							0.41	1724.32
	0	4366.47	0	0	4366.47							0.42	1678.23
	0	4390	0	0	4390							0.43	1632.88
												0.44	1588.27
												0.45	1544.39
												0.46	1501.22
												0.47	1458.76
												0.48	1417
												0.49	1375.92
												0.5	1335.52
												0.51	1295.78
												0.52	1256.71
												0.53	1218.28
												0.54	1180.5
												0.55	1143.35
												0.56	1106.81
												0.57	1070.9
												0.58	1035.58
												0.59	1000.87
												0.6	966.741
												0.61	933.194
												0.62	900.218
												0.63	867.807
												0.64	835.951
												0.65	804.643
												0.66	773.876
												0.67	743.641
												0.68	713.932
												0.69	684.739
												0.7	656.058
												0.71	627.879
												0.72	600.196
												0.73	573.001
												0.74	546.289
												0.75	520.051
												0.76	494.281
												0.77	468.973
												0.78	444.119
												0.79	419.714
												0.8	395.75
												0.81	372.222
												0.82	349.123
												0.83	326.446
												0.84	304.186
												0.85	282.337
												0.86	260.893
												0.87	239.847
												0.88	219.194
												0.89	198.929
												0.9	179.045
												0.91	159.537
												0.92	140.4
												0.93	121.627
												0.94	103.215
												0.95	85.1564
												0.96	67.4472
												0.97	50.0821
												0.98	33.0558
												0.99	16.3635
												1	0

## Sheet: 1 variable_after LSA
	Panel 1. AUC for each of the replicates (Color coded as Plate Layout and illustrated in panel 3 as red dots)						Panel 2. Least Square Approximation					Panel 2. Theoretical AUC calculated from equation 2							Panel 3. Graphical illustration of the standard curve calculated with equation 2 (blue) and values of AUC of the controls obtained in the experiment (red)
	Controls' Methylation Level	AUC	Controls' Methylation Level	Controls' Methylation Level	AUC		Methylation Level	AUC estimated by the standard curve calculated from equation 3. (Listed in no 4)	Varians between AUC for each replicate and AUC calculated by equation 3			AUC 0%	4403.79			Methylation level	AUC
												M	1.01522			0	4403.79
												x	Methylation level			0.001	4394.92
																0.01	4315.72
	1	0	1	1	0		1	0	0			Equation 2				0.02	4228.97
	1	0		#VALUE!			1	0								0.03	4143.54
	1	11.4075	1	1	11.4075		1	0	130.132							0.04	4059.4
	0.9	240.487	0.9	0.9	240.487		0.9	176.61	4080.32							0.05	3976.54
	0.9	448.749	0.9	0.9	448.749		0.9	176.61	74059.7							0.06	3894.94
	0.9	808.806	0.9	0.9	808.806		0.9	176.61	399672							0.07	3814.58
	0.8	780.169	0.8	0.8	780.169		0.8	390.962	151482							0.08	3735.45
	0.8	663.057	0.8	0.8	663.057		0.8	390.962	74035.9							0.09	3657.52
	0.8	615.213	0.8	0.8	615.213		0.8	390.962	50288.7							0.1	3580.79
	0.7	889.581	0.7	0.7	889.581		0.7	649.107	57827.7							0.11	3505.24
	0.7	0		#VALUE!			0.7	649.107								0.12	3430.85
	0.7	927.396	0.7	0.7	927.396		0.7	649.107	77444.8							0.13	3357.6
	0.6	945.955	0.6	0.6	945.955		0.6	957.955	144.011							0.14	3285.48
	0.6	0		#VALUE!			0.6	957.955								0.15	3214.48
	0.6	965.166	0.6	0.6	965.166		0.6	957.955	52.0046							0.16	3144.57
	0.5	1359.92	0.5	0.5	1359.92		0.5	1325.4	1191.95							0.17	3075.75
	0.5	1044.28	0.5	0.5	1044.28		0.5	1325.4	79024							0.18	3008
	0.5	0		#VALUE!			0.5	1325.4								0.19	2941.31
	0.4	0		#VALUE!			0.4	1760.42								0.2	2875.65
	0.4	2059.05	0.4	0.4	2059.05		0.4	1760.42	89176.8							0.21	2811.02
	0.4	1972.82	0.4	0.4	1972.82		0.4	1760.42	45114.5							0.22	2747.41
	0.3	1755.86	0.3	0.3	1755.86		0.3	2273.29	267728							0.23	2684.79
	0.3	1475.85	0.3	0.3	1475.85		0.3	2273.29	635901							0.24	2623.15
	0.3	0		#VALUE!			0.3	2273.29								0.25	2562.49
	0.2	2890.52	0.2	0.2	2890.52		0.2	2875.65	220.933							0.26	2502.79
	0.2	0		#VALUE!			0.2	2875.65								0.27	2444.03
	0.2	2574.03	0.2	0.2	2574.03		0.2	2875.65	90976.6							0.28	2386.2
	0.1	2757.06	0.1	0.1	2757.06		0.1	3580.79	678541							0.29	2329.29
	0.1	0		#VALUE!			0.1	3580.79								0.3	2273.29
	0.1	2578.39	0.1	0.1	2578.39		0.1	3580.79	1.0048e+06							0.31	2218.18
	0.05	3777.19	0.05	0.05	3777.19		0.05	3976.54	39739.8							0.32	2163.95
	0.05	3967.48	0.05	0.05	3967.48		0.05	3976.54	82.1503							0.33	2110.59
	0.05	0		#VALUE!			0.05	3976.54								0.34	2058.09
	0.01	4317.01	0.01	0.01	4317.01		0.01	4315.72	1.67851							0.35	2006.43
	0.01	4314.6	0.01	0.01	4314.6		0.01	4315.72	1.24844							0.36	1955.61
	0.01	0		#VALUE!			0.01	4315.72								0.37	1905.61
	0.001	4434.3	0.001	0.001	4434.3		0.001	4394.92	1550.32							0.38	1856.42
	0.001	4419.72	0.001	0.001	4419.72		0.001	4394.92	614.869							0.39	1808.03
	0.001	4327.92	0.001	0.001	4327.92		0.001	4394.92	4489.3							0.4	1760.42
	0	4454.91	0	0	4454.91		0	4403.79	2612.66							0.41	1713.6
	0	4366.47	0	0	4366.47		0	4403.79	1392.89							0.42	1667.54
	0	4390	0	0	4390		0	4403.79	190.24							0.43	1622.23
																0.44	1577.68
							Root-mean-square-error		346.075							0.45	1533.85
																0.46	1490.75
																0.47	1448.37
																0.48	1406.68
																0.49	1365.7
																0.5	1325.4
																0.51	1285.77
																0.52	1246.81
																0.53	1208.5
																0.54	1170.84
																0.55	1133.82
																0.56	1097.42
																0.57	1061.65
																0.58	1026.48
																0.59	991.923
																0.6	957.955
																0.61	924.572
																0.62	891.766
																0.63	859.527
																0.64	827.85
																0.65	796.724
																0.66	766.143
																0.67	736.098
																0.68	706.583
																0.69	677.588
																0.7	649.107
																0.71	621.132
																0.72	593.656
																0.73	566.672
																0.74	540.172
																0.75	514.15
																0.76	488.598
																0.77	463.51
																0.78	438.88
																0.79	414.699
																0.8	390.962
																0.81	367.662
																0.82	344.793
																0.83	322.349
																0.84	300.323
																0.85	278.709
																0.86	257.501
																0.87	236.693
																0.88	216.279
																0.89	196.253
																0.9	176.61
																0.91	157.343
																0.92	138.448
																0.93	119.918
																0.94	101.749
																0.95	83.9342
																0.96	66.4691
																0.97	49.3483
																0.98	32.5666
																0.99	16.1188
																1	0

## Sheet: 2 variables
	Panel 1. AUC for each of the replicates (Color coded as Plate Layout and illustrated in panel 3 as red dots)						Panel 2. Least Square Approximation					Panel 2. Theoretical AUC calculated from equation 3							Panel 3. Graphical illustration of the standard curve calculated with equation 3 (blue) and values of AUC of the controls obtained in the experiment (red)
	Controls' Methylation Level	AUC	Controls' Methylation Level	Controls' Methylation Level	AUC		Methylation Level	AUC estimated by the standard curve calculated from equation 3. (Listed in no 4)	Varians between AUC for each replicate and AUC calculated by equation 3			AUC 0%	4403.79			Methylation level	AUC
												M	1.01522			0	4403.79
												N	1			0.001	4394.93
												x	Methylation level			0.01	4316.16
	1	0	1	1	0		1	0	0							0.02	4230.69
	1	0		#VALUE!			1	0				Equation 3				0.03	4147.33
	1	11.4075	1	1	11.4075		1	0	130.132							0.04	4066
	0.9	240.487	0.9	0.9	240.487		0.9	401.926	26062.4							0.05	3986.65
	0.9	448.749	0.9	0.9	448.749		0.9	401.926	2192.4							0.06	3909.2
	0.9	808.806	0.9	0.9	808.806		0.9	401.926	165552							0.07	3833.6
	0.8	780.169	0.8	0.8	780.169		0.8	748.708	989.829							0.08	3759.8
	0.8	663.057	0.8	0.8	663.057		0.8	748.708	7336.01							0.09	3687.72
	0.8	615.213	0.8	0.8	615.213		0.8	748.708	17820.8							0.1	3617.33
	0.7	889.581	0.7	0.7	889.581		0.7	1067.48	31647.1							0.11	3548.56
	0.7	0		#VALUE!			0.7	1067.48								0.12	3481.37
	0.7	927.396	0.7	0.7	927.396		0.7	1067.48	19622.7							0.13	3415.7
	0.6	945.955	0.6	0.6	945.955		0.6	1380.61	188923							0.14	3351.51
	0.6	0		#VALUE!			0.6	1380.61								0.15	3288.75
	0.6	965.166	0.6	0.6	965.166		0.6	1380.61	172591							0.16	3227.37
	0.5	1359.92	0.5	0.5	1359.92		0.5	1708.33	121388							0.17	3167.33
	0.5	1044.28	0.5	0.5	1044.28		0.5	1708.33	440955							0.18	3108.59
	0.5	0		#VALUE!			0.5	1708.33								0.19	3051.1
	0.4	0		#VALUE!			0.4	2070.91								0.2	2994.83
	0.4	2059.05	0.4	0.4	2059.05		0.4	2070.91	140.739							0.21	2939.73
	0.4	1972.82	0.4	0.4	1972.82		0.4	2070.91	9620.95							0.22	2885.78
	0.3	1755.86	0.3	0.3	1755.86		0.3	2490.78	540105							0.23	2832.92
	0.3	1475.85	0.3	0.3	1475.85		0.3	2490.78	1.03008e+06							0.24	2781.12
	0.3	0		#VALUE!			0.3	2490.78								0.25	2730.35
	0.2	2890.52	0.2	0.2	2890.52		0.2	2994.83	10881.8							0.26	2680.58
	0.2	0		#VALUE!			0.2	2994.83								0.27	2631.77
	0.2	2574.03	0.2	0.2	2574.03		0.2	2994.83	177075							0.28	2583.89
	0.1	2757.06	0.1	0.1	2757.06		0.1	3617.33	740071							0.29	2536.9
	0.1	0		#VALUE!			0.1	3617.33								0.3	2490.78
	0.1	2578.39	0.1	0.1	2578.39		0.1	3617.33	1.07939e+06							0.31	2445.5
	0.05	3777.19	0.05	0.05	3777.19		0.05	3986.65	43871							0.32	2401.02
	0.05	3967.48	0.05	0.05	3967.48		0.05	3986.65	367.455							0.33	2357.32
	0.05	0		#VALUE!			0.05	3986.65								0.34	2314.37
	0.01	4317.01	0.01	0.01	4317.01		0.01	4316.16	0.735155							0.35	2272.14
	0.01	4314.6	0.01	0.01	4314.6		0.01	4316.16	2.41957							0.36	2230.61
	0.01	0		#VALUE!			0.01	4316.16								0.37	2189.74
	0.001	4434.3	0.001	0.001	4434.3		0.001	4394.93	1549.97							0.38	2149.52
	0.001	4419.72	0.001	0.001	4419.72		0.001	4394.93	614.647							0.39	2109.92
	0.001	4327.92	0.001	0.001	4327.92		0.001	4394.93	4489.9							0.4	2070.91
	0	4454.91	0	0	4454.91		0	4403.79	2612.66							0.41	2032.47
	0	4366.47	0	0	4366.47		0	4403.79	1392.89							0.42	1994.58
	0	4390	0	0	4390		0	4403.79	190.24							0.43	1957.21
																0.44	1920.33
							Root-mean-square-error		388.815							0.45	1883.94
																0.46	1847.99
																0.47	1812.48
																0.48	1777.38
																0.49	1742.67
																0.5	1708.33
																0.51	1674.33
																0.52	1640.66
																0.53	1607.3
																0.54	1574.22
																0.55	1541.4
																0.56	1508.83
																0.57	1476.49
																0.58	1444.35
																0.59	1412.4
																0.6	1380.61
																0.61	1348.96
																0.62	1317.45
																0.63	1286.04
																0.64	1254.72
																0.65	1223.46
																0.66	1192.25
																0.67	1161.07
																0.68	1129.89
																0.69	1098.7
																0.7	1067.48
																0.71	1036.2
																0.72	1004.84
																0.73	973.394
																0.74	941.826
																0.75	910.118
																0.76	878.248
																0.77	846.196
																0.78	813.937
																0.79	781.448
																0.8	748.708
																0.81	715.691
																0.82	682.373
																0.83	648.731
																0.84	614.737
																0.85	580.367
																0.86	545.595
																0.87	510.392
																0.88	474.732
																0.89	438.586
																0.9	401.926
																0.91	364.72
																0.92	326.939
																0.93	288.551
																0.94	249.523
																0.95	209.823
																0.96	169.417
																0.97	128.268
																0.98	86.3406
																0.99	43.5975
																1	0

## Sheet: 2 variables after LSA
	Panel 1. AUC for each of the replicates (Color coded as Plate Layout and illustrated in panel 3 as red dots)						Panel 2. Least Square Approximation					Panel 2. Theoretical AUC calculated from equation 3							Panel 3. Graphical illustration of the standard curve calculated with equation 3 (blue) and values of AUC of the controls obtained in the experiment (red)
	Controls' Methylation Level	AUC	Controls' Methylation Level	Controls' Methylation Level	AUC		Methylation Level	AUC estimated by the standard curve calculated from equation 3. (Listed in no 4)	Varians between AUC for each replicate and AUC calculated by equation 3			AUC 0%	4403.79			Methylation level	AUC
												M	1.49345			0	4403.79
												N	1.49345			0.001	4389.6
												x	Methylation level			0.01	4264.54
	1	0	1	1	0		1	0	0							0.02	4131.12
	1	0		#VALUE!			1	0				Equation 3				0.03	4003.23
	1	11.4075	1	1	11.4075		1	0	130.132							0.04	3880.63
	0.9	240.487	0.9	0.9	240.487		0.9	360.287	14351.9							0.05	3763.04
	0.9	448.749	0.9	0.9	448.749		0.9	360.287	7825.54							0.06	3650.25
	0.9	808.806	0.9	0.9	808.806		0.9	360.287	201170							0.07	3542.02
	0.8	780.169	0.8	0.8	780.169		0.8	616.414	26815.9							0.08	3438.13
	0.8	663.057	0.8	0.8	663.057		0.8	616.414	2175.63							0.09	3338.38
	0.8	615.213	0.8	0.8	615.213		0.8	616.414	1.44055							0.1	3242.58
	0.7	889.581	0.7	0.7	889.581		0.7	827.048	3910.3							0.11	3150.54
	0.7	0		#VALUE!			0.7	827.048								0.12	3062.1
	0.7	927.396	0.7	0.7	927.396		0.7	827.048	10069.6							0.13	2977.09
	0.6	945.955	0.6	0.6	945.955		0.6	1031.36	7293.96							0.14	2895.34
	0.6	0		#VALUE!			0.6	1031.36								0.15	2816.71
	0.6	965.166	0.6	0.6	965.166		0.6	1031.36	4381.49							0.16	2741.06
	0.5	1359.92	0.5	0.5	1359.92		0.5	1260.76	9832.1							0.17	2668.26
	0.5	1044.28	0.5	0.5	1044.28		0.5	1260.76	46863.5							0.18	2598.17
	0.5	0		#VALUE!			0.5	1260.76								0.19	2530.67
	0.4	0		#VALUE!			0.4	1547.04								0.2	2465.65
	0.4	2059.05	0.4	0.4	2059.05		0.4	1547.04	262153							0.21	2403
	0.4	1972.82	0.4	0.4	1972.82		0.4	1547.04	181293							0.22	2342.61
	0.3	1755.86	0.3	0.3	1755.86		0.3	1929.78	30247.5							0.23	2284.38
	0.3	1475.85	0.3	0.3	1475.85		0.3	1929.78	206050							0.24	2228.22
	0.3	0		#VALUE!			0.3	1929.78								0.25	2174.03
	0.2	2890.52	0.2	0.2	2890.52		0.2	2465.65	180507							0.26	2121.73
	0.2	0		#VALUE!			0.2	2465.65								0.27	2071.23
	0.2	2574.03	0.2	0.2	2574.03		0.2	2465.65	11744.8							0.28	2022.45
	0.1	2757.06	0.1	0.1	2757.06		0.1	3242.58	235733							0.29	1975.33
	0.1	0		#VALUE!			0.1	3242.58								0.3	1929.78
	0.1	2578.39	0.1	0.1	2578.39		0.1	3242.58	441140							0.31	1885.74
	0.05	3777.19	0.05	0.05	3777.19		0.05	3763.04	200.113							0.32	1843.13
	0.05	3967.48	0.05	0.05	3967.48		0.05	3763.04	41792							0.33	1801.91
	0.05	0		#VALUE!			0.05	3763.04								0.34	1762
	0.01	4317.01	0.01	0.01	4317.01		0.01	4264.54	2753.24							0.35	1723.34
	0.01	4314.6	0.01	0.01	4314.6		0.01	4264.54	2505.85							0.36	1685.89
	0.01	0		#VALUE!			0.01	4264.54								0.37	1649.58
	0.001	4434.3	0.001	0.001	4434.3		0.001	4389.6	1998.25							0.38	1614.37
	0.001	4419.72	0.001	0.001	4419.72		0.001	4389.6	907.467							0.39	1580.21
	0.001	4327.92	0.001	0.001	4327.92		0.001	4389.6	3803.75							0.4	1547.04
	0	4454.91	0	0	4454.91		0	4403.79	2612.66							0.41	1514.82
	0	4366.47	0	0	4366.47		0	4403.79	1392.89							0.42	1483.51
	0	4390	0	0	4390		0	4403.79	190.24							0.43	1453.06
																0.44	1423.44
							Root-mean-square-error		246.339							0.45	1394.59
																0.46	1366.49
																0.47	1339.09
																0.48	1312.36
																0.49	1286.27
																0.5	1260.76
																0.51	1235.82
																0.52	1211.41
																0.53	1187.5
																0.54	1164.05
																0.55	1141.03
																0.56	1118.42
																0.57	1096.17
																0.58	1074.27
																0.59	1052.67
																0.6	1031.36
																0.61	1010.3
																0.62	989.454
																0.63	968.803
																0.64	948.313
																0.65	927.953
																0.66	907.695
																0.67	887.506
																0.68	867.357
																0.69	847.215
																0.7	827.048
																0.71	806.824
																0.72	786.51
																0.73	766.071
																0.74	745.472
																0.75	724.677
																0.76	703.648
																0.77	682.348
																0.78	660.737
																0.79	638.773
																0.8	616.414
																0.81	593.615
																0.82	570.33
																0.83	546.511
																0.84	522.107
																0.85	497.067
																0.86	471.334
																0.87	444.852
																0.88	417.559
																0.89	389.393
																0.9	360.287
																0.91	330.169
																0.92	298.967
																0.93	266.603
																0.94	232.995
																0.95	198.055
																0.96	161.693
																0.97	123.811
																0.98	84.3085
																0.99	43.0762
																1	0

## Sheet: Polynominal trend function(PTF)
	Panel 1. Theoretical standard curve calculated from equation 3		Data from Polynominal trend function															Panel 2. Graphical illustration of the theoretical standard curve (blue) and the polynominal trend function (red). The curve reflects methylation level for specific AUC.
	AUC	Methylation level	AUC	Methylation level	j
	4403.79	0	4403.79	-0.000431441
	4389.6	0.001	4389.6	0.00101373
	4264.54	0.01	4264.54	0.0110603
	4131.12	0.02	4131.12	0.0200082
	4003.23	0.03	4003.23	0.0292714
	3880.63	0.04	3880.63	0.0392885
	3763.04	0.05	3763.04	0.0497503
	3650.25	0.06	3650.25	0.0602758
	3542.02	0.07	3542.02	0.0706248
	3438.13	0.08	3438.13	0.080715
	3338.38	0.09	3338.38	0.0905746
	3242.58	0.1	3242.58	0.100287
	3150.54	0.11	3150.54	0.109947
	3062.1	0.12	3062.1	0.119636
	2977.09	0.13	2977.09	0.129411
	2895.34	0.14	2895.34	0.139298
	2816.71	0.15	2816.71	0.149302
	2741.06	0.16	2741.06	0.159407
	2668.26	0.17	2668.26	0.169589
	2598.17	0.18	2598.17	0.179817
	2530.67	0.19	2530.67	0.19006
	2465.65	0.2	2465.65	0.200293
	2403	0.21	2403	0.210492		3. Calculation of the constant variables in the polynominal trend function
	2342.61	0.22	2342.61	0.220643
	2284.38	0.23	2284.38	0.230736
	2228.22	0.24	2228.22	0.240769
	2174.03	0.25	2174.03	0.250743
	2121.73	0.26	2121.73	0.260664		b10	b9	b8	b7	b6	b5	b4	b3	b2	b1	a	x
	2071.23	0.27	2071.23	0.270541		-2.87139e-35	1.7851e-31	3.9048e-27	-5.88822e-23	3.48438e-19	-1.10405e-15	1.94157e-12	-1.7088e-09	5.05611e-07	-0.000314736	1.00228	AUC
	2022.45	0.28	2022.45	0.280384
	1975.33	0.29	1975.33	0.290205
	1929.78	0.3	1929.78	0.300016
	1885.74	0.31	1885.74	0.309826
	1843.13	0.32	1843.13	0.319646
	1801.91	0.33	1801.91	0.329484
	1762	0.34	1762	0.339347
	1723.34	0.35	1723.34	0.34924
	1685.89	0.36	1685.89	0.359166
	1649.58	0.37	1649.58	0.369127
	1614.37	0.38	1614.37	0.379123
	1580.21	0.39	1580.21	0.389154
	1547.04	0.4	1547.04	0.399216
	1514.82	0.41	1514.82	0.409307
	1483.51	0.42	1483.51	0.419422
	1453.06	0.43	1453.06	0.429558
	1423.44	0.44	1423.44	0.439709
	1394.59	0.45	1394.59	0.44987
	1366.49	0.46	1366.49	0.460036
	1339.09	0.47	1339.09	0.470201
	1312.36	0.48	1312.36	0.480362
	1286.27	0.49	1286.27	0.490513
	1260.76	0.5	1260.76	0.500651
	1235.82	0.51	1235.82	0.510771
	1211.41	0.52	1211.41	0.520871
	1187.5	0.53	1187.5	0.530947
	1164.05	0.54	1164.05	0.540999
	1141.03	0.55	1141.03	0.551025
	1118.42	0.56	1118.42	0.561023
	1096.17	0.57	1096.17	0.570995
	1074.27	0.58	1074.27	0.580939
	1052.67	0.59	1052.67	0.590859
	1031.36	0.6	1031.36	0.600755
	1010.3	0.61	1010.3	0.610629
	989.454	0.62	989.454	0.620485
	968.803	0.63	968.803	0.630326
	948.313	0.64	948.313	0.640156
	927.953	0.65	927.953	0.649978
	907.695	0.66	907.695	0.659796
	887.506	0.67	887.506	0.669617
	867.357	0.68	867.357	0.679444
	847.215	0.69	847.215	0.689282
	827.048	0.7	827.048	0.699137
	806.824	0.71	806.824	0.709012
	786.51	0.72	786.51	0.718914
	766.071	0.73	766.071	0.728845
	745.472	0.74	745.472	0.738811
	724.677	0.75	724.677	0.748813
	703.648	0.76	703.648	0.758855
	682.348	0.77	682.348	0.768938
	660.737	0.78	660.737	0.779063
	638.773	0.79	638.773	0.789227
	616.414	0.8	616.414	0.799428
	593.615	0.81	593.615	0.809662
	570.33	0.82	570.33	0.819922
	546.511	0.83	546.511	0.830199
	522.107	0.84	522.107	0.840481
	497.067	0.85	497.067	0.850754
	471.334	0.86	471.334	0.861002
	444.852	0.87	444.852	0.871204
	417.559	0.88	417.559	0.881342
	389.393	0.89	389.393	0.891392
	360.287	0.9	360.287	0.901334
	330.169	0.91	330.169	0.91115
	298.967	0.92	298.967	0.920829
	266.603	0.93	266.603	0.930373
	232.995	0.94	232.995	0.939804
	198.055	0.95	198.055	0.949178
	161.693	0.96	161.693	0.9586
	123.811	0.97	123.811	0.968249
	84.3085	0.98	84.3085	0.978413
	43.0762	0.99	43.0762	0.989535
	0	1	0	1.00228

## Sheet: Unknown Sample Calculation(USC)
	Panel 1 Calculation of the unknown samples (Color coded as Plate Layout)
	Panel 1.1 Sample name.	Replicate AUC	Panel 1.2 Replicate AUC	Panel 1.3 Averance AUC		Panel 1.3 Calculated methylated level
	A7: Sample 70%	945.091	945.091	913.494		0.656982
	A8: Sample 70%	947.427	947.427
	A9: Sample 70%	847.963	847.963
	B7: Sample 50%	0		1137.38		0.552631
	B8: Sample 50%	1247.29	1247.29
	B9: Sample 50%	1027.46	1027.46
	C7: Sample 35%	0		1458.31		0.427791
	C8: Sample 35%	1466.04	1466.04
	C9: Sample 35%	1450.58	1450.58
	D7: Sample 15%	2327.67	2327.67	2329.93		0.222815
	D8: Sample 15%	0
	D9: Sample 15%	2332.19	2332.19
	E7: Sample 10%	2288.56	2288.56	2381.77		0.214025
	E8: Sample 10%	0
	E9: Sample 10%	2474.97	2474.97
	F7: Sample 3%	3976	3976	3984.16		0.0307578
	F8: Sample 3%	0
	F9: Sample 3%	3992.31	3992.31
	G7: Sample 1%	0		3687.93		0.0567226
	G8: Sample 1%	3687.93	3687.93
	G9: Sample 1%	0

## Sheet: Cut off (CO)
	Panel 1. AUC for each of the replicates							Panel 2. Figure 1. Graphical illustration of the gaussian dristribution of each of the controls																		Panel 3. AUC for each sample in a range of AUC ± 3STD as well as the normal distribution for each AUC value
	Panel 1.1 Controls' Methylation Level	AUC	Panel 1.2 AUC	Panel 1.3 STD (𝜎)	Panel 1.4 Mean																					0			0.001			0.01			0.05			0.1			0.2			0.3			0.4
																										AUC value	Norm distribution		AUC value	norm distribution		AUC value	norm distribution		AUC value	norm distribution		AUC value	norm distribution		AUC value	norm distribution		AUC value	norm distribution		AUC value	norm distribution
																										4266.38	9.67594e-05		4220.97	7.68475e-05		4310.69	0.00259752		3468.68	3.29379e-05		2288.73	3.50809e-05		2060.9	1.98036e-05		1021.87	2.23835e-05		1833.03	7.26903e-05
	1	0	0	8.06634	5.70376																					4330.38	0.00241089		4284.28	0.00113316		4375.35	8.25942e-266		3520.71	9.75082e-05		2323.06	7.64002e-05		2091.81	2.96876e-05		1037.2	2.81507e-05		1860.52	0.000254028
	1	0																								4395.34	0.0085628		4348.55	0.00507207		4440.98	0		3573.52	0.000251795		2357.91	0.000156096		2123.19	4.39107e-05		1052.75	3.53088e-05		1888.43	0.000734706
	1	11.4075	11.4075																							4461.27	0.00396384		4413.78	0.00652187		4507.59	0		3627.12	0.000563401		2393.27	0.000298232		2155.04	6.40302e-05		1068.54	4.41582e-05		1916.76	0.00174265
	0.9	240.487	240.487	287.518	499.347																					4528.18	0.000217974		4479.98	0.00227539		4575.21	0		3681.53	0.0010848		2429.17	0.000531037		2187.37	9.19733e-05		1084.57	5.50517e-05		1945.51	0.00335791
	0.9	448.749	448.749																							4596.11	1.29358e-06		4547.18	0.000203033		4643.84	0		3736.75	0.00178458		2465.61	0.000878196		2220.18	0.000130026		1100.84	6.84e-05		1974.69	0.00520519
	0.9	808.806	808.806																							4665.05	7.50108e-10		4615.39	4.35843e-06		4713.49	0		3792.8	0.00248975		2502.59	0.00134397		2253.48	0.000180763		1117.35	8.46755e-05		2004.31	0.00642555
	0.8	780.169	780.169	84.8673	686.147																					4735.02	3.83465e-14		4684.62	2.11271e-08		4784.2	0		3849.7	0.0029233		2540.13	0.00189626		2287.28	0.000246888		1134.11	0.000104415		2034.38	0.00625077
	0.8	663.057	663.057																							4806.05	1.55369e-19		4754.89	2.16584e-11		4855.96	0		3907.44	0.00286575		2578.24	0.00245717		2321.59	0.000330971		1151.13	0.000128217		2064.89	0.00474006
	0.8	615.213	615.213																							4878.14	4.46888e-26		4826.21	4.38757e-15		4928.8	0		3966.05	0.00232634		2616.91	0.00291247		2356.41	0.00043506		1168.39	0.000156744		2095.87	0.00277061
	0.7	889.581	889.581	26.7394	908.488																					4951.31	8.14171e-34		4898.61	1.63735e-19		5002.73	0		4025.54	0.00155052		2656.16	0.00314468		2391.76	0.000560192		1185.92	0.000190708		2127.31	0.00123382
	0.7	0																								5025.58	8.35002e-43		4972.09	1.04671e-24		5077.77	0		4085.93	0.000841043		2696.01	0.00307974		2427.64	0.000705817		1203.71	0.000230857		2159.21	0.000413593
	0.7	927.396	927.396																							5100.97	4.2669e-53		5046.67	1.06324e-30		5153.94	0		4147.21	0.000367901		2736.45	0.0027236		2464.05	0.000869238		1221.76	0.000277956		2191.6	0.000103068
	0.6	945.955	945.955	13.5849	955.561																					5177.48	9.57542e-65		5122.37	1.58777e-37		5231.25	0		4209.42	0.000128562		2777.49	0.00216502		2501.01	0.00104516		1240.09	0.000332756		2224.48	1.88491e-05
	0.6	0																								5255.14	8.28139e-78		5199.2	3.21625e-45		5309.71	0		4272.56	3.55394e-05		2819.15	0.00153958		2538.53	0.0012255		1258.69	0.000395953		2257.84	2.49617e-06
	0.6	965.166	965.166																							5333.97	2.41144e-92		5277.19	8.13168e-54		5389.36	0		4336.65	7.69364e-06		2861.44	0.000974591		2576.6	0.00139959		1277.57	0.000468139		2291.71	2.36084e-07
	0.5	1359.92	1359.92	223.189	1202.1																					5413.98	2.05586e-108		5356.35	2.35447e-63		5470.2	0		4401.7	1.29071e-06		2904.36	0.000546389		2615.25	0.00155488		1296.73	0.00054974		2326.09	1.57201e-08
	0.5	1044.28	1044.28																							5495.19	4.44115e-126		5436.69	7.14211e-74		5552.25	0		4467.73	1.65993e-07		2947.93	0.000269865		2654.48	0.00167816		1316.19	0.000640954		2360.98	7.26128e-10
	0.5	0																								5577.62	2.09353e-145		5518.24	2.0701e-85		5635.54	0		4534.74	1.61827e-08		2992.15	0.000116784		2694.3	0.00175718		1335.93	0.00074167		2396.39	2.29134e-11
	0.4	0		60.9689	2015.94																					5661.28	1.84513e-166		5601.02	5.21242e-98		5720.07	0		4602.77	1.18216e-09		3037.03	4.40303e-05		2734.71	0.00178256		1355.97	0.000851391		2432.34	4.86189e-13
	0.4	2059.05	2059.05																							5746.2	2.59145e-189		5685.03	1.03326e-111		5805.87	0		4671.81	6.39368e-11		3082.59	1.43784e-05		2775.74	0.00174936		1376.31	0.000969164		2468.82	6.82412e-15
	0.4	1972.82	1972.82																							5832.39	4.91671e-214		5770.31	1.45646e-126		5892.96	0		4741.88	2.52866e-12		3128.82	4.04231e-06		2817.37	0.00165832		1396.95	0.00109351		2505.86	6.22954e-17
	0.3	1755.86	1755.86	197.996	1615.86																					5919.88	1.06229e-240		5856.86	1.31397e-142		5981.35	0		4813.01	7.21969e-14		3175.76	9.7227e-07		2859.63	0.00151614		1417.91	0.00122238		2543.44	3.63432e-19
	0.3	1475.85	1475.85																							6008.68	2.19055e-269		5944.72	6.80494e-160		6071.07	0		4885.21	1.4685e-15		3223.39	1.98778e-07		2902.53	0.00133471		1439.17	0.00135314		2581.6	1.3307e-21
	0.3	0																								6098.81	3.59196e-300		6033.89	1.80783e-178		6162.14	0		4958.49	2.0989e-17		3271.74	3.43135e-08		2946.06	0.00112951		1460.76	0.00148256		2620.32	3.00115e-24
	0.2	2890.52	2890.52	223.79	2732.27																					6190.29	0		6124.4	2.19324e-198		6254.57	0		5032.86	2.07833e-19		3320.82	4.96663e-09		2990.26	0.000917268		1482.67	0.00160695		2659.63	4.08917e-27
	0.2	0																								6283.14	0		6216.26	1.07749e-219		6348.39	0		5108.36	1.40497e-21		3370.63	5.98478e-10		3035.11	0.000713558		1504.91	0.00172217		2699.52	3.29932e-30
	0.2	2574.03	2574.03																							6377.39	0		6309.5	1.89316e-242		6443.62	0		5184.98	6.3865e-24		3421.19	5.9594e-11		3080.64	0.000530744		1527.49	0.00182388		2740.01	1.54406e-33
	0.1	2757.06	2757.06	126.332	2667.73																					6473.05	0		6404.15	1.04628e-266		6540.27	0		5262.76	1.92171e-26		3472.51	4.86627e-12		3126.85	0.000376732		1550.4	0.00190774		2781.11	4.10257e-37
	0.1	0																								6570.15	0		6500.21	1.59284e-292		6638.38	0		5341.7	3.76621e-29		3524.6	3.23286e-13		3173.75	0.00025469		1573.66	0.00196965		2822.83	6.05331e-41
	0.1	2578.39	2578.39																							6668.7	0		6597.71	0		6737.95	0		5421.82	4.7275e-32		3577.47	1.73307e-14		3221.35	0.000163656		1597.26	0.00200603		2865.17	4.84778e-45
	0.05	3777.19	3777.19	134.552	3872.33																					6768.73	0		6696.68	0		6839.02	0		5503.15	3.7355e-35		3631.13	7.43365e-16		3269.67	9.97415e-05		1621.22	0.00201416		2908.15	2.05798e-49
	0.05	3967.48	3967.48																							6870.26	0		6797.13	0		6941.61	0		5585.7	1.82507e-38		3685.6	2.52897e-17		3318.72	5.75291e-05		1645.54	0.00199238		2951.77	4.51938e-54
	0.05	0																								6973.32	0		6899.09	0		7045.73	0		5669.48	5.41236e-42		3740.88	6.76252e-19		3368.5	3.13317e-05		1670.22	0.00194036		2996.05	5.00599e-59
	0.01	4317.01	4317.01	1.70618	4315.81																					7077.92	0		7002.57	0		7151.42	0		5754.52	9.55803e-46		3796.99	1.4081e-20		3419.03	1.60748e-05		1695.27	0.00185916		3040.99	2.72488e-64
	0.01	4314.6	4314.6																							7184.08	0		7107.61	0		7258.69	0		5840.84	9.85464e-50		3853.95	2.26108e-22		3470.31	7.75036e-06		1720.7	0.00175131		3086.6	7.0948e-70
	0.01	0																								7291.85	0		7214.22	0		7367.57	0		5928.46	5.81215e-54		3911.76	2.77216e-24		3522.37	3.50285e-06		1746.51	0.00162066		3132.9	8.59357e-76
	0.001	4434.3	4434.3	57.6707	4393.98																					7401.22	0		7322.44	0		7478.08	0		6017.38	1.91996e-58		3970.43	2.56834e-26		3575.2	1.48019e-06		1772.71	0.00147222		3179.9	4.70487e-82
	0.001	4419.72	4419.72																							7512.24	0		7432.27	0		7590.25	0		6107.64	3.4757e-63		4029.99	1.77903e-28		3628.83	5.83241e-07		1799.3	0.00131174		3227.59	1.13018e-88
	0.001	4327.92	4327.92																							7624.93	0		7543.76	0		7704.11	0		6199.26	3.37134e-68		4090.44	9.11213e-31		3683.26	2.13701e-07		1826.29	0.00114542		3276.01	1.15514e-95
	0	4454.91	4454.91	45.8028	4403.79																					7739.3	0		7656.92	0		7819.67	0		6292.25	1.71186e-73		4151.8	3.41204e-33		3738.51	7.26026e-08		1853.69	0.000979365		3325.15	4.86658e-103
	0	4366.47	4366.47																							7855.39	0		7771.77	0		7936.96	0		6386.63	4.44223e-79		4214.07	9.23102e-36		3794.59	2.28032e-08		1881.49	0.000819225		3375.03	8.1786e-111
	0	4390	4390																							7973.22	0		7888.35	0		8056.02	0		6482.43	5.74666e-85		4277.28	1.78256e-38		3851.51	6.60099e-09		1909.71	0.000669791		3425.65	5.30019e-119
																										8092.82	0		8006.67	0		8176.86	0		6579.67	3.61221e-91		4341.44	2.42627e-41		3909.28	1.75556e-09		1938.36	0.000534737		3477.04	1.279e-127
																										8214.21	0		8126.77	0		8299.51	0		6678.36	1.0744e-97		4406.56	2.29771e-44		3967.92	4.27562e-10		1967.43	0.000416465		3529.19	1.10848e-136
																										8337.42	0		8248.67	0		8424	0		6778.54	1.47132e-104		4472.66	1.49378e-47		4027.44	9.50358e-11		1996.95	0.00031609		3582.13	3.32395e-146
																										8462.48	0		8372.4	0		8550.36	0		6880.21	9.01833e-112		4539.75	6.57504e-51		4087.85	1.92117e-11		2026.9	0.00023355		3635.86	3.31829e-156
																										8589.42	0		8497.99	0		8678.62	0		6983.42	2.40294e-119		4607.85	1.93158e-54		4149.17	3.51937e-12		2057.3	0.000167809		3690.4	1.0598e-166
																										8718.26	0		8625.46	0		8808.8	0		7088.17	2.70063e-127		4676.97	3.73172e-58		4211.41	5.82059e-13		2088.16	0.000117118		3745.76	1.03928e-177
																										8849.04	0		8754.84	0		8940.93	0		7194.49	1.241e-135		4747.12	4.66937e-62		4274.58	8.65759e-14		2119.49	7.93046e-05		3801.94	2.9992e-189
																										8981.77	0		8886.16	0		9075.04	0		7302.41	2.2579e-144		4818.33	3.72489e-66		4338.7	1.15352e-14		2151.28	5.2038e-05		3858.97	2.43787e-201
																										9116.5	0		9019.45	0		9211.17	0		7411.95	1.57341e-153		4890.6	1.86381e-70		4403.78	1.37109e-15		2183.55	3.30482e-05		3916.86	5.3345e-214
																										9253.25	0		9154.75	0		9349.34	0		7523.12	4.05786e-163		4963.96	5.75203e-75		4469.83	1.44769e-16		2216.3	2.02871e-05		3975.61	2.99889e-227
																										9392.05	0		9292.07	0		9489.58	0		7635.97	3.73852e-173		5038.42	1.07604e-79		4536.88	1.35189e-17		2249.55	1.20216e-05		4035.24	4.12723e-241
																										9532.93	0		9431.45	0		9631.92	0		7750.51	1.18626e-183		5114	1.1985e-84		4604.93	1.11148e-18		2283.29	6.86709e-06		4095.77	1.32299e-255
																										9675.92	0		9572.92	0		9776.4	0		7866.77	1.24839e-194		5190.71	7.80205e-90		4674.01	8.00782e-20		2317.54	3.77604e-06		4157.21	9.38245e-271
																										9821.06	0		9716.51	0		9923.05	0		7984.77	4.19079e-206		5268.57	2.9123e-95		4744.12	5.03132e-21		2352.3	1.9958e-06		4219.57	1.396e-286
																										9968.38	0		9862.26	0		10071.9	0		8104.54	4.31072e-218		5347.6	6.11151e-101		4815.28	2.74305e-22		2387.59	1.0124e-06		4282.86	4.12532e-303
																										10117.9	0		10010.2	0		10223	0		8226.11	1.30342e-230		5427.81	7.06475e-107		4887.51	1.291e-23		2423.4	4.9211e-07		4347.1	0
																										10269.7	0		10160.3	0		10376.3	0		8349.5	1.1099e-243		5509.23	4.40496e-113		4960.82	5.21733e-25		2459.75	2.28846e-07		4412.31	0
																										10423.7	0		10312.8	0		10532	0		8474.74	2.54648e-257		5591.87	1.44961e-119		5035.23	1.80055e-26		2496.65	1.0164e-07		4478.49	0
																										10580.1	0		10467.4	0		10689.9	0		8601.86	1.5039e-271		5675.74	2.46199e-126		5110.76	5.27628e-28		2534.1	4.30406e-08		4545.67	0
																										10738.8	0		10624.5	0		10850.3	0		8730.89	2.18097e-286		5760.88	2.1086e-133		5187.42	1.30517e-29		2572.11	1.73462e-08		4613.86	0
																										10899.9	0		10783.8	0		11013	0		8861.86	7.39779e-302		5847.29	8.892e-141		5265.24	2.7089e-31		2610.69	6.64116e-09		4683.06	0
																										11063.4	0		10945.6	0		11178.2	0		8994.78	0		5935	1.80131e-148		5344.21	4.68797e-33		2649.85	2.41082e-09		4753.31	0
																										11229.3	0		11109.8	0		11345.9	0		9129.71	0		6024.03	1.70885e-156		5424.38	6.72103e-35		2689.6	8.28154e-10		4824.61	0
																										11397.7	0		11276.4	0		11516.1	0		9266.65	0		6114.39	7.39493e-165		5505.74	7.92953e-37		2729.94	2.68658e-10		4896.98	0
																										11568.7	0		11445.6	0		11688.8	0		9405.65	0		6206.1	1.42069e-173		5588.33	7.64591e-39		2770.89	8.21324e-11		4970.43	0
																										11742.2	0		11617.2	0		11864.2	0		9546.74	0		6299.2	1.17827e-182		5672.15	5.98261e-41		2812.45	2.36109e-11		5044.99	0
																										11918.4	0		11791.5	0		12042.1	0		9689.94	0		6393.68	4.09846e-192		5757.24	3.7709e-43		2854.64	6.36825e-12		5120.66	0
																										12097.1	0		11968.4	0		12222.8	0		9835.29	0		6489.59	5.80335e-202		5843.6	1.90019e-45		2897.46	1.60779e-12		5197.47	0
																										12278.6	0		12147.9	0		12406.1	0		9982.82	0		6586.93	3.2438e-212		5931.25	7.59543e-48		2940.92	3.79052e-13		5275.44	0
																										12462.8	0		12330.1	0		12592.2	0		10132.6	0		6685.74	6.93357e-223		6020.22	2.38892e-50		2985.04	8.32447e-14		5354.57	0
																										12649.7	0		12515.1	0		12781.1	0		10284.5	0		6786.02	5.48472e-234		6110.52	5.86303e-53		3029.81	1.69861e-14		5434.89	0
																										12839.5	0		12702.8	0		12972.8	0		10438.8	0		6887.81	1.55225e-245		6202.18	1.11321e-55		3075.26	3.21192e-15		5516.41	0
																										13032.1	0		12893.3	0		13167.4	0		10595.4	0		6991.13	1.51782e-257		6295.21	1.62073e-58		3121.39	5.61288e-16		5599.16	0
																										13227.5	0		13086.7	0		13364.9	0		10754.3	0		7096	4.94648e-270		6389.64	1.79284e-61		3168.21	9.03937e-17		5683.14	0
																										13426	0		13283	0		13565.4	0		10915.6	0		7202.44	5.17669e-283		6485.48	1.49265e-64		3215.73	1.3377e-17		5768.39	0
																										13627.3	0		13482.3	0		13768.9	0		11079.4	0		7310.47	1.67432e-296		6582.77	9.2623e-68		3263.97	1.81363e-18		5854.92	0
																										13831.8	0		13684.5	0		13975.4	0		11245.6	0		7420.13	0		6681.51	4.24081e-71		3312.93	2.24576e-19		5942.74	0
																										14039.2	0		13889.8	0		14185	0		11414.3	0		7531.43	0		6781.73	1.41785e-74		3362.62	2.53171e-20		6031.88	0
																										14249.8	0		14098.1	0		14397.8	0		11585.5	0		7644.41	0		6883.46	3.42454e-78		3413.06	2.58982e-21		6122.36	0
																										14463.6	0		14309.6	0		14613.8	0		11759.2	0		7759.07	0		6986.71	5.90954e-82		3464.26	2.3958e-22		6214.19	0
																										14680.5	0		14524.2	0		14833	0		11935.6	0		7875.46	0		7091.51	7.20312e-86		3516.22	1.99725e-23		6307.41	0
																										14900.7	0		14742.1	0		15055.5	0		12114.7	0		7993.59	0		7197.88	6.12888e-90		3568.96	1.49499e-24		6402.02	0
																										15124.2	0		14963.2	0		15281.3	0		12296.4	0		8113.49	0		7305.85	3.59625e-94		3622.5	1.00102e-25		6498.05	0
																										15351.1	0		15187.7	0		15510.5	0		12480.8	0		8235.2	0		7415.44	1.43705e-98		3676.84	5.97265e-27		6595.52	0
																										15581.4	0		15415.5	0		15743.2	0		12668	0		8358.72	0		7526.67	3.86032e-103		3731.99	3.16285e-28		6694.45	0
																										15815.1	0		15646.7	0		15979.3	0		12858.1	0		8484.1	0		7639.57	6.87852e-108		3787.97	1.48043e-29		6794.87	0
																										16052.3	0		15881.4	0		16219	0		13050.9	0		8611.37	0		7754.16	8.01859e-113		3844.79	6.0989e-31		6896.79	0
																										16293.1	0		16119.7	0		16462.3	0		13246.7	0		8740.54	0		7870.48	6.02909e-118		3902.46	2.20173e-32		7000.24	0
																										16537.5	0		16361.5	0		16709.2	0		13445.4	0		8871.64	0		7988.53	2.88124e-123		3961	6.9336e-34		7105.25	0
																										16785.6	0		16606.9	0		16959.9	0		13647.1	0		9004.72	0		8108.36	8.61991e-129		4020.41	1.89587e-35		7211.83	0
																										17037.3	0		16856	0		17214.3	0		13851.8	0		9139.79	0		8229.99	1.58941e-134		4080.72	4.47939e-37		7320	0
																										17292.9	0		17108.8	0		17472.5	0		14059.6	0		9276.89	0		8353.44	1.77736e-140		4141.93	9.09975e-39		7429.8	0
																										17552.3	0		17365.5	0		17734.6	0		14270.5	0		9416.04	0		8478.74	1.1855e-146		4204.06	1.58129e-40		7541.25	0
																										17815.6	0		17625.9	0		18000.6	0		14484.5	0		9557.28	0		8605.92	4.63619e-153		4267.12	2.33811e-42		7654.37	0
																										18082.8	0		17890.3	0		18270.6	0		14701.8	0		9700.64	0		8735.01	1.0444e-159		4331.12	2.92559e-44		7769.19	0
																										18354.1	0		18158.7	0		18544.7	0		14922.3	0		9846.15	0		8866.03	1.33075e-166		4396.09	3.08044e-46		7885.72	0
																										18629.4	0		18431.1	0		18822.8	0		15146.1	0		9993.84	0		8999.02	9.41158e-174		4462.03	2.71351e-48		8004.01	0
																										18908.8	0		18707.5	0		19105.2	0		15373.3	0		10143.7	0		9134.01	3.62355e-181		4528.96	1.98776e-50		8124.07	0
																										19192.4	0		18988.1	0		19391.7	0		15603.9	0		10295.9	0		9271.02	7.44404e-189		4596.9	1.20343e-52		8245.93	0
																										19480.3	0		19273	0		19682.6	0		15838	0		10450.3	0		9410.08	7.993e-197		4665.85	5.98306e-55		8369.62	0
																										19772.5	0		19562.1	0		19977.9	0		16075.6	0		10607.1	0		9551.23	4.39116e-205		4735.84	2.42667e-57		8495.16	0
																										20069.1	0		19855.5	0		20277.5	0		16316.7	0		10766.2	0		9694.5	1.20745e-213		4806.88	7.97497e-60		8622.59	0
																										20370.2	0		20153.3	0		20581.7	0		16561.5	0		10927.7	0		9839.92	1.62454e-222		4878.98	2.10877e-62		8751.93	0
																										20675.7	0		20455.6	0		20890.4	0		16809.9	0		11091.6	0		9987.52	1.04473e-231		4952.16	4.45418e-65		8883.21	0
																										20985.8	0		20762.5	0		21203.8	0		17062	0		11258	0		10137.3	3.13484e-241		5026.45	7.45934e-68		9016.46	0
																										21300.6	0		21073.9	0		21521.8	0		17318	0		11426.9	0		10289.4	4.28113e-251		5101.84	9.82837e-71		9151.7	0
																										21620.1	0		21390	0		21844.7	0		17577.7	0		11598.3	0		10443.7	2.59351e-261		5178.37	1.01079e-73		9288.98	0
																										21944.4	0		21710.8	0		22172.3	0		17841.4	0		11772.2	0		10600.4	6.78757e-272		5256.05	8.04773e-77		9428.31	0
																										22273.6	0		22036.5	0		22504.9	0		18109	0		11948.8	0		10759.4	7.46764e-283		5334.89	4.91871e-80		9569.74	0
																										22607.7	0		22367.1	0		22842.5	0		18380.6	0		12128.1	0		10920.8	3.35794e-294		5414.91	2.28773e-83		9713.29	0
																										22946.8	0		22702.6	0		23185.1	0		18656.4	0		12310	0		11084.6	5.99483e-306		5496.13	8.02461e-87		9858.98	0
																										23291	0		23043.1	0		23532.9	0		18936.2	0		12494.6	0		11250.9	0		5578.58	2.1032e-90		10006.9	0
																										23640.4	0		23388.7	0		23885.9	0		19220.2	0		12682	0		11419.6	0		5662.25	4.07959e-94		10157	0
																										23995	0		23739.6	0		24244.2	0		19508.5	0		12872.3	0		11590.9	0		5747.19	5.79886e-98		10309.3	0
																										24354.9	0		24095.7	0		24607.8	0		19801.2	0		13065.4	0		11764.8	0		5833.4	5.97913e-102		10464	0
																										24720.3	0		24457.1	0		24977	0		20098.2	0		13261.3	0		11941.3	0		5920.9	4.42527e-106		10620.9	0
																										25091.1	0		24824	0		25351.6	0		20399.7	0		13460.3	0		12120.4	0		6009.71	2.32565e-110		10780.2	0
																										25467.4	0		25196.3	0		25731.9	0		20705.7	0		13662.2	0		12302.2	0		6099.86	8.58218e-115		10941.9	0
																										25849.4	0		25574.3	0		26117.9	0		21016.2	0		13867.1	0		12486.7	0		6191.35	2.19835e-119		11106.1	0
																										26237.2	0		25957.9	0		26509.6	0		21331.5	0		14075.1	0		12674	0		6284.22	3.86263e-124		11272.7	0
																										26630.7	0		26347.3	0		26907.3	0		21651.5	0		14286.2	0		12864.1	0		6378.49	4.59866e-129		11441.8	0
																										27030.2	0		26742.5	0		27310.9	0		21976.2	0		14500.5	0		13057.1	0		6474.16	3.66313e-134		11613.4	0
																										27435.6	0		27143.6	0		27720.6	0		22305.9	0		14718	0		13252.9	0		6571.28	1.92703e-139		11787.6	0
																										27847.2	0		27550.8	0		28136.4	0		22640.5	0		14938.8	0		13451.7	0		6669.85	6.60541e-145		11964.4	0
																										28264.9	0		27964	0		28558.4	0		22980.1	0		15162.9	0		13653.5	0		6769.89	1.45502e-150		12143.9	0
																										28688.9	0		28383.5	0		28986.8	0		23324.8	0		15390.3	0		13858.3	0		6871.44	2.03042e-156		12326	0
																										29119.2	0		28809.2	0		29421.6	0		23674.6	0		15621.2	0		14066.2	0		6974.51	1.76869e-162		12510.9	0
																										29556	0		29241.4	0		29862.9	0		24029.8	0		15855.5	0		14277.2	0		7079.13	9.47251e-169		12698.6	0
																										29999.3	0		29680	0		30310.9	0		24390.2	0		16093.3	0		14491.3	0		7185.32	3.07057e-175		12889.1	0
																										30449.3	0		30125.2	0		30765.5	0		24756.1	0		16334.7	0		14708.7	0		7293.1	5.92783e-182		13082.4	0
																										30906.1	0		30577.1	0		31227	0		25127.4	0		16579.7	0		14929.3	0		7402.5	6.70282e-189		13278.6	0
																										31369.6	0		31035.7	0		31695.4	0		25504.3	0		16828.4	0		15153.3	0		7513.53	4.36357e-196		13477.8	0
																										31840.2	0		31501.3	0		32170.8	0		25886.9	0		17080.9	0		15380.6	0		7626.24	1.60678e-203		13680	0
																										32317.8	0		31973.8	0		32653.4	0		26275.2	0		17337.1	0		15611.3	0		7740.63	3.28597e-211		13885.2	0
																										32802.6	0		32453.4	0		33143.2	0		26669.3	0		17597.1	0		15845.5	0		7856.74	3.66257e-219		14093.4	0
																										33294.6	0		32940.2	0		33640.3	0		27069.4	0		17861.1	0		16083.1	0		7974.59	2.18217e-227		14304.8	0
																										33794	0		33434.3	0		34144.9	0		27475.4	0		18129	0		16324.4	0		8094.21	6.81198e-236		14519.4	0
																										34300.9	0		33935.8	0		34657.1	0		27887.5	0		18400.9	0		16569.3	0		8215.62	1.09138e-244		14737.2	0
																										34815.4	0		34444.8	0		35177	0		28305.8	0		18677	0		16817.8	0		8338.86	8.78518e-254		14958.3	0
																										35337.7	0		34961.5	0		35704.6	0		28730.4	0		18957.1	0		17070.1	0		8463.94	3.47589e-263		15182.6	0
																										35867.7	0		35485.9	0		36240.2	0		29161.4	0		19241.5	0		17326.1	0		8590.9	6.60839e-273		15410.4	0
																										36405.8	0		36018.2	0		36783.8	0		29598.8	0		19530.1	0		17586	0		8719.76	5.89803e-283		15641.5	0
																										36951.8	0		36558.5	0		37335.6	0		30042.8	0		19823	0		17849.8	0		8850.56	2.41243e-293		15876.2	0
																										37506.1	0		37106.9	0		37895.6	0		30493.4	0		20120.4	0		18117.5	0		8983.32	4.41135e-304		16114.3	0
																										38068.7	0		37663.5	0		38464	0		30950.8	0		20422.2	0		18389.3	0		9118.07	0		16356	0
																										38639.7	0		38228.4	0		39041	0		31415.1	0		20728.5	0		18665.1	0		9254.84	0		16601.4	0
																										39219.3	0		38801.9	0		39626.6	0		31886.3	0		21039.5	0		18945.1	0		9393.66	0		16850.4	0
																										39807.6	0		39383.9	0		40221	0		32364.6	0		21355.1	0		19229.3	0		9534.56	0		17103.1	0
																										40404.7	0		39974.6	0		40824.3	0		32850.1	0		21675.4	0		19517.7	0		9677.58	0		17359.7	0
																										41010.8	0		40574.3	0		41436.7	0		33342.8	0		22000.5	0		19810.5	0		9822.75	0		17620.1	0
																										41626	0		41182.9	0		42058.2	0		33843	0		22330.5	0		20107.7	0		9970.09	0		17884.4	0
																										42250.4	0		41800.6	0		42689.1	0		34350.6	0		22665.5	0		20409.3	0		10119.6	0		18152.6	0
																										42884.1	0		42427.6	0		43329.4	0		34865.9	0		23005.5	0		20715.4	0		10271.4	0		18424.9	0
																										43527.4	0		43064	0		43979.4	0		35388.9	0		23350.5	0		21026.2	0		10425.5	0		18701.3	0
																										44180.3	0		43710	0		44639.1	0		35919.7	0		23700.8	0		21341.5	0		10581.9	0		18981.8	0
																										44843	0		44365.6	0		45308.7	0		36458.5	0		24056.3	0		21661.7	0		10740.6	0		19266.6	0
																										45515.6	0		45031.1	0		45988.3	0		37005.4	0		24417.2	0		21986.6	0		10901.7	0		19555.6	0
																										46198.4	0		45706.6	0		46678.1	0		37560.5	0		24783.4	0		22316.4	0		11065.3	0		19848.9	0
																										46891.4	0		46392.2	0		47378.3	0		38123.9	0		25155.2	0		22651.1	0		11231.2	0		20146.6	0
																										47594.7	0		47088.1	0		48089	0		38695.7	0		25532.5	0		22990.9	0		11399.7	0		20448.8	0
																										48308.6	0		47794.4	0		48810.3	0		39276.2	0		25915.5	0		23335.8	0		11570.7	0		20755.6	0
																										49033.3	0		48511.3	0		49542.5	0		39865.3	0		26304.2	0		23685.8	0		11744.3	0		21066.9	0
																										49768.8	0		49239	0		50285.6	0		40463.3	0		26698.8	0		24041.1	0		11920.4	0		21382.9	0
																										50515.3	0		49977.6	0		51039.9	0		41070.2	0		27099.3	0		24401.7	0		12099.2	0		21703.6	0
																										51273	0		50727.2	0		51805.5	0		41686.3	0		27505.7	0		24767.7	0		12280.7	0		22029.2	0
																										52042.1	0		51488.1	0		52582.6	0		42311.6	0		27918.3	0		25139.2	0		12464.9	0		22359.6	0
																										52822.8	0		52260.5	0		53371.3	0		42946.2	0		28337.1	0		25516.3	0		12651.9	0		22695	0
																										53615.1	0		53044.4	0		54171.9	0		43590.4	0		28762.2	0		25899.1	0		12841.7	0		23035.4	0
																										54419.3	0		53840	0		54984.4	0		44244.3	0		29193.6	0		26287.6	0		13034.3	0		23381	0
																										55235.6	0		54647.6	0		55809.2	0		44908	0		29631.5	0		26681.9	0		13229.8	0		23731.7	0
																										56064.2	0		55467.4	0		56646.3	0		45581.6	0		30076	0		27082.1	0		13428.3	0		24087.7	0
																										56905.1	0		56299.4	0		57496	0		46265.3	0		30527.1	0		27488.3	0		13629.7	0		24449	0
																										57758.7	0		57143.9	0		58358.5	0		46959.3	0		30985	0		27900.7	0		13834.1	0		24815.7	0
																										58625.1	0		58001	0		59233.9	0		47663.7	0		31449.8	0		28319.2	0		14041.6	0		25188	0
																										59504.5	0		58871	0		60122.4	0		48378.6	0		31921.5	0		28744	0		14252.3	0		25565.8	0
																										60397	0		59754.1	0		61024.2	0		49104.3	0		32400.4	0		29175.1	0		14466.1	0		25949.3	0
																										61303	0		60650.4	0		61939.6	0		49840.9	0		32886.4	0		29612.7	0		14683	0		26338.5	0
																										62222.5	0		61560.2	0		62868.7	0		50588.5	0		33379.7	0		30056.9	0		14903.3	0		26733.6	0
																										63155.9	0		62483.6	0		63811.7	0		51347.3	0		33880.4	0		30507.8	0		15126.8	0		27134.6	0
																										64103.2	0		63420.8	0		64768.9	0		52117.5	0		34388.6	0		30965.4	0		15353.7	0		27541.6	0
																										65064.7	0		64372.1	0		65740.4	0		52899.3	0		34904.4	0		31429.9	0		15584	0		27954.7	0
																										66040.7	0		65337.7	0		66726.5	0		53692.8	0		35428	0		31901.3	0		15817.8	0		28374	0
																										67031.3	0		66317.8	0		67727.4	0		54498.2	0		35959.4	0		32379.9	0		16055.1	0		28799.7	0
																										68036.8	0		67312.5	0		68743.3	0		55315.6	0		36498.8	0		32865.6	0		16295.9	0		29231.6	0
																										69057.3	0		68322.2	0		69774.5	0		56145.4	0		37046.2	0		33358.5	0		16540.3	0		29670.1	0
																										70093.2	0		69347.1	0		70821.1	0		56987.5	0		37601.9	0		33858.9	0		16788.4	0		30115.2	0
																										71144.6	0		70387.3	0		71883.4	0		57842.4	0		38166	0		34366.8	0		17040.3	0		30566.9	0
																										72211.8	0		71443.1	0		72961.6	0		58710	0		38738.5	0		34882.3	0		17295.9	0		31025.4	0
																										73294.9	0		72514.7	0		74056.1	0		59590.6	0		39319.5	0		35405.5	0		17555.3	0		31490.8	0
																										74394.4	0		73602.4	0		75166.9	0		60484.5	0		39909.3	0		35936.6	0		17818.6	0		31963.1	0
																										75510.3	0		74706.5	0		76294.4	0		61391.8	0		40508	0		36475.7	0		18085.9	0		32442.6	0
																										76642.9	0		75827.1	0		77438.8	0		62312.7	0		41115.6	0		37022.8	0		18357.2	0		32929.2	0
																										77792.6	0		76964.5	0		78600.4	0		63247.3	0		41732.3	0		37578.2	0		18632.6	0		33423.2	0
																										78959.5	0		78119	0		79779.4	0		64196.1	0		42358.3	0		38141.8	0		18912.1	0		33924.5	0
																										80143.9	0		79290.7	0		80976.1	0		65159	0		42993.7	0		38714	0		19195.7	0		34433.4	0
																										81346	0		80480.1	0		82190.8	0		66136.4	0		43638.6	0		39294.7	0		19483.7	0		34949.9	0
																										82566.2	0		81687.3	0		83423.6	0		67128.4	0		44293.2	0		39884.1	0		19775.9	0		35474.1	0
																										83804.7	0		82912.6	0		84675	0		68135.4	0		44957.6	0		40482.3	0		20072.6	0		36006.2	0
																										85061.8	0		84156.3	0		85945.1	0		69157.4	0		45631.9	0		41089.6	0		20373.7	0		36546.3	0
																										86337.7	0		85418.6	0		87234.3	0		70194.7	0		46316.4	0		41705.9	0		20679.3	0		37094.5	0
																										87632.8	0		86699.9	0		88542.8	0		71247.7	0		47011.1	0		42331.5	0		20989.5	0		37651	0
																										88947.3	0		88000.4	0		89870.9	0		72316.4	0		47716.3	0		42966.5	0		21304.3	0		38215.7	0
																										90281.5	0		89320.4	0		91219	0		73401.1	0		48432.1	0		43611	0		21623.9	0		38789	0
																										91635.7	0		90660.2	0		92587.3	0		74502.1	0		49158.5	0		44265.1	0		21948.2	0		39370.8	0
																										93010.2	0		92020.1	0		93976.1	0		75619.7	0		49895.9	0		44929.1	0		22277.4	0		39961.3	0
																										94405.4	0		93400.4	0		95385.7	0		76754	0		50644.4	0		45603.1	0		22611.6	0		40560.8	0
																										95821.5	0		94801.4	0		96816.5	0		77905.3	0		51404	0		46287.1	0		22950.8	0		41169.2	0
																										97258.8	0		96223.5	0		98268.8	0		79073.9	0		52175.1	0		46981.4	0		23295	0		41786.7	0
																										98717.7	0		97666.8	0		99742.8	0		80260	0		52957.7	0		47686.1	0		23644.5	0		42413.5	0
																										100198	0		99131.8	0		101239	0		81463.9	0		53752.1	0		48401.4	0		23999.1	0		43049.7	0
																										101701	0		100619	0		102758	0		82685.8	0		54558.4	0		49127.4	0		24359.1	0		43695.5	0
																										103227	0		102128	0		104299	0		83926.1	0		55376.7	0		49864.4	0		24724.5	0		44350.9	0
																										104775	0		103660	0		105863	0		85185	0		56207.4	0		50612.3	0		25095.4	0		45016.2	0
																										106347	0		105215	0		107451	0		86462.8	0		57050.5	0		51371.5	0		25471.8	0		45691.4	0
																										107942	0		106793	0		109063	0		87759.7	0		57906.2	0		52142.1	0		25853.9	0		46376.8	0
																										109561	0		108395	0		110699	0		89076.1	0		58774.8	0		52924.2	0		26241.7	0		47072.4	0
																										111205	0		110021	0		112360	0		90412.3	0		59656.5	0		53718.1	0		26635.3	0		47778.5	0
																										112873	0		111671	0		114045	0		91768.4	0		60551.3	0		54523.8	0		27034.8	0		48495.2	0
																										114566	0		113346	0		115756	0		93145	0		61459.6	0		55341.7	0		27440.4	0		49222.6	0
																										116284	0		115047	0		117492	0		94542.1	0		62381.5	0		56171.8	0		27852	0		49961	0
																										118029	0		116772	0		119254	0		95960.3	0		63317.2	0		57014.4	0		28269.7	0		50710.4	0
																										119799	0		118524	0		121043	0		97399.7	0		64267	0		57869.6	0		28693.8	0		51471	0
																										121596	0		120302	0		122859	0		98860.7	0		65231	0		58737.7	0		29124.2	0		52243.1	0
																										123420	0		122106	0		124702	0		100344	0		66209.4	0		59618.7	0		29561.1	0		53026.7	0
																										125271	0		123938	0		126572	0		101849	0		67202.6	0		60513	0		30004.5	0		53822.1	0
																										127150	0		125797	0		128471	0		103376	0		68210.6	0		61420.7	0		30454.5	0		54629.5	0
																										129058	0		127684	0		130398	0		104927	0		69233.8	0		62342	0		30911.4	0		55448.9	0
																										130993	0		129599	0		132354	0		106501	0		70272.3	0		63277.1	0		31375	0		56280.7	0
																										132958	0		131543	0		134339	0		108099	0		71326.4	0		64226.3	0		31845.7	0		57124.9	0
																										134953	0		133516	0		136354	0		109720	0		72396.3	0		65189.7	0		32323.3	0		57981.7	0
																										136977	0		135519	0		138399	0		111366	0		73482.2	0		66167.5	0		32808.2	0		58851.5	0
																										139032	0		137552	0		140475	0		113036	0		74584.4	0		67160.1	0		33300.3	0		59734.2	0
																										141117	0		139615	0		142583	0		114732	0		75703.2	0		68167.5	0		33799.8	0		60630.2	0
																										143234	0		141709	0		144721	0		116453	0		76838.7	0		69190	0		34306.8	0		61539.7	0
																										145382	0		143835	0		146892	0		118200	0		77991.3	0		70227.8	0		34821.4	0		62462.8	0
																										147563	0		145992	0		149096	0		119973	0		79161.2	0		71281.2	0		35343.7	0		63399.7	0
																										149777	0		148182	0		151332	0		121772	0		80348.6	0		72350.5	0		35873.9	0		64350.7	0
																										152023	0		150405	0		153602	0		123599	0		81553.8	0		73435.7	0		36412	0		65316	0
																										154304	0		152661	0		155906	0		125453	0		82777.1	0		74537.2	0		36958.2	0		66295.7	0
																										156618	0		154951	0		158245	0		127335	0		84018.8	0		75655.3	0		37512.6	0		67290.2	0
																										158967	0		157275	0		160618	0		129245	0		85279.1	0		76790.1	0		38075.3	0		68299.5	0
																										161352	0		159634	0		163028	0		131183	0		86558.3	0		77942	0		38646.4	0		69324	0
																										163772	0		162029	0		165473	0		133151	0		87856.6	0		79111.1	0		39226.1	0		70363.9	0
																										166229	0		164459	0		167955	0		135148	0		89174.5	0		80297.8	0		39814.5	0		71419.3	0
																										168722	0		166926	0		170474	0		137175	0		90512.1	0		81502.3	0		40411.7	0		72490.6	0
																										171253	0		169430	0		173031	0		139233	0		91869.8	0		82724.8	0		41017.9	0		73578	0
																										173822	0		171972	0		175627	0		141322	0		93247.8	0		83965.7	0		41633.1	0		74681.7	0
																										176429	0		174551	0		178261	0		143441	0		94646.6	0		85225.1	0		42257.6	0		75801.9	0
																										179076	0		177169	0		180935	0		145593	0		96066.3	0		86503.5	0		42891.5	0		76938.9	0
																										181762	0		179827	0		183649	0		147777	0		97507.3	0		87801.1	0		43534.9	0		78093	0
																										184488	0		182524	0		186404	0		149994	0		98969.9	0		89118.1	0		44187.9	0		79264.4	0
																										187256	0		185262	0		189200	0		152244	0		100454	0		90454.9	0		44850.7	0		80453.4	0
																										190064	0		188041	0		192038	0		154527	0		101961	0		91811.7	0		45523.5	0		81660.2	0
																										192915	0		190862	0		194919	0		156845	0		103491	0		93188.9	0		46206.3	0		82885.1	0
																										195809	0		193725	0		197842	0		159198	0		105043	0		94586.7	0		46899.4	0		84128.3	0
																										198746	0		196631	0		200810	0		161586	0		106619	0		96005.5	0		47602.9	0		85390.3	0
																										201727	0		199580	0		203822	0		164009	0		108218	0		97445.6	0		48316.9	0		86671.1	0
																										204753	0		202574	0		206880	0		166470	0		109841	0		98907.3	0		49041.7	0		87971.2	0
																										207825	0		205612	0		209983	0		168967	0		111489	0		100391	0		49777.3	0		89290.7	0
																										210942	0		208697	0		213132	0		171501	0		113161	0		101897	0		50524	0		90630.1	0
																										214106	0		211827	0		216329	0		174074	0		114859	0		103425	0		51281.8	0		91989.6	0
																										217318	0		215004	0		219574	0		176685	0		116581	0		104977	0		52051.1	0		93369.4	0
																										220577	0		218229	0		222868	0		179335	0		118330	0		106551	0		52831.8	0		94769.9	0
																										223886	0		221503	0		226211	0		182025	0		120105	0		108149	0		53624.3	0		96191.5	0
																										227244	0		224825	0		229604	0		184755	0		121907	0		109772	0		54428.7	0		97634.4	0
																										230653	0		228198	0		233048	0		187527	0		123735	0		111418	0		55245.1	0		99098.9	0
																										234113	0		231621	0		236544	0		190340	0		125591	0		113090	0		56073.8	0		100585	0
																										237625	0		235095	0		240092	0		193195	0		127475	0		114786	0		56914.9	0		102094	0
																										241189	0		238622	0		243694	0		196093	0		129387	0		116508	0		57768.6	0		103626	0
																										244807	0		242201	0		247349	0		199034	0		131328	0		118255	0		58635.1	0		105180	0
																										248479	0		245834	0		251059	0		202020	0		133298	0		120029	0		59514.7	0		106758	0
																										252206	0		249521	0		254825	0		205050	0		135298	0		121830	0		60407.4	0		108359	0
																										255989	0		253264	0		258647	0		208126	0		137327	0		123657	0		61313.5	0		109984	0
																										259829	0		257063	0		262527	0		211248	0		139387	0		125512	0		62233.2	0		111634	0
																										263726	0		260919	0		266465	0		214416	0		141478	0		127395	0		63166.7	0		113309	0
																										267682	0		264833	0		270462	0		217633	0		143600	0		129305	0		64114.2	0		115008	0
																										271698	0		268805	0		274519	0		220897	0		145754	0		131245	0		65075.9	0		116733	0
																										275773	0		272837	0		278637	0		224210	0		147940	0		133214	0		66052.1	0		118484	0
																										279910	0		276930	0		282816	0		227574	0		150159	0		135212	0		67042.8	0		120262	0
																										284108	0		281084	0		287059	0		230987	0		152412	0		137240	0		68048.5	0		122066	0
																										288370	0		285300	0		291364	0		234452	0		154698	0		139299	0		69069.2	0		123897	0
																										292695	0		289580	0		295735	0		237969	0		157018	0		141388	0		70105.2	0		125755	0
																										297086	0		293923	0		300171	0		241538	0		159374	0		143509	0		71156.8	0		127641	0
																										301542	0		298332	0		304674	0		245161	0		161764	0		145662	0		72224.2	0		129556	0
																										306065	0		302807	0		309244	0		248839	0		164191	0		147847	0		73307.5	0		131499	0
																										310656	0		307349	0		313882	0		252571	0		166653	0		150064	0		74407.2	0		133472	0
																										315316	0		311960	0		318590	0		256360	0		169153	0		152315	0		75523.3	0		135474	0
																										320046	0		316639	0		323369	0		260205	0		171691	0		154600	0		76656.1	0		137506	0
																										324847	0		321389	0		328220	0		264108	0		174266	0		156919	0		77806	0		139569	0
																										329719	0		326209	0		333143	0		268070	0		176880	0		159273	0		78973	0		141662	0
																										334665	0		331103	0		338140	0		272091	0		179533	0		161662	0		80157.6	0		143787	0
																										339685	0		336069	0		343212	0		276173	0		182226	0		164087	0		81360	0		145944	0
																										344780	0		341110	0		348361	0		280315	0		184960	0		166548	0		82580.4	0		148133	0
																										349952	0		346227	0		353586	0		284520	0		187734	0		169046	0		83819.1	0		150355	0
																										355201	0		351420	0		358890	0		288788	0		190550	0		171582	0		85076.4	0		152610	0
																										360529	0		356691	0		364273	0		293119	0		193408	0		174156	0		86352.5	0		154899	0
																										365937	0		362042	0		369737	0		297516	0		196309	0		176768	0		87647.8	0		157223	0
																										371426	0		367472	0		375283	0		301979	0		199254	0		179420	0		88962.5	0		159581	0
																										376998	0		372985	0		380913	0		306509	0		202243	0		182111	0		90297	0		161975	0
																										382653	0		378579	0		386626	0		311106	0		205276	0		184843	0		91651.4	0		164405	0
																										388392	0		384258	0		392426	0		315773	0		208356	0		187615	0		93026.2	0		166871	0
																										394218	0		390022	0		398312	0		320509	0		211481	0		190429	0		94421.6	0		169374	0
																										400132	0		395872	0		404287	0		325317	0		214653	0		193286	0		95837.9	0		171914	0
																										406134	0		401810	0		410351	0		330197	0		217873	0		196185	0		97275.5	0		174493	0
																										412226	0		407837	0		416506	0		335150	0		221141	0		199128	0		98734.6	0		177111	0
																										418409	0		413955	0		422754	0		340177	0		224458	0		202115	0		100216	0		179767	0
																										424685	0		420164	0		429095	0		345280	0		227825	0		205147	0		101719	0		182464	0
																										431055	0		426467	0		435532	0		350459	0		231242	0		208224	0		103245	0		185201	0
																										437521	0		432864	0		442065	0		355716	0		234711	0		211347	0		104793	0		187979	0
																										444084	0		439357	0		448696	0		361052	0		238232	0		214517	0		106365	0		190798	0
																										450745	0		445947	0		455426	0		366467	0		241805	0		217735	0		107961	0		193660	0
																										457506	0		452636	0		462257	0		371964	0		245432	0		221001	0		109580	0		196565	0
																										464369	0		459426	0		469191	0		377544	0		249114	0		224316	0		111224	0		199514	0
																										471335	0		466317	0		476229	0		383207	0		252850	0		227681	0		112892	0		202506	0
																										478405	0		473312	0		483373	0		388955	0		256643	0		231096	0		114586	0		205544	0
																										485581	0		480412	0		490623	0		394789	0		260493	0		234563	0		116304	0		208627	0
																										492864	0		487618	0		497983	0		400711	0		264400	0		238081	0		118049	0		211757	0
																										500257	0		494932	0		505452	0		406722	0		268366	0		241652	0		119820	0		214933	0
																										507761	0		502356	0		513034	0		412823	0		272392	0		245277	0		121617	0		218157	0
																										515378	0		509891	0		520730	0		419015	0		276478	0		248956	0		123441	0		221429	0
																										523108	0		517540	0		528540	0		425300	0		280625	0		252690	0		125293	0		224751	0
																										530955	0		525303	0		536469	0		431680	0		284834	0		256481	0		127172	0		228122	0
																										538919	0		533182	0		544516	0		438155	0		289107	0		260328	0		129080	0		231544	0
																										547003	0		541180	0		552683	0		444727	0		293443	0		264233	0		131016	0		235017	0
																										555208	0		549298	0		560974	0		451398	0		297845	0		268196	0		132981	0		238542	0
																										563536	0		557537	0		569388	0		458169	0		302313	0		272219	0		134976	0		242120	0
																										571989	0		565900	0		577929	0		465042	0		306847	0		276303	0		137001	0		245752	0
																										580569	0		574389	0		586598	0		472017	0		311450	0		280447	0		139056	0		249438	0
																										589278	0		583005	0		595397	0		479098	0		316122	0		284654	0		141141	0		253180	0
																										598117	0		591750	0		604328	0		486284	0		320863	0		288924	0		143259	0		256978	0
																										607089	0		600626	0		613393	0		493578	0		325676	0		293258	0		145407	0		260832	0
																										616195	0		609636	0		622594	0		500982	0		330562	0		297656	0		147589	0		264745	0
																										625438	0		618780	0		631933	0		508497	0		335520	0		302121	0		149802	0		268716	0
																										634819	0		628062	0		641412	0		516124	0		340553	0		306653	0		152049	0		272747	0
																										644342	0		637483	0		651033	0		523866	0		345661	0		311253	0		154330	0		276838	0
																										654007	0		647045	0		660798	0		531724	0		350846	0		315922	0		156645	0		280991	0
																										663817	0		656751	0		670710	0		539700	0		356109	0		320661	0		158995	0		285205	0
																										673774	0		666602	0		680771	0		547795	0		361450	0		325470	0		161380	0		289483	0
																										683881	0		676601	0		690982	0		556012	0		366872	0		330352	0		163800	0		293826	0
																										694139	0		686750	0		701347	0		564353	0		372375	0		335308	0		166257	0		298233	0
																										704551	0		697051	0		711867	0		572818	0		377961	0		340337	0		168751	0		302707	0
																										715119	0		707507	0		722545	0		581410	0		383630	0		345442	0		171283	0		307247	0
																										725846	0		718119	0		733384	0		590131	0		389385	0		350624	0		173852	0		311856	0
																										736734	0		728891	0		744384	0		598983	0		395225	0		355883	0		176460	0		316534	0
																										747785	0		739825	0		755550	0		607968	0		401154	0		361222	0		179106	0		321282	0
																										759002	0		750922	0		766883	0		617087	0		407171	0		366640	0		181793	0		326101	0
																										770387	0		762186	0		778387	0		626344	0		413279	0		372140	0		184520	0		330992	0
																										781942	0		773619	0		790062	0		635739	0		419478	0		377722	0		187288	0		335957	0
																										793672	0		785223	0		801913	0		645275	0		425770	0		383388	0		190097	0		340997	0
																										805577	0		797001	0		813942	0		654954	0		432157	0		389138	0		192948	0		346112	0
																										817660	0		808956	0		826151	0		664778	0		438639	0		394975	0		195843	0		351303	0
																										829925	0		821091	0		838543	0		674750	0		445219	0		400900	0		198780	0		356573	0
																										842374	0		833407	0		851122	0		684871	0		451897	0		406914	0		201762	0		361922	0
																										855010	0		845908	0		863888	0		695144	0		458675	0		413017	0		204788	0		367350	0
																										867835	0		858597	0		876847	0		705572	0		465555	0		419213	0		207860	0		372861	0
																										880852	0		871476	0		889999	0		716155	0		472539	0		425501	0		210978	0		378454	0
																										894065	0		884548	0		903349	0		726898	0		479627	0		431883	0		214143	0		384130	0
																										907476	0		897816	0		916900	0		737801	0		486821	0		438361	0		217355	0		389892	0
																										921088	0		911283	0		930653	0		748868	0		494124	0		444937	0		220615	0		395741	0
																										934905	0		924953	0		944613	0		760101	0		501535	0		451611	0		223925	0		401677	0
																										948928	0		938827	0		958782	0		771503	0		509058	0		458385	0		227283	0		407702	0
																										963162	0		952909	0		973164	0		783075	0		516694	0		465261	0		230693	0		413817	0
																										977609	0		967203	0		987761	0		794821	0		524445	0		472240	0		234153	0		420025	0
																										992274	0		981711	0		1.00258e+06	0		806744	0		532311	0		479323	0		237665	0		426325	0
																										1.00716e+06	0		996437	0		1.01762e+06	0		818845	0		540296	0		486513	0		241230	0		432720	0
																										1.02227e+06	0		1.01138e+06	0		1.03288e+06	0		831127	0		548400	0		493811	0		244849	0		439211	0
																										1.0376e+06	0		1.02655e+06	0		1.04837e+06	0		843594	0		556626	0		501218	0		248522	0		445799	0
																										1.05316e+06	0		1.04195e+06	0		1.0641e+06	0		856248	0		564976	0		508736	0		252249	0		452486	0
																										1.06896e+06	0		1.05758e+06	0		1.08006e+06	0		869092	0		573451	0		516367	0		256033	0		459273	0
																										1.08499e+06	0		1.07345e+06	0		1.09626e+06	0		882128	0		582052	0		524113	0		259874	0		466162	0
																										1.10127e+06	0		1.08955e+06	0		1.11271e+06	0		895360	0		590783	0		531975	0		263772	0		473155	0
																										1.11779e+06	0		1.10589e+06	0		1.1294e+06	0		908791	0		599645	0		539954	0		267728	0		480252	0
																										1.13456e+06	0		1.12248e+06	0		1.14634e+06	0		922422	0		608639	0		548054	0		271744	0		487456	0
																										1.15157e+06	0		1.13932e+06	0		1.16353e+06	0		936259	0		617769	0		556274	0		275820	0		494768	0
																										1.16885e+06	0		1.15641e+06	0		1.18099e+06	0		950303	0		627036	0		564618	0		279958	0		502189	0
																										1.18638e+06	0		1.17375e+06	0		1.1987e+06	0		964557	0		636441	0		573088	0		284157	0		509722	0
																										1.20418e+06	0		1.19136e+06	0		1.21668e+06	0		979026	0		645988	0		581684	0		288419	0		517368	0
																										1.22224e+06	0		1.20923e+06	0		1.23493e+06	0		993711	0		655678	0		590409	0		292746	0		525128	0
																										1.24057e+06	0		1.22737e+06	0		1.25345e+06	0		1.00862e+06	0		665513	0		599265	0		297137	0		533005	0
																										1.25918e+06	0		1.24578e+06	0		1.27226e+06	0		1.02375e+06	0		675495	0		608254	0		301594	0		541000	0
																										1.27807e+06	0		1.26446e+06	0		1.29134e+06	0		1.0391e+06	0		685628	0		617378	0		306118	0		549115	0
																										1.29724e+06	0		1.28343e+06	0		1.31071e+06	0		1.05469e+06	0		695912	0		626639	0		310710	0		557352	0
																										1.3167e+06	0		1.30268e+06	0		1.33037e+06	0		1.07051e+06	0		706351	0		636039	0		315370	0		565712	0
																										1.33645e+06	0		1.32222e+06	0		1.35033e+06	0		1.08657e+06	0		716946	0		645579	0		320101	0		574198	0
																										1.3565e+06	0		1.34206e+06	0		1.37058e+06	0		1.10287e+06	0		727700	0		655263	0		324902	0		582811	0
																										1.37684e+06	0		1.36219e+06	0		1.39114e+06	0		1.11941e+06	0		738616	0		665092	0		329776	0		591553	0
																										1.3975e+06	0		1.38262e+06	0		1.41201e+06	0		1.1362e+06	0		749695	0		675068	0		334723	0		600426	0
																										1.41846e+06	0		1.40336e+06	0		1.43319e+06	0		1.15324e+06	0		760941	0		685194	0		339743	0		609433	0
																										1.43973e+06	0		1.42441e+06	0		1.45469e+06	0		1.17054e+06	0		772355	0		695472	0		344840	0		618574	0
																										1.46133e+06	0		1.44577e+06	0		1.47651e+06	0		1.1881e+06	0		783940	0		705904	0		350012	0		627853	0
																										1.48325e+06	0		1.46746e+06	0		1.49865e+06	0		1.20592e+06	0		795699	0		716493	0		355262	0		637271	0
																										1.5055e+06	0		1.48947e+06	0		1.52113e+06	0		1.22401e+06	0		807635	0		727240	0		360591	0		646830	0
																										1.52808e+06	0		1.51182e+06	0		1.54395e+06	0		1.24237e+06	0		819749	0		738149	0		366000	0		656532	0
																										1.551e+06	0		1.53449e+06	0		1.56711e+06	0		1.261e+06	0		832045	0		749221	0		371490	0		666380	0
																										1.57427e+06	0		1.55751e+06	0		1.59062e+06	0		1.27992e+06	0		844526	0		760459	0		377062	0		676376	0
																										1.59788e+06	0		1.58087e+06	0		1.61448e+06	0		1.29912e+06	0		857194	0		771866	0		382718	0		686522	0
																										1.62185e+06	0		1.60459e+06	0		1.63869e+06	0		1.31861e+06	0		870052	0		783444	0		388459	0		696819	0
																										1.64618e+06	0		1.62865e+06	0		1.66327e+06	0		1.33838e+06	0		883103	0		795196	0		394286	0		707272	0
																										1.67087e+06	0		1.65308e+06	0		1.68822e+06	0		1.35846e+06	0		896349	0		807124	0		400200	0		717881	0
																										1.69593e+06	0		1.67788e+06	0		1.71355e+06	0		1.37884e+06	0		909794	0		819231	0		406203	0		728649	0
																										1.72137e+06	0		1.70305e+06	0		1.73925e+06	0		1.39952e+06	0		923441	0		831519	0		412296	0		739579	0
																										1.74719e+06	0		1.72859e+06	0		1.76534e+06	0		1.42051e+06	0		937293	0		843992	0		418481	0		750672	0
																										1.7734e+06	0		1.75452e+06	0		1.79182e+06	0		1.44182e+06	0		951352	0		856652	0		424758	0		761933	0
																										1.8e+06	0		1.78084e+06	0		1.81869e+06	0		1.46345e+06	0		965623	0		869501	0		431129	0		773362	0
																										1.827e+06	0		1.80755e+06	0		1.84597e+06	0		1.4854e+06	0		980107	0		882544	0		437596	0		784962	0
																										1.85441e+06	0		1.83467e+06	0		1.87366e+06	0		1.50768e+06	0		994809	0		895782	0		444160	0		796736	0
																										1.88222e+06	0		1.86219e+06	0		1.90177e+06	0		1.5303e+06	0		1.00973e+06	0		909219	0		450823	0		808687	0
																										1.91046e+06	0		1.89012e+06	0		1.9303e+06	0		1.55325e+06	0		1.02488e+06	0		922857	0		457585	0		820818	0
																										1.93911e+06	0		1.91847e+06	0		1.95925e+06	0		1.57655e+06	0		1.04025e+06	0		936700	0		464449	0		833130	0
																										1.9682e+06	0		1.94725e+06	0		1.98864e+06	0		1.6002e+06	0		1.05585e+06	0		950751	0		471416	0		845627	0
																										1.99772e+06	0		1.97646e+06	0		2.01847e+06	0		1.6242e+06	0		1.07169e+06	0		965012	0		478487	0		858311	0
																										2.02769e+06	0		2.0061e+06	0		2.04875e+06	0		1.64856e+06	0		1.08777e+06	0		979487	0		485664	0		871186	0
																										2.0581e+06	0		2.0362e+06	0		2.07948e+06	0		1.67329e+06	0		1.10408e+06	0		994179	0		492949	0		884254	0
																										2.08898e+06	0		2.06674e+06	0		2.11067e+06	0		1.69839e+06	0		1.12064e+06	0		1.00909e+06	0		500343	0		897518	0
																										2.12031e+06	0		2.09774e+06	0		2.14233e+06	0		1.72387e+06	0		1.13745e+06	0		1.02423e+06	0		507848	0		910980	0
																										2.15212e+06	0		2.12921e+06	0		2.17446e+06	0		1.74972e+06	0		1.15452e+06	0		1.03959e+06	0		515466	0		924645	0
																										2.1844e+06	0		2.16114e+06	0		2.20708e+06	0		1.77597e+06	0		1.17183e+06	0		1.05519e+06	0		523198	0		938515	0
																										2.21716e+06	0		2.19356e+06	0		2.24019e+06	0		1.80261e+06	0		1.18941e+06	0		1.07101e+06	0		531046	0		952592	0
																										2.25042e+06	0		2.22647e+06	0		2.27379e+06	0		1.82965e+06	0		1.20725e+06	0		1.08708e+06	0		539012	0		966881	0
																										2.28418e+06	0		2.25986e+06	0		2.3079e+06	0		1.85709e+06	0		1.22536e+06	0		1.10338e+06	0		547097	0		981385	0
																										2.31844e+06	0		2.29376e+06	0		2.34252e+06	0		1.88495e+06	0		1.24374e+06	0		1.11994e+06	0		555303	0		996105	0
																										2.35322e+06	0		2.32817e+06	0		2.37765e+06	0		1.91322e+06	0		1.2624e+06	0		1.13673e+06	0		563633	0		1.01105e+06	0
																										2.38851e+06	0		2.36309e+06	0		2.41332e+06	0		1.94192e+06	0		1.28133e+06	0		1.15379e+06	0		572088	0		1.02621e+06	0
																										2.42434e+06	0		2.39854e+06	0		2.44952e+06	0		1.97105e+06	0		1.30055e+06	0		1.17109e+06	0		580669	0		1.04161e+06	0
																										2.46071e+06	0		2.43451e+06	0		2.48626e+06	0		2.00062e+06	0		1.32006e+06	0		1.18866e+06	0		589379	0		1.05723e+06	0
																										2.49762e+06	0		2.47103e+06	0		2.52355e+06	0		2.03063e+06	0		1.33986e+06	0		1.20649e+06	0		598220	0		1.07309e+06	0
																										2.53508e+06	0		2.5081e+06	0		2.56141e+06	0		2.06109e+06	0		1.35996e+06	0		1.22459e+06	0		607193	0		1.08918e+06	0
																										2.57311e+06	0		2.54572e+06	0		2.59983e+06	0		2.092e+06	0		1.38036e+06	0		1.24295e+06	0		616301	0		1.10552e+06	0
																										2.61171e+06	0		2.5839e+06	0		2.63883e+06	0		2.12338e+06	0		1.40107e+06	0		1.2616e+06	0		625545	0		1.12211e+06	0
																										2.65088e+06	0		2.62266e+06	0		2.67841e+06	0		2.15523e+06	0		1.42208e+06	0		1.28052e+06	0		634928	0		1.13894e+06	0
																										2.69064e+06	0		2.662e+06	0		2.71858e+06	0		2.18756e+06	0		1.44341e+06	0		1.29973e+06	0		644452	0		1.15602e+06	0
																										2.731e+06	0		2.70193e+06	0		2.75936e+06	0		2.22038e+06	0		1.46506e+06	0		1.31923e+06	0		654119	0		1.17336e+06	0
																										2.77197e+06	0		2.74246e+06	0		2.80075e+06	0		2.25368e+06	0		1.48704e+06	0		1.33902e+06	0		663931	0		1.19096e+06	0
																										2.81355e+06	0		2.7836e+06	0		2.84277e+06	0		2.28749e+06	0		1.50935e+06	0		1.3591e+06	0		673890	0		1.20883e+06	0
																										2.85575e+06	0		2.82535e+06	0		2.88541e+06	0		2.3218e+06	0		1.53199e+06	0		1.37949e+06	0		683998	0		1.22696e+06	0
																										2.89859e+06	0		2.86773e+06	0		2.92869e+06	0		2.35663e+06	0		1.55497e+06	0		1.40018e+06	0		694258	0		1.24536e+06	0
																										2.94207e+06	0		2.91075e+06	0		2.97262e+06	0		2.39197e+06	0		1.57829e+06	0		1.42118e+06	0		704672	0		1.26404e+06	0
																										2.9862e+06	0		2.95441e+06	0		3.01721e+06	0		2.42785e+06	0		1.60196e+06	0		1.4425e+06	0		715242	0		1.283e+06	0
																										3.03099e+06	0		2.99873e+06	0		3.06247e+06	0		2.46427e+06	0		1.62599e+06	0		1.46414e+06	0		725971	0		1.30225e+06	0
																										3.07646e+06	0		3.04371e+06	0		3.1084e+06	0		2.50124e+06	0		1.65038e+06	0		1.4861e+06	0		736860	0		1.32178e+06	0
																										3.1226e+06	0		3.08936e+06	0		3.15503e+06	0		2.53875e+06	0		1.67514e+06	0		1.50839e+06	0		747913	0		1.34161e+06	0
																										3.16944e+06	0		3.1357e+06	0		3.20235e+06	0		2.57684e+06	0		1.70027e+06	0		1.53102e+06	0		759132	0		1.36173e+06	0
																										3.21698e+06	0		3.18274e+06	0		3.25039e+06	0		2.61549e+06	0		1.72577e+06	0		1.55398e+06	0		770519	0		1.38216e+06	0
																										3.26524e+06	0		3.23048e+06	0		3.29915e+06	0		2.65472e+06	0		1.75166e+06	0		1.57729e+06	0		782077	0		1.40289e+06	0
																										3.31422e+06	0		3.27894e+06	0		3.34863e+06	0		2.69454e+06	0		1.77793e+06	0		1.60095e+06	0		793808	0		1.42394e+06	0
																										3.36393e+06	0		3.32812e+06	0		3.39886e+06	0		2.73496e+06	0		1.8046e+06	0		1.62497e+06	0		805715	0		1.44529e+06	0
																										3.41439e+06	0		3.37804e+06	0		3.44984e+06	0		2.77598e+06	0		1.83167e+06	0		1.64934e+06	0		817801	0		1.46697e+06	0
																										3.4656e+06	0		3.42871e+06	0		3.50159e+06	0		2.81762e+06	0		1.85915e+06	0		1.67408e+06	0		830068	0		1.48898e+06	0
																										3.51759e+06	0		3.48014e+06	0		3.55412e+06	0		2.85989e+06	0		1.88703e+06	0		1.69919e+06	0		842519	0		1.51131e+06	0
																										3.57035e+06	0		3.53235e+06	0		3.60743e+06	0		2.90279e+06	0		1.91534e+06	0		1.72468e+06	0		855157	0		1.53398e+06	0
																										3.62391e+06	0		3.58533e+06	0		3.66154e+06	0		2.94633e+06	0		1.94407e+06	0		1.75055e+06	0		867984	0		1.55699e+06	0
																										3.67827e+06	0		3.63911e+06	0		3.71646e+06	0		2.99052e+06	0		1.97323e+06	0		1.77681e+06	0		881004	0		1.58035e+06	0
																										3.73344e+06	0		3.6937e+06	0		3.77221e+06	0		3.03538e+06	0		2.00283e+06	0		1.80346e+06	0		894219	0		1.60405e+06	0
																										3.78944e+06	0		3.7491e+06	0		3.82879e+06	0		3.08091e+06	0		2.03287e+06	0		1.83051e+06	0		907632	0		1.62811e+06	0
																										3.84628e+06	0		3.80534e+06	0		3.88622e+06	0		3.12713e+06	0		2.06336e+06	0		1.85797e+06	0		921246	0		1.65254e+06	0
																										3.90398e+06	0		3.86242e+06	0		3.94452e+06	0		3.17403e+06	0		2.09431e+06	0		1.88584e+06	0		935065	0		1.67732e+06	0
																										3.96254e+06	0		3.92036e+06	0		4.00369e+06	0		3.22164e+06	0		2.12573e+06	0		1.91413e+06	0		949091	0		1.70248e+06	0
																										4.02198e+06	0		3.97916e+06	0		4.06374e+06	0		3.26997e+06	0		2.15761e+06	0		1.94284e+06	0		963327	0		1.72802e+06	0
																										4.0823e+06	0		4.03885e+06	0		4.1247e+06	0		3.31902e+06	0		2.18998e+06	0		1.97198e+06	0		977777	0		1.75394e+06	0
																										4.14354e+06	0		4.09943e+06	0		4.18657e+06	0		3.3688e+06	0		2.22283e+06	0		2.00156e+06	0		992444	0		1.78025e+06	0
																										4.20569e+06	0		4.16092e+06	0		4.24937e+06	0		3.41933e+06	0		2.25617e+06	0		2.03158e+06	0		1.00733e+06	0		1.80695e+06	0
																										4.26878e+06	0		4.22334e+06	0		4.31311e+06	0		3.47062e+06	0		2.29001e+06	0		2.06206e+06	0		1.02244e+06	0		1.83406e+06	0
																										4.33281e+06	0		4.28669e+06	0		4.3778e+06	0		3.52268e+06	0		2.32436e+06	0		2.09299e+06	0		1.03778e+06	0		1.86157e+06	0
																										4.3978e+06	0		4.35099e+06	0		4.44347e+06	0		3.57552e+06	0		2.35923e+06	0		2.12438e+06	0		1.05334e+06	0		1.88949e+06	0
																										4.46377e+06	0		4.41625e+06	0		4.51012e+06	0		3.62916e+06	0		2.39462e+06	0		2.15625e+06	0		1.06914e+06	0		1.91783e+06	0
																										4.53073e+06	0		4.4825e+06	0		4.57777e+06	0		3.68359e+06	0		2.43054e+06	0		2.18859e+06	0		1.08518e+06	0		1.9466e+06	0
																										4.59869e+06	0		4.54973e+06	0		4.64644e+06	0		3.73885e+06	0		2.46699e+06	0		2.22142e+06	0		1.10146e+06	0		1.9758e+06	0
																										4.66767e+06	0		4.61798e+06	0		4.71614e+06	0		3.79493e+06	0		2.504e+06	0		2.25474e+06	0		1.11798e+06	0		2.00544e+06	0
																										4.73768e+06	0		4.68725e+06	0		4.78688e+06	0		3.85186e+06	0		2.54156e+06	0		2.28856e+06	0		1.13475e+06	0		2.03552e+06	0
																										4.80875e+06	0		4.75756e+06	0		4.85868e+06	0		3.90963e+06	0		2.57968e+06	0		2.32289e+06	0		1.15177e+06	0		2.06605e+06	0
																										4.88088e+06	0		4.82892e+06	0		4.93156e+06	0		3.96828e+06	0		2.61838e+06	0		2.35774e+06	0		1.16905e+06	0		2.09704e+06	0
																										4.95409e+06	0		4.90136e+06	0		5.00554e+06	0		4.0278e+06	0		2.65765e+06	0		2.3931e+06	0		1.18658e+06	0		2.1285e+06	0
																										5.0284e+06	0		4.97488e+06	0		5.08062e+06	0		4.08822e+06	0		2.69752e+06	0		2.429e+06	0		1.20438e+06	0		2.16043e+06	0
																										5.10383e+06	0		5.0495e+06	0		5.15683e+06	0		4.14954e+06	0		2.73798e+06	0		2.46543e+06	0		1.22245e+06	0		2.19283e+06	0
																										5.18039e+06	0		5.12524e+06	0		5.23418e+06	0		4.21179e+06	0		2.77905e+06	0		2.50241e+06	0		1.24079e+06	0		2.22573e+06	0
																										5.25809e+06	0		5.20212e+06	0		5.31269e+06	0		4.27496e+06	0		2.82074e+06	0		2.53995e+06	0		1.2594e+06	0		2.25911e+06	0
																										5.33696e+06	0		5.28015e+06	0		5.39238e+06	0		4.33909e+06	0		2.86305e+06	0		2.57805e+06	0		1.27829e+06	0		2.293e+06	0
																										5.41702e+06	0		5.35935e+06	0		5.47327e+06	0		4.40417e+06	0		2.90599e+06	0		2.61672e+06	0		1.29746e+06	0		2.32739e+06	0
																										5.49827e+06	0		5.43974e+06	0		5.55537e+06	0		4.47024e+06	0		2.94958e+06	0		2.65597e+06	0		1.31692e+06	0		2.3623e+06	0
																										5.58075e+06	0		5.52134e+06	0		5.6387e+06	0		4.53729e+06	0		2.99383e+06	0		2.69581e+06	0		1.33668e+06	0		2.39774e+06	0
																										5.66446e+06	0		5.60416e+06	0		5.72328e+06	0		4.60535e+06	0		3.03873e+06	0		2.73625e+06	0		1.35673e+06	0		2.4337e+06	0
																										5.74943e+06	0		5.68822e+06	0		5.80913e+06	0		4.67443e+06	0		3.08431e+06	0		2.77729e+06	0		1.37708e+06	0		2.47021e+06	0
																										5.83567e+06	0		5.77355e+06	0		5.89627e+06	0		4.74454e+06	0		3.13058e+06	0		2.81895e+06	0		1.39774e+06	0		2.50726e+06	0
																										5.9232e+06	0		5.86015e+06	0		5.98471e+06	0		4.81571e+06	0		3.17754e+06	0		2.86124e+06	0		1.4187e+06	0		2.54487e+06	0
																										6.01205e+06	0		5.94805e+06	0		6.07448e+06	0		4.88795e+06	0		3.2252e+06	0		2.90415e+06	0		1.43998e+06	0		2.58305e+06	0
																										6.10223e+06	0		6.03727e+06	0		6.1656e+06	0		4.96127e+06	0		3.27358e+06	0		2.94772e+06	0		1.46158e+06	0		2.62179e+06	0
																										6.19376e+06	0		6.12783e+06	0		6.25808e+06	0		5.03569e+06	0		3.32268e+06	0		2.99193e+06	0		1.48351e+06	0		2.66112e+06	0
																										6.28667e+06	0		6.21975e+06	0		6.35195e+06	0		5.11122e+06	0		3.37252e+06	0		3.03681e+06	0		1.50576e+06	0		2.70103e+06	0
																										6.38097e+06	0		6.31304e+06	0		6.44723e+06	0		5.18789e+06	0		3.42311e+06	0		3.08236e+06	0		1.52834e+06	0		2.74155e+06	0
																										6.47668e+06	0		6.40774e+06	0		6.54394e+06	0		5.26571e+06	0		3.47446e+06	0		3.1286e+06	0		1.55127e+06	0		2.78267e+06	0
																										6.57383e+06	0		6.50386e+06	0		6.6421e+06	0		5.34469e+06	0		3.52657e+06	0		3.17553e+06	0		1.57454e+06	0		2.82441e+06	0
																										6.67244e+06	0		6.60141e+06	0		6.74173e+06	0		5.42486e+06	0		3.57947e+06	0		3.22316e+06	0		1.59816e+06	0		2.86678e+06	0
																										6.77253e+06	0		6.70044e+06	0		6.84286e+06	0		5.50624e+06	0		3.63317e+06	0		3.27151e+06	0		1.62213e+06	0		2.90978e+06	0
																										6.87412e+06	0		6.80094e+06	0		6.9455e+06	0		5.58883e+06	0		3.68766e+06	0		3.32058e+06	0		1.64646e+06	0		2.95343e+06	0
																										6.97723e+06	0		6.90296e+06	0		7.04968e+06	0		5.67266e+06	0		3.74298e+06	0		3.37039e+06	0		1.67116e+06	0		2.99773e+06	0
																										7.08189e+06	0		7.0065e+06	0		7.15543e+06	0		5.75775e+06	0		3.79912e+06	0		3.42095e+06	0		1.69623e+06	0		3.0427e+06	0
																										7.18812e+06	0		7.1116e+06	0		7.26276e+06	0		5.84412e+06	0		3.85611e+06	0		3.47226e+06	0		1.72167e+06	0		3.08834e+06	0
																										7.29594e+06	0		7.21827e+06	0		7.3717e+06	0		5.93178e+06	0		3.91395e+06	0		3.52434e+06	0		1.74749e+06	0		3.13466e+06	0
																										7.40538e+06	0		7.32655e+06	0		7.48228e+06	0		6.02076e+06	0		3.97266e+06	0		3.57721e+06	0		1.77371e+06	0		3.18168e+06	0
																										7.51646e+06	0		7.43644e+06	0		7.59451e+06	0		6.11107e+06	0		4.03225e+06	0		3.63087e+06	0		1.80031e+06	0		3.22941e+06	0
																										7.6292e+06	0		7.54799e+06	0		7.70843e+06	0		6.20274e+06	0		4.09273e+06	0		3.68533e+06	0		1.82732e+06	0		3.27785e+06	0
																										7.74364e+06	0		7.66121e+06	0		7.82406e+06	0		6.29578e+06	0		4.15413e+06	0		3.74061e+06	0		1.85473e+06	0		3.32701e+06	0
																										7.8598e+06	0		7.77613e+06	0		7.94142e+06	0		6.39021e+06	0		4.21644e+06	0		3.79672e+06	0		1.88255e+06	0		3.37692e+06	0
																										7.97769e+06	0		7.89277e+06	0		8.06054e+06	0		6.48607e+06	0		4.27968e+06	0		3.85367e+06	0		1.91079e+06	0		3.42757e+06	0
																										8.09736e+06	0		8.01116e+06	0		8.18145e+06	0		6.58336e+06	0		4.34388e+06	0		3.91148e+06	0		1.93945e+06	0		3.47899e+06	0
																										8.21882e+06	0		8.13133e+06	0		8.30417e+06	0		6.68211e+06	0		4.40904e+06	0		3.97015e+06	0		1.96854e+06	0		3.53117e+06	0
																										8.3421e+06	0		8.2533e+06	0		8.42873e+06	0		6.78234e+06	0		4.47517e+06	0		4.0297e+06	0		1.99807e+06	0		3.58414e+06	0
																										8.46723e+06	0		8.3771e+06	0		8.55516e+06	0		6.88407e+06	0		4.5423e+06	0		4.09015e+06	0		2.02804e+06	0		3.6379e+06	0
																										8.59424e+06	0		8.50276e+06	0		8.68349e+06	0		6.98734e+06	0		4.61043e+06	0		4.1515e+06	0		2.05846e+06	0		3.69247e+06	0
																										8.72316e+06	0		8.6303e+06	0		8.81374e+06	0		7.09215e+06	0		4.67959e+06	0		4.21377e+06	0		2.08934e+06	0		3.74786e+06	0
																										8.854e+06	0		8.75975e+06	0		8.94595e+06	0		7.19853e+06	0		4.74978e+06	0		4.27698e+06	0		2.12068e+06	0		3.80408e+06	0
																										8.98681e+06	0		8.89115e+06	0		9.08014e+06	0		7.30651e+06	0		4.82103e+06	0		4.34113e+06	0		2.15249e+06	0		3.86114e+06	0
																										9.12161e+06	0		9.02452e+06	0		9.21634e+06	0		7.4161e+06	0		4.89335e+06	0		4.40625e+06	0		2.18477e+06	0		3.91905e+06	0
																										9.25844e+06	0		9.15988e+06	0		9.35458e+06	0		7.52735e+06	0		4.96675e+06	0		4.47234e+06	0		2.21754e+06	0		3.97784e+06	0
																										9.39732e+06	0		9.29728e+06	0		9.4949e+06	0		7.64026e+06	0		5.04125e+06	0		4.53943e+06	0		2.25081e+06	0		4.03751e+06	0
																										9.53828e+06	0		9.43674e+06	0		9.63732e+06	0		7.75486e+06	0		5.11687e+06	0		4.60752e+06	0		2.28457e+06	0		4.09807e+06	0
																										9.68135e+06	0		9.57829e+06	0		9.78188e+06	0		7.87118e+06	0		5.19362e+06	0		4.67663e+06	0		2.31884e+06	0		4.15954e+06	0
																										9.82657e+06	0		9.72197e+06	0		9.92861e+06	0		7.98925e+06	0		5.27152e+06	0		4.74678e+06	0		2.35362e+06	0		4.22193e+06	0
																										9.97397e+06	0		9.8678e+06	0		1.00775e+07	0		8.10909e+06	0		5.3506e+06	0		4.81798e+06	0		2.38893e+06	0		4.28526e+06	0
																										1.01236e+07	0		1.00158e+07	0		1.02287e+07	0		8.23073e+06	0		5.43086e+06	0		4.89025e+06	0		2.42476e+06	0		4.34954e+06	0
																										1.02754e+07	0		1.0166e+07	0		1.03821e+07	0		8.35419e+06	0		5.51232e+06	0		4.96361e+06	0		2.46113e+06	0		4.41478e+06	0
																										1.04296e+07	0		1.03185e+07	0		1.05379e+07	0		8.4795e+06	0		5.595e+06	0		5.03806e+06	0		2.49805e+06	0		4.48101e+06	0
																										1.0586e+07	0		1.04733e+07	0		1.06959e+07	0		8.60669e+06	0		5.67893e+06	0		5.11363e+06	0		2.53552e+06	0		4.54822e+06	0
																										1.07448e+07	0		1.06304e+07	0		1.08564e+07	0		8.73579e+06	0		5.76411e+06	0		5.19034e+06	0		2.57355e+06	0		4.61644e+06	0
																										1.0906e+07	0		1.07899e+07	0		1.10192e+07	0		8.86683e+06	0		5.85057e+06	0		5.26819e+06	0		2.61215e+06	0		4.68569e+06	0
																										1.10696e+07	0		1.09517e+07	0		1.11845e+07	0		8.99983e+06	0		5.93833e+06	0		5.34721e+06	0		2.65134e+06	0		4.75598e+06	0
																										1.12356e+07	0		1.1116e+07	0		1.13523e+07	0		9.13483e+06	0		6.02741e+06	0		5.42742e+06	0		2.69111e+06	0		4.82732e+06	0
																										1.14041e+07	0		1.12827e+07	0		1.15226e+07	0		9.27185e+06	0		6.11782e+06	0		5.50883e+06	0		2.73147e+06	0		4.89973e+06	0
																										1.15752e+07	0		1.1452e+07	0		1.16954e+07	0		9.41093e+06	0		6.20959e+06	0		5.59146e+06	0		2.77245e+06	0		4.97322e+06	0
																										1.17488e+07	0		1.16238e+07	0		1.18708e+07	0		9.55209e+06	0		6.30273e+06	0		5.67534e+06	0		2.81403e+06	0		5.04782e+06	0
																										1.19251e+07	0		1.17981e+07	0		1.20489e+07	0		9.69537e+06	0		6.39727e+06	0		5.76047e+06	0		2.85624e+06	0		5.12354e+06	0
																										1.21039e+07	0		1.19751e+07	0		1.22296e+07	0		9.8408e+06	0		6.49323e+06	0		5.84687e+06	0		2.89909e+06	0		5.20039e+06	0
																										1.22855e+07	0		1.21547e+07	0		1.24131e+07	0		9.98842e+06	0		6.59063e+06	0		5.93458e+06	0		2.94257e+06	0		5.2784e+06	0
																										1.24698e+07	0		1.2337e+07	0		1.25993e+07	0		1.01382e+07	0		6.68949e+06	0		6.0236e+06	0		2.98671e+06	0		5.35757e+06	0
																										1.26568e+07	0		1.25221e+07	0		1.27883e+07	0		1.02903e+07	0		6.78983e+06	0		6.11395e+06	0		3.03151e+06	0		5.43794e+06	0
																										1.28467e+07	0		1.27099e+07	0		1.29801e+07	0		1.04447e+07	0		6.89168e+06	0		6.20566e+06	0		3.07698e+06	0		5.51951e+06	0
																										1.30394e+07	0		1.29006e+07	0		1.31748e+07	0		1.06013e+07	0		6.99505e+06	0		6.29874e+06	0		3.12314e+06	0		5.6023e+06	0
																										1.3235e+07	0		1.30941e+07	0		1.33724e+07	0		1.07604e+07	0		7.09998e+06	0		6.39322e+06	0		3.16999e+06	0		5.68633e+06	0
																										1.34335e+07	0		1.32905e+07	0		1.3573e+07	0		1.09218e+07	0		7.20648e+06	0		6.48912e+06	0		3.21754e+06	0		5.77163e+06	0
																										1.3635e+07	0		1.34898e+07	0		1.37766e+07	0		1.10856e+07	0		7.31458e+06	0		6.58646e+06	0		3.2658e+06	0		5.8582e+06	0
																										1.38395e+07	0		1.36922e+07	0		1.39832e+07	0		1.12519e+07	0		7.42429e+06	0		6.68526e+06	0		3.31479e+06	0		5.94607e+06	0
																										1.40471e+07	0		1.38976e+07	0		1.4193e+07	0		1.14207e+07	0		7.53566e+06	0		6.78554e+06	0		3.36451e+06	0		6.03527e+06	0
																										1.42578e+07	0		1.4106e+07	0		1.44059e+07	0		1.1592e+07	0		7.64869e+06	0		6.88732e+06	0		3.41498e+06	0		6.12579e+06	0
																										1.44717e+07	0		1.43176e+07	0		1.4622e+07	0		1.17658e+07	0		7.76342e+06	0		6.99063e+06	0		3.4662e+06	0		6.21768e+06	0
																										1.46888e+07	0		1.45324e+07	0		1.48413e+07	0		1.19423e+07	0		7.87988e+06	0		7.09549e+06	0		3.51819e+06	0		6.31095e+06	0
																										1.49091e+07	0		1.47504e+07	0		1.50639e+07	0		1.21215e+07	0		7.99807e+06	0		7.20192e+06	0		3.57097e+06	0		6.40561e+06	0
																										1.51327e+07	0		1.49716e+07	0		1.52899e+07	0		1.23033e+07	0		8.11805e+06	0		7.30995e+06	0		3.62453e+06	0		6.5017e+06	0
																										1.53597e+07	0		1.51962e+07	0		1.55192e+07	0		1.24878e+07	0		8.23982e+06	0		7.4196e+06	0		3.6789e+06	0		6.59922e+06	0
																										1.55901e+07	0		1.54242e+07	0		1.5752e+07	0		1.26752e+07	0		8.36341e+06	0		7.53089e+06	0		3.73408e+06	0		6.69821e+06	0
																										1.5824e+07	0		1.56555e+07	0		1.59883e+07	0		1.28653e+07	0		8.48886e+06	0		7.64386e+06	0		3.79009e+06	0		6.79868e+06	0
																										1.60613e+07	0		1.58904e+07	0		1.62281e+07	0		1.30583e+07	0		8.6162e+06	0		7.75851e+06	0		3.84694e+06	0		6.90066e+06	0
																										1.63022e+07	0		1.61287e+07	0		1.64715e+07	0		1.32541e+07	0		8.74544e+06	0		7.87489e+06	0		3.90465e+06	0		7.00417e+06	0
																										1.65468e+07	0		1.63706e+07	0		1.67186e+07	0		1.34529e+07	0		8.87662e+06	0		7.99301e+06	0		3.96322e+06	0		7.10923e+06	0
																										1.6795e+07	0		1.66162e+07	0		1.69694e+07	0		1.36547e+07	0		9.00977e+06	0		8.11291e+06	0		4.02267e+06	0		7.21587e+06	0
																										1.70469e+07	0		1.68654e+07	0		1.72239e+07	0		1.38596e+07	0		9.14492e+06	0		8.2346e+06	0		4.08301e+06	0		7.32411e+06	0
																										1.73026e+07	0		1.71184e+07	0		1.74823e+07	0		1.40675e+07	0		9.28209e+06	0		8.35812e+06	0		4.14425e+06	0		7.43397e+06	0
																										1.75621e+07	0		1.73752e+07	0		1.77445e+07	0		1.42785e+07	0		9.42132e+06	0		8.48349e+06	0		4.20642e+06	0		7.54548e+06	0
																										1.78256e+07	0		1.76358e+07	0		1.80107e+07	0		1.44926e+07	0		9.56264e+06	0		8.61075e+06	0		4.26951e+06	0		7.65866e+06	0
																										1.8093e+07	0		1.79004e+07	0		1.82808e+07	0		1.471e+07	0		9.70608e+06	0		8.73991e+06	0		4.33355e+06	0		7.77354e+06	0
																										1.83644e+07	0		1.81689e+07	0		1.85551e+07	0		1.49307e+07	0		9.85167e+06	0		8.87101e+06	0		4.39856e+06	0		7.89015e+06	0
																										1.86398e+07	0		1.84414e+07	0		1.88334e+07	0		1.51546e+07	0		9.99945e+06	0		9.00407e+06	0		4.46454e+06	0		8.0085e+06	0
																										1.89194e+07	0		1.8718e+07	0		1.91159e+07	0		1.5382e+07	0		1.01494e+07	0		9.13913e+06	0		4.5315e+06	0		8.12863e+06	0
																										1.92032e+07	0		1.89988e+07	0		1.94026e+07	0		1.56127e+07	0		1.03017e+07	0		9.27622e+06	0		4.59948e+06	0		8.25056e+06	0
																										1.94913e+07	0		1.92838e+07	0		1.96937e+07	0		1.58469e+07	0		1.04562e+07	0		9.41536e+06	0		4.66847e+06	0		8.37432e+06	0
																										1.97836e+07	0		1.9573e+07	0		1.99891e+07	0		1.60846e+07	0		1.06131e+07	0		9.55659e+06	0		4.7385e+06	0		8.49993e+06	0
																										2.00804e+07	0		1.98666e+07	0		2.02889e+07	0		1.63259e+07	0		1.07722e+07	0		9.69994e+06	0		4.80957e+06	0		8.62743e+06	0
																										2.03816e+07	0		2.01646e+07	0		2.05932e+07	0		1.65707e+07	0		1.09338e+07	0		9.84544e+06	0		4.88172e+06	0		8.75684e+06	0
																										2.06873e+07	0		2.04671e+07	0		2.09021e+07	0		1.68193e+07	0		1.10978e+07	0		9.99312e+06	0		4.95494e+06	0		8.88819e+06	0
																										2.09976e+07	0		2.07741e+07	0		2.12157e+07	0		1.70716e+07	0		1.12643e+07	0		1.0143e+07	0		5.02927e+06	0		9.02152e+06	0
																										2.13126e+07	0		2.10857e+07	0		2.15339e+07	0		1.73277e+07	0		1.14333e+07	0		1.02952e+07	0		5.10471e+06	0		9.15684e+06	0
																										2.16323e+07	0		2.1402e+07	0		2.18569e+07	0		1.75876e+07	0		1.16048e+07	0		1.04496e+07	0		5.18128e+06	0		9.29419e+06	0
																										2.19568e+07	0		2.1723e+07	0		2.21848e+07	0		1.78514e+07	0		1.17788e+07	0		1.06063e+07	0		5.259e+06	0		9.4336e+06	0
																										2.22861e+07	0		2.20489e+07	0		2.25175e+07	0		1.81192e+07	0		1.19555e+07	0		1.07654e+07	0		5.33788e+06	0		9.57511e+06	0
																										2.26204e+07	0		2.23796e+07	0		2.28553e+07	0		1.8391e+07	0		1.21349e+07	0		1.09269e+07	0		5.41795e+06	0		9.71873e+06	0
																										2.29597e+07	0		2.27153e+07	0		2.31981e+07	0		1.86668e+07	0		1.23169e+07	0		1.10908e+07	0		5.49922e+06	0		9.86452e+06	0
																										2.33041e+07	0		2.3056e+07	0		2.35461e+07	0		1.89468e+07	0		1.25016e+07	0		1.12572e+07	0		5.58171e+06	0		1.00125e+07	0
																										2.36537e+07	0		2.34019e+07	0		2.38993e+07	0		1.9231e+07	0		1.26892e+07	0		1.1426e+07	0		5.66543e+06	0		1.01627e+07	0
																										2.40085e+07	0		2.37529e+07	0		2.42578e+07	0		1.95195e+07	0		1.28795e+07	0		1.15974e+07	0		5.75041e+06	0		1.03151e+07	0
																										2.43686e+07	0		2.41092e+07	0		2.46216e+07	0		1.98123e+07	0		1.30727e+07	0		1.17714e+07	0		5.83667e+06	0		1.04698e+07	0
																										2.47341e+07	0		2.44708e+07	0		2.4991e+07	0		2.01095e+07	0		1.32688e+07	0		1.1948e+07	0		5.92422e+06	0		1.06269e+07	0
																										2.51051e+07	0		2.48379e+07	0		2.53658e+07	0		2.04111e+07	0		1.34678e+07	0		1.21272e+07	0		6.01308e+06	0		1.07863e+07	0
																										2.54817e+07	0		2.52105e+07	0		2.57463e+07	0		2.07173e+07	0		1.36698e+07	0		1.23091e+07	0		6.10328e+06	0		1.09481e+07	0
																										2.58639e+07	0		2.55886e+07	0		2.61325e+07	0		2.1028e+07	0		1.38749e+07	0		1.24937e+07	0		6.19483e+06	0		1.11123e+07	0
																										2.62519e+07	0		2.59724e+07	0		2.65245e+07	0		2.13435e+07	0		1.4083e+07	0		1.26811e+07	0		6.28775e+06	0		1.1279e+07	0
																										2.66457e+07	0		2.6362e+07	0		2.69224e+07	0		2.16636e+07	0		1.42942e+07	0		1.28713e+07	0		6.38207e+06	0		1.14482e+07	0
																										2.70454e+07	0		2.67575e+07	0		2.73262e+07	0		2.19886e+07	0		1.45087e+07	0		1.30644e+07	0		6.4778e+06	0		1.16199e+07	0
																										2.7451e+07	0		2.71588e+07	0		2.77361e+07	0		2.23184e+07	0		1.47263e+07	0		1.32604e+07	0		6.57496e+06	0		1.17942e+07	0
																										2.78628e+07	0		2.75662e+07	0		2.81521e+07	0		2.26532e+07	0		1.49472e+07	0		1.34593e+07	0		6.67359e+06	0		1.19711e+07	0
																										2.82808e+07	0		2.79797e+07	0		2.85744e+07	0		2.2993e+07	0		1.51714e+07	0		1.36612e+07	0		6.77369e+06	0		1.21507e+07	0
																										2.8705e+07	0		2.83994e+07	0		2.9003e+07	0		2.33379e+07	0		1.5399e+07	0		1.38661e+07	0		6.8753e+06	0		1.23329e+07	0
																										2.91355e+07	0		2.88254e+07	0		2.94381e+07	0		2.36879e+07	0		1.56299e+07	0		1.40741e+07	0		6.97843e+06	0		1.25179e+07	0
																										2.95726e+07	0		2.92578e+07	0		2.98797e+07	0		2.40432e+07	0		1.58644e+07	0		1.42852e+07	0		7.0831e+06	0		1.27057e+07	0
																										3.00162e+07	0		2.96966e+07	0		3.03279e+07	0		2.44039e+07	0		1.61024e+07	0		1.44995e+07	0		7.18935e+06	0		1.28963e+07	0
																										3.04664e+07	0		3.01421e+07	0		3.07828e+07	0		2.477e+07	0		1.63439e+07	0		1.4717e+07	0		7.29719e+06	0		1.30897e+07	0
																										3.09234e+07	0		3.05942e+07	0		3.12445e+07	0		2.51415e+07	0		1.6589e+07	0		1.49377e+07	0		7.40665e+06	0		1.32861e+07	0
																										3.13872e+07	0		3.10531e+07	0		3.17132e+07	0		2.55186e+07	0		1.68379e+07	0		1.51618e+07	0		7.51775e+06	0		1.34854e+07	0
																										3.18581e+07	0		3.15189e+07	0		3.21889e+07	0		2.59014e+07	0		1.70905e+07	0		1.53892e+07	0		7.63051e+06	0		1.36876e+07	0
																										3.23359e+07	0		3.19917e+07	0		3.26717e+07	0		2.62899e+07	0		1.73468e+07	0		1.56201e+07	0		7.74497e+06	0		1.3893e+07	0
																										3.2821e+07	0		3.24716e+07	0		3.31618e+07	0		2.66843e+07	0		1.7607e+07	0		1.58544e+07	0		7.86115e+06	0		1.41014e+07	0
																										3.33133e+07	0		3.29587e+07	0		3.36592e+07	0		2.70845e+07	0		1.78711e+07	0		1.60922e+07	0		7.97906e+06	0		1.43129e+07	0
																										3.3813e+07	0		3.3453e+07	0		3.41641e+07	0		2.74908e+07	0		1.81392e+07	0		1.63336e+07	0		8.09875e+06	0		1.45276e+07	0
																										3.43202e+07	0		3.39548e+07	0		3.46766e+07	0		2.79032e+07	0		1.84113e+07	0		1.65786e+07	0		8.22023e+06	0		1.47455e+07	0
																										3.4835e+07	0		3.44642e+07	0		3.51967e+07	0		2.83217e+07	0		1.86874e+07	0		1.68272e+07	0		8.34353e+06	0		1.49667e+07	0
																										3.53575e+07	0		3.49811e+07	0		3.57247e+07	0		2.87465e+07	0		1.89678e+07	0		1.70796e+07	0		8.46869e+06	0		1.51912e+07	0
																										3.58879e+07	0		3.55058e+07	0		3.62605e+07	0		2.91777e+07	0		1.92523e+07	0		1.73358e+07	0		8.59572e+06	0		1.5419e+07	0
																										3.64262e+07	0		3.60384e+07	0		3.68044e+07	0		2.96154e+07	0		1.95411e+07	0		1.75959e+07	0		8.72465e+06	0		1.56503e+07	0
																										3.69726e+07	0		3.6579e+07	0		3.73565e+07	0		3.00596e+07	0		1.98342e+07	0		1.78598e+07	0		8.85552e+06	0		1.58851e+07	0
																										3.75272e+07	0		3.71277e+07	0		3.79169e+07	0		3.05105e+07	0		2.01317e+07	0		1.81277e+07	0		8.98836e+06	0		1.61233e+07	0
																										3.80901e+07	0		3.76846e+07	0		3.84856e+07	0		3.09682e+07	0		2.04337e+07	0		1.83996e+07	0		9.12318e+06	0		1.63652e+07	0
																										3.86614e+07	0		3.82499e+07	0		3.90629e+07	0		3.14327e+07	0		2.07402e+07	0		1.86756e+07	0		9.26003e+06	0		1.66107e+07	0
																										3.92413e+07	0		3.88236e+07	0		3.96488e+07	0		3.19042e+07	0		2.10513e+07	0		1.89558e+07	0		9.39893e+06	0		1.68598e+07	0
																										3.983e+07	0		3.9406e+07	0		4.02436e+07	0		3.23828e+07	0		2.1367e+07	0		1.92401e+07	0		9.53991e+06	0		1.71127e+07	0
																										4.04274e+07	0		3.99971e+07	0		4.08472e+07	0		3.28685e+07	0		2.16875e+07	0		1.95287e+07	0		9.68301e+06	0		1.73694e+07	0
																										4.10338e+07	0		4.0597e+07	0		4.14599e+07	0		3.33615e+07	0		2.20129e+07	0		1.98216e+07	0		9.82826e+06	0		1.763e+07	0
																										4.16493e+07	0		4.1206e+07	0		4.20818e+07	0		3.3862e+07	0		2.2343e+07	0		2.01189e+07	0		9.97568e+06	0		1.78944e+07	0
																										4.22741e+07	0		4.18241e+07	0		4.27131e+07	0		3.43699e+07	0		2.26782e+07	0		2.04207e+07	0		1.01253e+07	0		1.81628e+07	0
																										4.29082e+07	0		4.24514e+07	0		4.33538e+07	0		3.48854e+07	0		2.30184e+07	0		2.0727e+07	0		1.02772e+07	0		1.84353e+07	0
																										4.35518e+07	0		4.30882e+07	0		4.40041e+07	0		3.54087e+07	0		2.33636e+07	0		2.10379e+07	0		1.04314e+07	0		1.87118e+07	0
																										4.42051e+07	0		4.37345e+07	0		4.46641e+07	0		3.59399e+07	0		2.37141e+07	0		2.13535e+07	0		1.05878e+07	0		1.89925e+07	0
																										4.48682e+07	0		4.43905e+07	0		4.53341e+07	0		3.64789e+07	0		2.40698e+07	0		2.16738e+07	0		1.07466e+07	0		1.92774e+07	0
																										4.55412e+07	0		4.50564e+07	0		4.60141e+07	0		3.70261e+07	0		2.44309e+07	0		2.19989e+07	0		1.09078e+07	0		1.95665e+07	0
																										4.62243e+07	0		4.57322e+07	0		4.67043e+07	0		3.75815e+07	0		2.47973e+07	0		2.23289e+07	0		1.10715e+07	0		1.986e+07	0
																										4.69177e+07	0		4.64182e+07	0		4.74049e+07	0		3.81452e+07	0		2.51693e+07	0		2.26638e+07	0		1.12375e+07	0		2.01579e+07	0
																										4.76214e+07	0		4.71145e+07	0		4.81159e+07	0		3.87174e+07	0		2.55468e+07	0		2.30038e+07	0		1.14061e+07	0		2.04603e+07	0
																										4.83357e+07	0		4.78212e+07	0		4.88377e+07	0		3.92982e+07	0		2.593e+07	0		2.33489e+07	0		1.15772e+07	0		2.07672e+07	0
																										4.90608e+07	0		4.85385e+07	0		4.95703e+07	0		3.98877e+07	0		2.6319e+07	0		2.36991e+07	0		1.17508e+07	0		2.10787e+07	0
																										4.97967e+07	0		4.92666e+07	0		5.03138e+07	0		4.0486e+07	0		2.67137e+07	0		2.40546e+07	0		1.19271e+07	0		2.13949e+07	0
																										5.05436e+07	0		5.00056e+07	0		5.10685e+07	0		4.10933e+07	0		2.71145e+07	0		2.44154e+07	0		1.2106e+07	0		2.17158e+07	0
																										5.13018e+07	0		5.07557e+07	0		5.18345e+07	0		4.17097e+07	0		2.75212e+07	0		2.47816e+07	0		1.22876e+07	0		2.20415e+07	0
																										5.20713e+07	0		5.1517e+07	0		5.26121e+07	0		4.23353e+07	0		2.7934e+07	0		2.51534e+07	0		1.24719e+07	0		2.23722e+07	0
																										5.28524e+07	0		5.22898e+07	0		5.34012e+07	0		4.29703e+07	0		2.8353e+07	0		2.55307e+07	0		1.2659e+07	0		2.27078e+07	0
																										5.36452e+07	0		5.30741e+07	0		5.42023e+07	0		4.36149e+07	0		2.87783e+07	0		2.59136e+07	0		1.28489e+07	0		2.30484e+07	0
																										5.44499e+07	0		5.38702e+07	0		5.50153e+07	0		4.42691e+07	0		2.921e+07	0		2.63023e+07	0		1.30416e+07	0		2.33941e+07	0
																										5.52666e+07	0		5.46783e+07	0		5.58405e+07	0		4.49332e+07	0		2.96481e+07	0		2.66969e+07	0		1.32372e+07	0		2.3745e+07	0
																										5.60956e+07	0		5.54985e+07	0		5.66781e+07	0		4.56072e+07	0		3.00928e+07	0		2.70973e+07	0		1.34358e+07	0		2.41012e+07	0
																										5.6937e+07	0		5.6331e+07	0		5.75283e+07	0		4.62913e+07	0		3.05442e+07	0		2.75038e+07	0		1.36373e+07	0		2.44627e+07	0
																										5.77911e+07	0		5.71759e+07	0		5.83912e+07	0		4.69856e+07	0		3.10024e+07	0		2.79163e+07	0		1.38419e+07	0		2.48296e+07	0
																										5.8658e+07	0		5.80336e+07	0		5.92671e+07	0		4.76904e+07	0		3.14674e+07	0		2.83351e+07	0		1.40495e+07	0		2.52021e+07	0
																										5.95378e+07	0		5.89041e+07	0		6.01561e+07	0		4.84058e+07	0		3.19394e+07	0		2.87601e+07	0		1.42603e+07	0		2.55801e+07	0
																										6.04309e+07	0		5.97876e+07	0		6.10584e+07	0		4.91319e+07	0		3.24185e+07	0		2.91915e+07	0		1.44742e+07	0		2.59638e+07	0
																										6.13374e+07	0		6.06844e+07	0		6.19743e+07	0		4.98688e+07	0		3.29048e+07	0		2.96294e+07	0		1.46913e+07	0		2.63533e+07	0
																										6.22574e+07	0		6.15947e+07	0		6.29039e+07	0		5.06169e+07	0		3.33984e+07	0		3.00738e+07	0		1.49117e+07	0		2.67486e+07	0
																										6.31913e+07	0		6.25186e+07	0		6.38475e+07	0		5.13761e+07	0		3.38994e+07	0		3.05249e+07	0		1.51353e+07	0		2.71498e+07	0
																										6.41392e+07	0		6.34564e+07	0		6.48052e+07	0		5.21468e+07	0		3.44079e+07	0		3.09828e+07	0		1.53624e+07	0		2.7557e+07	0
																										6.51012e+07	0		6.44082e+07	0		6.57773e+07	0		5.2929e+07	0		3.4924e+07	0		3.14475e+07	0		1.55928e+07	0		2.79704e+07	0
																										6.60778e+07	0		6.53744e+07	0		6.67639e+07	0		5.37229e+07	0		3.54478e+07	0		3.19192e+07	0		1.58267e+07	0		2.839e+07	0
																										6.70689e+07	0		6.6355e+07	0		6.77654e+07	0		5.45287e+07	0		3.59795e+07	0		3.2398e+07	0		1.60641e+07	0		2.88158e+07	0
																										6.8075e+07	0		6.73503e+07	0		6.87819e+07	0		5.53467e+07	0		3.65192e+07	0		3.2884e+07	0		1.6305e+07	0		2.9248e+07	0
																										6.90961e+07	0		6.83606e+07	0		6.98136e+07	0		5.61769e+07	0		3.7067e+07	0		3.33773e+07	0		1.65496e+07	0		2.96868e+07	0
																										7.01325e+07	0		6.9386e+07	0		7.08608e+07	0		5.70195e+07	0		3.7623e+07	0		3.38779e+07	0		1.67979e+07	0		3.01321e+07	0
																										7.11845e+07	0		7.04268e+07	0		7.19237e+07	0		5.78748e+07	0		3.81874e+07	0		3.43861e+07	0		1.70498e+07	0		3.0584e+07	0
																										7.22523e+07	0		7.14832e+07	0		7.30026e+07	0		5.87429e+07	0		3.87602e+07	0		3.49019e+07	0		1.73056e+07	0		3.10428e+07	0
																										7.33361e+07	0		7.25554e+07	0		7.40976e+07	0		5.96241e+07	0		3.93416e+07	0		3.54254e+07	0		1.75652e+07	0		3.15085e+07	0
																										7.44361e+07	0		7.36437e+07	0		7.52091e+07	0		6.05184e+07	0		3.99317e+07	0		3.59568e+07	0		1.78286e+07	0		3.19811e+07	0
																										7.55527e+07	0		7.47484e+07	0		7.63372e+07	0		6.14262e+07	0		4.05307e+07	0		3.64961e+07	0		1.80961e+07	0		3.24608e+07	0
																										7.66859e+07	0		7.58696e+07	0		7.74823e+07	0		6.23476e+07	0		4.11387e+07	0		3.70436e+07	0		1.83675e+07	0		3.29477e+07	0
																										7.78362e+07	0		7.70077e+07	0		7.86445e+07	0		6.32828e+07	0		4.17557e+07	0		3.75992e+07	0		1.8643e+07	0		3.34419e+07	0
																										7.90038e+07	0		7.81628e+07	0		7.98242e+07	0		6.42321e+07	0		4.23821e+07	0		3.81632e+07	0		1.89227e+07	0		3.39436e+07	0
																										8.01888e+07	0		7.93352e+07	0		8.10215e+07	0		6.51956e+07	0		4.30178e+07	0		3.87357e+07	0		1.92065e+07	0		3.44527e+07	0
																										8.13917e+07	0		8.05253e+07	0		8.22369e+07	0		6.61735e+07	0		4.36631e+07	0		3.93167e+07	0		1.94946e+07	0		3.49695e+07	0
																										8.26125e+07	0		8.17331e+07	0		8.34704e+07	0		6.71661e+07	0		4.4318e+07	0		3.99065e+07	0		1.9787e+07	0		3.5494e+07	0
																										8.38517e+07	0		8.29591e+07	0		8.47225e+07	0		6.81736e+07	0		4.49828e+07	0		4.05051e+07	0		2.00838e+07	0		3.60264e+07	0
																										8.51095e+07	0		8.42035e+07	0		8.59933e+07	0		6.91962e+07	0		4.56575e+07	0		4.11126e+07	0		2.03851e+07	0		3.65668e+07	0
																										8.63861e+07	0		8.54666e+07	0		8.72832e+07	0		7.02341e+07	0		4.63424e+07	0		4.17293e+07	0		2.06909e+07	0		3.71153e+07	0
																										8.76819e+07	0		8.67486e+07	0		8.85925e+07	0		7.12876e+07	0		4.70375e+07	0		4.23553e+07	0		2.10012e+07	0		3.76721e+07	0
																										8.89972e+07	0		8.80498e+07	0		8.99214e+07	0		7.2357e+07	0		4.77431e+07	0		4.29906e+07	0		2.13162e+07	0		3.82372e+07	0
																										9.03321e+07	0		8.93705e+07	0		9.12702e+07	0		7.34423e+07	0		4.84592e+07	0		4.36354e+07	0		2.1636e+07	0		3.88107e+07	0
																										9.16871e+07	0		9.07111e+07	0		9.26392e+07	0		7.45439e+07	0		4.91861e+07	0		4.429e+07	0		2.19605e+07	0		3.93929e+07	0
																										9.30624e+07	0		9.20718e+07	0		9.40288e+07	0		7.56621e+07	0		4.99239e+07	0		4.49543e+07	0		2.22899e+07	0		3.99838e+07	0
																										9.44584e+07	0		9.34528e+07	0		9.54392e+07	0		7.6797e+07	0		5.06728e+07	0		4.56286e+07	0		2.26243e+07	0		4.05835e+07	0
																										9.58752e+07	0		9.48546e+07	0		9.68708e+07	0		7.7949e+07	0		5.14329e+07	0		4.63131e+07	0		2.29637e+07	0		4.11923e+07	0
																										9.73134e+07	0		9.62775e+07	0		9.83239e+07	0		7.91182e+07	0		5.22044e+07	0		4.70078e+07	0		2.33081e+07	0		4.18102e+07	0
																										9.87731e+07	0		9.77216e+07	0		9.97988e+07	0		8.0305e+07	0		5.29874e+07	0		4.77129e+07	0		2.36577e+07	0		4.24373e+07	0
																										1.00255e+08	0		9.91874e+07	0		1.01296e+08	0		8.15096e+07	0		5.37822e+07	0		4.84286e+07	0		2.40126e+07	0		4.30739e+07	0
																										1.01758e+08	0		1.00675e+08	0		1.02815e+08	0		8.27322e+07	0		5.4589e+07	0		4.9155e+07	0		2.43728e+07	0		4.372e+07	0
																										1.03285e+08	0		1.02185e+08	0		1.04357e+08	0		8.39732e+07	0		5.54078e+07	0		4.98923e+07	0		2.47384e+07	0		4.43758e+07	0
																										1.04834e+08	0		1.03718e+08	0		1.05923e+08	0		8.52328e+07	0		5.62389e+07	0		5.06407e+07	0		2.51095e+07	0		4.50414e+07	0
																										1.06407e+08	0		1.05274e+08	0		1.07512e+08	0		8.65113e+07	0		5.70825e+07	0		5.14003e+07	0		2.54861e+07	0		4.5717e+07	0
																										1.08003e+08	0		1.06853e+08	0		1.09124e+08	0		8.7809e+07	0		5.79387e+07	0		5.21713e+07	0		2.58684e+07	0		4.64028e+07	0
																										1.09623e+08	0		1.08456e+08	0		1.10761e+08	0		8.91261e+07	0		5.88078e+07	0		5.29539e+07	0		2.62564e+07	0		4.70988e+07	0
																										1.11267e+08	0		1.10083e+08	0		1.12423e+08	0		9.0463e+07	0		5.96899e+07	0		5.37482e+07	0		2.66503e+07	0		4.78053e+07	0
																										1.12936e+08	0		1.11734e+08	0		1.14109e+08	0		9.18199e+07	0		6.05853e+07	0		5.45544e+07	0		2.705e+07	0		4.85224e+07	0
																										1.1463e+08	0		1.1341e+08	0		1.15821e+08	0		9.31972e+07	0		6.14941e+07	0		5.53728e+07	0		2.74558e+07	0		4.92502e+07	0
																										1.1635e+08	0		1.15111e+08	0		1.17558e+08	0		9.45952e+07	0		6.24165e+07	0		5.62033e+07	0		2.78676e+07	0		4.9989e+07	0
																										1.18095e+08	0		1.16838e+08	0		1.19321e+08	0		9.60141e+07	0		6.33527e+07	0		5.70464e+07	0		2.82856e+07	0		5.07388e+07	0
																										1.19866e+08	0		1.1859e+08	0		1.21111e+08	0		9.74543e+07	0		6.4303e+07	0		5.79021e+07	0		2.87099e+07	0		5.14999e+07	0
																										1.21664e+08	0		1.20369e+08	0		1.22928e+08	0		9.89161e+07	0		6.52676e+07	0		5.87706e+07	0		2.91405e+07	0		5.22724e+07	0
																										1.23489e+08	0		1.22175e+08	0		1.24772e+08	0		1.004e+08	0		6.62466e+07	0		5.96522e+07	0		2.95777e+07	0		5.30565e+07	0
																										1.25342e+08	0		1.24007e+08	0		1.26643e+08	0		1.01906e+08	0		6.72403e+07	0		6.0547e+07	0		3.00213e+07	0		5.38523e+07	0
																										1.27222e+08	0		1.25867e+08	0		1.28543e+08	0		1.03434e+08	0		6.82489e+07	0		6.14552e+07	0		3.04716e+07	0		5.46601e+07	0
																										1.2913e+08	0		1.27755e+08	0		1.30471e+08	0		1.04986e+08	0		6.92726e+07	0		6.2377e+07	0		3.09287e+07	0		5.548e+07	0
																										1.31067e+08	0		1.29672e+08	0		1.32428e+08	0		1.06561e+08	0		7.03117e+07	0		6.33127e+07	0		3.13926e+07	0		5.63122e+07	0
																										1.33033e+08	0		1.31617e+08	0		1.34414e+08	0		1.08159e+08	0		7.13664e+07	0		6.42623e+07	0		3.18635e+07	0		5.71569e+07	0
																										1.35028e+08	0		1.33591e+08	0		1.36431e+08	0		1.09782e+08	0		7.24369e+07	0		6.52263e+07	0		3.23415e+07	0		5.80143e+07	0
																										1.37054e+08	0		1.35595e+08	0		1.38477e+08	0		1.11428e+08	0		7.35234e+07	0		6.62047e+07	0		3.28266e+07	0		5.88845e+07	0
																										1.3911e+08	0		1.37629e+08	0		1.40554e+08	0		1.131e+08	0		7.46263e+07	0		6.71977e+07	0		3.3319e+07	0		5.97677e+07	0
																										1.41196e+08	0		1.39693e+08	0		1.42663e+08	0		1.14796e+08	0		7.57457e+07	0		6.82057e+07	0		3.38188e+07	0		6.06643e+07	0
																										1.43314e+08	0		1.41789e+08	0		1.44803e+08	0		1.16518e+08	0		7.68819e+07	0		6.92288e+07	0		3.43261e+07	0		6.15742e+07	0
																										1.45464e+08	0		1.43916e+08	0		1.46975e+08	0		1.18266e+08	0		7.80351e+07	0		7.02672e+07	0		3.4841e+07	0		6.24978e+07	0
																										1.47646e+08	0		1.46074e+08	0		1.49179e+08	0		1.2004e+08	0		7.92056e+07	0		7.13212e+07	0		3.53636e+07	0		6.34353e+07	0
																										1.49861e+08	0		1.48265e+08	0		1.51417e+08	0		1.21841e+08	0		8.03937e+07	0		7.2391e+07	0		3.5894e+07	0		6.43868e+07	0
																										1.52109e+08	0		1.50489e+08	0		1.53688e+08	0		1.23668e+08	0		8.15996e+07	0		7.34769e+07	0		3.64324e+07	0		6.53526e+07	0
																										1.5439e+08	0		1.52747e+08	0		1.55993e+08	0		1.25523e+08	0		8.28236e+07	0		7.45791e+07	0		3.69789e+07	0		6.63329e+07	0
																										1.56706e+08	0		1.55038e+08	0		1.58333e+08	0		1.27406e+08	0		8.40659e+07	0		7.56978e+07	0		3.75336e+07	0		6.73279e+07	0
																										1.59057e+08	0		1.57364e+08	0		1.60708e+08	0		1.29317e+08	0		8.53269e+07	0		7.68332e+07	0		3.80966e+07	0		6.83378e+07	0
																										1.61443e+08	0		1.59724e+08	0		1.63119e+08	0		1.31257e+08	0		8.66068e+07	0		7.79857e+07	0		3.86681e+07	0		6.93629e+07	0
																										1.63864e+08	0		1.6212e+08	0		1.65566e+08	0		1.33226e+08	0		8.79059e+07	0		7.91555e+07	0		3.92481e+07	0		7.04034e+07	0
																										1.66322e+08	0		1.64552e+08	0		1.68049e+08	0		1.35224e+08	0		8.92245e+07	0		8.03428e+07	0		3.98368e+07	0		7.14594e+07	0
																										1.68817e+08	0		1.6702e+08	0		1.7057e+08	0		1.37252e+08	0		9.05629e+07	0		8.1548e+07	0		4.04344e+07	0		7.25313e+07	0
																										1.71349e+08	0		1.69525e+08	0		1.73129e+08	0		1.39311e+08	0		9.19213e+07	0		8.27712e+07	0		4.10409e+07	0		7.36193e+07	0
																										1.73919e+08	0		1.72068e+08	0		1.75725e+08	0		1.41401e+08	0		9.33002e+07	0		8.40128e+07	0		4.16565e+07	0		7.47236e+07	0
																										1.76528e+08	0		1.74649e+08	0		1.78361e+08	0		1.43522e+08	0		9.46997e+07	0		8.5273e+07	0		4.22813e+07	0		7.58444e+07	0
																										1.79176e+08	0		1.77269e+08	0		1.81037e+08	0		1.45675e+08	0		9.61202e+07	0		8.65521e+07	0		4.29156e+07	0		7.69821e+07	0
																										1.81864e+08	0		1.79928e+08	0		1.83752e+08	0		1.4786e+08	0		9.7562e+07	0		8.78503e+07	0		4.35593e+07	0		7.81368e+07	0
																										1.84592e+08	0		1.82627e+08	0		1.86509e+08	0		1.50078e+08	0		9.90254e+07	0		8.91681e+07	0		4.42127e+07	0		7.93089e+07	0
																										1.87361e+08	0		1.85366e+08	0		1.89306e+08	0		1.52329e+08	0		1.00511e+08	0		9.05056e+07	0		4.48759e+07	0		8.04985e+07	0
																										1.90171e+08	0		1.88147e+08	0		1.92146e+08	0		1.54614e+08	0		1.02018e+08	0		9.18632e+07	0		4.5549e+07	0		8.1706e+07	0
																										1.93024e+08	0		1.90969e+08	0		1.95028e+08	0		1.56933e+08	0		1.03549e+08	0		9.32411e+07	0		4.62322e+07	0		8.29316e+07	0
																										1.95919e+08	0		1.93833e+08	0		1.97953e+08	0		1.59287e+08	0		1.05102e+08	0		9.46398e+07	0		4.69257e+07	0		8.41755e+07	0
																										1.98858e+08	0		1.96741e+08	0		2.00923e+08	0		1.61676e+08	0		1.06678e+08	0		9.60594e+07	0		4.76296e+07	0		8.54382e+07	0
																										2.01841e+08	0		1.99692e+08	0		2.03937e+08	0		1.64102e+08	0		1.08279e+08	0		9.75002e+07	0		4.83441e+07	0		8.67197e+07	0
																										2.04868e+08	0		2.02687e+08	0		2.06996e+08	0		1.66563e+08	0		1.09903e+08	0		9.89628e+07	0		4.90692e+07	0		8.80205e+07	0
																										2.07941e+08	0		2.05728e+08	0		2.10101e+08	0		1.69061e+08	0		1.11551e+08	0		1.00447e+08	0		4.98053e+07	0		8.93408e+07	0
																										2.1106e+08	0		2.08814e+08	0		2.13252e+08	0		1.71597e+08	0		1.13225e+08	0		1.01954e+08	0		5.05523e+07	0		9.0681e+07	0
																										2.14226e+08	0		2.11946e+08	0		2.16451e+08	0		1.74171e+08	0		1.14923e+08	0		1.03483e+08	0		5.13106e+07	0		9.20412e+07	0
																										2.1744e+08	0		2.15125e+08	0		2.19698e+08	0		1.76784e+08	0		1.16647e+08	0		1.05035e+08	0		5.20803e+07	0		9.34218e+07	0
																										2.20701e+08	0		2.18352e+08	0		2.22993e+08	0		1.79436e+08	0		1.18397e+08	0		1.06611e+08	0		5.28615e+07	0		9.48231e+07	0
																										2.24012e+08	0		2.21627e+08	0		2.26338e+08	0		1.82127e+08	0		1.20173e+08	0		1.0821e+08	0		5.36544e+07	0		9.62455e+07	0
																										2.27372e+08	0		2.24952e+08	0		2.29733e+08	0		1.84859e+08	0		1.21975e+08	0		1.09833e+08	0		5.44592e+07	0		9.76891e+07	0
																										2.30783e+08	0		2.28326e+08	0		2.33179e+08	0		1.87632e+08	0		1.23805e+08	0		1.11481e+08	0		5.52761e+07	0		9.91545e+07	0
																										2.34244e+08	0		2.31751e+08	0		2.36677e+08	0		1.90447e+08	0		1.25662e+08	0		1.13153e+08	0		5.61052e+07	0		1.00642e+08	0
																										2.37758e+08	0		2.35227e+08	0		2.40227e+08	0		1.93303e+08	0		1.27547e+08	0		1.1485e+08	0		5.69468e+07	0		1.02151e+08	0
																										2.41324e+08	0		2.38755e+08	0		2.4383e+08	0		1.96203e+08	0		1.2946e+08	0		1.16573e+08	0		5.7801e+07	0		1.03684e+08	0
																										2.44944e+08	0		2.42337e+08	0		2.47488e+08	0		1.99146e+08	0		1.31402e+08	0		1.18322e+08	0		5.8668e+07	0		1.05239e+08	0
																										2.48618e+08	0		2.45972e+08	0		2.512e+08	0		2.02133e+08	0		1.33373e+08	0		1.20096e+08	0		5.95481e+07	0		1.06818e+08	0
																										2.52348e+08	0		2.49661e+08	0		2.54968e+08	0		2.05165e+08	0		1.35373e+08	0		1.21898e+08	0		6.04413e+07	0		1.0842e+08	0
																										2.56133e+08	0		2.53406e+08	0		2.58793e+08	0		2.08242e+08	0		1.37404e+08	0		1.23726e+08	0		6.13479e+07	0		1.10046e+08	0
																										2.59975e+08	0		2.57207e+08	0		2.62674e+08	0		2.11366e+08	0		1.39465e+08	0		1.25582e+08	0		6.22681e+07	0		1.11697e+08	0
																										2.63874e+08	0		2.61065e+08	0		2.66615e+08	0		2.14537e+08	0		1.41557e+08	0		1.27466e+08	0		6.32021e+07	0		1.13372e+08	0
																										2.67833e+08	0		2.64981e+08	0		2.70614e+08	0		2.17755e+08	0		1.4368e+08	0		1.29378e+08	0		6.41502e+07	0		1.15073e+08	0
																										2.7185e+08	0		2.68956e+08	0		2.74673e+08	0		2.21021e+08	0		1.45836e+08	0		1.31319e+08	0		6.51124e+07	0		1.16799e+08	0
																										2.75928e+08	0		2.72991e+08	0		2.78793e+08	0		2.24336e+08	0		1.48023e+08	0		1.33288e+08	0		6.60891e+07	0		1.18551e+08	0
																										2.80067e+08	0		2.77085e+08	0		2.82975e+08	0		2.27701e+08	0		1.50244e+08	0		1.35288e+08	0		6.70805e+07	0		1.20329e+08	0
																										2.84268e+08	0		2.81242e+08	0		2.8722e+08	0		2.31117e+08	0		1.52497e+08	0		1.37317e+08	0		6.80867e+07	0		1.22134e+08	0
																										2.88532e+08	0		2.8546e+08	0		2.91528e+08	0		2.34584e+08	0		1.54785e+08	0		1.39377e+08	0		6.9108e+07	0		1.23966e+08	0
																										2.9286e+08	0		2.89742e+08	0		2.95901e+08	0		2.38102e+08	0		1.57106e+08	0		1.41468e+08	0		7.01446e+07	0		1.25826e+08	0
																										2.97253e+08	0		2.94088e+08	0		3.00339e+08	0		2.41674e+08	0		1.59463e+08	0		1.4359e+08	0		7.11967e+07	0		1.27713e+08	0
																										3.01711e+08	0		2.985e+08	0		3.04844e+08	0		2.45299e+08	0		1.61855e+08	0		1.45743e+08	0		7.22647e+07	0		1.29629e+08	0
																										3.06237e+08	0		3.02977e+08	0		3.09417e+08	0		2.48978e+08	0		1.64283e+08	0		1.4793e+08	0		7.33487e+07	0		1.31573e+08	0
																										3.10831e+08	0		3.07522e+08	0		3.14058e+08	0		2.52713e+08	0		1.66747e+08	0		1.50148e+08	0		7.44489e+07	0		1.33547e+08	0
																										3.15493e+08	0		3.12135e+08	0		3.18769e+08	0		2.56504e+08	0		1.69248e+08	0		1.52401e+08	0		7.55656e+07	0		1.3555e+08	0
																										3.20225e+08	0		3.16817e+08	0		3.23551e+08	0		2.60351e+08	0		1.71787e+08	0		1.54687e+08	0		7.66991e+07	0		1.37583e+08	0
																										3.25029e+08	0		3.21569e+08	0		3.28404e+08	0		2.64257e+08	0		1.74364e+08	0		1.57007e+08	0		7.78496e+07	0		1.39647e+08	0
																										3.29904e+08	0		3.26392e+08	0		3.3333e+08	0		2.68221e+08	0		1.76979e+08	0		1.59362e+08	0		7.90173e+07	0		1.41742e+08	0
																										3.34853e+08	0		3.31288e+08	0		3.3833e+08	0		2.72244e+08	0		1.79634e+08	0		1.61753e+08	0		8.02026e+07	0		1.43868e+08	0
																										3.39876e+08	0		3.36258e+08	0		3.43405e+08	0		2.76327e+08	0		1.82328e+08	0		1.64179e+08	0		8.14056e+07	0		1.46026e+08	0
																										3.44974e+08	0		3.41302e+08	0		3.48556e+08	0		2.80472e+08	0		1.85063e+08	0		1.66642e+08	0		8.26267e+07	0		1.48216e+08	0
																										3.50148e+08	0		3.46421e+08	0		3.53784e+08	0		2.84679e+08	0		1.87839e+08	0		1.69141e+08	0		8.38661e+07	0		1.50439e+08	0
																										3.55401e+08	0		3.51617e+08	0		3.59091e+08	0		2.8895e+08	0		1.90657e+08	0		1.71678e+08	0		8.51241e+07	0		1.52696e+08	0
																										3.60732e+08	0		3.56892e+08	0		3.64478e+08	0		2.93284e+08	0		1.93517e+08	0		1.74253e+08	0		8.6401e+07	0		1.54986e+08	0
																										3.66143e+08	0		3.62245e+08	0		3.69945e+08	0		2.97683e+08	0		1.96419e+08	0		1.76867e+08	0		8.7697e+07	0		1.57311e+08	0
																										3.71635e+08	0		3.67679e+08	0		3.75494e+08	0		3.02148e+08	0		1.99366e+08	0		1.7952e+08	0		8.90125e+07	0		1.59671e+08	0
																										3.77209e+08	0		3.73194e+08	0		3.81126e+08	0		3.06681e+08	0		2.02356e+08	0		1.82213e+08	0		9.03476e+07	0		1.62066e+08	0
																										3.82867e+08	0		3.78792e+08	0		3.86843e+08	0		3.11281e+08	0		2.05392e+08	0		1.84946e+08	0		9.17029e+07	0		1.64497e+08	0
																										3.8861e+08	0		3.84474e+08	0		3.92646e+08	0		3.1595e+08	0		2.08472e+08	0		1.8772e+08	0		9.30784e+07	0		1.66964e+08	0
																										3.9444e+08	0		3.90241e+08	0		3.98536e+08	0		3.20689e+08	0		2.116e+08	0		1.90536e+08	0		9.44746e+07	0		1.69469e+08	0
																										4.00356e+08	0		3.96094e+08	0		4.04514e+08	0		3.255e+08	0		2.14774e+08	0		1.93394e+08	0		9.58917e+07	0		1.72011e+08	0
																										4.06361e+08	0		4.02036e+08	0		4.10581e+08	0		3.30382e+08	0		2.17995e+08	0		1.96295e+08	0		9.73301e+07	0		1.74591e+08	0
																										4.12457e+08	0		4.08066e+08	0		4.1674e+08	0		3.35338e+08	0		2.21265e+08	0		1.9924e+08	0		9.879e+07	0		1.7721e+08	0
																										4.18644e+08	0		4.14187e+08	0		4.22991e+08	0		3.40368e+08	0		2.24584e+08	0		2.02228e+08	0		1.00272e+08	0		1.79868e+08	0
																										4.24923e+08	0		4.204e+08	0		4.29336e+08	0		3.45473e+08	0		2.27953e+08	0		2.05262e+08	0		1.01776e+08	0		1.82566e+08	0
																										4.31297e+08	0		4.26706e+08	0		4.35776e+08	0		3.50656e+08	0		2.31372e+08	0		2.08341e+08	0		1.03303e+08	0		1.85305e+08	0
																										4.37767e+08	0		4.33107e+08	0		4.42313e+08	0		3.55915e+08	0		2.34843e+08	0		2.11466e+08	0		1.04852e+08	0		1.88084e+08	0
																										4.44333e+08	0		4.39603e+08	0		4.48947e+08	0		3.61254e+08	0		2.38365e+08	0		2.14638e+08	0		1.06425e+08	0		1.90905e+08	0
																										4.50998e+08	0		4.46197e+08	0		4.55682e+08	0		3.66673e+08	0		2.41941e+08	0		2.17857e+08	0		1.08021e+08	0		1.93769e+08	0
																										4.57763e+08	0		4.5289e+08	0		4.62517e+08	0		3.72173e+08	0		2.4557e+08	0		2.21125e+08	0		1.09642e+08	0		1.96676e+08	0
																										4.6463e+08	0		4.59684e+08	0		4.69455e+08	0		3.77756e+08	0		2.49253e+08	0		2.24442e+08	0		1.11286e+08	0		1.99626e+08	0
																										4.71599e+08	0		4.66579e+08	0		4.76496e+08	0		3.83422e+08	0		2.52992e+08	0		2.27809e+08	0		1.12956e+08	0		2.0262e+08	0
																										4.78673e+08	0		4.73578e+08	0		4.83644e+08	0		3.89173e+08	0		2.56787e+08	0		2.31226e+08	0		1.1465e+08	0		2.05659e+08	0
																										4.85853e+08	0		4.80681e+08	0		4.90898e+08	0		3.95011e+08	0		2.60639e+08	0		2.34694e+08	0		1.1637e+08	0		2.08744e+08	0
																										4.93141e+08	0		4.87891e+08	0		4.98262e+08	0		4.00936e+08	0		2.64549e+08	0		2.38215e+08	0		1.18115e+08	0		2.11875e+08	0
																										5.00538e+08	0		4.9521e+08	0		5.05736e+08	0		4.0695e+08	0		2.68517e+08	0		2.41788e+08	0		1.19887e+08	0		2.15054e+08	0
																										5.08046e+08	0		5.02638e+08	0		5.13322e+08	0		4.13054e+08	0		2.72545e+08	0		2.45415e+08	0		1.21685e+08	0		2.18279e+08	0
																										5.15667e+08	0		5.10178e+08	0		5.21022e+08	0		4.1925e+08	0		2.76633e+08	0		2.49096e+08	0		1.2351e+08	0		2.21553e+08	0
																										5.23402e+08	0		5.1783e+08	0		5.28837e+08	0		4.25539e+08	0		2.80782e+08	0		2.52832e+08	0		1.25363e+08	0		2.24877e+08	0
																										5.31253e+08	0		5.25598e+08	0		5.3677e+08	0		4.31922e+08	0		2.84994e+08	0		2.56625e+08	0		1.27244e+08	0		2.2825e+08	0
																										5.39222e+08	0		5.33482e+08	0		5.44821e+08	0		4.38401e+08	0		2.89269e+08	0		2.60474e+08	0		1.29152e+08	0		2.31674e+08	0
																										5.4731e+08	0		5.41484e+08	0		5.52993e+08	0		4.44977e+08	0		2.93608e+08	0		2.64381e+08	0		1.31089e+08	0		2.35149e+08	0
																										5.5552e+08	0		5.49606e+08	0		5.61288e+08	0		4.51652e+08	0		2.98012e+08	0		2.68347e+08	0		1.33056e+08	0		2.38676e+08	0
																										5.63852e+08	0		5.5785e+08	0		5.69708e+08	0		4.58426e+08	0		3.02482e+08	0		2.72372e+08	0		1.35052e+08	0		2.42256e+08	0
																										5.7231e+08	0		5.66218e+08	0		5.78253e+08	0		4.65303e+08	0		3.07019e+08	0		2.76458e+08	0		1.37077e+08	0		2.4589e+08	0
																										5.80895e+08	0		5.74711e+08	0		5.86927e+08	0		4.72282e+08	0		3.11625e+08	0		2.80605e+08	0		1.39134e+08	0		2.49578e+08	0
																										5.89608e+08	0		5.83332e+08	0		5.95731e+08	0		4.79366e+08	0		3.16299e+08	0		2.84814e+08	0		1.41221e+08	0		2.53322e+08	0
																										5.98452e+08	0		5.92082e+08	0		6.04667e+08	0		4.86557e+08	0		3.21044e+08	0		2.89086e+08	0		1.43339e+08	0		2.57122e+08	0
																										6.07429e+08	0		6.00963e+08	0		6.13737e+08	0		4.93855e+08	0		3.25859e+08	0		2.93422e+08	0		1.45489e+08	0		2.60979e+08	0
																										6.16541e+08	0		6.09978e+08	0		6.22943e+08	0		5.01263e+08	0		3.30747e+08	0		2.97823e+08	0		1.47671e+08	0		2.64893e+08	0
																										6.25789e+08	0		6.19127e+08	0		6.32287e+08	0		5.08782e+08	0		3.35708e+08	0		3.02291e+08	0		1.49886e+08	0		2.68867e+08	0
																										6.35176e+08	0		6.28414e+08	0		6.41771e+08	0		5.16414e+08	0		3.40744e+08	0		3.06825e+08	0		1.52135e+08	0		2.729e+08	0
																										6.44703e+08	0		6.3784e+08	0		6.51398e+08	0		5.2416e+08	0		3.45855e+08	0		3.11428e+08	0		1.54417e+08	0		2.76993e+08	0
																										6.54374e+08	0		6.47408e+08	0		6.61169e+08	0		5.32022e+08	0		3.51043e+08	0		3.16099e+08	0		1.56733e+08	0		2.81148e+08	0
																										6.64189e+08	0		6.57119e+08	0		6.71087e+08	0		5.40003e+08	0		3.56309e+08	0		3.2084e+08	0		1.59084e+08	0		2.85365e+08	0
																										6.74152e+08	0		6.66976e+08	0		6.81153e+08	0		5.48103e+08	0		3.61653e+08	0		3.25653e+08	0		1.6147e+08	0		2.89646e+08	0
																										6.84264e+08	0		6.7698e+08	0		6.9137e+08	0		5.56324e+08	0		3.67078e+08	0		3.30538e+08	0		1.63892e+08	0		2.93991e+08	0
																										6.94528e+08	0		6.87135e+08	0		7.01741e+08	0		5.64669e+08	0		3.72584e+08	0		3.35496e+08	0		1.66351e+08	0		2.984e+08	0
																										7.04946e+08	0		6.97442e+08	0		7.12267e+08	0		5.73139e+08	0		3.78173e+08	0		3.40528e+08	0		1.68846e+08	0		3.02876e+08	0
																										7.15521e+08	0		7.07904e+08	0		7.22951e+08	0		5.81736e+08	0		3.83845e+08	0		3.45636e+08	0		1.71379e+08	0		3.0742e+08	0
																										7.26253e+08	0		7.18522e+08	0		7.33795e+08	0		5.90462e+08	0		3.89603e+08	0		3.50821e+08	0		1.73949e+08	0		3.12031e+08	0
																										7.37147e+08	0		7.293e+08	0		7.44802e+08	0		5.99319e+08	0		3.95447e+08	0		3.56083e+08	0		1.76559e+08	0		3.16711e+08	0
																										7.48204e+08	0		7.4024e+08	0		7.55974e+08	0		6.08309e+08	0		4.01379e+08	0		3.61424e+08	0		1.79207e+08	0		3.21462e+08	0
																										7.59427e+08	0		7.51343e+08	0		7.67314e+08	0		6.17434e+08	0		4.074e+08	0		3.66846e+08	0		1.81895e+08	0		3.26284e+08	0
																										7.70819e+08	0		7.62613e+08	0		7.78823e+08	0		6.26695e+08	0		4.13511e+08	0		3.72348e+08	0		1.84623e+08	0		3.31178e+08	0
																										7.82381e+08	0		7.74053e+08	0		7.90506e+08	0		6.36096e+08	0		4.19713e+08	0		3.77934e+08	0		1.87393e+08	0		3.36146e+08	0
																										7.94117e+08	0		7.85663e+08	0		8.02363e+08	0		6.45637e+08	0		4.26009e+08	0		3.83603e+08	0		1.90204e+08	0		3.41188e+08	0
																										8.06029e+08	0		7.97448e+08	0		8.14399e+08	0		6.55322e+08	0		4.32399e+08	0		3.89357e+08	0		1.93057e+08	0		3.46306e+08	0
																										8.18119e+08	0		8.0941e+08	0		8.26615e+08	0		6.65151e+08	0		4.38885e+08	0		3.95197e+08	0		1.95953e+08	0		3.515e+08	0
																										8.30391e+08	0		8.21551e+08	0		8.39014e+08	0		6.75129e+08	0		4.45468e+08	0		4.01125e+08	0		1.98892e+08	0		3.56773e+08	0
																										8.42847e+08	0		8.33875e+08	0		8.51599e+08	0		6.85256e+08	0		4.5215e+08	0		4.07142e+08	0		2.01875e+08	0		3.62125e+08	0
																										8.55489e+08	0		8.46383e+08	0		8.64373e+08	0		6.95535e+08	0		4.58933e+08	0		4.13249e+08	0		2.04903e+08	0		3.67556e+08	0
																										8.68322e+08	0		8.59078e+08	0		8.77339e+08	0		7.05968e+08	0		4.65817e+08	0		4.19448e+08	0		2.07977e+08	0		3.7307e+08	0
																										8.81347e+08	0		8.71965e+08	0		8.90499e+08	0		7.16557e+08	0		4.72804e+08	0		4.25739e+08	0		2.11097e+08	0		3.78666e+08	0
																										8.94567e+08	0		8.85044e+08	0		9.03856e+08	0		7.27305e+08	0		4.79896e+08	0		4.32126e+08	0		2.14263e+08	0		3.84346e+08	0
																										9.07985e+08	0		8.9832e+08	0		9.17414e+08	0		7.38215e+08	0		4.87094e+08	0		4.38607e+08	0		2.17477e+08	0		3.90111e+08	0
																										9.21605e+08	0		9.11795e+08	0		9.31175e+08	0		7.49288e+08	0		4.94401e+08	0		4.45187e+08	0		2.20739e+08	0		3.95963e+08	0
																										9.35429e+08	0		9.25471e+08	0		9.45143e+08	0		7.60528e+08	0		5.01817e+08	0		4.51864e+08	0		2.2405e+08	0		4.01902e+08	0
																										9.49461e+08	0		9.39354e+08	0		9.5932e+08	0		7.71935e+08	0		5.09344e+08	0		4.58642e+08	0		2.27411e+08	0		4.07931e+08	0
																										9.63702e+08	0		9.53444e+08	0		9.7371e+08	0		7.83514e+08	0		5.16984e+08	0		4.65522e+08	0		2.30822e+08	0		4.1405e+08	0
																										9.78158e+08	0		9.67746e+08	0		9.88316e+08	0		7.95267e+08	0		5.24739e+08	0		4.72505e+08	0		2.34284e+08	0		4.2026e+08	0
																										9.9283e+08	0		9.82262e+08	0		1.00314e+09	0		8.07196e+08	0		5.3261e+08	0		4.79592e+08	0		2.37799e+08	0		4.26564e+08	0
																										1.00772e+09	0		9.96996e+08	0		1.01819e+09	0		8.19304e+08	0		5.40599e+08	0		4.86786e+08	0		2.41366e+08	0		4.32963e+08	0
																										1.02284e+09	0		1.01195e+09	0		1.03346e+09	0		8.31594e+08	0		5.48708e+08	0		4.94088e+08	0		2.44986e+08	0		4.39457e+08	0
																										1.03818e+09	0		1.02713e+09	0		1.04896e+09	0		8.44068e+08	0		5.56939e+08	0		5.01499e+08	0		2.48661e+08	0		4.46049e+08	0
																										1.05375e+09	0		1.04254e+09	0		1.0647e+09	0		8.56729e+08	0		5.65293e+08	0		5.09022e+08	0		2.52391e+08	0		4.5274e+08	0
																										1.06956e+09	0		1.05817e+09	0		1.08067e+09	0		8.6958e+08	0		5.73772e+08	0		5.16657e+08	0		2.56177e+08	0		4.59531e+08	0
																										1.0856e+09	0		1.07405e+09	0		1.09688e+09	0		8.82623e+08	0		5.82379e+08	0		5.24407e+08	0		2.60019e+08	0		4.66424e+08	0
																										1.10189e+09	0		1.09016e+09	0		1.11333e+09	0		8.95863e+08	0		5.91115e+08	0		5.32273e+08	0		2.6392e+08	0		4.7342e+08	0
																										1.11842e+09	0		1.10651e+09	0		1.13003e+09	0		9.09301e+08	0		5.99981e+08	0		5.40257e+08	0		2.67879e+08	0		4.80521e+08	0
																										1.13519e+09	0		1.12311e+09	0		1.14698e+09	0		9.2294e+08	0		6.08981e+08	0		5.48361e+08	0		2.71897e+08	0		4.87729e+08	0
																										1.15222e+09	0		1.13995e+09	0		1.16419e+09	0		9.36784e+08	0		6.18116e+08	0		5.56586e+08	0		2.75975e+08	0		4.95045e+08	0
																										1.1695e+09	0		1.15705e+09	0		1.18165e+09	0		9.50836e+08	0		6.27387e+08	0		5.64935e+08	0		2.80115e+08	0		5.02471e+08	0
																										1.18705e+09	0		1.17441e+09	0		1.19937e+09	0		9.65098e+08	0		6.36798e+08	0		5.73409e+08	0		2.84317e+08	0		5.10008e+08	0
																										1.20485e+09	0		1.19203e+09	0		1.21736e+09	0		9.79575e+08	0		6.4635e+08	0		5.8201e+08	0		2.88581e+08	0		5.17658e+08	0
																										1.22292e+09	0		1.20991e+09	0		1.23562e+09	0		9.94269e+08	0		6.56045e+08	0		5.90741e+08	0		2.9291e+08	0		5.25423e+08	0
																										1.24127e+09	0		1.22806e+09	0		1.25416e+09	0		1.00918e+09	0		6.65886e+08	0		5.99602e+08	0		2.97304e+08	0		5.33304e+08	0
																										1.25989e+09	0		1.24648e+09	0		1.27297e+09	0		1.02432e+09	0		6.75874e+08	0		6.08596e+08	0		3.01763e+08	0		5.41304e+08	0
																										1.27879e+09	0		1.26517e+09	0		1.29207e+09	0		1.03969e+09	0		6.86013e+08	0		6.17725e+08	0		3.0629e+08	0		5.49423e+08	0
																										1.29797e+09	0		1.28415e+09	0		1.31145e+09	0		1.05528e+09	0		6.96303e+08	0		6.26991e+08	0		3.10884e+08	0		5.57665e+08	0
																										1.31744e+09	0		1.30341e+09	0		1.33112e+09	0		1.07111e+09	0		7.06747e+08	0		6.36395e+08	0		3.15547e+08	0		5.6603e+08	0
																										1.3372e+09	0		1.32296e+09	0		1.35108e+09	0		1.08718e+09	0		7.17348e+08	0		6.45941e+08	0		3.2028e+08	0		5.7452e+08	0
																										1.35726e+09	0		1.34281e+09	0		1.37135e+09	0		1.10348e+09	0		7.28109e+08	0		6.5563e+08	0		3.25085e+08	0		5.83138e+08	0
																										1.37762e+09	0		1.36295e+09	0		1.39192e+09	0		1.12004e+09	0		7.3903e+08	0		6.65465e+08	0		3.29961e+08	0		5.91885e+08	0
																										1.39828e+09	0		1.38339e+09	0		1.4128e+09	0		1.13684e+09	0		7.50116e+08	0		6.75447e+08	0		3.3491e+08	0		6.00763e+08	0
																										1.41925e+09	0		1.40415e+09	0		1.43399e+09	0		1.15389e+09	0		7.61368e+08	0		6.85579e+08	0		3.39934e+08	0		6.09775e+08	0
																										1.44054e+09	0		1.42521e+09	0		1.4555e+09	0		1.1712e+09	0		7.72788e+08	0		6.95862e+08	0		3.45033e+08	0		6.18921e+08	0
																										1.46215e+09	0		1.44659e+09	0		1.47733e+09	0		1.18877e+09	0		7.8438e+08	0		7.063e+08	0		3.50209e+08	0		6.28205e+08	0
																										1.48408e+09	0		1.46828e+09	0		1.49949e+09	0		1.2066e+09	0		7.96146e+08	0		7.16895e+08	0		3.55462e+08	0		6.37628e+08	0
																										1.50634e+09	0		1.49031e+09	0		1.52199e+09	0		1.2247e+09	0		8.08088e+08	0		7.27648e+08	0		3.60794e+08	0		6.47193e+08	0
																										1.52894e+09	0		1.51266e+09	0		1.54482e+09	0		1.24307e+09	0		8.20209e+08	0		7.38563e+08	0		3.66205e+08	0		6.56901e+08	0
																										1.55187e+09	0		1.53535e+09	0		1.56799e+09	0		1.26171e+09	0		8.32512e+08	0		7.49641e+08	0		3.71699e+08	0		6.66754e+08	0
																										1.57515e+09	0		1.55838e+09	0		1.59151e+09	0		1.28064e+09	0		8.45e+08	0		7.60886e+08	0		3.77274e+08	0		6.76755e+08	0
																										1.59878e+09	0		1.58176e+09	0		1.61538e+09	0		1.29985e+09	0		8.57675e+08	0		7.72299e+08	0		3.82933e+08	0		6.86907e+08	0
																										1.62276e+09	0		1.60549e+09	0		1.63961e+09	0		1.31935e+09	0		8.7054e+08	0		7.83884e+08	0		3.88677e+08	0		6.9721e+08	0
																										1.6471e+09	0		1.62957e+09	0		1.66421e+09	0		1.33914e+09	0		8.83598e+08	0		7.95642e+08	0		3.94507e+08	0		7.07669e+08	0
																										1.67181e+09	0		1.65401e+09	0		1.68917e+09	0		1.35922e+09	0		8.96852e+08	0		8.07577e+08	0		4.00425e+08	0		7.18284e+08	0
																										1.69689e+09	0		1.67882e+09	0		1.71451e+09	0		1.37961e+09	0		9.10305e+08	0		8.1969e+08	0		4.06431e+08	0		7.29058e+08	0
																										1.72234e+09	0		1.704e+09	0		1.74022e+09	0		1.40031e+09	0		9.23959e+08	0		8.31986e+08	0		4.12528e+08	0		7.39994e+08	0
																										1.74817e+09	0		1.72956e+09	0		1.76633e+09	0		1.42131e+09	0		9.37819e+08	0		8.44465e+08	0		4.18716e+08	0		7.51094e+08	0
																										1.7744e+09	0		1.75551e+09	0		1.79282e+09	0		1.44263e+09	0		9.51886e+08	0		8.57132e+08	0		4.24996e+08	0		7.6236e+08	0
																										1.80101e+09	0		1.78184e+09	0		1.81971e+09	0		1.46427e+09	0		9.66164e+08	0		8.69989e+08	0		4.31371e+08	0		7.73795e+08	0
																										1.82803e+09	0		1.80857e+09	0		1.84701e+09	0		1.48623e+09	0		9.80657e+08	0		8.83039e+08	0		4.37842e+08	0		7.85402e+08	0
																										1.85545e+09	0		1.8357e+09	0		1.87472e+09	0		1.50853e+09	0		9.95367e+08	0		8.96285e+08	0		4.4441e+08	0		7.97183e+08	0
																										1.88328e+09	0		1.86323e+09	0		1.90284e+09	0		1.53115e+09	0		1.0103e+09	0		9.09729e+08	0		4.51076e+08	0		8.09141e+08	0
																										1.91153e+09	0		1.89118e+09	0		1.93138e+09	0		1.55412e+09	0		1.02545e+09	0		9.23375e+08	0		4.57842e+08	0		8.21278e+08	0
																										1.9402e+09	0		1.91955e+09	0		1.96035e+09	0		1.57743e+09	0		1.04083e+09	0		9.37226e+08	0		4.64709e+08	0		8.33597e+08	0
																										1.9693e+09	0		1.94834e+09	0		1.98976e+09	0		1.60109e+09	0		1.05645e+09	0		9.51284e+08	0		4.7168e+08	0		8.46101e+08	0
																										1.99884e+09	0		1.97757e+09	0		2.0196e+09	0		1.62511e+09	0		1.07229e+09	0		9.65553e+08	0		4.78755e+08	0		8.58793e+08	0
																										2.02883e+09	0		2.00723e+09	0		2.0499e+09	0		1.64949e+09	0		1.08838e+09	0		9.80037e+08	0		4.85937e+08	0		8.71675e+08	0
																										2.05926e+09	0		2.03734e+09	0		2.08064e+09	0		1.67423e+09	0		1.1047e+09	0		9.94737e+08	0		4.93226e+08	0		8.8475e+08	0
																										2.09015e+09	0		2.0679e+09	0		2.11185e+09	0		1.69934e+09	0		1.12127e+09	0		1.00966e+09	0		5.00624e+08	0		8.98021e+08	0
																										2.1215e+09	0		2.09892e+09	0		2.14353e+09	0		1.72483e+09	0		1.13809e+09	0		1.0248e+09	0		5.08133e+08	0		9.11492e+08	0
																										2.15332e+09	0		2.1304e+09	0		2.17568e+09	0		1.75071e+09	0		1.15516e+09	0		1.04018e+09	0		5.15755e+08	0		9.25164e+08	0
																										2.18562e+09	0		2.16236e+09	0		2.20832e+09	0		1.77697e+09	0		1.17249e+09	0		1.05578e+09	0		5.23492e+08	0		9.39041e+08	0
																										2.21841e+09	0		2.19479e+09	0		2.24144e+09	0		1.80362e+09	0		1.19008e+09	0		1.07161e+09	0		5.31344e+08	0		9.53127e+08	0
																										2.25168e+09	0		2.22771e+09	0		2.27507e+09	0		1.83068e+09	0		1.20793e+09	0		1.08769e+09	0		5.39314e+08	0		9.67424e+08	0
																										2.28546e+09	0		2.26113e+09	0		2.30919e+09	0		1.85814e+09	0		1.22605e+09	0		1.104e+09	0		5.47404e+08	0		9.81935e+08	0
																										2.31974e+09	0		2.29505e+09	0		2.34383e+09	0		1.88601e+09	0		1.24444e+09	0		1.12056e+09	0		5.55615e+08	0		9.96664e+08	0
																										2.35454e+09	0		2.32947e+09	0		2.37899e+09	0		1.9143e+09	0		1.26311e+09	0		1.13737e+09	0		5.63949e+08	0		1.01161e+09	0
																										2.38985e+09	0		2.36441e+09	0		2.41467e+09	0		1.94301e+09	0		1.28205e+09	0		1.15443e+09	0		5.72409e+08	0		1.02679e+09	0
																										2.4257e+09	0		2.39988e+09	0		2.45089e+09	0		1.97216e+09	0		1.30128e+09	0		1.17175e+09	0		5.80995e+08	0		1.04219e+09	0
																										2.46209e+09	0		2.43588e+09	0		2.48766e+09	0		2.00174e+09	0		1.3208e+09	0		1.18933e+09	0		5.8971e+08	0		1.05782e+09	0
																										2.49902e+09	0		2.47242e+09	0		2.52497e+09	0		2.03177e+09	0		1.34061e+09	0		1.20717e+09	0		5.98555e+08	0		1.07369e+09	0
																										2.5365e+09	0		2.5095e+09	0		2.56284e+09	0		2.06224e+09	0		1.36072e+09	0		1.22527e+09	0		6.07534e+08	0		1.0898e+09	0
																										2.57455e+09	0		2.54715e+09	0		2.60129e+09	0		2.09318e+09	0		1.38113e+09	0		1.24365e+09	0		6.16647e+08	0		1.10614e+09	0
																										2.61317e+09	0		2.58535e+09	0		2.64031e+09	0		2.12457e+09	0		1.40185e+09	0		1.26231e+09	0		6.25896e+08	0		1.12273e+09	0
																										2.65237e+09	0		2.62413e+09	0		2.67991e+09	0		2.15644e+09	0		1.42288e+09	0		1.28124e+09	0		6.35285e+08	0		1.13958e+09	0
																										2.69215e+09	0		2.6635e+09	0		2.72011e+09	0		2.18879e+09	0		1.44422e+09	0		1.30046e+09	0		6.44814e+08	0		1.15667e+09	0
																										2.73254e+09	0		2.70345e+09	0		2.76091e+09	0		2.22162e+09	0		1.46589e+09	0		1.31997e+09	0		6.54486e+08	0		1.17402e+09	0
																										2.77352e+09	0		2.744e+09	0		2.80233e+09	0		2.25495e+09	0		1.48787e+09	0		1.33977e+09	0		6.64303e+08	0		1.19163e+09	0
																										2.81513e+09	0		2.78516e+09	0		2.84436e+09	0		2.28877e+09	0		1.51019e+09	0		1.35986e+09	0		6.74268e+08	0		1.2095e+09	0
																										2.85735e+09	0		2.82694e+09	0		2.88703e+09	0		2.3231e+09	0		1.53285e+09	0		1.38026e+09	0		6.84382e+08	0		1.22765e+09	0
																										2.90021e+09	0		2.86934e+09	0		2.93033e+09	0		2.35795e+09	0		1.55584e+09	0		1.40096e+09	0		6.94648e+08	0		1.24606e+09	0
																										2.94372e+09	0		2.91238e+09	0		2.97429e+09	0		2.39332e+09	0		1.57918e+09	0		1.42198e+09	0		7.05067e+08	0		1.26475e+09	0
																										2.98787e+09	0		2.95607e+09	0		3.0189e+09	0		2.42922e+09	0		1.60286e+09	0		1.44331e+09	0		7.15643e+08	0		1.28372e+09	0
																										3.03269e+09	0		3.00041e+09	0		3.06418e+09	0		2.46565e+09	0		1.62691e+09	0		1.46496e+09	0		7.26378e+08	0		1.30298e+09	0
																										3.07818e+09	0		3.04541e+09	0		3.11015e+09	0		2.50264e+09	0		1.65131e+09	0		1.48693e+09	0		7.37274e+08	0		1.32252e+09	0
																										3.12435e+09	0		3.0911e+09	0		3.1568e+09	0		2.54018e+09	0		1.67608e+09	0		1.50924e+09	0		7.48333e+08	0		1.34236e+09	0
																										3.17122e+09	0		3.13746e+09	0		3.20415e+09	0		2.57828e+09	0		1.70122e+09	0		1.53188e+09	0		7.59558e+08	0		1.3625e+09	0
																										3.21879e+09	0		3.18452e+09	0		3.25221e+09	0		2.61696e+09	0		1.72674e+09	0		1.55485e+09	0		7.70951e+08	0		1.38294e+09	0
																										3.26707e+09	0		3.23229e+09	0		3.301e+09	0		2.65621e+09	0		1.75264e+09	0		1.57818e+09	0		7.82516e+08	0		1.40368e+09	0
																										3.31608e+09	0		3.28078e+09	0		3.35051e+09	0		2.69605e+09	0		1.77893e+09	0		1.60185e+09	0		7.94253e+08	0		1.42473e+09	0
																										3.36582e+09	0		3.32999e+09	0		3.40077e+09	0		2.73649e+09	0		1.80561e+09	0		1.62588e+09	0		8.06167e+08	0		1.44611e+09	0
																										3.4163e+09	0		3.37994e+09	0		3.45178e+09	0		2.77754e+09	0		1.8327e+09	0		1.65027e+09	0		8.1826e+08	0		1.4678e+09	0
																										3.46755e+09	0		3.43064e+09	0		3.50356e+09	0		2.81921e+09	0		1.86019e+09	0		1.67502e+09	0		8.30533e+08	0		1.48981e+09	0
																										3.51956e+09	0		3.4821e+09	0		3.55611e+09	0		2.86149e+09	0		1.88809e+09	0		1.70014e+09	0		8.42991e+08	0		1.51216e+09	0
																										3.57236e+09	0		3.53433e+09	0		3.60945e+09	0		2.90442e+09	0		1.91641e+09	0		1.72565e+09	0		8.55636e+08	0		1.53484e+09	0
																										3.62594e+09	0		3.58734e+09	0		3.66359e+09	0		2.94798e+09	0		1.94516e+09	0		1.75153e+09	0		8.68471e+08	0		1.55787e+09	0
																										3.68033e+09	0		3.64115e+09	0		3.71855e+09	0		2.9922e+09	0		1.97434e+09	0		1.7778e+09	0		8.81498e+08	0		1.58123e+09	0
																										3.73553e+09	0		3.69577e+09	0		3.77433e+09	0		3.03708e+09	0		2.00395e+09	0		1.80447e+09	0		8.9472e+08	0		1.60495e+09	0
																										3.79157e+09	0		3.75121e+09	0		3.83094e+09	0		3.08264e+09	0		2.03401e+09	0		1.83154e+09	0		9.08141e+08	0		1.62903e+09	0
																										3.84844e+09	0		3.80747e+09	0		3.88841e+09	0		3.12888e+09	0		2.06452e+09	0		1.85901e+09	0		9.21763e+08	0		1.65346e+09	0
																										3.90617e+09	0		3.86459e+09	0		3.94673e+09	0		3.17581e+09	0		2.09549e+09	0		1.8869e+09	0		9.3559e+08	0		1.67826e+09	0
																										3.96476e+09	0		3.92256e+09	0		4.00593e+09	0		3.22345e+09	0		2.12692e+09	0		1.9152e+09	0		9.49624e+08	0		1.70344e+09	0
																										4.02423e+09	0		3.98139e+09	0		4.06602e+09	0		3.2718e+09	0		2.15882e+09	0		1.94393e+09	0		9.63868e+08	0		1.72899e+09	0
																										4.0846e+09	0		4.04112e+09	0		4.12701e+09	0		3.32088e+09	0		2.19121e+09	0		1.97309e+09	0		9.78326e+08	0		1.75492e+09	0
																										4.14586e+09	0		4.10173e+09	0		4.18892e+09	0		3.37069e+09	0		2.22407e+09	0		2.00268e+09	0		9.93001e+08	0		1.78125e+09	0
																										4.20805e+09	0		4.16326e+09	0		4.25175e+09	0		3.42125e+09	0		2.25744e+09	0		2.03272e+09	0		1.0079e+09	0		1.80797e+09	0
																										4.27117e+09	0		4.22571e+09	0		4.31553e+09	0		3.47257e+09	0		2.2913e+09	0		2.06321e+09	0		1.02301e+09	0		1.83509e+09	0
																										4.33524e+09	0		4.28909e+09	0		4.38026e+09	0		3.52466e+09	0		2.32567e+09	0		2.09416e+09	0		1.03836e+09	0		1.86261e+09	0
																										4.40027e+09	0		4.35343e+09	0		4.44596e+09	0		3.57753e+09	0		2.36055e+09	0		2.12558e+09	0		1.05393e+09	0		1.89055e+09	0
																										4.46627e+09	0		4.41873e+09	0		4.51265e+09	0		3.63119e+09	0		2.39596e+09	0		2.15746e+09	0		1.06974e+09	0		1.91891e+09	0
																										4.53327e+09	0		4.48501e+09	0		4.58034e+09	0		3.68566e+09	0		2.4319e+09	0		2.18982e+09	0		1.08579e+09	0		1.94769e+09	0
																										4.60127e+09	0		4.55229e+09	0		4.64905e+09	0		3.74095e+09	0		2.46838e+09	0		2.22267e+09	0		1.10208e+09	0		1.97691e+09	0
																										4.67029e+09	0		4.62057e+09	0		4.71878e+09	0		3.79706e+09	0		2.5054e+09	0		2.25601e+09	0		1.11861e+09	0		2.00656e+09	0
																										4.74034e+09	0		4.68988e+09	0		4.78957e+09	0		3.85402e+09	0		2.54298e+09	0		2.28985e+09	0		1.13539e+09	0		2.03666e+09	0
																										4.81144e+09	0		4.76023e+09	0		4.86141e+09	0		3.91183e+09	0		2.58113e+09	0		2.3242e+09	0		1.15242e+09	0		2.06721e+09	0
																										4.88362e+09	0		4.83163e+09	0		4.93433e+09	0		3.9705e+09	0		2.61985e+09	0		2.35906e+09	0		1.1697e+09	0		2.09822e+09	0
																										4.95687e+09	0		4.90411e+09	0		5.00834e+09	0		4.03006e+09	0		2.65914e+09	0		2.39444e+09	0		1.18725e+09	0		2.12969e+09	0
																										5.03122e+09	0		4.97767e+09	0		5.08347e+09	0		4.09051e+09	0		2.69903e+09	0		2.43036e+09	0		1.20506e+09	0		2.16164e+09	0
																										5.10669e+09	0		5.05233e+09	0		5.15972e+09	0		4.15187e+09	0		2.73952e+09	0		2.46682e+09	0		1.22313e+09	0		2.19406e+09	0
																										5.18329e+09	0		5.12812e+09	0		5.23712e+09	0		4.21415e+09	0		2.78061e+09	0		2.50382e+09	0		1.24148e+09	0		2.22697e+09	0
																										5.26104e+09	0		5.20504e+09	0		5.31567e+09	0		4.27736e+09	0		2.82232e+09	0		2.54138e+09	0		1.2601e+09	0		2.26038e+09	0
																										5.33996e+09	0		5.28311e+09	0		5.39541e+09	0		4.34152e+09	0		2.86465e+09	0		2.5795e+09	0		1.27901e+09	0		2.29428e+09	0
																										5.42006e+09	0		5.36236e+09	0		5.47634e+09	0		4.40664e+09	0		2.90762e+09	0		2.61819e+09	0		1.29819e+09	0		2.3287e+09	0
																										5.50136e+09	0		5.4428e+09	0		5.55849e+09	0		4.47274e+09	0		2.95124e+09	0		2.65746e+09	0		1.31766e+09	0		2.36363e+09	0
																										5.58388e+09	0		5.52444e+09	0		5.64186e+09	0		4.53983e+09	0		2.99551e+09	0		2.69732e+09	0		1.33743e+09	0		2.39908e+09	0
																										5.66764e+09	0		5.6073e+09	0		5.72649e+09	0		4.60793e+09	0		3.04044e+09	0		2.73778e+09	0		1.35749e+09	0		2.43507e+09	0
																										5.75265e+09	0		5.69141e+09	0		5.81239e+09	0		4.67705e+09	0		3.08605e+09	0		2.77885e+09	0		1.37785e+09	0		2.4716e+09	0
																										5.83894e+09	0		5.77679e+09	0		5.89957e+09	0		4.74721e+09	0		3.13234e+09	0		2.82053e+09	0		1.39852e+09	0		2.50867e+09	0
																										5.92652e+09	0		5.86344e+09	0		5.98807e+09	0		4.81841e+09	0		3.17932e+09	0		2.86284e+09	0		1.4195e+09	0		2.5463e+09	0
																										6.01542e+09	0		5.95139e+09	0		6.07789e+09	0		4.89069e+09	0		3.22701e+09	0		2.90578e+09	0		1.44079e+09	0		2.58449e+09	0
																										6.10565e+09	0		6.04066e+09	0		6.16906e+09	0		4.96405e+09	0		3.27542e+09	0		2.94937e+09	0		1.4624e+09	0		2.62326e+09	0
																										6.19724e+09	0		6.13127e+09	0		6.26159e+09	0		5.03851e+09	0		3.32455e+09	0		2.99361e+09	0		1.48434e+09	0		2.66261e+09	0
																										6.2902e+09	0		6.22324e+09	0		6.35552e+09	0		5.11409e+09	0		3.37442e+09	0		3.03852e+09	0		1.5066e+09	0		2.70255e+09	0
																										6.38455e+09	0		6.31659e+09	0		6.45085e+09	0		5.1908e+09	0		3.42503e+09	0		3.08409e+09	0		1.5292e+09	0		2.74309e+09	0
																										6.48032e+09	0		6.41134e+09	0		6.54761e+09	0		5.26866e+09	0		3.47641e+09	0		3.13035e+09	0		1.55214e+09	0		2.78423e+09	0
																										6.57752e+09	0		6.50751e+09	0		6.64583e+09	0		5.34769e+09	0		3.52855e+09	0		3.17731e+09	0		1.57542e+09	0		2.826e+09	0
																										6.67619e+09	0		6.60512e+09	0		6.74551e+09	0		5.42791e+09	0		3.58148e+09	0		3.22497e+09	0		1.59905e+09	0		2.86839e+09	0
																										6.77633e+09	0		6.7042e+09	0		6.8467e+09	0		5.50933e+09	0		3.6352e+09	0		3.27334e+09	0		1.62304e+09	0		2.91141e+09	0
																										6.87797e+09	0		6.80476e+09	0		6.9494e+09	0		5.59197e+09	0		3.68973e+09	0		3.32244e+09	0		1.64738e+09	0		2.95508e+09	0
																										6.98114e+09	0		6.90683e+09	0		7.05364e+09	0		5.67585e+09	0		3.74508e+09	0		3.37228e+09	0		1.6721e+09	0		2.99941e+09	0
																										7.08586e+09	0		7.01043e+09	0		7.15944e+09	0		5.76098e+09	0		3.80125e+09	0		3.42287e+09	0		1.69718e+09	0		3.0444e+09	0
																										7.19215e+09	0		7.11559e+09	0		7.26683e+09	0		5.8474e+09	0		3.85827e+09	0		3.47421e+09	0		1.72263e+09	0		3.09007e+09	0
																										7.30003e+09	0		7.22232e+09	0		7.37584e+09	0		5.93511e+09	0		3.91615e+09	0		3.52632e+09	0		1.74847e+09	0		3.13642e+09	0
																										7.40953e+09	0		7.33066e+09	0		7.48647e+09	0		6.02414e+09	0		3.97489e+09	0		3.57922e+09	0		1.7747e+09	0		3.18347e+09	0
																										7.52067e+09	0		7.44062e+09	0		7.59877e+09	0		6.1145e+09	0		4.03451e+09	0		3.6329e+09	0		1.80132e+09	0		3.23122e+09	0
																										7.63348e+09	0		7.55223e+09	0		7.71275e+09	0		6.20622e+09	0		4.09503e+09	0		3.6874e+09	0		1.82834e+09	0		3.27969e+09	0
																										7.74799e+09	0		7.66551e+09	0		7.82844e+09	0		6.29931e+09	0		4.15646e+09	0		3.74271e+09	0		1.85577e+09	0		3.32888e+09	0
																										7.86421e+09	0		7.78049e+09	0		7.94587e+09	0		6.3938e+09	0		4.2188e+09	0		3.79885e+09	0		1.8836e+09	0		3.37881e+09	0
																										7.98217e+09	0		7.8972e+09	0		8.06506e+09	0		6.48971e+09	0		4.28208e+09	0		3.85583e+09	0		1.91186e+09	0		3.4295e+09	0
																										8.1019e+09	0		8.01566e+09	0		8.18604e+09	0		6.58705e+09	0		4.34632e+09	0		3.91367e+09	0		1.94054e+09	0		3.48094e+09	0
																										8.22343e+09	0		8.13589e+09	0		8.30883e+09	0		6.68586e+09	0		4.41151e+09	0		3.97237e+09	0		1.96964e+09	0		3.53315e+09	0
																										8.34678e+09	0		8.25793e+09	0		8.43346e+09	0		6.78615e+09	0		4.47768e+09	0		4.03196e+09	0		1.99919e+09	0		3.58615e+09	0
																										8.47198e+09	0		8.3818e+09	0		8.55996e+09	0		6.88794e+09	0		4.54485e+09	0		4.09244e+09	0		2.02918e+09	0		3.63994e+09	0
																										8.59906e+09	0		8.50753e+09	0		8.68836e+09	0		6.99126e+09	0		4.61302e+09	0		4.15383e+09	0		2.05961e+09	0		3.69454e+09	0
																										8.72805e+09	0		8.63514e+09	0		8.81869e+09	0		7.09613e+09	0		4.68222e+09	0		4.21613e+09	0		2.09051e+09	0		3.74996e+09	0
																										8.85897e+09	0		8.76467e+09	0		8.95097e+09	0		7.20257e+09	0		4.75245e+09	0		4.27938e+09	0		2.12187e+09	0		3.80621e+09	0
																										8.99185e+09	0		8.89614e+09	0		9.08523e+09	0		7.31061e+09	0		4.82374e+09	0		4.34357e+09	0		2.15369e+09	0		3.8633e+09	0
																										9.12673e+09	0		9.02958e+09	0		9.22151e+09	0		7.42026e+09	0		4.89609e+09	0		4.40872e+09	0		2.186e+09	0		3.92125e+09	0
																										9.26363e+09	0		9.16502e+09	0		9.35983e+09	0		7.53157e+09	0		4.96953e+09	0		4.47485e+09	0		2.21879e+09	0		3.98007e+09	0
																										9.40259e+09	0		9.3025e+09	0		9.50023e+09	0		7.64454e+09	0		5.04408e+09	0		4.54197e+09	0		2.25207e+09	0		4.03977e+09	0
																										9.54363e+09	0		9.44204e+09	0		9.64273e+09	0		7.75921e+09	0		5.11974e+09	0		4.6101e+09	0		2.28585e+09	0		4.10037e+09	0
																										9.68678e+09	0		9.58367e+09	0		9.78737e+09	0		7.8756e+09	0		5.19653e+09	0		4.67925e+09	0		2.32014e+09	0		4.16187e+09	0
																										9.83208e+09	0		9.72742e+09	0		9.93418e+09	0		7.99373e+09	0		5.27448e+09	0		4.74944e+09	0		2.35494e+09	0		4.2243e+09	0
																										9.97956e+09	0		9.87333e+09	0		1.00832e+10	0		8.11364e+09	0		5.3536e+09	0		4.82069e+09	0		2.39027e+09	0		4.28767e+09	0
																										1.01293e+10	0		1.00214e+10	0		1.02344e+10	0		8.23534e+09	0		5.4339e+09	0		4.893e+09	0		2.42612e+09	0		4.35198e+09	0
																										1.02812e+10	0		1.01718e+10	0		1.0388e+10	0		8.35887e+09	0		5.51541e+09	0		4.96639e+09	0		2.46251e+09	0		4.41726e+09	0
																										1.04354e+10	0		1.03243e+10	0		1.05438e+10	0		8.48426e+09	0		5.59814e+09	0		5.04089e+09	0		2.49945e+09	0		4.48352e+09	0
																										1.05919e+10	0		1.04792e+10	0		1.07019e+10	0		8.61152e+09	0		5.68212e+09	0		5.1165e+09	0		2.53694e+09	0		4.55077e+09	0
																										1.07508e+10	0		1.06364e+10	0		1.08625e+10	0		8.74069e+09	0		5.76735e+09	0		5.19325e+09	0		2.57499e+09	0		4.61903e+09	0
																										1.09121e+10	0		1.07959e+10	0		1.10254e+10	0		8.8718e+09	0		5.85386e+09	0		5.27115e+09	0		2.61362e+09	0		4.68832e+09	0
																										1.10758e+10	0		1.09579e+10	0		1.11908e+10	0		9.00488e+09	0		5.94167e+09	0		5.35021e+09	0		2.65282e+09	0		4.75865e+09	0
																										1.12419e+10	0		1.11222e+10	0		1.13586e+10	0		9.13995e+09	0		6.03079e+09	0		5.43047e+09	0		2.69262e+09	0		4.83002e+09	0
																										1.14105e+10	0		1.12891e+10	0		1.1529e+10	0		9.27705e+09	0		6.12125e+09	0		5.51192e+09	0		2.73301e+09	0		4.90248e+09	0
																										1.15817e+10	0		1.14584e+10	0		1.1702e+10	0		9.41621e+09	0		6.21307e+09	0		5.5946e+09	0		2.774e+09	0		4.97601e+09	0
																										1.17554e+10	0		1.16303e+10	0		1.18775e+10	0		9.55745e+09	0		6.30627e+09	0		5.67852e+09	0		2.81561e+09	0		5.05065e+09	0
																										1.19317e+10	0		1.18047e+10	0		1.20557e+10	0		9.70081e+09	0		6.40086e+09	0		5.7637e+09	0		2.85784e+09	0		5.12641e+09	0
																										1.21107e+10	0		1.19818e+10	0		1.22365e+10	0		9.84633e+09	0		6.49687e+09	0		5.85015e+09	0		2.90071e+09	0		5.20331e+09	0
																										1.22924e+10	0		1.21615e+10	0		1.242e+10	0		9.99402e+09	0		6.59433e+09	0		5.93791e+09	0		2.94422e+09	0		5.28136e+09	0
																										1.24768e+10	0		1.2344e+10	0		1.26063e+10	0		1.01439e+10	0		6.69324e+09	0		6.02698e+09	0		2.98839e+09	0		5.36058e+09	0
																										1.26639e+10	0		1.25291e+10	0		1.27954e+10	0		1.02961e+10	0		6.79364e+09	0		6.11738e+09	0		3.03321e+09	0		5.44099e+09	0
																										1.28539e+10	0		1.27171e+10	0		1.29874e+10	0		1.04505e+10	0		6.89555e+09	0		6.20914e+09	0		3.07871e+09	0		5.5226e+09	0
																										1.30467e+10	0		1.29078e+10	0		1.31822e+10	0		1.06073e+10	0		6.99898e+09	0		6.30228e+09	0		3.12489e+09	0		5.60544e+09	0
																										1.32424e+10	0		1.31014e+10	0		1.33799e+10	0		1.07664e+10	0		7.10396e+09	0		6.39681e+09	0		3.17176e+09	0		5.68952e+09	0
																										1.3441e+10	0		1.32979e+10	0		1.35806e+10	0		1.09279e+10	0		7.21052e+09	0		6.49276e+09	0		3.21934e+09	0		5.77487e+09	0
																										1.36426e+10	0		1.34974e+10	0		1.37843e+10	0		1.10918e+10	0		7.31868e+09	0		6.59016e+09	0		3.26763e+09	0		5.86149e+09	0
																										1.38473e+10	0		1.36999e+10	0		1.39911e+10	0		1.12582e+10	0		7.42846e+09	0		6.68901e+09	0		3.31665e+09	0		5.94941e+09	0
																										1.4055e+10	0		1.39054e+10	0		1.42009e+10	0		1.14271e+10	0		7.53989e+09	0		6.78934e+09	0		3.3664e+09	0		6.03865e+09	0
																										1.42658e+10	0		1.4114e+10	0		1.4414e+10	0		1.15985e+10	0		7.65299e+09	0		6.89118e+09	0		3.41689e+09	0		6.12923e+09	0
																										1.44798e+10	0		1.43257e+10	0		1.46302e+10	0		1.17724e+10	0		7.76778e+09	0		6.99455e+09	0		3.46814e+09	0		6.22117e+09	0
																										1.4697e+10	0		1.45406e+10	0		1.48496e+10	0		1.1949e+10	0		7.8843e+09	0		7.09947e+09	0		3.52017e+09	0		6.31449e+09	0
																										1.49175e+10	0		1.47587e+10	0		1.50724e+10	0		1.21283e+10	0		8.00256e+09	0		7.20596e+09	0		3.57297e+09	0		6.4092e+09	0
																										1.51412e+10	0		1.498e+10	0		1.52984e+10	0		1.23102e+10	0		8.1226e+09	0		7.31405e+09	0		3.62656e+09	0		6.50534e+09	0
																										1.53683e+10	0		1.52047e+10	0		1.55279e+10	0		1.24948e+10	0		8.24444e+09	0		7.42376e+09	0		3.68096e+09	0		6.60292e+09	0
																										1.55989e+10	0		1.54328e+10	0		1.57608e+10	0		1.26823e+10	0		8.36811e+09	0		7.53512e+09	0		3.73618e+09	0		6.70197e+09	0
																										1.58328e+10	0		1.56643e+10	0		1.59973e+10	0		1.28725e+10	0		8.49363e+09	0		7.64814e+09	0		3.79222e+09	0		6.8025e+09	0
																										1.60703e+10	0		1.58993e+10	0		1.62372e+10	0		1.30656e+10	0		8.62103e+09	0		7.76287e+09	0		3.8491e+09	0		6.90453e+09	0
																										1.63114e+10	0		1.61378e+10	0		1.64808e+10	0		1.32616e+10	0		8.75035e+09	0		7.87931e+09	0		3.90684e+09	0		7.0081e+09	0
																										1.65561e+10	0		1.63798e+10	0		1.6728e+10	0		1.34605e+10	0		8.8816e+09	0		7.9975e+09	0		3.96544e+09	0		7.11322e+09	0
																										1.68044e+10	0		1.66255e+10	0		1.69789e+10	0		1.36624e+10	0		9.01483e+09	0		8.11746e+09	0		4.02492e+09	0		7.21992e+09	0
																										1.70565e+10	0		1.68749e+10	0		1.72336e+10	0		1.38673e+10	0		9.15005e+09	0		8.23922e+09	0		4.0853e+09	0		7.32822e+09	0
																										1.73123e+10	0		1.7128e+10	0		1.74921e+10	0		1.40754e+10	0		9.2873e+09	0		8.36281e+09	0		4.14658e+09	0		7.43814e+09	0
																										1.7572e+10	0		1.73849e+10	0		1.77545e+10	0		1.42865e+10	0		9.42661e+09	0		8.48825e+09	0		4.20878e+09	0		7.54972e+09	0
																										1.78356e+10	0		1.76457e+10	0		1.80208e+10	0		1.45008e+10	0		9.56801e+09	0		8.61558e+09	0		4.27191e+09	0		7.66296e+09	0
																										1.81031e+10	0		1.79104e+10	0		1.82911e+10	0		1.47183e+10	0		9.71153e+09	0		8.74481e+09	0		4.33599e+09	0		7.77791e+09	0
																										1.83747e+10	0		1.81791e+10	0		1.85655e+10	0		1.49391e+10	0		9.8572e+09	0		8.87598e+09	0		4.40103e+09	0		7.89457e+09	0
																										1.86503e+10	0		1.84517e+10	0		1.8844e+10	0		1.51632e+10	0		1.00051e+10	0		9.00912e+09	0		4.46704e+09	0		8.01299e+09	0
																										1.893e+10	0		1.87285e+10	0		1.91266e+10	0		1.53906e+10	0		1.01551e+10	0		9.14426e+09	0		4.53405e+09	0		8.13319e+09	0
																										1.9214e+10	0		1.90095e+10	0		1.94135e+10	0		1.56215e+10	0		1.03075e+10	0		9.28142e+09	0		4.60206e+09	0		8.25519e+09	0
																										1.95022e+10	0		1.92946e+10	0		1.97047e+10	0		1.58558e+10	0		1.04621e+10	0		9.42065e+09	0		4.67109e+09	0		8.37901e+09	0
																										1.97947e+10	0		1.9584e+10	0		2.00003e+10	0		1.60936e+10	0		1.0619e+10	0		9.56196e+09	0		4.74115e+09	0		8.5047e+09	0
																										2.00916e+10	0		1.98778e+10	0		2.03003e+10	0		1.6335e+10	0		1.07783e+10	0		9.70539e+09	0		4.81227e+09	0		8.63227e+09	0
																										2.0393e+10	0		2.01759e+10	0		2.06048e+10	0		1.658e+10	0		1.094e+10	0		9.85097e+09	0		4.88446e+09	0		8.76175e+09	0
																										2.06989e+10	0		2.04786e+10	0		2.09139e+10	0		1.68287e+10	0		1.11041e+10	0		9.99873e+09	0		4.95772e+09	0		8.89318e+09	0
																										2.10094e+10	0		2.07858e+10	0		2.12276e+10	0		1.70812e+10	0		1.12706e+10	0		1.01487e+10	0		5.03209e+09	0		9.02658e+09	0
																										2.13245e+10	0		2.10975e+10	0		2.1546e+10	0		1.73374e+10	0		1.14397e+10	0		1.03009e+10	0		5.10757e+09	0		9.16198e+09	0
																										2.16444e+10	0		2.1414e+10	0		2.18692e+10	0		1.75975e+10	0		1.16113e+10	0		1.04555e+10	0		5.18418e+09	0		9.29941e+09	0
																										2.19691e+10	0		2.17352e+10	0		2.21972e+10	0		1.78614e+10	0		1.17854e+10	0		1.06123e+10	0		5.26195e+09	0		9.4389e+09	0
																										2.22986e+10	0		2.20612e+10	0		2.25302e+10	0		1.81293e+10	0		1.19622e+10	0		1.07715e+10	0		5.34088e+09	0		9.58048e+09	0
																										2.26331e+10	0		2.23922e+10	0		2.28681e+10	0		1.84013e+10	0		1.21417e+10	0		1.0933e+10	0		5.42099e+09	0		9.72419e+09	0
																										2.29726e+10	0		2.2728e+10	0		2.32111e+10	0		1.86773e+10	0		1.23238e+10	0		1.1097e+10	0		5.5023e+09	0		9.87005e+09	0
																										2.33172e+10	0		2.3069e+10	0		2.35593e+10	0		1.89575e+10	0		1.25086e+10	0		1.12635e+10	0		5.58484e+09	0		1.00181e+10	0
																										2.36669e+10	0		2.3415e+10	0		2.39127e+10	0		1.92418e+10	0		1.26963e+10	0		1.14324e+10	0		5.66861e+09	0		1.01684e+10	0
																										2.40219e+10	0		2.37662e+10	0		2.42714e+10	0		1.95304e+10	0		1.28867e+10	0		1.16039e+10	0		5.75364e+09	0		1.03209e+10	0
																										2.43823e+10	0		2.41227e+10	0		2.46355e+10	0		1.98234e+10	0		1.308e+10	0		1.1778e+10	0		5.83994e+09	0		1.04757e+10	0
																										2.4748e+10	0		2.44846e+10	0		2.5005e+10	0		2.01208e+10	0		1.32762e+10	0		1.19547e+10	0		5.92754e+09	0		1.06328e+10	0
																										2.51192e+10	0		2.48518e+10	0		2.53801e+10	0		2.04226e+10	0		1.34754e+10	0		1.2134e+10	0		6.01646e+09	0		1.07923e+10	0
																										2.5496e+10	0		2.52246e+10	0		2.57608e+10	0		2.07289e+10	0		1.36775e+10	0		1.2316e+10	0		6.1067e+09	0		1.09542e+10	0
																										2.58785e+10	0		2.5603e+10	0		2.61472e+10	0		2.10398e+10	0		1.38827e+10	0		1.25007e+10	0		6.1983e+09	0		1.11185e+10	0
																										2.62666e+10	0		2.5987e+10	0		2.65394e+10	0		2.13554e+10	0		1.40909e+10	0		1.26882e+10	0		6.29128e+09	0		1.12853e+10	0
																										2.66606e+10	0		2.63768e+10	0		2.69375e+10	0		2.16758e+10	0		1.43023e+10	0		1.28786e+10	0		6.38565e+09	0		1.14546e+10	0
																										2.70605e+10	0		2.67725e+10	0		2.73415e+10	0		2.20009e+10	0		1.45168e+10	0		1.30717e+10	0		6.48143e+09	0		1.16264e+10	0
																										2.74664e+10	0		2.71741e+10	0		2.77517e+10	0		2.23309e+10	0		1.47345e+10	0		1.32678e+10	0		6.57865e+09	0		1.18008e+10	0
																										2.78784e+10	0		2.75817e+10	0		2.81679e+10	0		2.26659e+10	0		1.49556e+10	0		1.34668e+10	0		6.67733e+09	0		1.19778e+10	0
																										2.82966e+10	0		2.79954e+10	0		2.85905e+10	0		2.30059e+10	0		1.51799e+10	0		1.36688e+10	0		6.77749e+09	0		1.21575e+10	0
																										2.87211e+10	0		2.84153e+10	0		2.90193e+10	0		2.3351e+10	0		1.54076e+10	0		1.38739e+10	0		6.87916e+09	0		1.23399e+10	0
																										2.91519e+10	0		2.88416e+10	0		2.94546e+10	0		2.37012e+10	0		1.56387e+10	0		1.4082e+10	0		6.98234e+09	0		1.2525e+10	0
																										2.95892e+10	0		2.92742e+10	0		2.98964e+10	0		2.40567e+10	0		1.58733e+10	0		1.42932e+10	0		7.08708e+09	0		1.27128e+10	0
																										3.0033e+10	0		2.97133e+10	0		3.03449e+10	0		2.44176e+10	0		1.61114e+10	0		1.45076e+10	0		7.19338e+09	0		1.29035e+10	0
																										3.04835e+10	0		3.0159e+10	0		3.08e+10	0		2.47839e+10	0		1.63531e+10	0		1.47252e+10	0		7.30129e+09	0		1.30971e+10	0
																										3.09407e+10	0		3.06114e+10	0		3.1262e+10	0		2.51556e+10	0		1.65984e+10	0		1.49461e+10	0		7.4108e+09	0		1.32935e+10	0
																										3.14049e+10	0		3.10706e+10	0		3.1731e+10	0		2.55329e+10	0		1.68473e+10	0		1.51703e+10	0		7.52197e+09	0		1.34929e+10	0
																										3.18759e+10	0		3.15366e+10	0		3.22069e+10	0		2.59159e+10	0		1.71e+10	0		1.53978e+10	0		7.6348e+09	0		1.36953e+10	0
																										3.23541e+10	0		3.20097e+10	0		3.269e+10	0		2.63047e+10	0		1.73565e+10	0		1.56288e+10	0		7.74932e+09	0		1.39008e+10	0
																										3.28394e+10	0		3.24898e+10	0		3.31804e+10	0		2.66992e+10	0		1.76169e+10	0		1.58632e+10	0		7.86556e+09	0		1.41093e+10	0
																										3.3332e+10	0		3.29772e+10	0		3.36781e+10	0		2.70997e+10	0		1.78811e+10	0		1.61012e+10	0		7.98354e+09	0		1.43209e+10	0
																										3.3832e+10	0		3.34718e+10	0		3.41833e+10	0		2.75062e+10	0		1.81494e+10	0		1.63427e+10	0		8.10329e+09	0		1.45357e+10	0
																										3.43394e+10	0		3.39739e+10	0		3.4696e+10	0		2.79188e+10	0		1.84216e+10	0		1.65879e+10	0		8.22484e+09	0		1.47538e+10	0
																										3.48545e+10	0		3.44835e+10	0		3.52165e+10	0		2.83376e+10	0		1.86979e+10	0		1.68367e+10	0		8.34822e+09	0		1.49751e+10	0
																										3.53773e+10	0		3.50007e+10	0		3.57447e+10	0		2.87627e+10	0		1.89784e+10	0		1.70892e+10	0		8.47344e+09	0		1.51997e+10	0
																										3.5908e+10	0		3.55258e+10	0		3.62809e+10	0		2.91941e+10	0		1.92631e+10	0		1.73456e+10	0		8.60054e+09	0		1.54277e+10	0
																										3.64466e+10	0		3.60586e+10	0		3.68251e+10	0		2.9632e+10	0		1.9552e+10	0		1.76057e+10	0		8.72955e+09	0		1.56591e+10	0
																										3.69933e+10	0		3.65995e+10	0		3.73775e+10	0		3.00765e+10	0		1.98453e+10	0		1.78698e+10	0		8.86049e+09	0		1.5894e+10	0
																										3.75482e+10	0		3.71485e+10	0		3.79381e+10	0		3.05277e+10	0		2.0143e+10	0		1.81379e+10	0		8.9934e+09	0		1.61324e+10	0
																										3.81114e+10	0		3.77057e+10	0		3.85072e+10	0		3.09856e+10	0		2.04451e+10	0		1.84099e+10	0		9.1283e+09	0		1.63744e+10	0
																										3.86831e+10	0		3.82713e+10	0		3.90848e+10	0		3.14504e+10	0		2.07518e+10	0		1.86861e+10	0		9.26523e+09	0		1.662e+10	0
																										3.92634e+10	0		3.88454e+10	0		3.96711e+10	0		3.19221e+10	0		2.10631e+10	0		1.89664e+10	0		9.4042e+09	0		1.68693e+10	0
																										3.98523e+10	0		3.94281e+10	0		4.02662e+10	0		3.24009e+10	0		2.1379e+10	0		1.92509e+10	0		9.54527e+09	0		1.71223e+10	0
																										4.04501e+10	0		4.00195e+10	0		4.08701e+10	0		3.2887e+10	0		2.16997e+10	0		1.95396e+10	0		9.68845e+09	0		1.73792e+10	0
																										4.10568e+10	0		4.06198e+10	0		4.14832e+10	0		3.33803e+10	0		2.20252e+10	0		1.98327e+10	0		9.83377e+09	0		1.76399e+10	0
																										4.16727e+10	0		4.12291e+10	0		4.21054e+10	0		3.3881e+10	0		2.23556e+10	0		2.01302e+10	0		9.98128e+09	0		1.79045e+10	0
																										4.22978e+10	0		4.18475e+10	0		4.2737e+10	0		3.43892e+10	0		2.26909e+10	0		2.04322e+10	0		1.0131e+10	0		1.8173e+10	0
																										4.29323e+10	0		4.24752e+10	0		4.33781e+10	0		3.4905e+10	0		2.30313e+10	0		2.07387e+10	0		1.0283e+10	0		1.84456e+10	0
																										4.35762e+10	0		4.31124e+10	0		4.40288e+10	0		3.54286e+10	0		2.33767e+10	0		2.10498e+10	0		1.04372e+10	0		1.87223e+10	0
																										4.42299e+10	0		4.37591e+10	0		4.46892e+10	0		3.596e+10	0		2.37274e+10	0		2.13655e+10	0		1.05938e+10	0		1.90031e+10	0
																										4.48933e+10	0		4.44154e+10	0		4.53595e+10	0		3.64994e+10	0		2.40833e+10	0		2.1686e+10	0		1.07527e+10	0		1.92882e+10	0
																										4.55667e+10	0		4.50817e+10	0		4.60399e+10	0		3.70469e+10	0		2.44446e+10	0		2.20113e+10	0		1.0914e+10	0		1.95775e+10	0
																										4.62502e+10	0		4.57579e+10	0		4.67305e+10	0		3.76026e+10	0		2.48112e+10	0		2.23414e+10	0		1.10777e+10	0		1.98712e+10	0
																										4.6944e+10	0		4.64443e+10	0		4.74315e+10	0		3.81667e+10	0		2.51834e+10	0		2.26766e+10	0		1.12438e+10	0		2.01692e+10	0
																										4.76481e+10	0		4.71409e+10	0		4.81429e+10	0		3.87392e+10	0		2.55611e+10	0		2.30167e+10	0		1.14125e+10	0		2.04718e+10	0
																										4.83629e+10	0		4.7848e+10	0		4.88651e+10	0		3.93202e+10	0		2.59446e+10	0		2.3362e+10	0		1.15837e+10	0		2.07788e+10	0
																										4.90883e+10	0		4.85658e+10	0		4.95981e+10	0		3.991e+10	0		2.63337e+10	0		2.37124e+10	0		1.17574e+10	0		2.10905e+10	0
																										4.98246e+10	0		4.92943e+10	0		5.0342e+10	0		4.05087e+10	0		2.67287e+10	0		2.40681e+10	0		1.19338e+10	0		2.14069e+10	0
																										5.0572e+10	0		5.00337e+10	0		5.10972e+10	0		4.11163e+10	0		2.71297e+10	0		2.44291e+10	0		1.21128e+10	0		2.1728e+10	0
																										5.13306e+10	0		5.07842e+10	0		5.18636e+10	0		4.17331e+10	0		2.75366e+10	0		2.47955e+10	0		1.22945e+10	0		2.20539e+10	0
																										5.21005e+10	0		5.15459e+10	0		5.26416e+10	0		4.23591e+10	0		2.79497e+10	0		2.51675e+10	0		1.24789e+10	0		2.23847e+10	0
																										5.28821e+10	0		5.23191e+10	0		5.34312e+10	0		4.29944e+10	0		2.83689e+10	0		2.5545e+10	0		1.26661e+10	0		2.27205e+10	0
																										5.36753e+10	0		5.31039e+10	0		5.42327e+10	0		4.36394e+10	0		2.87944e+10	0		2.59282e+10	0		1.28561e+10	0		2.30613e+10	0
																										5.44804e+10	0		5.39005e+10	0		5.50462e+10	0		4.4294e+10	0		2.92264e+10	0		2.63171e+10	0		1.30489e+10	0		2.34072e+10	0
																										5.52976e+10	0		5.4709e+10	0		5.58719e+10	0		4.49584e+10	0		2.96648e+10	0		2.67118e+10	0		1.32447e+10	0		2.37583e+10	0
																										5.61271e+10	0		5.55296e+10	0		5.67099e+10	0		4.56327e+10	0		3.01097e+10	0		2.71125e+10	0		1.34433e+10	0		2.41147e+10	0
																										5.6969e+10	0		5.63626e+10	0		5.75606e+10	0		4.63172e+10	0		3.05614e+10	0		2.75192e+10	0		1.3645e+10	0		2.44764e+10	0
																										5.78235e+10	0		5.7208e+10	0		5.8424e+10	0		4.7012e+10	0		3.10198e+10	0		2.7932e+10	0		1.38497e+10	0		2.48436e+10	0
																										5.86909e+10	0		5.80661e+10	0		5.93003e+10	0		4.77172e+10	0		3.14851e+10	0		2.8351e+10	0		1.40574e+10	0		2.52162e+10	0
																										5.95712e+10	0		5.89371e+10	0		6.01899e+10	0		4.84329e+10	0		3.19574e+10	0		2.87762e+10	0		1.42683e+10	0		2.55945e+10	0
																										6.04648e+10	0		5.98212e+10	0		6.10927e+10	0		4.91594e+10	0		3.24367e+10	0		2.92079e+10	0		1.44823e+10	0		2.59784e+10	0
																										6.13718e+10	0		6.07185e+10	0		6.20091e+10	0		4.98968e+10	0		3.29233e+10	0		2.9646e+10	0		1.46995e+10	0		2.63681e+10	0
																										6.22924e+10	0		6.16293e+10	0		6.29392e+10	0		5.06453e+10	0		3.34171e+10	0		3.00907e+10	0		1.492e+10	0		2.67636e+10	0
																										6.32267e+10	0		6.25537e+10	0		6.38833e+10	0		5.14049e+10	0		3.39184e+10	0		3.0542e+10	0		1.51438e+10	0		2.7165e+10	0
																										6.41751e+10	0		6.3492e+10	0		6.48416e+10	0		5.2176e+10	0		3.44272e+10	0		3.10002e+10	0		1.5371e+10	0		2.75725e+10	0
																										6.51378e+10	0		6.44444e+10	0		6.58142e+10	0		5.29587e+10	0		3.49436e+10	0		3.14652e+10	0		1.56015e+10	0		2.79861e+10	0
																										6.61148e+10	0		6.5411e+10	0		6.68014e+10	0		5.3753e+10	0		3.54677e+10	0		3.19371e+10	0		1.58356e+10	0		2.84059e+10	0
																										6.71066e+10	0		6.63922e+10	0		6.78034e+10	0		5.45593e+10	0		3.59997e+10	0		3.24162e+10	0		1.60731e+10	0		2.8832e+10	0
																										6.81132e+10	0		6.73881e+10	0		6.88205e+10	0		5.53777e+10	0		3.65397e+10	0		3.29024e+10	0		1.63142e+10	0		2.92645e+10	0
																										6.91349e+10	0		6.83989e+10	0		6.98528e+10	0		5.62084e+10	0		3.70878e+10	0		3.3396e+10	0		1.65589e+10	0		2.97034e+10	0
																										7.01719e+10	0		6.94249e+10	0		7.09006e+10	0		5.70515e+10	0		3.76441e+10	0		3.38969e+10	0		1.68073e+10	0		3.0149e+10	0
																										7.12245e+10	0		7.04663e+10	0		7.19641e+10	0		5.79073e+10	0		3.82088e+10	0		3.44054e+10	0		1.70594e+10	0		3.06012e+10	0
																										7.22928e+10	0		7.15233e+10	0		7.30435e+10	0		5.87759e+10	0		3.87819e+10	0		3.49215e+10	0		1.73153e+10	0		3.10602e+10	0
																										7.33772e+10	0		7.25961e+10	0		7.41392e+10	0		5.96575e+10	0		3.93637e+10	0		3.54453e+10	0		1.7575e+10	0		3.15261e+10	0
																										7.44779e+10	0		7.36851e+10	0		7.52513e+10	0		6.05524e+10	0		3.99541e+10	0		3.5977e+10	0		1.78386e+10	0		3.1999e+10	0
																										7.5595e+10	0		7.47903e+10	0		7.63801e+10	0		6.14607e+10	0		4.05534e+10	0		3.65166e+10	0		1.81062e+10	0		3.2479e+10	0
																										7.6729e+10	0		7.59122e+10	0		7.75258e+10	0		6.23826e+10	0		4.11617e+10	0		3.70644e+10	0		1.83778e+10	0		3.29662e+10	0
																										7.78799e+10	0		7.70509e+10	0		7.86886e+10	0		6.33183e+10	0		4.17792e+10	0		3.76203e+10	0		1.86535e+10	0		3.34607e+10	0
																										7.90481e+10	0		7.82066e+10	0		7.9869e+10	0		6.42681e+10	0		4.24058e+10	0		3.81846e+10	0		1.89333e+10	0		3.39626e+10	0
																										8.02338e+10	0		7.93797e+10	0		8.1067e+10	0		6.52321e+10	0		4.30419e+10	0		3.87574e+10	0		1.92173e+10	0		3.4472e+10	0
																										8.14373e+10	0		8.05704e+10	0		8.2283e+10	0		6.62106e+10	0		4.36876e+10	0		3.93388e+10	0		1.95055e+10	0		3.49891e+10	0
																										8.26589e+10	0		8.1779e+10	0		8.35173e+10	0		6.72038e+10	0		4.43429e+10	0		3.99288e+10	0		1.97981e+10	0		3.5514e+10	0
																										8.38988e+10	0		8.30057e+10	0		8.477e+10	0		6.82118e+10	0		4.5008e+10	0		4.05278e+10	0		2.00951e+10	0		3.60467e+10	0
																										8.51573e+10	0		8.42508e+10	0		8.60416e+10	0		6.9235e+10	0		4.56831e+10	0		4.11357e+10	0		2.03965e+10	0		3.65874e+10	0
																										8.64346e+10	0		8.55145e+10	0		8.73322e+10	0		7.02735e+10	0		4.63684e+10	0		4.17527e+10	0		2.07025e+10	0		3.71362e+10	0
																										8.77311e+10	0		8.67972e+10	0		8.86422e+10	0		7.13276e+10	0		4.70639e+10	0		4.2379e+10	0		2.1013e+10	0		3.76932e+10	0
																										8.90471e+10	0		8.80992e+10	0		8.99718e+10	0		7.23975e+10	0		4.77699e+10	0		4.30147e+10	0		2.13282e+10	0		3.82586e+10	0
																										9.03828e+10	0		8.94207e+10	0		9.13214e+10	0		7.34835e+10	0		4.84864e+10	0		4.36599e+10	0		2.16481e+10	0		3.88325e+10	0
																										9.17386e+10	0		9.0762e+10	0		9.26912e+10	0		7.45858e+10	0		4.92137e+10	0		4.43148e+10	0		2.19729e+10	0		3.9415e+10	0
																										9.31146e+10	0		9.21234e+10	0		9.40816e+10	0		7.57046e+10	0		4.99519e+10	0		4.49796e+10	0		2.23024e+10	0		4.00062e+10	0
																										9.45113e+10	0		9.35053e+10	0		9.54928e+10	0		7.68401e+10	0		5.07012e+10	0		4.56542e+10	0		2.2637e+10	0		4.06063e+10	0
																										9.5929e+10	0		9.49079e+10	0		9.69252e+10	0		7.79927e+10	0		5.14617e+10	0		4.63391e+10	0		2.29765e+10	0		4.12154e+10	0
																										9.7368e+10	0		9.63315e+10	0		9.83791e+10	0		7.91626e+10	0		5.22336e+10	0		4.70341e+10	0		2.33212e+10	0		4.18336e+10	0
																										9.88285e+10	0		9.77764e+10	0		9.98547e+10	0		8.03501e+10	0		5.30172e+10	0		4.77397e+10	0		2.3671e+10	0		4.24611e+10	0
																										1.00311e+11	0		9.92431e+10	0		1.01353e+11	0		8.15553e+10	0		5.38124e+10	0		4.84558e+10	0		2.40261e+10	0		4.3098e+10	0
																										1.01816e+11	0		1.00732e+11	0		1.02873e+11	0		8.27786e+10	0		5.46196e+10	0		4.91826e+10	0		2.43865e+10	0		4.37445e+10	0
																										1.03343e+11	0		1.02243e+11	0		1.04416e+11	0		8.40203e+10	0		5.54389e+10	0		4.99203e+10	0		2.47523e+10	0		4.44007e+10	0
																										1.04893e+11	0		1.03776e+11	0		1.05982e+11	0		8.52806e+10	0		5.62705e+10	0		5.06691e+10	0		2.51235e+10	0		4.50667e+10	0
																										1.06466e+11	0		1.05333e+11	0		1.07572e+11	0		8.65598e+10	0		5.71145e+10	0		5.14292e+10	0		2.55004e+10	0		4.57427e+10	0
																										1.08063e+11	0		1.06913e+11	0		1.09186e+11	0		8.78582e+10	0		5.79712e+10	0		5.22006e+10	0		2.58829e+10	0		4.64288e+10	0
																										1.09684e+11	0		1.08517e+11	0		1.10823e+11	0		8.91761e+10	0		5.88408e+10	0		5.29836e+10	0		2.62711e+10	0		4.71253e+10	0
																										1.1133e+11	0		1.10144e+11	0		1.12486e+11	0		9.05137e+10	0		5.97234e+10	0		5.37784e+10	0		2.66652e+10	0		4.78321e+10	0
																										1.12999e+11	0		1.11797e+11	0		1.14173e+11	0		9.18714e+10	0		6.06193e+10	0		5.4585e+10	0		2.70652e+10	0		4.85496e+10	0
																										1.14694e+11	0		1.13474e+11	0		1.15886e+11	0		9.32495e+10	0		6.15286e+10	0		5.54038e+10	0		2.74712e+10	0		4.92779e+10	0
																										1.16415e+11	0		1.15176e+11	0		1.17624e+11	0		9.46483e+10	0		6.24515e+10	0		5.62349e+10	0		2.78832e+10	0		5.0017e+10	0
																										1.18161e+11	0		1.16903e+11	0		1.19388e+11	0		9.6068e+10	0		6.33883e+10	0		5.70784e+10	0		2.83015e+10	0		5.07673e+10	0
																										1.19934e+11	0		1.18657e+11	0		1.21179e+11	0		9.7509e+10	0		6.43391e+10	0		5.79346e+10	0		2.8726e+10	0		5.15288e+10	0
																										1.21733e+11	0		1.20437e+11	0		1.22997e+11	0		9.89716e+10	0		6.53042e+10	0		5.88036e+10	0		2.91569e+10	0		5.23017e+10	0
																										1.23559e+11	0		1.22243e+11	0		1.24842e+11	0		1.00456e+11	0		6.62837e+10	0		5.96856e+10	0		2.95942e+10	0		5.30863e+10	0
																										1.25412e+11	0		1.24077e+11	0		1.26714e+11	0		1.01963e+11	0		6.7278e+10	0		6.05809e+10	0		3.00382e+10	0		5.38826e+10	0
																										1.27293e+11	0		1.25938e+11	0		1.28615e+11	0		1.03493e+11	0		6.82872e+10	0		6.14896e+10	0		3.04887e+10	0		5.46908e+10	0
																										1.29202e+11	0		1.27827e+11	0		1.30544e+11	0		1.05045e+11	0		6.93115e+10	0		6.2412e+10	0		3.09461e+10	0		5.55112e+10	0
																										1.31141e+11	0		1.29745e+11	0		1.32502e+11	0		1.06621e+11	0		7.03511e+10	0		6.33482e+10	0		3.14103e+10	0		5.63438e+10	0
																										1.33108e+11	0		1.31691e+11	0		1.3449e+11	0		1.0822e+11	0		7.14064e+10	0		6.42984e+10	0		3.18814e+10	0		5.7189e+10	0
																										1.35104e+11	0		1.33666e+11	0		1.36507e+11	0		1.09843e+11	0		7.24775e+10	0		6.52629e+10	0		3.23596e+10	0		5.80468e+10	0
																										1.37131e+11	0		1.35671e+11	0		1.38555e+11	0		1.11491e+11	0		7.35647e+10	0		6.62418e+10	0		3.2845e+10	0		5.89175e+10	0
																										1.39188e+11	0		1.37706e+11	0		1.40633e+11	0		1.13163e+11	0		7.46681e+10	0		6.72354e+10	0		3.33377e+10	0		5.98013e+10	0
																										1.41276e+11	0		1.39772e+11	0		1.42743e+11	0		1.14861e+11	0		7.57882e+10	0		6.8244e+10	0		3.38378e+10	0		6.06983e+10	0
																										1.43395e+11	0		1.41868e+11	0		1.44884e+11	0		1.16584e+11	0		7.6925e+10	0		6.92676e+10	0		3.43453e+10	0		6.16088e+10	0
																										1.45546e+11	0		1.43996e+11	0		1.47057e+11	0		1.18332e+11	0		7.80789e+10	0		7.03066e+10	0		3.48605e+10	0		6.25329e+10	0
																										1.47729e+11	0		1.46156e+11	0		1.49263e+11	0		1.20107e+11	0		7.925e+10	0		7.13612e+10	0		3.53834e+10	0		6.34709e+10	0
																										1.49945e+11	0		1.48349e+11	0		1.51502e+11	0		1.21909e+11	0		8.04388e+10	0		7.24317e+10	0		3.59142e+10	0		6.4423e+10	0
																										1.52194e+11	0		1.50574e+11	0		1.53774e+11	0		1.23738e+11	0		8.16454e+10	0		7.35181e+10	0		3.64529e+10	0		6.53893e+10	0
																										1.54477e+11	0		1.52832e+11	0		1.56081e+11	0		1.25594e+11	0		8.28701e+10	0		7.46209e+10	0		3.69997e+10	0		6.63701e+10	0
																										1.56794e+11	0		1.55125e+11	0		1.58422e+11	0		1.27477e+11	0		8.41131e+10	0		7.57402e+10	0		3.75547e+10	0		6.73657e+10	0
																										1.59146e+11	0		1.57452e+11	0		1.60799e+11	0		1.2939e+11	0		8.53748e+10	0		7.68763e+10	0		3.8118e+10	0		6.83762e+10	0
																										1.61533e+11	0		1.59814e+11	0		1.63211e+11	0		1.3133e+11	0		8.66554e+10	0		7.80295e+10	0		3.86898e+10	0		6.94018e+10	0
																										1.63956e+11	0		1.62211e+11	0		1.65659e+11	0		1.333e+11	0		8.79553e+10	0		7.91999e+10	0		3.92701e+10	0		7.04429e+10	0
																										1.66415e+11	0		1.64644e+11	0		1.68144e+11	0		1.353e+11	0		8.92746e+10	0		8.03879e+10	0		3.98592e+10	0		7.14995e+10	0
																										1.68912e+11	0		1.67114e+11	0		1.70666e+11	0		1.37329e+11	0		9.06137e+10	0		8.15937e+10	0		4.0457e+10	0		7.2572e+10	0
																										1.71445e+11	0		1.6962e+11	0		1.73226e+11	0		1.39389e+11	0		9.19729e+10	0		8.28176e+10	0		4.10639e+10	0		7.36606e+10	0
																										1.74017e+11	0		1.72165e+11	0		1.75824e+11	0		1.4148e+11	0		9.33525e+10	0		8.40599e+10	0		4.16799e+10	0		7.47655e+10	0
																										1.76627e+11	0		1.74747e+11	0		1.78461e+11	0		1.43602e+11	0		9.47528e+10	0		8.53208e+10	0		4.23051e+10	0		7.5887e+10	0
																										1.79277e+11	0		1.77368e+11	0		1.81138e+11	0		1.45756e+11	0		9.61741e+10	0		8.66006e+10	0		4.29396e+10	0		7.70253e+10	0
																										1.81966e+11	0		1.80029e+11	0		1.83855e+11	0		1.47943e+11	0		9.76167e+10	0		8.78996e+10	0		4.35837e+10	0		7.81806e+10	0
																										1.84695e+11	0		1.82729e+11	0		1.86613e+11	0		1.50162e+11	0		9.9081e+10	0		8.92181e+10	0		4.42375e+10	0		7.93534e+10	0
																										1.87466e+11	0		1.8547e+11	0		1.89412e+11	0		1.52414e+11	0		1.00567e+11	0		9.05564e+10	0		4.4901e+10	0		8.05437e+10	0
																										1.90278e+11	0		1.88252e+11	0		1.92254e+11	0		1.54701e+11	0		1.02076e+11	0		9.19147e+10	0		4.55746e+10	0		8.17518e+10	0
																										1.93132e+11	0		1.91076e+11	0		1.95137e+11	0		1.57021e+11	0		1.03607e+11	0		9.32935e+10	0		4.62582e+10	0		8.29781e+10	0
																										1.96029e+11	0		1.93942e+11	0		1.98065e+11	0		1.59376e+11	0		1.05161e+11	0		9.46929e+10	0		4.69521e+10	0		8.42228e+10	0
																										1.98969e+11	0		1.96851e+11	0		2.01035e+11	0		1.61767e+11	0		1.06738e+11	0		9.61133e+10	0		4.76563e+10	0		8.54861e+10	0
																										2.01954e+11	0		1.99804e+11	0		2.04051e+11	0		1.64194e+11	0		1.08339e+11	0		9.7555e+10	0		4.83712e+10	0		8.67684e+10	0
																										2.04983e+11	0		2.02801e+11	0		2.07112e+11	0		1.66656e+11	0		1.09964e+11	0		9.90183e+10	0		4.90967e+10	0		8.80699e+10	0
																										2.08058e+11	0		2.05843e+11	0		2.10218e+11	0		1.69156e+11	0		1.11614e+11	0		1.00504e+11	0		4.98332e+10	0		8.9391e+10	0
																										2.11179e+11	0		2.08931e+11	0		2.13372e+11	0		1.71694e+11	0		1.13288e+11	0		1.02011e+11	0		5.05807e+10	0		9.07318e+10	0
																										2.14346e+11	0		2.12065e+11	0		2.16572e+11	0		1.74269e+11	0		1.14987e+11	0		1.03541e+11	0		5.13394e+10	0		9.20928e+10	0
																										2.17562e+11	0		2.15246e+11	0		2.19821e+11	0		1.76883e+11	0		1.16712e+11	0		1.05094e+11	0		5.21095e+10	0		9.34742e+10	0
																										2.20825e+11	0		2.18474e+11	0		2.23118e+11	0		1.79536e+11	0		1.18463e+11	0		1.06671e+11	0		5.28911e+10	0		9.48763e+10	0
																										2.24137e+11	0		2.21752e+11	0		2.26465e+11	0		1.82229e+11	0		1.2024e+11	0		1.08271e+11	0		5.36845e+10	0		9.62995e+10	0
																										2.275e+11	0		2.25078e+11	0		2.29862e+11	0		1.84963e+11	0		1.22044e+11	0		1.09895e+11	0		5.44898e+10	0		9.7744e+10	0
																										2.30912e+11	0		2.28454e+11	0		2.3331e+11	0		1.87737e+11	0		1.23874e+11	0		1.11543e+11	0		5.53071e+10	0		9.92101e+10	0
																										2.34376e+11	0		2.31881e+11	0		2.3681e+11	0		1.90553e+11	0		1.25732e+11	0		1.13217e+11	0		5.61367e+10	0		1.00698e+11	0
																										2.37891e+11	0		2.35359e+11	0		2.40362e+11	0		1.93412e+11	0		1.27618e+11	0		1.14915e+11	0		5.69788e+10	0		1.02209e+11	0
																										2.4146e+11	0		2.38889e+11	0		2.43967e+11	0		1.96313e+11	0		1.29533e+11	0		1.16638e+11	0		5.78335e+10	0		1.03742e+11	0
																										2.45082e+11	0		2.42473e+11	0		2.47627e+11	0		1.99258e+11	0		1.31476e+11	0		1.18388e+11	0		5.8701e+10	0		1.05298e+11	0
																										2.48758e+11	0		2.4611e+11	0		2.51341e+11	0		2.02246e+11	0		1.33448e+11	0		1.20164e+11	0		5.95815e+10	0		1.06877e+11	0
																										2.52489e+11	0		2.49801e+11	0		2.55111e+11	0		2.0528e+11	0		1.35449e+11	0		1.21966e+11	0		6.04752e+10	0		1.08481e+11	0
																										2.56277e+11	0		2.53548e+11	0		2.58938e+11	0		2.08359e+11	0		1.37481e+11	0		1.23796e+11	0		6.13823e+10	0		1.10108e+11	0
																										2.60121e+11	0		2.57352e+11	0		2.62822e+11	0		2.11485e+11	0		1.39543e+11	0		1.25653e+11	0		6.23031e+10	0		1.11759e+11	0
																										2.64022e+11	0		2.61212e+11	0		2.66764e+11	0		2.14657e+11	0		1.41636e+11	0		1.27538e+11	0		6.32376e+10	0		1.13436e+11	0
																										2.67983e+11	0		2.6513e+11	0		2.70766e+11	0		2.17877e+11	0		1.43761e+11	0		1.29451e+11	0		6.41862e+10	0		1.15137e+11	0
																										2.72003e+11	0		2.69107e+11	0		2.74827e+11	0		2.21145e+11	0		1.45917e+11	0		1.31392e+11	0		6.5149e+10	0		1.16864e+11	0
																										2.76083e+11	0		2.73144e+11	0		2.7895e+11	0		2.24462e+11	0		1.48106e+11	0		1.33363e+11	0		6.61262e+10	0		1.18617e+11	0
																										2.80224e+11	0		2.77241e+11	0		2.83134e+11	0		2.27829e+11	0		1.50328e+11	0		1.35364e+11	0		6.71181e+10	0		1.20397e+11	0
																										2.84427e+11	0		2.81399e+11	0		2.87381e+11	0		2.31246e+11	0		1.52583e+11	0		1.37394e+11	0		6.81249e+10	0		1.22203e+11	0
																										2.88694e+11	0		2.8562e+11	0		2.91691e+11	0		2.34715e+11	0		1.54871e+11	0		1.39455e+11	0		6.91467e+10	0		1.24036e+11	0
																										2.93024e+11	0		2.89905e+11	0		2.96067e+11	0		2.38236e+11	0		1.57195e+11	0		1.41547e+11	0		7.01839e+10	0		1.25896e+11	0
																										2.97419e+11	0		2.94253e+11	0		3.00508e+11	0		2.41809e+11	0		1.59552e+11	0		1.4367e+11	0		7.12367e+10	0		1.27785e+11	0
																										3.01881e+11	0		2.98667e+11	0		3.05015e+11	0		2.45437e+11	0		1.61946e+11	0		1.45825e+11	0		7.23052e+10	0		1.29701e+11	0
																										3.06409e+11	0		3.03147e+11	0		3.09591e+11	0		2.49118e+11	0		1.64375e+11	0		1.48013e+11	0		7.33898e+10	0		1.31647e+11	0
																										3.11005e+11	0		3.07694e+11	0		3.14235e+11	0		2.52855e+11	0		1.66841e+11	0		1.50233e+11	0		7.44907e+10	0		1.33622e+11	0
																										3.1567e+11	0		3.1231e+11	0		3.18948e+11	0		2.56648e+11	0		1.69343e+11	0		1.52486e+11	0		7.5608e+10	0		1.35626e+11	0
																										3.20405e+11	0		3.16994e+11	0		3.23732e+11	0		2.60497e+11	0		1.71883e+11	0		1.54774e+11	0		7.67422e+10	0		1.3766e+11	0
																										3.25211e+11	0		3.21749e+11	0		3.28588e+11	0		2.64405e+11	0		1.74462e+11	0		1.57095e+11	0		7.78933e+10	0		1.39725e+11	0
																										3.30089e+11	0		3.26576e+11	0		3.33517e+11	0		2.68371e+11	0		1.77078e+11	0		1.59452e+11	0		7.90617e+10	0		1.41821e+11	0
																										3.35041e+11	0		3.31474e+11	0		3.3852e+11	0		2.72397e+11	0		1.79735e+11	0		1.61843e+11	0		8.02476e+10	0		1.43948e+11	0
																										3.40066e+11	0		3.36446e+11	0		3.43598e+11	0		2.76483e+11	0		1.82431e+11	0		1.64271e+11	0		8.14513e+10	0		1.46108e+11	0
																										3.45167e+11	0		3.41493e+11	0		3.48752e+11	0		2.8063e+11	0		1.85167e+11	0		1.66735e+11	0		8.26731e+10	0		1.48299e+11	0
																										3.50345e+11	0		3.46615e+11	0		3.53983e+11	0		2.84839e+11	0		1.87945e+11	0		1.69236e+11	0		8.39132e+10	0		1.50524e+11	0
																										3.556e+11	0		3.51815e+11	0		3.59293e+11	0		2.89112e+11	0		1.90764e+11	0		1.71775e+11	0		8.51719e+10	0		1.52782e+11	0
																										3.60934e+11	0		3.57092e+11	0		3.64682e+11	0		2.93448e+11	0		1.93625e+11	0		1.74351e+11	0		8.64495e+10	0		1.55073e+11	0
																										3.66348e+11	0		3.62448e+11	0		3.70152e+11	0		2.9785e+11	0		1.9653e+11	0		1.76966e+11	0		8.77462e+10	0		1.57399e+11	0
																										3.71843e+11	0		3.67885e+11	0		3.75705e+11	0		3.02318e+11	0		1.99478e+11	0		1.79621e+11	0		8.90624e+10	0		1.5976e+11	0
																										3.77421e+11	0		3.73403e+11	0		3.8134e+11	0		3.06853e+11	0		2.0247e+11	0		1.82315e+11	0		9.03983e+10	0		1.62157e+11	0
																										3.83082e+11	0		3.79004e+11	0		3.8706e+11	0		3.11456e+11	0		2.05507e+11	0		1.8505e+11	0		9.17543e+10	0		1.64589e+11	0
																										3.88828e+11	0		3.84689e+11	0		3.92866e+11	0		3.16127e+11	0		2.08589e+11	0		1.87826e+11	0		9.31306e+10	0		1.67058e+11	0
																										3.94661e+11	0		3.9046e+11	0		3.98759e+11	0		3.20869e+11	0		2.11718e+11	0		1.90643e+11	0		9.45276e+10	0		1.69564e+11	0
																										4.00581e+11	0		3.96317e+11	0		4.04741e+11	0		3.25682e+11	0		2.14894e+11	0		1.93503e+11	0		9.59455e+10	0		1.72107e+11	0
																										4.06589e+11	0		4.02261e+11	0		4.10812e+11	0		3.30568e+11	0		2.18117e+11	0		1.96405e+11	0		9.73847e+10	0		1.74689e+11	0
																										4.12688e+11	0		4.08295e+11	0		4.16974e+11	0		3.35526e+11	0		2.21389e+11	0		1.99351e+11	0		9.88455e+10	0		1.77309e+11	0
																										4.18879e+11	0		4.1442e+11	0		4.23228e+11	0		3.40559e+11	0		2.2471e+11	0		2.02342e+11	0		1.00328e+11	0		1.79969e+11	0
																										4.25162e+11	0		4.20636e+11	0		4.29577e+11	0		3.45667e+11	0		2.28081e+11	0		2.05377e+11	0		1.01833e+11	0		1.82669e+11	0
																										4.31539e+11	0		4.26946e+11	0		4.36021e+11	0		3.50852e+11	0		2.31502e+11	0		2.08457e+11	0		1.03361e+11	0		1.85409e+11	0
																										4.38012e+11	0		4.3335e+11	0		4.42561e+11	0		3.56115e+11	0		2.34974e+11	0		2.11584e+11	0		1.04911e+11	0		1.8819e+11	0
																										4.44582e+11	0		4.3985e+11	0		4.49199e+11	0		3.61457e+11	0		2.38499e+11	0		2.14758e+11	0		1.06485e+11	0		1.91013e+11	0
																										4.51251e+11	0		4.46448e+11	0		4.55937e+11	0		3.66879e+11	0		2.42077e+11	0		2.17979e+11	0		1.08082e+11	0		1.93878e+11	0
																										4.5802e+11	0		4.53144e+11	0		4.62776e+11	0		3.72382e+11	0		2.45708e+11	0		2.21249e+11	0		1.09703e+11	0		1.96786e+11	0
																										4.6489e+11	0		4.59942e+11	0		4.69718e+11	0		3.77968e+11	0		2.49393e+11	0		2.24568e+11	0		1.11349e+11	0		1.99738e+11	0
																										4.71864e+11	0		4.66841e+11	0		4.76764e+11	0		3.83637e+11	0		2.53134e+11	0		2.27936e+11	0		1.13019e+11	0		2.02734e+11	0
																										4.78942e+11	0		4.73843e+11	0		4.83915e+11	0		3.89392e+11	0		2.56931e+11	0		2.31355e+11	0		1.14714e+11	0		2.05775e+11	0
																										4.86126e+11	0		4.80951e+11	0		4.91174e+11	0		3.95233e+11	0		2.60785e+11	0		2.34826e+11	0		1.16435e+11	0		2.08861e+11	0
																										4.93418e+11	0		4.88165e+11	0		4.98541e+11	0		4.01161e+11	0		2.64697e+11	0		2.38348e+11	0		1.18181e+11	0		2.11994e+11	0
																										5.00819e+11	0		4.95488e+11	0		5.0602e+11	0		4.07178e+11	0		2.68667e+11	0		2.41923e+11	0		1.19954e+11	0		2.15174e+11	0
																										5.08331e+11	0		5.0292e+11	0		5.1361e+11	0		4.13286e+11	0		2.72697e+11	0		2.45552e+11	0		1.21753e+11	0		2.18402e+11	0
																										5.15956e+11	0		5.10464e+11	0		5.21314e+11	0		4.19485e+11	0		2.76788e+11	0		2.49236e+11	0		1.2358e+11	0		2.21678e+11	0
																										5.23695e+11	0		5.18121e+11	0		5.29134e+11	0		4.25778e+11	0		2.8094e+11	0		2.52974e+11	0		1.25433e+11	0		2.25003e+11	0
																										5.31551e+11	0		5.25893e+11	0		5.37071e+11	0		4.32164e+11	0		2.85154e+11	0		2.56769e+11	0		1.27315e+11	0		2.28378e+11	0
																										5.39524e+11	0		5.33781e+11	0		5.45127e+11	0		4.38647e+11	0		2.89431e+11	0		2.6062e+11	0		1.29225e+11	0		2.31804e+11	0
																										5.47617e+11	0		5.41788e+11	0		5.53304e+11	0		4.45227e+11	0		2.93773e+11	0		2.6453e+11	0		1.31163e+11	0		2.35281e+11	0
																										5.55831e+11	0		5.49914e+11	0		5.61603e+11	0		4.51905e+11	0		2.98179e+11	0		2.68497e+11	0		1.3313e+11	0		2.3881e+11	0
																										5.64169e+11	0		5.58163e+11	0		5.70027e+11	0		4.58683e+11	0		3.02652e+11	0		2.72525e+11	0		1.35127e+11	0		2.42392e+11	0
																										5.72631e+11	0		5.66536e+11	0		5.78578e+11	0		4.65564e+11	0		3.07192e+11	0		2.76613e+11	0		1.37154e+11	0		2.46028e+11	0
																										5.81221e+11	0		5.75034e+11	0		5.87256e+11	0		4.72547e+11	0		3.118e+11	0		2.80762e+11	0		1.39212e+11	0		2.49718e+11	0
																										5.89939e+11	0		5.83659e+11	0		5.96065e+11	0		4.79635e+11	0		3.16476e+11	0		2.84973e+11	0		1.413e+11	0		2.53464e+11	0
																										5.98788e+11	0		5.92414e+11	0		6.05006e+11	0		4.8683e+11	0		3.21224e+11	0		2.89248e+11	0		1.43419e+11	0		2.57266e+11	0
																										6.0777e+11	0		6.013e+11	0		6.14081e+11	0		4.94132e+11	0		3.26042e+11	0		2.93587e+11	0		1.45571e+11	0		2.61125e+11	0
																										6.16887e+11	0		6.1032e+11	0		6.23293e+11	0		5.01544e+11	0		3.30933e+11	0		2.97991e+11	0		1.47754e+11	0		2.65042e+11	0
																										6.2614e+11	0		6.19475e+11	0		6.32642e+11	0		5.09068e+11	0		3.35897e+11	0		3.0246e+11	0		1.49971e+11	0		2.69018e+11	0
																										6.35532e+11	0		6.28767e+11	0		6.42132e+11	0		5.16704e+11	0		3.40935e+11	0		3.06997e+11	0		1.5222e+11	0		2.73053e+11	0
																										6.45065e+11	0		6.38198e+11	0		6.51764e+11	0		5.24454e+11	0		3.46049e+11	0		3.11602e+11	0		1.54503e+11	0		2.77149e+11	0
																										6.54741e+11	0		6.47771e+11	0		6.6154e+11	0		5.32321e+11	0		3.5124e+11	0		3.16276e+11	0		1.56821e+11	0		2.81306e+11	0
																										6.64562e+11	0		6.57488e+11	0		6.71463e+11	0		5.40306e+11	0		3.56508e+11	0		3.2102e+11	0		1.59173e+11	0		2.85526e+11	0
																										6.7453e+11	0		6.6735e+11	0		6.81535e+11	0		5.4841e+11	0		3.61856e+11	0		3.25836e+11	0		1.61561e+11	0		2.89808e+11	0
																										6.84648e+11	0		6.7736e+11	0		6.91758e+11	0		5.56636e+11	0		3.67284e+11	0		3.30723e+11	0		1.63984e+11	0		2.94156e+11	0
																										6.94918e+11	0		6.87521e+11	0		7.02134e+11	0		5.64986e+11	0		3.72793e+11	0		3.35684e+11	0		1.66444e+11	0		2.98568e+11	0
																										7.05342e+11	0		6.97834e+11	0		7.12666e+11	0		5.73461e+11	0		3.78385e+11	0		3.40719e+11	0		1.68941e+11	0		3.03046e+11	0
																										7.15922e+11	0		7.08301e+11	0		7.23356e+11	0		5.82063e+11	0		3.84061e+11	0		3.4583e+11	0		1.71475e+11	0		3.07592e+11	0
																										7.26661e+11	0		7.18926e+11	0		7.34207e+11	0		5.90794e+11	0		3.89822e+11	0		3.51018e+11	0		1.74047e+11	0		3.12206e+11	0
																										7.37561e+11	0		7.29709e+11	0		7.4522e+11	0		5.99656e+11	0		3.95669e+11	0		3.56283e+11	0		1.76658e+11	0		3.16889e+11	0
																										7.48624e+11	0		7.40655e+11	0		7.56398e+11	0		6.0865e+11	0		4.01604e+11	0		3.61627e+11	0		1.79307e+11	0		3.21642e+11	0
																										7.59854e+11	0		7.51765e+11	0		7.67744e+11	0		6.1778e+11	0		4.07628e+11	0		3.67052e+11	0		1.81997e+11	0		3.26467e+11	0
																										7.71251e+11	0		7.63041e+11	0		7.7926e+11	0		6.27047e+11	0		4.13743e+11	0		3.72557e+11	0		1.84727e+11	0		3.31364e+11	0
																										7.8282e+11	0		7.74487e+11	0		7.90949e+11	0		6.36453e+11	0		4.19949e+11	0		3.78146e+11	0		1.87498e+11	0		3.36334e+11	0
																										7.94562e+11	0		7.86104e+11	0		8.02813e+11	0		6.45999e+11	0		4.26248e+11	0		3.83818e+11	0		1.9031e+11	0		3.4138e+11	0
																										8.06481e+11	0		7.97896e+11	0		8.14856e+11	0		6.55689e+11	0		4.32642e+11	0		3.89575e+11	0		1.93165e+11	0		3.465e+11	0
																										8.18578e+11	0		8.09864e+11	0		8.27078e+11	0		6.65525e+11	0		4.39131e+11	0		3.95419e+11	0		1.96063e+11	0		3.51698e+11	0
																										8.30857e+11	0		8.22012e+11	0		8.39485e+11	0		6.75508e+11	0		4.45718e+11	0		4.0135e+11	0		1.99003e+11	0		3.56973e+11	0
																										8.4332e+11	0		8.34342e+11	0		8.52077e+11	0		6.8564e+11	0		4.52404e+11	0		4.0737e+11	0		2.01989e+11	0		3.62328e+11	0
																										8.55969e+11	0		8.46858e+11	0		8.64858e+11	0		6.95925e+11	0		4.5919e+11	0		4.13481e+11	0		2.05018e+11	0		3.67763e+11	0
																										8.68809e+11	0		8.5956e+11	0		8.77831e+11	0		7.06364e+11	0		4.66078e+11	0		4.19683e+11	0		2.08094e+11	0		3.73279e+11	0
																										8.81841e+11	0		8.72454e+11	0		8.90998e+11	0		7.16959e+11	0		4.73069e+11	0		4.25978e+11	0		2.11215e+11	0		3.78878e+11	0
																										8.95069e+11	0		8.85541e+11	0		9.04363e+11	0		7.27713e+11	0		4.80165e+11	0		4.32368e+11	0		2.14383e+11	0		3.84561e+11	0
																										9.08495e+11	0		8.98824e+11	0		9.17929e+11	0		7.38629e+11	0		4.87368e+11	0		4.38854e+11	0		2.17599e+11	0		3.9033e+11	0
																										9.22122e+11	0		9.12306e+11	0		9.31698e+11	0		7.49709e+11	0		4.94678e+11	0		4.45436e+11	0		2.20863e+11	0		3.96185e+11	0
																										9.35954e+11	0		9.25991e+11	0		9.45673e+11	0		7.60954e+11	0		5.02098e+11	0		4.52118e+11	0		2.24176e+11	0		4.02128e+11	0
																										9.49993e+11	0		9.39881e+11	0		9.59858e+11	0		7.72369e+11	0		5.0963e+11	0		4.589e+11	0		2.27539e+11	0		4.0816e+11	0
																										9.64243e+11	0		9.53979e+11	0		9.74256e+11	0		7.83954e+11	0		5.17274e+11	0		4.65783e+11	0		2.30952e+11	0		4.14282e+11	0
																										9.78707e+11	0		9.68288e+11	0		9.8887e+11	0		7.95713e+11	0		5.25033e+11	0		4.7277e+11	0		2.34416e+11	0		4.20496e+11	0
																										9.93387e+11	0		9.82813e+11	0		1.0037e+12	0		8.07649e+11	0		5.32909e+11	0		4.79861e+11	0		2.37932e+11	0		4.26804e+11	0
																										1.00829e+12	0		9.97555e+11	0		1.01876e+12	0		8.19764e+11	0		5.40902e+11	0		4.87059e+11	0		2.41501e+11	0		4.33206e+11	0
																										1.02341e+12	0		1.01252e+12	0		1.03404e+12	0		8.3206e+11	0		5.49016e+11	0		4.94365e+11	0		2.45124e+11	0		4.39704e+11	0
																										1.03876e+12	0		1.02771e+12	0		1.04955e+12	0		8.44541e+11	0		5.57251e+11	0		5.01781e+11	0		2.48801e+11	0		4.46299e+11	0
																										1.05435e+12	0		1.04312e+12	0		1.06529e+12	0		8.57209e+11	0		5.6561e+11	0		5.09307e+11	0		2.52533e+11	0		4.52994e+11	0
																										1.07016e+12	0		1.05877e+12	0		1.08127e+12	0		8.70067e+11	0		5.74094e+11	0		5.16947e+11	0		2.56321e+11	0		4.59789e+11	0
																										1.08621e+12	0		1.07465e+12	0		1.09749e+12	0		8.83118e+11	0		5.82706e+11	0		5.24701e+11	0		2.60165e+11	0		4.66686e+11	0
																										1.10251e+12	0		1.09077e+12	0		1.11395e+12	0		8.96365e+11	0		5.91446e+11	0		5.32572e+11	0		2.64068e+11	0		4.73686e+11	0
																										1.11904e+12	0		1.10713e+12	0		1.13066e+12	0		9.09811e+11	0		6.00318e+11	0		5.4056e+11	0		2.68029e+11	0		4.80791e+11	0
																										1.13583e+12	0		1.12374e+12	0		1.14762e+12	0		9.23458e+11	0		6.09323e+11	0		5.48669e+11	0		2.72049e+11	0		4.88003e+11	0
																										1.15287e+12	0		1.14059e+12	0		1.16484e+12	0		9.3731e+11	0		6.18462e+11	0		5.56899e+11	0		2.7613e+11	0		4.95323e+11	0
																										1.17016e+12	0		1.1577e+12	0		1.18231e+12	0		9.51369e+11	0		6.27739e+11	0		5.65252e+11	0		2.80272e+11	0		5.02753e+11	0
																										1.18771e+12	0		1.17507e+12	0		1.20005e+12	0		9.6564e+11	0		6.37156e+11	0		5.73731e+11	0		2.84476e+11	0		5.10294e+11	0
																										1.20553e+12	0		1.19269e+12	0		1.21805e+12	0		9.80125e+11	0		6.46713e+11	0		5.82337e+11	0		2.88743e+11	0		5.17949e+11	0
																										1.22361e+12	0		1.21059e+12	0		1.23632e+12	0		9.94826e+11	0		6.56414e+11	0		5.91072e+11	0		2.93074e+11	0		5.25718e+11	0
																										1.24196e+12	0		1.22874e+12	0		1.25486e+12	0		1.00975e+12	0		6.6626e+11	0		5.99938e+11	0		2.9747e+11	0		5.33604e+11	0
																										1.26059e+12	0		1.24718e+12	0		1.27368e+12	0		1.0249e+12	0		6.76254e+11	0		6.08937e+11	0		3.01933e+11	0		5.41608e+11	0
																										1.2795e+12	0		1.26588e+12	0		1.29279e+12	0		1.04027e+12	0		6.86397e+11	0		6.18071e+11	0		3.06461e+11	0		5.49732e+11	0
																										1.2987e+12	0		1.28487e+12	0		1.31218e+12	0		1.05587e+12	0		6.96693e+11	0		6.27342e+11	0		3.11058e+11	0		5.57978e+11	0
																										1.31818e+12	0		1.30414e+12	0		1.33186e+12	0		1.07171e+12	0		7.07144e+11	0		6.36752e+11	0		3.15724e+11	0		5.66347e+11	0
																										1.33795e+12	0		1.32371e+12	0		1.35184e+12	0		1.08779e+12	0		7.17751e+11	0		6.46304e+11	0		3.2046e+11	0		5.74843e+11	0
																										1.35802e+12	0		1.34356e+12	0		1.37212e+12	0		1.1041e+12	0		7.28517e+11	0		6.55998e+11	0		3.25267e+11	0		5.83465e+11	0
																										1.37839e+12	0		1.36372e+12	0		1.3927e+12	0		1.12066e+12	0		7.39445e+11	0		6.65838e+11	0		3.30146e+11	0		5.92217e+11	0
																										1.39906e+12	0		1.38417e+12	0		1.41359e+12	0		1137474538980	0		7.50537e+11	0		6.75826e+11	0		3.35098e+11	0		6.011e+11	0
																										1.42005e+12	0		1.40493e+12	0		1.4348e+12	0		1.15454e+12	0		7.61795e+11	0		6.85963e+11	0		3.40125e+11	0		6.10117e+11	0
																										1.44135e+12	0		1.42601e+12	0		1.45632e+12	0		1.17185e+12	0		7.73222e+11	0		6.96253e+11	0		3.45227e+11	0		6.19269e+11	0
																										1.46297e+12	0		1.4474e+12	0		1.47816e+12	0		1.18943e+12	0		7.8482e+11	0		7.06696e+11	0		3.50405e+11	0		6.28558e+11	0
																										1.48492e+12	0		1.46911e+12	0		1.50034e+12	0		1.20727e+12	0		7.96592e+11	0		7.17297e+11	0		3.55661e+11	0		6.37986e+11	0
																										1.50719e+12	0		1.49115e+12	0		1.52284e+12	0		1.22538e+12	0		8.08541e+11	0		7.28056e+11	0		3.60996e+11	0		6.47556e+11	0
																										1.5298e+12	0		1.51351e+12	0		1.54568e+12	0		1.24376e+12	0		8.20669e+11	0		7.38977e+11	0		3.66411e+11	0		6.57269e+11	0
																										1.55274e+12	0		1.53622e+12	0		1.56887e+12	0		1.26242e+12	0		8.32979e+11	0		7.50062e+11	0		3.71907e+11	0		6.67128e+11	0
																										1.57604e+12	0		1.55926e+12	0		1.5924e+12	0		1.28136e+12	0		8.45474e+11	0		7.61313e+11	0		3.77486e+11	0		6.77135e+11	0
																										1.59968e+12	0		1.58265e+12	0		1.61629e+12	0		1.30058e+12	0		8.58156e+11	0		7.72733e+11	0		3.83148e+11	0		6.87292e+11	0
																										1.62367e+12	0		1.60639e+12	0		1.64053e+12	0		1.32009e+12	0		8.71028e+11	0		7.84324e+11	0		3.88895e+11	0		6.97602e+11	0
																										1.64803e+12	0		1.63048e+12	0		1.66514e+12	0		1.33989e+12	0		8.84094e+11	0		7.96088e+11	0		3.94729e+11	0		7.08066e+11	0
																										1.67275e+12	0		1.65494e+12	0		1.69012e+12	0		1.35999e+12	0		8.97355e+11	0		8.0803e+11	0		4.0065e+11	0		7.18687e+11	0
																										1.69784e+12	0		1.67976e+12	0		1.71547e+12	0		1.38039e+12	0		9.10816e+11	0		8.2015e+11	0		4.06659e+11	0		7.29467e+11	0
																										1.72331e+12	0		1.70496e+12	0		1.7412e+12	0		1.40109e+12	0		9.24478e+11	0		8.32452e+11	0		4.12759e+11	0		7.40409e+11	0
																										1.74915e+12	0		1.73054e+12	0		1.76732e+12	0		1.42211e+12	0		9.38345e+11	0		8.44939e+11	0		4.18951e+11	0		7.51515e+11	0
																										1.77539e+12	0		1.75649e+12	0		1.79383e+12	0		1.44344e+12	0		9.5242e+11	0		8.57613e+11	0		4.25235e+11	0		7.62788e+11	0
																										1.80202e+12	0		1.78284e+12	0		1.82074e+12	0		1.46509e+12	0		9.66706e+11	0		8.70477e+11	0		4.31613e+11	0		7.7423e+11	0
																										1.82905e+12	0		1.80958e+12	0		1.84805e+12	0		1.48707e+12	0		9.81207e+11	0		8.83535e+11	0		4.38088e+11	0		7.85843e+11	0
																										1.85649e+12	0		1.83673e+12	0		1.87577e+12	0		1.50937e+12	0		9.95925e+11	0		8.96788e+11	0		4.44659e+11	0		7.97631e+11	0
																										1.88434e+12	0		1.86428e+12	0		1.9039e+12	0		1.53201e+12	0		1.01086e+12	0		9.10239e+11	0		4.51329e+11	0		8.09595e+11	0
																										1.9126e+12	0		1.89224e+12	0		1.93246e+12	0		1.55499e+12	0		1.02603e+12	0		9.23893e+11	0		4.58099e+11	0		8.21739e+11	0
																										1.94129e+12	0		1.92063e+12	0		1.96145e+12	0		1.57832e+12	0		1.04142e+12	0		9.37751e+11	0		4.6497e+11	0		8.34065e+11	0
																										1.97041e+12	0		1.94943e+12	0		1.99087e+12	0		1.60199e+12	0		1.05704e+12	0		9.51818e+11	0		4.71945e+11	0		8.46576e+11	0
																										1.99997e+12	0		1.97868e+12	0		2.02073e+12	0		1.62602e+12	0		1.07289e+12	0		9.66095e+11	0		4.79024e+11	0		8.59275e+11	0
																										2.02997e+12	0		2.00836e+12	0		2.05105e+12	0		1.65041e+12	0		1.08899e+12	0		9.80586e+11	0		4.86209e+11	0		8.72164e+11	0
																										2.06042e+12	0		2.03848e+12	0		2.08181e+12	0		1.67517e+12	0		1.10532e+12	0		9.95295e+11	0		4.93502e+11	0		8.85246e+11	0
																										2.09132e+12	0		2.06906e+12	0		2.11304e+12	0		1.7003e+12	0		1.1219e+12	0		1.01022e+12	0		5.00905e+11	0		8.98525e+11	0
																										2.12269e+12	0		2.1001e+12	0		2.14473e+12	0		1.7258e+12	0		1.13873e+12	0		1.02538e+12	0		5.08418e+11	0		9.12003e+11	0
																										2.15453e+12	0		2.1316e+12	0		2.1769e+12	0		1.75169e+12	0		1.15581e+12	0		1.04076e+12	0		5.16045e+11	0		9.25683e+11	0
																										2.18685e+12	0		2.16357e+12	0		2.20956e+12	0		1.77796e+12	0		1.17315e+12	0		1.05637e+12	0		5.23785e+11	0		9.39568e+11	0
																										2.21965e+12	0		2.19602e+12	0		2.2427e+12	0		1.80463e+12	0		1.19075e+12	0		1.07222e+12	0		5.31642e+11	0		9.53662e+11	0
																										2.25295e+12	0		2.22896e+12	0		2.27634e+12	0		1.8317e+12	0		1.20861e+12	0		1.0883e+12	0		5.39617e+11	0		9.67967e+11	0
																										2.28674e+12	0		2.2624e+12	0		2.31049e+12	0		1.85918e+12	0		1.22674e+12	0		1.10462e+12	0		5.47711e+11	0		9.82486e+11	0
																										2.32104e+12	0		2.29633e+12	0		2.34514e+12	0		1.88707e+12	0		1.24514e+12	0		1.12119e+12	0		5.55927e+11	0		9.97223e+11	0
																										2.35586e+12	0		2.33078e+12	0		2.38032e+12	0		1.91537e+12	0		1.26381e+12	0		1.13801e+12	0		5.64266e+11	0		1.01218e+12	0
																										2.3912e+12	0		2.36574e+12	0		2.41603e+12	0		1.9441e+12	0		1.28277e+12	0		1.15508e+12	0		5.7273e+11	0		1.02736e+12	0
																										2.42706e+12	0		2.40123e+12	0		2.45227e+12	0		1.97326e+12	0		1.30201e+12	0		1.17241e+12	0		5.81321e+11	0		1.04277e+12	0
																										2.46347e+12	0		2.43725e+12	0		2.48905e+12	0		2.00286e+12	0		1.32154e+12	0		1.18999e+12	0		5.9004e+11	0		1.05842e+12	0
																										2.50042e+12	0		2.4738e+12	0		2.52639e+12	0		2.03291e+12	0		1.34137e+12	0		1.20784e+12	0		5.98891e+11	0		1.07429e+12	0
																										2.53793e+12	0		2.51091e+12	0		2.56428e+12	0		2.0634e+12	0		1.36149e+12	0		1.22596e+12	0		6.07874e+11	0		1.09041e+12	0
																										2.576e+12	0		2.54858e+12	0		2.60275e+12	0		2.09435e+12	0		1.38191e+12	0		1.24435e+12	0		6.16993e+11	0		1.10676e+12	0
																										2.61464e+12	0		2.5868e+12	0		2.64179e+12	0		2.12577e+12	0		1.40264e+12	0		1.26302e+12	0		6.26247e+11	0		1.12336e+12	0
																										2.65386e+12	0		2.62561e+12	0		2.68142e+12	0		2.15765e+12	0		1.42368e+12	0		1.28196e+12	0		6.35641e+11	0		1.14022e+12	0
																										2.69366e+12	0		2.66499e+12	0		2.72164e+12	0		2.19002e+12	0		1.44503e+12	0		1.30119e+12	0		6.45176e+11	0		1.15732e+12	0
																										2.73407e+12	0		2.70497e+12	0		2.76246e+12	0		2.22287e+12	0		1.46671e+12	0		1.32071e+12	0		6.54853e+11	0		1.17468e+12	0
																										2.77508e+12	0		2.74554e+12	0		2.8039e+12	0		2.25621e+12	0		1.48871e+12	0		1.34052e+12	0		6.64676e+11	0		1.1923e+12	0
																										2.81671e+12	0		2.78672e+12	0		2.84596e+12	0		2.29005e+12	0		1.51104e+12	0		1.36063e+12	0		6.74646e+11	0		1.21018e+12	0
																										2.85896e+12	0		2.82852e+12	0		2.88865e+12	0		2.3244e+12	0		1.53371e+12	0		1.38104e+12	0		6.84766e+11	0		1.22834e+12	0
																										2.90184e+12	0		2.87095e+12	0		2.93198e+12	0		2.35927e+12	0		1.55671e+12	0		1.40175e+12	0		6.95037e+11	0		1.24676e+12	0
																										2.94537e+12	0		2.91402e+12	0		2.97595e+12	0		2.39466e+12	0		1.58006e+12	0		1.42278e+12	0		7.05463e+11	0		1.26546e+12	0
																										2.98955e+12	0		2.95773e+12	0		3.02059e+12	0		2.43058e+12	0		1.60376e+12	0		1.44412e+12	0		7.16045e+11	0		1.28444e+12	0
																										3.03439e+12	0		3.00209e+12	0		3.0659e+12	0		2.46704e+12	0		1.62782e+12	0		1.46578e+12	0		7.26786e+11	0		1.30371e+12	0
																										3.07991e+12	0		3.04712e+12	0		3.11189e+12	0		2.50404e+12	0		1.65224e+12	0		1.48777e+12	0		7.37687e+11	0		1.32327e+12	0
																										3.12611e+12	0		3.09283e+12	0		3.15857e+12	0		2.5416e+12	0		1.67702e+12	0		1.51008e+12	0		7.48753e+11	0		1.34312e+12	0
																										3.173e+12	0		3.13922e+12	0		3.20595e+12	0		2.57973e+12	0		1.70218e+12	0		1.53274e+12	0		7.59984e+11	0		1.36326e+12	0
																										3.22059e+12	0		3.18631e+12	0		3.25404e+12	0		2.61842e+12	0		1.72771e+12	0		1.55573e+12	0		7.71384e+11	0		1.38371e+12	0
																										3.2689e+12	0		3.23411e+12	0		3.30285e+12	0		2.6577e+12	0		1.75362e+12	0		1.57906e+12	0		7.82955e+11	0		1.40447e+12	0
																										3.31794e+12	0		3.28262e+12	0		3.35239e+12	0		2.69757e+12	0		1.77993e+12	0		1.60275e+12	0		7.94699e+11	0		1.42553e+12	0
																										3.36771e+12	0		3.33186e+12	0		3.40268e+12	0		2.73803e+12	0		1.80663e+12	0		1.62679e+12	0		8.06619e+11	0		1.44692e+12	0
																										3.41822e+12	0		3.38183e+12	0		3.45372e+12	0		2.7791e+12	0		1.83373e+12	0		1.65119e+12	0		8.18719e+11	0		1.46862e+12	0
																										3.46949e+12	0		3.43256e+12	0		3.50552e+12	0		2.82079e+12	0		1.86123e+12	0		1.67596e+12	0		8.30999e+11	0		1.49065e+12	0
																										3.52154e+12	0		3.48405e+12	0		3.55811e+12	0		2.8631e+12	0		1.88915e+12	0		1.7011e+12	0		8.43464e+11	0		1.51301e+12	0
																										3.57436e+12	0		3.53631e+12	0		3.61148e+12	0		2.90605e+12	0		1.91749e+12	0		1.72661e+12	0		8.56116e+11	0		1.5357e+12	0
																										3.62798e+12	0		3.58936e+12	0		3.66565e+12	0		2.94964e+12	0		1.94625e+12	0		1.75251e+12	0		8.68958e+11	0		1.55874e+12	0
																										3.68239e+12	0		3.6432e+12	0		3.72063e+12	0		2.99388e+12	0		1.97544e+12	0		1.7788e+12	0		8.81993e+11	0		1.58212e+12	0
																										3.73763e+12	0		3.69784e+12	0		3.77644e+12	0		3.03879e+12	0		2.00508e+12	0		1.80548e+12	0		8.95222e+11	0		1.60585e+12	0
																										3.7937e+12	0		3.75331e+12	0		3.83309e+12	0		3.08437e+12	0		2.03515e+12	0		1.83257e+12	0		9.08651e+11	0		1.62994e+12	0
																										3.8506e+12	0		3.80961e+12	0		3.89059e+12	0		3.13064e+12	0		2.06568e+12	0		1.86005e+12	0		9.22281e+11	0		1.65439e+12	0
																										3.90836e+12	0		3.86676e+12	0		3.94895e+12	0		3.1776e+12	0		2.09666e+12	0		1.88796e+12	0		9.36115e+11	0		1.67921e+12	0
																										3.96699e+12	0		3.92476e+12	0		4.00818e+12	0		3.22526e+12	0		2.12811e+12	0		1.91627e+12	0		9.50156e+11	0		1.70439e+12	0
																										4.02649e+12	0		3.98363e+12	0		4.0683e+12	0		3.27364e+12	0		2.16004e+12	0		1.94502e+12	0		9.64409e+11	0		1.72996e+12	0
																										4.08689e+12	0		4.04338e+12	0		4.12933e+12	0		3.32274e+12	0		2.19244e+12	0		1.97419e+12	0		9.78875e+11	0		1.75591e+12	0
																										4.14819e+12	0		4.10403e+12	0		4.19127e+12	0		3.37258e+12	0		2.22532e+12	0		2.00381e+12	0		9.93558e+11	0		1.78225e+12	0
																										4.21041e+12	0		4.16559e+12	0		4.25414e+12	0		3.42317e+12	0		2.2587e+12	0		2.03386e+12	0		1.00846e+12	0		1.80898e+12	0
																										4.27357e+12	0		4.22808e+12	0		4.31795e+12	0		3.47452e+12	0		2.29258e+12	0		2.06437e+12	0		1.02359e+12	0		1.83612e+12	0
																										4.33767e+12	0		4.2915e+12	0		4.38272e+12	0		3.52664e+12	0		2.32697e+12	0		2.09534e+12	0		1.03894e+12	0		1.86366e+12	0
																										4.40274e+12	0		4.35587e+12	0		4.44846e+12	0		3.57954e+12	0		2.36188e+12	0		2.12677e+12	0		1.05453e+12	0		1.89161e+12	0
																										4.46878e+12	0		4.42121e+12	0		4.51518e+12	0		3.63323e+12	0		2.3973e+12	0		2.15867e+12	0		1.07034e+12	0		1.91999e+12	0
																										4.53581e+12	0		4.48753e+12	0		4.58291e+12	0		3.68773e+12	0		2.43326e+12	0		2.19105e+12	0		1.0864e+12	0		1.94879e+12	0
																										4.60385e+12	0		4.55484e+12	0		4.65166e+12	0		3.74305e+12	0		2.46976e+12	0		2.22392e+12	0		1.1027e+12	0		1.97802e+12	0
																										4.67291e+12	0		4.62316e+12	0		4.72143e+12	0		3.79919e+12	0		2.50681e+12	0		2.25727e+12	0		1.11924e+12	0		2.00769e+12	0
																										4.743e+12	0		4.69251e+12	0		4.79225e+12	0		3.85618e+12	0		2.54441e+12	0		2.29113e+12	0		1.13602e+12	0		2.0378e+12	0
																										4.81414e+12	0		4.7629e+12	0		4.86414e+12	0		3.91402e+12	0		2.58258e+12	0		2.3255e+12	0		1.15306e+12	0		2.06837e+12	0
																										4.88636e+12	0		4.83434e+12	0		4.9371e+12	0		3.97273e+12	0		2.62132e+12	0		2.36038e+12	0		1.17036e+12	0		2.0994e+12	0
																										4.95965e+12	0		4.90686e+12	0		5.01116e+12	0		4.03232e+12	0		2.66064e+12	0		2.39579e+12	0		1.18792e+12	0		2.13089e+12	0
																										5.03405e+12	0		4.98046e+12	0		5.08632e+12	0		4.09281e+12	0		2.70055e+12	0		2.43172e+12	0		1.20573e+12	0		2.16285e+12	0
																										5.10956e+12	0		5.05517e+12	0		5.16262e+12	0		4.1542e+12	0		2.74105e+12	0		2.4682e+12	0		1.22382e+12	0		2.19529e+12	0
																										5.1862e+12	0		5.13099e+12	0		5.24006e+12	0		4.21651e+12	0		2.78217e+12	0		2.50522e+12	0		1.24218e+12	0		2.22822e+12	0
																										5.26399e+12	0		5.20796e+12	0		5.31866e+12	0		4.27976e+12	0		2.8239e+12	0		2.5428e+12	0		1.26081e+12	0		2.26165e+12	0
																										5.34295e+12	0		5.28608e+12	0		5.39844e+12	0		4.34396e+12	0		2.86626e+12	0		2.58094e+12	0		1.27972e+12	0		2.29557e+12	0
[truncated: 12 more columns]

[truncated: 5 more sheets: Detection window (DW), 2 variables within DW, PTF within DW, USC within DW, Compare Before-after cut off]
