# Supplementary material for: Methylation levels assessment with Methylation-Sensitive High-Resolution Melting (MS-HRM)
Source: PLoS One. 2022 Sep 6;17(9):e0273058. doi: 10.1371/journal.pone.0273058 (PMC9447921; doi:10.1371/journal.pone.0273058)
Supplement: S5 File — (XLSX) [file pone.0273058.s005.xlsx]

## Sheet: Plate set up
	1	2	3	4	5	6	7	8	9	10	11	12
A	1	1	1	0.2	0.2	0.2	Sample 70%	Sample 70%	Sample 70%
B	0.9	0.9	0.9	0.1	0.1	0.1	Sample 50%	Sample 50%	Sample 50%
C	0.8	0.8	0.8	0.05	0.05	0.05	Sample 35%	Sample 35%	Sample 35%
D	0.7	0.7	0.7	0.01	0.01	0.01	Sample 15%	Sample 15%	Sample 15%
E	0.6	0.6	0.6	0.1%	0.1%	0.1%	Sample 10%	Sample 10%	Sample 10%
F	0.5	0.5	0.5	0	0	0	Sample 3%	Sample 3%	Sample 3%
G	0.4	0.4	0.4	NTC	NTC	NTC	Sample 1%	Sample 1%	Sample 1%
H	0.3	0.3	0.3

## Sheet: Imported data
AUC for each of the replicates		0		-204.118		-151.298		1401.14		1426.99		0		586.956		683.191		147.495		-85.1974		16.2942		17.2699		0		2286.79		2352.01		0		383.863		438.467		94.7189		145.264		74.198		2597.22		0		2152.32
X = Temperature [°C]	X	A1: 100%	X	A2: 100%	X	A3: 100%	X	A4: 20%	X	A5: 20%	X	A6: 20%	X	A7: Sample 70%	X	A8: Sample 70%	X	A9: Sample 70%	X	B1: 90%	X	B2: 90%	X	B3: 90%	X	B4: 10%	X	B5: 10%	X	B6: 10%	X	B7: Sample 50%	X	B8: Sample 50%	X	B9: Sample 50%	X	C1: 80%	X	C2: 80%	X	C3: 80%	X	C4: 5%	X	C5: 5%	X	C6: 5%	X
	X	A1: 100%	X	A2: 100%	X	A3: 100%	X	A4: 20%	X	A5: 20%			X	A7: Sample 70%	X	A8: Sample 70%	X	A9: Sample 70%	X	B1: 90%	X	B2: 90%	X	B3: 90%			X	B5: 10%	X	B6: 10%			X	B8: Sample 50%	X	B9: Sample 50%	X	C1: 80%	X	C2: 80%	X	C3: 80%	X	C4: 5%			X	C6: 5%	X
	73.4201	0	73.4201	0.0266434	73.4201	0.0310195	73.4201	0.308419	73.4201	0.296938			73.4201	0.228653	73.4201	0.272668	73.4201	0.147364	73.4201	0.0532688	73.4201	0.0233681	73.4201	0.0303508			73.4201	0.277273	73.4201	0.267783			73.4201	0.154766	73.4201	0.186851	73.4201	0.0648733	73.4201	0.0578624	73.4201	0.0327805	73.4201	0.275614			73.4201	0.289809	73.4201
	73.4889	0	73.4889	0.0488154	73.4889	0.0397356	73.4889	0.470525	73.4889	0.478767			73.4889	0.34975	73.4889	0.429829	73.4889	0.237821	73.4889	0.0805961	73.4889	0.042654	73.4889	0.0522937			73.4889	0.419591	73.4889	0.404768			73.4889	0.238954	73.4889	0.291445	73.4889	0.100468	73.4889	0.0933655	73.4889	0.0567259	73.4889	0.41065			73.4889	0.431435	73.4889
	73.5577	0	73.5577	0.0500508	73.5577	0.0252201	73.5577	0.424983	73.5577	0.454171			73.5577	0.320464	73.5577	0.40689	73.5577	0.227307	73.5577	0.0714544	73.5577	0.045779	73.5577	0.0520702			73.5577	0.38135	73.5577	0.365482			73.5577	0.219993	73.5577	0.271508	73.5577	0.0921843	73.5577	0.0872174	73.5577	0.0555948	73.5577	0.36338			73.5577	0.383312	73.5577
	73.6265	0	73.6265	0.0443432	73.6265	0.0108917	73.6265	0.322497	73.6265	0.358886			73.6265	0.251797	73.6265	0.327136	73.6265	0.18524	73.6265	0.0566049	73.6265	0.0438381	73.6265	0.043523			73.6265	0.297177	73.6265	0.27977			73.6265	0.172374	73.6265	0.2169	73.6265	0.0722878	73.6265	0.0698114	73.6265	0.0458187	73.6265	0.268145			73.6265	0.290193	73.6265
	73.6953	0	73.6953	0.0330711	73.6953	-0.00127568	73.6953	0.212274	73.6953	0.245614			73.6953	0.179613	73.6953	0.232121	73.6953	0.135843	73.6953	0.0452224	73.6953	0.0395491	73.6953	0.0315838			73.6953	0.207003	73.6953	0.187906			73.6953	0.119664	73.6953	0.157392	73.6953	0.0502375	73.6953	0.0512391	73.6953	0.034349	73.6953	0.167739			73.6953	0.194159	73.6953
	73.7641	0	73.7641	0.015216	73.7641	-0.0146809	73.7641	0.106439	73.7641	0.132064			73.7641	0.109312	73.7641	0.133358	73.7641	0.084939	73.7641	0.0366132	73.7641	0.0325683	73.7641	0.0186718			73.7641	0.116927	73.7641	0.0971423			73.7641	0.0678442	73.7641	0.100245	73.7641	0.0280998	73.7641	0.0336376	73.7641	0.023205	73.7641	0.0720454			73.7641	0.101476	73.7641
	73.8329	0	73.8329	-0.00445784	73.8329	-0.0271221	73.8329	0.0132666	73.8329	0.0300327			73.8329	0.0437563	73.8329	0.0404363	73.8329	0.0362364	73.8329	0.0294878	73.8329	0.0226705	73.8329	0.00515854			73.8329	0.0303645	73.8329	0.0124778			73.8329	0.0204631	73.8329	0.0485592	73.8329	0.0076093	73.8329	0.016151	73.8329	0.0120901	73.8329	-0.012939			73.8329	0.0173078	73.8329
	73.9017	0	73.9017	-0.021112	73.9017	-0.0342993	73.9017	-0.0628737	73.9017	-0.0546625			73.9017	-0.0143182	73.9017	-0.0396858	73.9017	-0.00724888	73.9017	0.0204903	73.9017	0.0102633	73.9017	-0.010309			73.9017	-0.0494611	73.9017	-0.0611837			73.9017	-0.0212116	73.9017	0.00392399	73.9017	-0.0115779	73.9017	-0.00303096	73.9017	-0.000110399	73.9017	-0.0825038			73.9017	-0.0551074	73.9017
	73.9705	0	73.9705	-0.0334798	73.9705	-0.0375293	73.9705	-0.123381	73.9705	-0.125651			73.9705	-0.0657973	73.9705	-0.103444	73.9705	-0.0436813	73.9705	0.00699368	73.9705	-0.0040353	73.9705	-0.0270224			73.9705	-0.120985	73.9705	-0.123016			73.9705	-0.0564662	73.9705	-0.035053	73.9705	-0.0299095	73.9705	-0.0236355	73.9705	-0.0150136	73.9705	-0.136184			73.9705	-0.115313	73.9705
	74.0393	0	74.0393	-0.040135	74.0393	-0.0370986	74.0393	-0.170204	74.0393	-0.186601			74.0393	-0.112093	74.0393	-0.152134	74.0393	-0.0741111	74.0393	-0.0109634	74.0393	-0.0197108	74.0393	-0.0409447			74.0393	-0.180988	74.0393	-0.172712			74.0393	-0.0870922	74.0393	-0.0707249	74.0393	-0.0439981	74.0393	-0.0422226	74.0393	-0.0316221	74.0393	-0.175954			74.0393	-0.162692	74.0393
	74.1081	0	74.1081	-0.0407202	74.1081	-0.0319607	74.1081	-0.206077	74.1081	-0.237282			74.1081	-0.154271	74.1081	-0.189573	74.1081	-0.101538	74.1081	-0.0312004	74.1081	-0.0342972	74.1081	-0.0514873			74.1081	-0.225608	74.1081	-0.209742			74.1081	-0.114167	74.1081	-0.105142	74.1081	-0.0520999	74.1081	-0.0564652	74.1081	-0.0499006	74.1081	-0.204286			74.1081	-0.197368	74.1081
	74.1769	0	74.1769	-0.0371974	74.1769	-0.0238622	74.1769	-0.232065	74.1769	-0.27556			74.1769	-0.186916	74.1769	-0.21649	74.1769	-0.12582	74.1769	-0.0486994	74.1769	-0.0428781	74.1769	-0.0568087			74.1769	-0.250057	74.1769	-0.232882			74.1769	-0.132871	74.1769	-0.13697	74.1769	-0.0540341	74.1769	-0.0635904	74.1769	-0.0655656	74.1769	-0.219867			74.1769	-0.219363	74.1769
	74.2457	0	74.2457	-0.0303081	74.2457	-0.012761	74.2457	-0.247228	74.2457	-0.299888			74.2457	-0.205445	74.2457	-0.233641	74.2457	-0.141918	74.2457	-0.0590544	74.2457	-0.0422981	74.2457	-0.0560015			74.2457	-0.254338	74.2457	-0.243438			74.2457	-0.139669	74.2457	-0.163119	74.2457	-0.0517741	74.2457	-0.0612884	74.2457	-0.0715171	74.2457	-0.222102			74.2457	-0.229819	74.2457
	74.3145	0	74.3145	-0.0220578	74.3145	-0.00212045	74.3145	-0.255727	74.3145	-0.310465			74.3145	-0.212851	74.3145	-0.246273	74.3145	-0.149723	74.3145	-0.0623186	74.3145	-0.0361141	74.3145	-0.0506882			74.3145	-0.245511	74.3145	-0.244466			74.3145	-0.138204	74.3145	-0.185179	74.3145	-0.049877	74.3145	-0.0550595	74.3145	-0.0673703	74.3145	-0.214234			74.3145	-0.232639	74.3145
	74.3833	0	74.3833	-0.0157634	74.3833	0.00513678	74.3833	-0.258969	74.3833	-0.308785			74.3833	-0.213083	74.3833	-0.255428	74.3833	-0.151491	74.3833	-0.0602059	74.3833	-0.0280736	74.3833	-0.0426065			74.3833	-0.230014	74.3833	-0.237573			74.3833	-0.132544	74.3833	-0.201924	74.3833	-0.0513091	74.3833	-0.0493586	74.3833	-0.0561364	74.3833	-0.201217			74.3833	-0.229679	74.3833
	74.4522	0	74.4522	-0.0118629	74.4522	0.00835614	74.4522	-0.256656	74.4522	-0.296499			74.4522	-0.209846	74.4522	-0.260125	74.4522	-0.149647	74.4522	-0.0555394	74.4522	-0.022845	74.4522	-0.0350619			74.4522	-0.211767	74.4522	-0.225325			74.4522	-0.125761	74.4522	-0.209919	74.4522	-0.0567532	74.4522	-0.0457719	74.4522	-0.0407788	74.4522	-0.186918			74.4522	-0.222578	74.4522
	74.521	0	74.521	-0.00967531	74.521	0.00787937	74.521	-0.24945	74.521	-0.274918			74.521	-0.204355	74.521	-0.260411	74.521	-0.147326	74.521	-0.0496119	74.521	-0.023065	74.521	-0.0287018			74.521	-0.193947	74.521	-0.210821			74.521	-0.1193	74.521	-0.207916	74.521	-0.0641303	74.521	-0.045559	74.521	-0.0265416	74.521	-0.1734			74.521	-0.213894	74.521
	74.5898	0	74.5898	-0.00994997	74.5898	0.0046854	74.5898	-0.239287	74.5898	-0.24663			74.5898	-0.197867	74.5898	-0.258828	74.5898	-0.145899	74.5898	-0.0435791	74.5898	-0.0268714	74.5898	-0.021163			74.5898	-0.180288	74.5898	-0.19524			74.5898	-0.113977	74.5898	-0.198847	74.5898	-0.071376	74.5898	-0.0473052	74.5898	-0.0159996	74.5898	-0.162487			74.5898	-0.205487	74.5898
	74.6586	0	74.6586	-0.0112717	74.6586	0.00201266	74.6586	-0.227105	74.6586	-0.215214			74.6586	-0.19022	74.6586	-0.253684	74.6586	-0.142424	74.6586	-0.0370215	74.6586	-0.0297999	74.6586	-0.0110094			74.6586	-0.170333	74.6586	-0.176263			74.6586	-0.107613	74.6586	-0.183331	74.6586	-0.0742828	74.6586	-0.0476447	74.6586	-0.00684193	74.6586	-0.152052			74.6586	-0.195833	74.6586
	74.7274	0	74.7274	-0.0154754	74.7274	0.000481624	74.7274	-0.215205	74.7274	-0.187595			74.7274	-0.183345	74.7274	-0.243224	74.7274	-0.136628	74.7274	-0.0344628	74.7274	-0.0321949	74.7274	-0.000441819			74.7274	-0.164083	74.7274	-0.156938			74.7274	-0.102123	74.7274	-0.165797	74.7274	-0.0721715	74.7274	-0.0464763	74.7274	-0.000225864	74.7274	-0.143276			74.7274	-0.185735	74.7274
	74.7962	0	74.7962	-0.0212743	74.7962	0.00226564	74.7962	-0.203965	74.7962	-0.16986			74.7962	-0.177916	74.7962	-0.228381	74.7962	-0.130098	74.7962	-0.0371353	74.7962	-0.0352528	74.7962	0.00747998			74.7962	-0.16028	74.7962	-0.13962			74.7962	-0.0995128	74.7962	-0.150008	74.7962	-0.0654474	74.7962	-0.0455156	74.7962	0.00272891	74.7962	-0.138375			74.7962	-0.176699	74.7962
	74.865	0	74.865	-0.0250527	74.865	0.00646042	74.865	-0.193302	74.865	-0.161341			74.865	-0.171913	74.865	-0.211524	74.865	-0.123084	74.865	-0.0431251	74.865	-0.0389656	74.865	0.00997486			74.865	-0.157862	74.865	-0.124939			74.865	-0.0998829	74.865	-0.136782	74.865	-0.0538845	74.865	-0.0453994	74.865	0.00251478	74.865	-0.137307			74.865	-0.170284	74.865
	74.9338	0	74.9338	-0.0273679	74.9338	0.00896084	74.9338	-0.182729	74.9338	-0.155069			74.9338	-0.163181	74.9338	-0.192622	74.9338	-0.113349	74.9338	-0.0505821	74.9338	-0.0412722	74.9338	0.00784781			74.9338	-0.155795	74.9338	-0.113927			74.9338	-0.101197	74.9338	-0.125267	74.9338	-0.0401829	74.9338	-0.0447156	74.9338	-0.000135937	74.9338	-0.13827			74.9338	-0.165497	74.9338
	75.0026	0	75.0026	-0.0286004	75.0026	0.0078291	75.0026	-0.171689	75.0026	-0.146223			75.0026	-0.14955	75.0026	-0.170153	75.0026	-0.100773	75.0026	-0.0562555	75.0026	-0.0393805	75.0026	0.00343604			75.0026	-0.151137	75.0026	-0.104348			75.0026	-0.101094	75.0026	-0.114874	75.0026	-0.0274463	75.0026	-0.0408973	75.0026	-0.0037577	75.0026	-0.137663			75.0026	-0.159505	75.0026
	75.0714	0	75.0714	-0.0274051	75.0714	0.00438011	75.0714	-0.157824	75.0714	-0.13372			75.0714	-0.129544	75.0714	-0.145312	75.0714	-0.0856299	75.0714	-0.0573598	75.0714	-0.0341723	75.0714	-0.000227083			75.0714	-0.140616	75.0714	-0.0924066			75.0714	-0.0974803	75.0714	-0.104016	75.0714	-0.0164862	75.0714	-0.0321051	75.0714	-0.00616001	75.0714	-0.13092			75.0714	-0.150956	75.0714
	75.1402	0	75.1402	-0.0227305	75.1402	0.000643998	75.1402	-0.138613	75.1402	-0.115644			75.1402	-0.103746	75.1402	-0.117256	75.1402	-0.0673928	75.1402	-0.0534221	75.1402	-0.0262101	75.1402	0.000144576			75.1402	-0.123734	75.1402	-0.0762854			75.1402	-0.0875166	75.1402	-0.0909432	75.1402	-0.0045791	75.1402	-0.0201949	75.1402	-0.00567587	75.1402	-0.114754			75.1402	-0.137827	75.1402
	75.209	0	75.209	-0.0135675	75.209	0.000153955	75.209	-0.112061	75.209	-0.089635			75.209	-0.0742291	75.209	-0.0811912	75.209	-0.0453869	75.209	-0.0429577	75.209	-0.012304	75.209	0.00510825			75.209	-0.10181	75.209	-0.0564843			75.209	-0.0699967	75.209	-0.0732444	75.209	0.0105337	75.209	-0.00682629	75.209	0.00151749	75.209	-0.0896306			75.209	-0.116011	75.209
	75.2778	0	75.2778	-0.00161215	75.2778	0.00282633	75.2778	-0.0800712	75.2778	-0.0585985			75.2778	-0.0456078	75.2778	-0.0399326	75.2778	-0.0223937	75.2778	-0.0278671	75.2778	0.00617056	75.2778	0.0118648			75.2778	-0.0783874	75.2778	-0.0370312			75.2778	-0.0490066	75.2778	-0.0535359	75.2778	0.0258269	75.2778	0.00402123	75.2778	0.0129897	75.2778	-0.0616609			75.2778	-0.0874688	75.2778
	75.3466	0	75.3466	0.00947124	75.3466	0.00284936	75.3466	-0.0477298	75.3466	-0.0301845			75.3466	-0.0240896	75.3466	-0.00394613	75.3466	-0.00488461	75.3466	-0.0161039	75.3466	0.02172	75.3466	0.014805			75.3466	-0.0581932	75.3466	-0.0249454			75.3466	-0.0317841	75.3466	-0.0355237	75.3466	0.0335666	75.3466	0.00788807	75.3466	0.0195031	75.3466	-0.0392201			75.3466	-0.0600663	75.3466
	75.4154	0	75.4154	0.0193472	75.4154	0.00036688	75.4154	-0.0159293	75.4154	-0.0068774			75.4154	-0.00722594	75.4154	0.0236774	75.4154	0.00670924	75.4154	-0.00972122	75.4154	0.0301338	75.4154	0.0141459			75.4154	-0.0403141	75.4154	-0.0194687			75.4154	-0.0182629	75.4154	-0.0170904	75.4154	0.0312684	75.4154	0.00627309	75.4154	0.018601	75.4154	-0.0233			75.4154	-0.0354123	75.4154
	75.4842	0	75.4842	0.0328264	75.4842	0.00106363	75.4842	0.0184568	75.4842	0.0158449			75.4842	0.0132555	75.4842	0.0457795	75.4842	0.0185178	75.4842	-0.0028419	75.4842	0.0334461	75.4842	0.0134039			75.4842	-0.018851	75.4842	-0.0110835			75.4842	-0.00214428	75.4842	0.00588121	75.4842	0.0255133	75.4842	0.00498755	75.4842	0.0142008	75.4842	-0.00867046			75.4842	-0.00882095	75.4842
	75.5531	0	75.5531	0.0430332	75.5531	0.00332577	75.5531	0.0543167	75.5531	0.0400148			75.5531	0.0374386	75.5531	0.0651364	75.5531	0.0307738	75.5531	0.00389219	75.5531	0.0330543	75.5531	0.0124436			75.5531	0.00811496	75.5531	0.00179879			75.5531	0.0161902	75.5531	0.0308464	75.5531	0.0186173	75.5531	0.00423908	75.5531	0.00681976	75.5531	0.00694324			75.5531	0.0193957	75.5531
	75.6219	0	75.6219	0.0429804	75.6219	0.00254275	75.6219	0.088911	75.6219	0.0675345			75.6219	0.0631989	75.6219	0.085042	75.6219	0.0415768	75.6219	0.00902601	75.6219	0.0282302	75.6219	0.00935254			75.6219	0.0394932	75.6219	0.0189512			75.6219	0.0334603	75.6219	0.0551267	75.6219	0.0107399	75.6219	0.00162768	75.6219	-0.00362013	75.6219	0.0265162			75.6219	0.0479876	75.6219
	75.6907	0	75.6907	0.0375095	75.6907	0.00100049	75.6907	0.125639	75.6907	0.104111			75.6907	0.0944329	75.6907	0.113813	75.6907	0.0583053	75.6907	0.0159612	75.6907	0.022635	75.6907	0.00725336			75.6907	0.0795685	75.6907	0.0479405			75.6907	0.0547469	75.6907	0.0838695	75.6907	0.00685673	75.6907	0.00302912	75.6907	-0.00927828	75.6907	0.0580521			75.6907	0.0841468	75.6907
	75.7595	0	75.7595	0.0295341	75.7595	-0.000946861	75.7595	0.169991	75.7595	0.153028			75.7595	0.134982	75.7595	0.154812	75.7595	0.0848698	75.7595	0.0276813	75.7595	0.0174189	75.7595	0.00697254			75.7595	0.131799	75.7595	0.0946944			75.7595	0.0844938	75.7595	0.120889	75.7595	0.00984775	75.7595	0.0124586	75.7595	-0.00717071	75.7595	0.106688			75.7595	0.134806	75.7595
	75.8283	0	75.8283	0.0190036	75.8283	-0.00311469	75.8283	0.22505	75.8283	0.215126			75.8283	0.184373	75.8283	0.207066	75.8283	0.119724	75.8283	0.0461457	75.8283	0.014065	75.8283	0.00810205			75.8283	0.198097	75.8283	0.160881			75.8283	0.123384	75.8283	0.165448	75.8283	0.0221269	75.8283	0.0318318	75.8283	0.00178604	75.8283	0.172509			75.8283	0.203806	75.8283
	75.8971	0	75.8971	0.00646805	75.8971	-0.00245984	75.8971	0.292546	75.8971	0.289702			75.8971	0.2403	75.8971	0.269493	75.8971	0.161072	75.8971	0.0723812	75.8971	0.0150902	75.8971	0.0101038			75.8971	0.279462	75.8971	0.243905			75.8971	0.168834	75.8971	0.214287	75.8971	0.0428248	75.8971	0.0588561	75.8971	0.015961	75.8971	0.252528			75.8971	0.290547	75.8971
	75.9659	0	75.9659	-0.00577693	75.9659	0.00189818	75.9659	0.372119	75.9659	0.373311			75.9659	0.300671	75.9659	0.340336	75.9659	0.204338	75.9659	0.105094	75.9659	0.0221422	75.9659	0.0104553			75.9659	0.374822	75.9659	0.337857			75.9659	0.217162	75.9659	0.264696	75.9659	0.0671662	75.9659	0.0886414	75.9659	0.0332698	75.9659	0.34327			75.9659	0.390568	75.9659
	76.0347	0	76.0347	-0.0157189	76.0347	0.0103747	76.0347	0.4626	76.0347	0.46122			76.0347	0.363313	76.0347	0.416777	76.0347	0.245657	76.0347	0.143571	76.0347	0.034886	76.0347	0.00745698			76.0347	0.481881	76.0347	0.439286			76.0347	0.265071	76.0347	0.315589	76.0347	0.0904047	76.0347	0.11772	76.0347	0.0514081	76.0347	0.445058			76.0347	0.499735	76.0347
	76.1035	0	76.1035	-0.0231778	76.1035	0.0212742	76.1035	0.561461	76.1035	0.551961			76.1035	0.425349	76.1035	0.494962	76.1035	0.282037	76.1035	0.183338	76.1035	0.0481654	76.1035	0.000775062			76.1035	0.598552	76.1035	0.548246			76.1035	0.309776	76.1035	0.365072	76.1035	0.109781	76.1035	0.143866	76.1035	0.0663184	76.1035	0.557805			76.1035	0.617378	76.1035
	76.1723	0	76.1723	-0.0298891	76.1723	0.0311269	76.1723	0.6673	76.1723	0.647175			76.1723	0.487559	76.1723	0.57421	76.1723	0.315299	76.1723	0.220548	76.1723	0.0590062	76.1723	-0.00800925			76.1723	0.724382	76.1723	0.66665			76.1723	0.352437	76.1723	0.415912	76.1723	0.127303	76.1723	0.168769	76.1723	0.0771478	76.1723	0.682227			76.1723	0.745204	76.1723
	76.2411	0	76.2411	-0.0354527	76.2411	0.0361584	76.2411	0.779647	76.2411	0.74753			76.2411	0.551612	76.2411	0.654221	76.2411	0.347856	76.2411	0.252314	76.2411	0.0648527	76.2411	-0.0180187			76.2411	0.861647	76.2411	0.796018			76.2411	0.396176	76.2411	0.470808	76.2411	0.143914	76.2411	0.192138	76.2411	0.0831248	76.2411	0.820296			76.2411	0.885393	76.2411
	76.3099	0	76.3099	-0.0376842	76.3099	0.0317199	76.3099	0.896274	76.3099	0.851852			76.3099	0.619582	76.3099	0.733055	76.3099	0.381143	76.3099	0.27283	76.3099	0.0626054	76.3099	-0.0297152			76.3099	1.01162	76.3099	0.936599			76.3099	0.440369	76.3099	0.527494	76.3099	0.159003	76.3099	0.210253	76.3099	0.0833108	76.3099	0.971437			76.3099	1.03792	76.3099
	76.3787	0	76.3787	-0.0370423	76.3787	0.0205624	76.3787	1.01947	76.3787	0.963643			76.3787	0.695308	76.3787	0.812764	76.3787	0.419244	76.3787	0.276347	76.3787	0.0533941	76.3787	-0.0421722			76.3787	1.17948	76.3787	1.09343			76.3787	0.485757	76.3787	0.587417	76.3787	0.17281	76.3787	0.224818	76.3787	0.0816761	76.3787	1.13876			76.3787	1.20506	76.3787
	76.4475	0	76.4475	-0.0351468	76.4475	0.00765616	76.4475	1.15347	76.4475	1.08696			76.4475	0.779223	76.4475	0.896597	76.4475	0.464883	76.4475	0.255211	76.4475	0.0417914	76.4475	-0.051969			76.4475	1.37029	76.4475	1.27222			76.4475	0.53238	76.4475	0.651232	76.4475	0.188198	76.4475	0.241733	76.4475	0.0820454	76.4475	1.32949			76.4475	1.39171	76.4475
	76.5163	0	76.5163	-0.0334967	76.5163	-0.000730008	76.5163	1.30062	76.5163	1.22383			76.5163	0.869807	76.5163	0.98766	76.5163	0.517309	76.5163	0.202427	76.5163	0.034433	76.5163	-0.0559908			76.5163	1.58735	76.5163	1.47478			76.5163	0.580289	76.5163	0.719291	76.5163	0.20643	76.5163	0.264535	76.5163	0.0885485	76.5163	1.54962			76.5163	1.60036	76.5163
	76.5851	0	76.5851	-0.0339386	76.5851	-0.00272197	76.5851	1.46126	76.5851	1.37834			76.5851	0.96589	76.5851	1.08907	76.5851	0.574144	76.5851	0.114166	76.5851	0.0346761	76.5851	-0.0530558			76.5851	1.83137	76.5851	1.70091			76.5851	0.630683	76.5851	0.792722	76.5851	0.227423	76.5851	0.291793	76.5851	0.0998185	76.5851	1.80009			76.5851	1.83004	76.5851
	76.654	0	76.654	-0.0378263	76.654	-0.00164861	76.654	1.63512	76.654	1.55189			76.654	1.06805	76.654	1.20318	76.654	0.63376	76.654	-0.00734097	76.654	0.0399812	76.654	-0.0444112			76.654	2.10248	76.654	1.95238			76.654	0.683699	76.654	0.872789	76.654	0.251158	76.654	0.320564	76.654	0.111611	76.654	2.07876			76.654	2.0835	76.654
	76.7228	0	76.7228	-0.0437851	76.7228	0.000119649	76.7228	1.82469	76.7228	1.74345			76.7228	1.17901	76.7228	1.331	76.7228	0.694721	76.7228	-0.156254	76.7228	0.0449769	76.7228	-0.0343817			76.7228	2.40014	76.7228	2.2313			76.7228	0.737838	76.7228	0.959783	76.7228	0.27559	76.7228	0.34741	76.7228	0.119538	76.7228	2.38634			76.7228	2.36389	76.7228
	76.7916	0	76.7916	-0.0473734	76.7916	0.00407255	76.7916	2.03675	76.7916	1.95618			76.7916	1.30322	76.7916	1.47307	76.7916	0.756975	76.7916	-0.321744	76.7916	0.0492735	76.7916	-0.0249687			76.7916	2.72409	76.7916	2.54351			76.7916	0.796007	76.7916	1.05353	76.7916	0.298814	76.7916	0.371822	76.7916	0.121578	76.7916	2.72859			76.7916	2.676	76.7916
	76.8604	0	76.8604	-0.0465004	76.8604	0.0100335	76.8604	2.27636	76.8604	2.19496			76.8604	1.44292	76.8604	1.63102	76.8604	0.820213	76.8604	-0.486428	76.8604	0.0534798	76.8604	-0.0176953			76.8604	3.0799	76.8604	2.8955			76.8604	0.863691	76.8604	1.15345	76.8604	0.322479	76.8604	0.396658	76.8604	0.120273	76.8604	3.11185			76.8604	3.02457	76.8604
	76.9292	0	76.9292	-0.0420011	76.9292	0.018925	76.9292	2.54702	76.9292	2.46134			76.9292	1.59652	76.9292	1.80223	76.9292	0.884427	76.9292	-0.633202	76.9292	0.0568292	76.9292	-0.0135937			76.9292	3.47399	76.9292	3.29065			76.9292	0.944196	76.9292	1.25989	76.9292	0.349872	76.9292	0.424778	76.9292	0.119689	76.9292	3.54165			76.9292	3.4111	76.9292
	76.998	0	76.998	-0.0357301	76.998	0.0310997	76.998	2.84785	76.998	2.75248			76.998	1.75926	76.998	1.98333	76.998	0.950903	76.998	-0.752782	76.998	0.0566917	76.998	-0.0145108			76.998	3.91003	76.998	3.73098			76.998	1.03661	76.998	1.37153	76.998	0.380768	76.998	0.457215	76.998	0.121185	76.998	4.0219			76.998	3.83601	76.998
	77.0668	0	77.0668	-0.0266092	77.0668	0.046829	77.0668	3.17935	77.0668	3.06903			77.0668	1.93213	77.0668	2.17756	77.0668	1.02297	77.0668	-0.843098	77.0668	0.055703	77.0668	-0.0183371			77.0668	4.39148	77.0668	4.22048			77.0668	1.14248	77.0668	1.49113	77.0668	0.416352	77.0668	0.49668	77.0668	0.128706	77.0668	4.55888			77.0668	4.30135	77.0668
	77.1356	0	77.1356	-0.0163822	77.1356	0.0645402	77.1356	3.54157	77.1356	3.41683			77.1356	2.11914	77.1356	2.38797	77.1356	1.10495	77.1356	-0.909313	77.1356	0.0608128	77.1356	-0.0195977			77.1356	4.92208	77.1356	4.76319			77.1356	1.26501	77.1356	1.6242	77.1356	0.458968	77.1356	0.544741	77.1356	0.144507	77.1356	5.15962			77.1356	4.81364	77.1356
	77.2044	0	77.2044	-0.00980987	77.2044	0.0811696	77.2044	3.9315	77.2044	3.79535			77.2044	2.31947	77.2044	2.61425	77.2044	1.19768	77.2044	-0.961762	77.2044	0.0745367	77.2044	-0.0152973			77.2044	5.50602	77.2044	5.36316			77.2044	1.40246	77.2044	1.77073	77.2044	0.507664	77.2044	0.599736	77.2044	0.163649	77.2044	5.83176			77.2044	5.37835	77.2044
	77.2732	0	77.2732	-0.00647975	77.2732	0.0974035	77.2732	4.35617	77.2732	4.20735			77.2732	2.5351	77.2732	2.85998	77.2732	1.30276	77.2732	-1.00341	77.2732	0.0963852	77.2732	-0.00409328			77.2732	6.15305	77.2732	6.02964			77.2732	1.55322	77.2732	1.93299	77.2732	0.56162	77.2732	0.661122	77.2732	0.182068	77.2732	6.58567			77.2732	6.00592	77.2732
	77.342	0	77.342	-0.00576721	77.342	0.112291	77.342	4.82592	77.342	4.65763			77.342	2.76804	77.342	3.12951	77.342	1.41809	77.342	-1.02969	77.342	0.119798	77.342	0.010573			77.342	6.8754	77.342	6.77313			77.342	1.7118	77.342	2.11155	77.342	0.619238	77.342	0.725319	77.342	0.198109	77.342	7.43121			77.342	6.70821	77.342
	77.4108	0	77.4108	-0.0111296	77.4108	0.122207	77.4108	5.3483	77.4108	5.15226			77.4108	3.0201	77.4108	3.42894	77.4108	1.54028	77.4108	-1.04015	77.4108	0.13523	77.4108	0.0201573			77.4108	7.68651	77.4108	7.60579			77.4108	1.87361	77.4108	2.30515	77.4108	0.677842	77.4108	0.786933	77.4108	0.208797	77.4108	8.38116			77.4108	7.50007	77.4108
	77.4796	0	77.4796	-0.0230457	77.4796	0.126678	77.4796	5.93608	77.4796	5.70211			77.4796	3.29551	77.4796	3.76409	77.4796	1.67277	77.4796	-1.0419	77.4796	0.139506	77.4796	0.021106			77.4796	8.6055	77.4796	8.54735			77.4796	2.04102	77.4796	2.51788	77.4796	0.735925	77.4796	0.845973	77.4796	0.214457	77.4796	9.45403			77.4796	8.3994	77.4796
	77.5484	0	77.5484	-0.0372511	77.5484	0.12979	77.5484	6.60789	77.5484	6.32477			77.5484	3.60399	77.5484	4.14104	77.5484	1.82097	77.5484	-1.03832	77.5484	0.137878	77.5484	0.0163439			77.5484	9.65609	77.5484	9.62541			77.5484	2.22467	77.5484	2.75897	77.5484	0.800141	77.5484	0.909883	77.5484	0.223279	77.5484	10.6744			77.5484	9.42711	77.5484
	77.6172	0	77.6172	-0.050711	77.6172	0.130207	77.6172	7.37777	77.6172	7.03385			77.6172	3.95087	77.6172	4.56361	77.6172	1.98562	77.6172	-1.03434	77.6172	0.134381	77.6172	0.0087431			77.6172	10.8544	77.6172	10.8589			77.6172	2.43208	77.6172	3.03137	77.6172	0.873351	77.6172	0.982431	77.6172	0.239704	77.6172	12.0619			77.6172	10.5961	77.6172
	77.686	0	77.686	-0.0627613	77.686	0.123337	77.686	8.24615	77.686	7.83504			77.686	4.33475	77.686	5.02933	77.686	2.16265	77.686	-1.03587	77.686	0.128724	77.686	-0.000394205			77.686	12.2011	77.686	12.2494			77.686	2.66235	77.686	3.32829	77.686	0.949773	77.686	1.06169	77.686	0.25906	77.686	13.6201			77.686	11.9058	77.686
	77.7549	0	77.7549	-0.0719565	77.7549	0.107934	77.7549	9.20596	77.7549	8.73			77.7549	4.75198	77.7549	5.5378	77.7549	2.34956	77.7549	-1.04462	77.7549	0.121622	77.7549	-0.0104163			77.7549	13.686	77.7549	13.7845			77.7549	2.91145	77.7549	3.64327	77.7549	1.02711	77.7549	1.1446	77.7549	0.276159	77.7549	15.3365			77.7549	13.3467	77.7549
	77.8237	0	77.8237	-0.076678	77.8237	0.0885502	77.8237	10.2447	77.8237	9.71719			77.8237	5.19735	77.8237	6.08955	77.8237	2.54748	77.8237	-1.05823	77.8237	0.116753	77.8237	-0.0200526			77.8237	15.2933	77.8237	15.4466			77.8237	3.17514	77.8237	3.97617	77.8237	1.1074	77.8237	1.22794	77.8237	0.290318	77.8237	17.1918			77.8237	14.9043	77.8237
	77.8925	0	77.8925	-0.0750483	77.8925	0.0741356	77.8925	11.3451	77.8925	10.7873			77.8925	5.66264	77.8925	6.67786	77.8925	2.7552	77.8925	-1.07296	77.8925	0.11692	77.8925	-0.0269226			77.8925	16.9996	77.8925	17.212			77.8925	3.44478	77.8925	4.32508	77.8925	1.19193	77.8925	1.31051	77.8925	0.303018	77.8925	19.1603			77.8925	16.5551	77.8925
	77.9613	0	77.9613	-0.0708078	77.9613	0.0660172	77.9613	12.4909	77.9613	11.9286			77.9613	6.13531	77.9613	7.28936	77.9613	2.96889	77.9613	-1.08833	77.9613	0.12226	77.9613	-0.033148			77.9613	18.7839	77.9613	19.0585			77.9613	3.70541	77.9613	4.67967	77.9613	1.27808	77.9613	1.38868	77.9613	0.313756	77.9613	21.2158			77.9613	18.2732	77.9613
	78.0301	0	78.0301	-0.0679897	78.0301	0.0620726	78.0301	13.6668	78.0301	13.1302			78.0301	6.6052	78.0301	7.90909	78.0301	3.18527	78.0301	-1.10359	78.0301	0.130144	78.0301	-0.038437			78.0301	20.6245	78.0301	20.9665			78.0301	3.94636	78.0301	5.02876	78.0301	1.36488	78.0301	1.46239	78.0301	0.32329	78.0301	23.3315			78.0301	20.0338	78.0301
	78.0989	0	78.0989	-0.0689124	78.0989	0.0584588	78.0989	14.845	78.0989	14.3725			78.0989	7.05658	78.0989	8.51971	78.0989	3.39626	78.0989	-1.11921	78.0989	0.136493	78.0989	-0.0421783			78.0989	22.4894	78.0989	22.9068			78.0989	4.16125	78.0989	5.3585	78.0989	1.45087	78.0989	1.53133	78.0989	0.329451	78.0989	25.4719			78.0989	21.8041	78.0989
	78.1677	0	78.1677	-0.0724942	78.1677	0.0532176	78.1677	16.0019	78.1677	15.6338			78.1677	7.47516	78.1677	9.10669	78.1677	3.59432	78.1677	-1.13652	78.1677	0.139118	78.1677	-0.0454266			78.1677	24.3488	78.1677	24.8503			78.1677	4.349	78.1677	5.6573	78.1677	1.53438	78.1677	1.59323	78.1677	0.332345	78.1677	27.6071			78.1677	23.5538	78.1677
	78.2365	0	78.2365	-0.0797693	78.2365	0.0459742	78.2365	17.1211	78.2365	16.895			78.2365	7.84978	78.2365	9.6575	78.2365	3.77504	78.2365	-1.15545	78.2365	0.13516	78.2365	-0.051663			78.2365	26.1819	78.2365	26.7768			78.2365	4.50863	78.2365	5.91764	78.2365	1.61454	78.2365	1.64299	78.2365	0.331711	78.2365	29.7183			78.2365	25.2602	78.2365
	78.3053	0	78.3053	-0.0908436	78.3053	0.0372454	78.3053	18.1853	78.3053	18.1405			78.3053	8.17514	78.3053	10.1623	78.3053	3.93458	78.3053	-1.17332	78.3053	0.126297	78.3053	-0.0591777			78.3053	27.9706	78.3053	28.6695			78.3053	4.63994	78.3053	6.13843	78.3053	1.69541	78.3053	1.68047	78.3053	0.329278	78.3053	31.7859			78.3053	26.9057	78.3053
	78.3741	0	78.3741	-0.107253	78.3741	0.0290491	78.3741	19.1777	78.3741	19.3509			78.3741	8.45038	78.3741	10.6118	78.3741	4.06669	78.3741	-1.1894	78.3741	0.113038	78.3741	-0.0652083			78.3741	29.6962	78.3741	30.5085			78.3741	4.74346	78.3741	6.3188	78.3741	1.77999	78.3741	1.70859	78.3741	0.327049	78.3741	33.7881			78.3741	28.4752	78.3741
	78.4429	0	78.4429	-0.131251	78.4429	0.0203954	78.4429	20.0848	78.4429	20.5073			78.4429	8.67599	78.4429	10.9979	78.4429	4.16853	78.4429	-1.20558	78.4429	0.0951222	78.4429	-0.0699845			78.4429	31.3399	78.4429	32.2704			78.4429	4.8209	78.4429	6.45666	78.4429	1.86443	78.4429	1.7269	78.4429	0.32531	78.4429	35.7005			78.4429	29.9534	78.4429
	78.5117	0	78.5117	-0.162039	78.5117	0.00964704	78.5117	20.8944	78.5117	21.5907			78.5117	8.85694	78.5117	11.3189	78.5117	4.2421	78.5117	-1.22432	78.5117	0.074739	78.5117	-0.0735181			78.5117	32.8795	78.5117	33.9271			78.5117	4.87582	78.5117	6.55474	78.5117	1.94171	78.5117	1.73355	78.5117	0.324118	78.5117	37.4983			78.5117	31.3213	78.5117
	78.5805	0	78.5805	-0.199423	78.5805	-0.00572727	78.5805	21.5993	78.5805	22.5817			78.5805	9.00062	78.5805	11.5789	78.5805	4.28945	78.5805	-1.24752	78.5805	0.0524192	78.5805	-0.0767151			78.5805	34.2938	78.5805	35.4518			78.5805	4.91244	78.5805	6.6185	78.5805	2.00298	78.5805	1.7305	78.5805	0.319479	78.5805	39.1592			78.5805	32.5606	78.5805
	78.6493	0	78.6493	-0.237842	78.6493	-0.0220822	78.6493	22.203	78.6493	23.4664			78.6493	9.11632	78.6493	11.7865	78.6493	4.31614	78.6493	-1.27181	78.6493	0.0317287	78.6493	-0.0792423			78.6493	35.5707	78.6493	36.8263			78.6493	4.93729	78.6493	6.6596	78.6493	2.03714	78.6493	1.72534	78.6493	0.311528	78.6493	40.6649			78.6493	33.6621	78.6493
	78.7181	0	78.7181	-0.269307	78.7181	-0.0346136	78.7181	22.7119	78.7181	24.2391			78.7181	9.21323	78.7181	11.9516	78.7181	4.32783	78.7181	-1.29349	78.7181	0.0182138	78.7181	-0.0796581			78.7181	36.6983	78.7181	38.036			78.7181	4.95792	78.7181	6.69095	78.7181	2.02334	78.7181	1.72449	78.7181	0.302042	78.7181	41.9974			78.7181	34.62	78.7181
	78.7869	0	78.7869	-0.292263	78.7869	-0.0426192	78.7869	23.1324	78.7869	24.9018			78.7869	9.2983	78.7869	12.0802	78.7869	4.32936	78.7869	-1.31008	78.7869	0.0130137	78.7869	-0.0784091			78.7869	37.671	78.7869	39.0765			78.7869	4.97936	78.7869	6.72086	78.7869	1.93399	78.7869	1.72879	78.7869	0.294296	78.7869	43.1495			78.7869	35.4337	78.7869
	78.8558	0	78.8558	-0.308984	78.8558	-0.0487599	78.8558	23.4709	78.8558	25.4586			78.8558	9.37086	78.8558	12.175	78.8558	4.3208	78.8558	-1.32428	78.8558	0.0107977	78.8558	-0.0794695			78.8558	38.4901	78.8558	39.9523			78.8558	5.00201	78.8558	6.7499	78.8558	1.7424	78.8558	1.73349	78.8558	0.288913	78.8558	44.123			78.8558	36.1087	78.8558
	78.9246	0	78.9246	-0.32206	78.9246	-0.0566905	78.9246	23.7377	78.9246	25.9147			78.9246	9.43049	78.9246	12.2399	78.9246	4.302	78.9246	-1.3395	78.9246	0.00655328	78.9246	-0.0849213			78.9246	39.1654	78.9246	40.6751			78.9246	5.02633	78.9246	6.7761	78.9246	1.44179	78.9246	1.73375	78.9246	0.286302	78.9246	44.928			78.9246	36.6571	78.9246
	78.9934	0	78.9934	-0.336589	78.9934	-0.0683689	78.9934	23.9459	78.9934	26.2792			78.9934	9.47981	78.9934	12.282	78.9934	4.2754	78.9934	-1.35715	78.9934	-0.00146572	78.9934	-0.0946447			78.9934	39.7153	78.9934	41.2634			78.9934	5.0536	78.9934	6.79781	78.9934	1.06495	78.9934	1.72866	78.9934	0.286394	78.9934	45.583			78.9934	37.0965	78.9934
	79.0622	0	79.0622	-0.357238	79.0622	-0.0846555	79.0622	24.1094	79.0622	26.5637			79.0622	9.51928	79.0622	12.3077	79.0622	4.24423	79.0622	-1.3773	79.0622	-0.0115325	79.0622	-0.107042			79.0622	40.1587	79.0622	41.7383			79.0622	5.08632	79.0622	6.81675	79.0622	0.67877	79.0622	1.7213	79.0622	0.287446	79.0622	46.1069			79.0622	37.4459	79.0622
	79.131	0	79.131	-0.38398	79.131	-0.107265	79.131	24.2367	79.131	26.7787			79.131	9.54913	79.131	12.322	79.131	4.21006	79.131	-1.39824	79.131	-0.0223494	79.131	-0.121862			79.131	40.5108	79.131	42.1195			79.131	5.12394	79.131	6.83492	79.131	0.347987	79.131	1.7151	79.131	0.288813	79.131	46.5188			79.131	37.7224	79.131
	79.1998	0	79.1998	-0.416131	79.1998	-0.136693	79.1998	24.3327	79.1998	26.9329			79.1998	9.57335	79.1998	12.3284	79.1998	4.17404	79.1998	-1.4183	79.1998	-0.0352652	79.1998	-0.138398			79.1998	40.7846	79.1998	42.4198			79.1998	5.1637	79.1998	6.85183	79.1998	0.11384	79.1998	1.71006	79.1998	0.288695	79.1998	46.8356			79.1998	37.9367	79.1998
	79.2686	0	79.2686	-0.459373	79.2686	-0.173938	79.2686	24.4008	79.2686	27.0359			79.2686	9.59453	79.2686	12.3277	79.2686	4.13198	79.2686	-1.44002	79.2686	-0.0515183	79.2686	-0.157846			79.2686	40.9909	79.2686	42.6479			79.2686	5.20051	79.2686	6.86478	79.2686	-0.00473721	79.2686	1.70346	79.2686	0.284769	79.2686	47.0722			79.2686	38.0966	79.2686
	79.3374	0	79.3374	-0.51718	79.3374	-0.220059	79.3374	24.4466	79.3374	27.1003			79.3374	9.61345	79.3374	12.3188	79.3374	4.08115	79.3374	-1.46327	79.3374	-0.0707578	79.3374	-0.176788			79.3374	41.1435	79.3374	42.8131			79.3374	5.23245	79.3374	6.87451	79.3374	-0.00260418	79.3374	1.69459	79.3374	0.277337	79.3374	47.2448			79.3374	38.2121	79.3374
	79.4062	0	79.4062	-0.587098	79.4062	-0.274283	79.4062	24.4778	79.4062	27.1357			79.4062	9.63085	79.4062	12.3025	79.4062	4.02285	79.4062	-1.48517	79.4062	-0.0930921	79.4062	-0.191694			79.4062	41.2561	79.4062	42.9242			79.4062	5.26033	79.4062	6.88348	79.4062	0.100985	79.4062	1.68324	79.4062	0.267669	79.4062	47.366			79.4062	38.2905	79.4062
	79.475	0	79.475	-0.663056	79.475	-0.333422	79.475	24.5033	79.475	27.1521			79.475	9.65171	79.475	12.2839	79.475	3.96431	79.475	-1.49953	79.475	-0.116185	79.475	-0.200074			79.475	41.3423	79.475	42.9959			79.475	5.2875	79.475	6.8976	79.475	0.257461	79.475	1.67419	79.475	0.259083	79.475	47.4478			79.475	38.3398	79.475
	79.5438	0	79.5438	-0.739063	79.5438	-0.394066	79.5438	24.5288	79.5438	27.1578			79.5438	9.67906	79.5438	12.2673	79.5438	3.91205	79.5438	-1.50281	79.5438	-0.134839	79.5438	-0.200851			79.5438	41.4125	79.5438	43.0413			79.5438	5.31888	79.5438	6.91992	79.5438	0.422786	79.5438	1.67049	79.5438	0.252644	79.5438	47.5021			79.5438	38.3698	79.5438
	79.6126	0	79.6126	-0.811197	79.6126	-0.452122	79.6126	24.5538	79.6126	27.1545			79.6126	9.71087	79.6126	12.2516	79.6126	3.86481	79.6126	-1.49794	79.6126	-0.147384	79.6126	-0.197605			79.6126	41.4696	79.6126	43.0676			79.6126	5.35398	79.6126	6.94719	79.6126	0.567544	79.6126	1.67133	79.6126	0.24732	79.6126	47.5378			79.6126	38.3856	79.6126
	79.6814	0	79.6814	-0.878616	79.6814	-0.505111	79.6814	24.5753	79.6814	27.1395			79.6814	9.7432	79.6814	12.2354	79.6814	3.81733	79.6814	-1.49054	79.6814	-0.154322	79.6814	-0.195122			79.6814	41.5143	79.6814	43.0777			79.6814	5.38999	79.6814	6.97231	79.6814	0.680694	79.6814	1.67492	79.6814	0.241522	79.6814	47.5585			79.6814	38.3877	79.6814
	79.7502	0	79.7502	-0.943721	79.7502	-0.551803	79.7502	24.5937	79.7502	27.1157			79.7502	9.77395	79.7502	12.2189	79.7502	3.76735	79.7502	-1.4835	79.7502	-0.15684	79.7502	-0.195788			79.7502	41.5497	79.7502	43.0748			79.7502	5.42534	79.7502	6.99055	79.7502	0.763319	79.7502	1.6815	79.7502	0.235478	79.7502	47.5662			79.7502	38.379	79.7502
	79.819	0	79.819	-1.01147	79.819	-0.596226	79.819	24.6045	79.819	27.084			79.819	9.79701	79.819	12.1992	79.819	3.71227	79.819	-1.4797	79.819	-0.16136	79.819	-0.2034			79.819	41.5741	79.819	43.0583			79.819	5.45398	79.819	6.99664	79.819	0.818243	79.819	1.68818	79.819	0.227387	79.819	47.5592			79.819	38.358	79.819
	79.8878	0	79.8878	-1.08525	79.8878	-0.645525	79.8878	24.6009	79.8878	27.0398			79.8878	9.80553	79.8878	12.172	79.8878	3.64624	79.8878	-1.48145	79.8878	-0.173085	79.8878	-0.220543			79.8878	41.5807	79.8878	43.0258			79.8878	5.46986	79.8878	6.98744	79.8878	0.848651	79.8878	1.68936	79.8878	0.214908	79.8878	47.5338			79.8878	38.3179	79.8878
	79.9567	0	79.9567	-1.16367	79.9567	-0.701573	79.9567	24.5831	79.9567	26.9833			79.9567	9.80148	79.9567	12.1377	79.9567	3.57063	79.9567	-1.48558	79.9567	-0.187303	79.9567	-0.24255			79.9567	41.5657	79.9567	42.9762			79.9567	5.4754	79.9567	6.96743	79.9567	0.863383	79.9567	1.68726	79.9567	0.203517	79.9567	47.4887			79.9567	38.2571	79.9567
	80.0255	0	80.0255	-1.24576	80.0255	-0.763663	80.0255	24.5525	80.0255	26.9151			80.0255	9.78867	80.0255	12.095	80.0255	3.48852	80.0255	-1.48746	80.0255	-0.196921	80.0255	-0.262965			80.0255	41.5277	80.0255	42.9048			80.0255	5.47583	80.0255	6.93987	80.0255	0.871269	80.0255	1.68657	80.0255	0.200513	80.0255	47.4231			80.0255	38.1758	80.0255
	80.0943	0	80.0943	-1.33375	80.0943	-0.833615	80.0943	24.5052	80.0943	26.8278			80.0943	9.76639	80.0943	12.038	80.0943	3.39729	80.0943	-1.48655	80.0943	-0.201371	80.0943	-0.279196			80.0943	41.4614	80.0943	42.8035			80.0943	5.47159	80.0943	6.90242	80.0943	0.876157	80.0943	1.68884	80.0943	0.207979	80.0943	47.3313			80.0943	38.0719	80.0943
	80.1631	0	80.1631	-1.43244	80.1631	-0.917762	80.1631	24.4319	80.1631	26.709			80.1631	9.72991	80.1631	11.9584	80.1631	3.29056	80.1631	-1.48509	80.1631	-0.202933	80.1631	-0.290739			80.1631	41.3587	80.1631	42.6629			80.1631	5.46075	80.1631	6.84958	80.1631	0.878045	80.1631	1.69214	80.1631	0.224748	80.1631	47.2029			80.1631	37.9406	80.1631
	80.2319	0	80.2319	-1.54827	80.2319	-1.02456	80.2319	24.3241	80.2319	26.5466			80.2319	9.67507	80.2319	11.8478	80.2319	3.16102	80.2319	-1.48532	80.2319	-0.203764	80.2319	-0.295752			80.2319	41.2091	80.2319	42.4741			80.2319	5.44604	80.2319	6.78052	80.2319	0.877128	80.2319	1.69476	80.2319	0.251199	80.2319	47.0275			80.2319	37.7761	80.2319
	80.3007	0	80.3007	-1.68763	80.3007	-1.15921	80.3007	24.1791	80.3007	26.3308			80.3007	9.60078	80.3007	11.7017	80.3007	3.00311	80.3007	-1.48698	80.3007	-0.203048	80.3007	-0.291243			80.3007	41.0055	80.3007	42.2317			80.3007	5.43387	80.3007	6.69742	80.3007	0.874121	80.3007	1.69991	80.3007	0.291788	80.3007	46.7973			80.3007	37.574	80.3007
	80.3695	0	80.3695	-1.85908	80.3695	-1.32265	80.3695	23.9963	80.3695	26.0533			80.3695	9.50863	80.3695	11.52	80.3695	2.8119	80.3695	-1.48941	80.3695	-0.198675	80.3695	-0.27497			80.3695	40.744	80.3695	41.9328			80.3695	5.42797	80.3695	6.60397	80.3695	0.87122	80.3695	1.71101	80.3695	0.350032	80.3695	46.5067			80.3695	37.3299	80.3695
	80.4383	0	80.4383	-2.07005	80.4383	-1.51504	80.4383	23.7753	80.4383	25.7088			80.4383	9.40159	80.4383	11.3057	80.4383	2.5857	80.4383	-1.49004	80.4383	-0.188319	80.4383	-0.24502			80.4383	40.4222	80.4383	41.577			80.4383	5.43168	80.4383	6.50648	80.4383	0.872291	80.4383	1.73217	80.4383	0.42864	80.4383	46.1526			80.4383	37.0428	80.4383
	80.5071	0	80.5071	-2.32625	80.5071	-1.73931	80.5071	23.5168	80.5071	25.295			80.5071	9.28505	80.5071	11.0617	80.5071	2.3264	80.5071	-1.48476	80.5071	-0.169503	80.5071	-0.199541			80.5071	40.0392	80.5071	41.1656			80.5071	5.4501	80.5071	6.40991	80.5071	0.882439	80.5071	1.76689	80.5071	0.53052	80.5071	45.7355			80.5071	36.7153	80.5071
	80.5759	0	80.5759	-2.63067	80.5759	-1.99865	80.5759	23.2225	80.5759	24.8092			80.5759	9.16273	80.5759	10.7886	80.5759	2.03682	80.5759	-1.47447	80.5759	-0.140976	80.5759	-0.14038			80.5759	39.5957	80.5759	40.6997			80.5759	5.48438	80.5759	6.316	80.5759	0.90375	80.5759	1.81485	80.5759	0.655578	80.5759	45.2564			80.5759	36.3528	80.5759
	80.6447	0	80.6447	-2.98061	80.6447	-2.29414	80.6447	22.8992	80.6447	24.254			80.6447	9.03465	80.6447	10.4894	80.6447	1.72059	80.6447	-1.45949	80.6447	-0.101117	80.6447	-0.0717757			80.6447	39.0965	80.6447	40.1846			80.6447	5.5361	80.6447	6.22667	80.6447	0.936853	80.6447	1.87584	80.6447	0.802095	80.6447	44.7183			80.6447	35.961	80.6447
	80.7135	0	80.7135	-3.37146	80.7135	-2.62339	80.7135	22.5536	80.7135	23.6378			80.7135	8.90033	80.7135	10.1708	80.7135	1.3821	80.7135	-1.43854	80.7135	-0.0473458	80.7135	0.005917			80.7135	38.5487	80.7135	39.627			80.7135	5.60691	80.7135	6.14455	80.7135	0.981716	80.7135	1.94955	80.7135	0.967109	80.7135	44.1265			80.7135	35.5458	80.7135
	80.7823	0	80.7823	-3.79856	80.7823	-2.98055	80.7823	22.1891	80.7823	22.9688			80.7823	8.75936	80.7823	9.83907	80.7823	1.02358	80.7823	-1.41135	80.7823	0.0187001	80.7823	0.0950058			80.7823	37.958	80.7823	39.0307			80.7823	5.69477	80.7823	6.06984	80.7823	1.03826	80.7823	2.03352	80.7823	1.14488	80.7823	43.4846			80.7823	35.109	80.7823
	80.8511	0	80.8511	-4.25697	80.8511	-3.35915	80.8511	21.8079	80.8511	22.2561			80.8511	8.61285	80.8511	9.49698	80.8511	0.648644	80.8511	-1.37793	80.8511	0.0933315	80.8511	0.19527			80.8511	37.328	80.8511	38.398			80.8511	5.79604	80.8511	6.0033	80.8511	1.1043	80.8511	2.12378	80.8511	1.3302	80.8511	42.7945			80.8511	34.6505	80.8511
	80.9199	0	80.9199	-4.73997	80.9199	-3.75339	80.9199	21.4161	80.9199	21.5095			80.9199	8.464	80.9199	9.14722	80.9199	0.264768	80.9199	-1.33532	80.9199	0.174857	80.9199	0.303545			80.9199	36.6619	80.9199	37.7314			80.9199	5.90792	80.9199	5.94782	80.9199	1.17853	80.9199	2.21947	80.9199	1.52191	80.9199	42.0572			80.9199	34.1693	80.9199
	80.9887	0	80.9887	-5.23344	80.9887	-4.15562	80.9887	21.0203	80.9887	20.7433			80.9887	8.31551	80.9887	8.79527	80.9887	-0.116696	80.9887	-1.28281	80.9887	0.262071	80.9887	0.417293			80.9887	35.9651	80.9887	37.0343			80.9887	6.02622	80.9887	5.90516	80.9887	1.25937	80.9887	2.32064	80.9887	1.71714	80.9887	41.276			80.9887	33.6654	80.9887
	81.0576	0	81.0576	-5.72009	81.0576	-4.55363	81.0576	20.6242	81.0576	19.973			81.0576	8.16699	81.0576	8.44824	81.0576	-0.484109	81.0576	-1.21968	81.0576	0.353207	81.0576	0.535526			81.0576	35.2427	81.0576	36.3069			81.0576	6.14735	81.0576	5.87327	81.0576	1.34564	81.0576	2.42698	81.0576	1.9116	81.0576	40.4531			81.0576	33.1366	81.0576
	81.1264	0	81.1264	-6.18787	81.1264	-4.93536	81.1264	20.2255	81.1264	19.207			81.1264	8.01696	81.1264	8.11162	81.1264	-0.827993	81.1264	-1.1461	81.1264	0.445527	81.1264	0.655455			81.1264	34.4922	81.1264	35.5412			81.1264	6.26705	81.1264	5.84896	81.1264	1.43727	81.1264	2.53484	81.1264	2.10114	81.1264	39.5815			81.1264	32.5735	81.1264
	81.1952	0	81.1952	-6.6266	81.1952	-5.29126	81.1952	19.817	81.1952	18.4468			81.1952	7.8651	81.1952	7.78821	81.1952	-1.14017	81.1952	-1.06233	81.1952	0.536176	81.1952	0.774228			81.1952	33.7013	81.1952	34.7218			81.1952	6.38046	81.1952	5.83129	81.1952	1.53406	81.1952	2.63999	81.1952	2.28337	81.1952	38.6444			81.1952	31.9595	81.1952
	81.264	0	81.264	-7.02727	81.264	-5.61187	81.264	19.389	81.264	17.6893			81.264	7.70956	81.264	7.47816	81.264	-1.41388	81.264	-0.969664	81.264	0.622561	81.264	0.887187			81.264	32.8491	81.264	33.8303			81.264	6.48053	81.264	5.81733	81.264	1.63266	81.264	2.73757	81.264	2.45439	81.264	37.6194			81.264	31.2727	81.264
	81.3328	0	81.3328	-7.38261	81.3328	-5.89022	81.3328	18.929	81.3328	16.9332			81.3328	7.5439	81.3328	7.17981	81.3328	-1.64317	81.3328	-0.872897	81.3328	0.701149	81.3328	0.989469			81.3328	31.9124	81.3328	32.8481			81.3328	6.55746	81.3328	5.80085	81.3328	1.72605	81.3328	2.82086	81.3328	2.60652	81.3328	36.4806			81.3328	30.4895	81.3328
	81.4016	0	81.4016	-7.68597	81.4016	-6.12312	81.4016	18.4214	81.4016	16.1787			81.4016	7.36295	81.4016	6.89104	81.4016	-1.82325	81.4016	-0.7764	81.4016	0.770166	81.4016	1.07877			81.4016	30.8665	81.4016	31.7546			81.4016	6.60322	81.4016	5.775	81.4016	1.80776	81.4016	2.8849	81.4016	2.73294	81.4016	35.2027			81.4016	29.5868	81.4016
	81.4704	0	81.4704	-7.92938	81.4704	-6.30659	81.4704	17.8499	81.4704	15.4212			81.4704	7.1621	81.4704	6.60914	81.4704	-1.95464	81.4704	-0.681921	81.4704	0.829196	81.4704	1.15592			81.4704	29.6888	81.4704	30.5286			81.4704	6.61207	81.4704	5.73313	81.4704	1.87253	81.4704	2.92647	81.4704	2.82961	81.4704	33.7643			81.4704	28.5425	81.4704
	81.5392	0	81.5392	-8.10555	81.5392	-6.43718	81.5392	17.1989	81.5392	14.6483			81.5392	6.93509	81.5392	6.3264	81.5392	-2.04199	81.5392	-0.592262	81.5392	0.876614	81.5392	1.22118			81.5392	28.3631	81.5392	29.1526			81.5392	6.57691	81.5392	5.66648	81.5392	1.91574	81.5392	2.94233	81.5392	2.89265	81.5392	32.1512			81.5392	27.3413	81.5392
	81.608	0	81.608	-8.2078	81.608	-6.50925	81.608	16.4559	81.608	13.847			81.608	6.67546	81.608	6.03286	81.608	-2.08913	81.608	-0.509069	81.608	0.911136	81.608	1.27252			81.608	26.8804	81.608	27.6156			81.608	6.49132	81.608	5.56714	81.608	1.93554	81.608	2.93049	81.608	2.91994	81.608	30.3568			81.608	25.9742	81.608
	81.6768	0	81.6768	-8.23039	81.6768	-6.51624	81.6768	15.6162	81.6768	13.0102			81.6768	6.37998	81.6768	5.72191	81.6768	-2.09598	81.6768	-0.431646	81.6768	0.931779	81.6768	1.30737			81.6768	25.2416	81.6768	25.9169			81.6768	6.35072	81.6768	5.43044	81.6768	1.93091	81.6768	2.89006	81.6768	2.91202	81.6768	28.3853			81.6768	24.4417	81.6768
	81.7456	0	81.7456	-8.16595	81.7456	-6.4502	81.7456	14.6783	81.7456	12.1338			81.7456	6.04701	81.7456	5.39122	81.7456	-2.06082	81.7456	-0.358363	81.7456	0.937237	81.7456	1.32485			81.7456	23.4538	81.7456	24.0629			81.7456	6.151	81.7456	5.25248	81.7456	1.90322	81.7456	2.8202	81.7456	2.87042	81.7456	26.2494			81.7456	22.7521	81.7456
	81.8144	0	81.8144	-8.00788	81.8144	-6.30401	81.8144	13.6463	81.8144	11.216			81.8144	5.677	81.8144	5.04047	81.8144	-1.98658	81.8144	-0.289329	81.8144	0.927935	81.8144	1.32449			81.8144	21.5352	81.8144	22.0736			81.8144	5.89056	81.8144	5.03029	81.8144	1.85423	81.8144	2.72131	81.8144	2.79567	81.8144	23.9759			81.8144	20.9249	81.8144
	81.8832	0	81.8832	-7.75295	81.8832	-6.07641	81.8832	12.5351	81.8832	10.2626			81.8832	5.27435	81.8832	4.67041	81.8832	-1.88015	81.8832	-0.225407	81.8832	0.905473	81.8832	1.30529			81.8832	19.5241	81.8832	19.9902			81.8832	5.57195	81.8832	4.76253	81.8832	1.78453	81.8832	2.59516	81.8832	2.68747	81.8832	21.6153			81.8832	18.9991	81.8832
	81.952	0	81.952	-7.40213	81.952	-5.77065	81.952	11.3635	81.952	9.28031			81.952	4.84338	81.952	4.28103	81.952	-1.75004	81.952	-0.166743	81.952	0.871106	81.952	1.26689			81.952	17.4604	81.952	17.8544			81.952	5.19777	81.952	4.44801	81.952	1.69472	81.952	2.44286	81.952	2.54602	81.952	19.218			81.952	17.0143	81.952
	82.0208	0	82.0208	-6.96048	82.0208	-5.39336	82.0208	10.1527	82.0208	8.27945			82.0208	4.38734	82.0208	3.87314	82.0208	-1.60392	82.0208	-0.115147	82.0208	0.825674	82.0208	1.20817			82.0208	15.3836	82.0208	15.7085			82.0208	4.7712	82.0208	4.08703	82.0208	1.58501	82.0208	2.26458	82.0208	2.37243	82.0208	16.8325			82.0208	15.0104	82.0208
	82.0896	0	82.0896	-6.4375	82.0896	-4.95409	82.0896	8.92831	82.0896	7.27591			82.0896	3.91166	82.0896	3.45071	82.0896	-1.44648	82.0896	-0.0730539	82.0896	0.770105	82.0896	1.12826			82.0896	13.338	82.0896	13.5998			82.0896	4.30039	82.0896	3.68587	82.0896	1.45577	82.0896	2.06223	82.0896	2.17019	82.0896	14.5104			82.0896	13.0312	82.0896
	82.1585	0	82.1585	-5.84659	82.1585	-4.46699	82.1585	7.71766	82.1585	6.28913			82.1585	3.42531	82.1585	3.02162	82.1585	-1.28085	82.1585	-0.0415973	82.1585	0.705361	82.1585	1.02951			82.1585	11.3688	82.1585	11.5752			82.1585	3.79947	82.1585	3.25682	82.1585	1.30954	82.1585	1.84093	82.1585	1.94515	82.1585	12.3005			82.1585	11.1208	82.1585
	82.2273	0	82.2273	-5.20661	82.2273	-3.94951	82.2273	6.54482	82.2273	5.33615			82.2273	2.93803	82.2273	2.59383	82.2273	-1.11274	82.2273	-0.021461	82.2273	0.630408	82.2273	0.915855			82.2273	9.51135	82.2273	9.67013			82.2273	3.28411	82.2273	2.81366	82.2273	1.15081	82.2273	1.60645	82.2273	1.70317	82.2273	10.2385			82.2273	9.31375	82.2273
	82.2961	0	82.2961	-4.54121	82.2961	-3.42131	82.2961	5.43564	82.2961	4.43552			82.2961	2.4629	82.2961	2.17799	82.2961	-0.947868	82.2961	-0.0110097	82.2961	0.546626	82.2961	0.792167			82.2961	7.79904	82.2961	7.91757			82.2961	2.77299	82.2961	2.3727	82.2961	0.986467	82.2961	1.36689	82.2961	1.4533	82.2961	8.35602			82.2961	7.64324	82.2961
	82.3649	0	82.3649	-3.87711	82.3649	-2.90347	82.3649	4.41736	82.3649	3.6081			82.3649	2.0152	82.3649	1.78681	82.3649	-0.790866	82.3649	-0.00740285	82.3649	0.45875	82.3649	0.664862			82.3649	6.26316	82.3649	6.34823			82.3649	2.28519	82.3649	1.951	82.3649	0.824556	82.3649	1.13239	82.3649	1.20754	82.3649	6.68056			82.3649	6.14113	82.3649
	82.4337	0	82.4337	-3.24134	82.4337	-2.41673	82.4337	3.51344	82.4337	2.87304			82.4337	1.6093	82.4337	1.43213	82.4337	-0.645368	82.4337	-0.00823986	82.4337	0.37239	82.4337	0.540773			82.4337	4.92761	82.4337	4.98656			82.4337	1.83794	82.4337	1.56475	82.4337	0.671972	82.4337	0.913077	82.4337	0.977483	82.4337	5.23328			82.4337	4.83275	82.4337
	82.5025	0	82.5025	-2.65434	82.5025	-1.97638	82.5025	2.73626	82.5025	2.24055			82.5025	1.25447	82.5025	1.12139	82.5025	-0.516732	82.5025	-0.0118499	82.5025	0.292225	82.5025	0.425603			82.5025	3.80004	82.5025	3.84053			82.5025	1.44298	82.5025	1.22448	82.5025	0.533011	82.5025	0.716547	82.5025	0.770999	82.5025	4.01945			82.5025	3.72762	82.5025
	82.5713	0	82.5713	-2.12536	82.5713	-1.58827	82.5713	2.08275	82.5713	1.70811			82.5713	0.95262	82.5713	0.855748	82.5713	-0.408796	82.5713	-0.0175475	82.5713	0.220224	82.5713	0.322915			82.5713	2.86758	82.5713	2.89582			82.5713	1.1031	82.5713	0.933063	82.5713	0.408793	82.5713	0.545097	82.5713	0.590349	82.5713	3.02238			82.5713	2.81359	82.5713
	82.6401	0	82.6401	-1.6573	82.6401	-1.2518	82.6401	1.54248	82.6401	1.26724			82.6401	0.701421	82.6401	0.633201	82.6401	-0.322752	82.6401	-0.023934	82.6401	0.157407	82.6401	0.234374			82.6401	2.10862	82.6401	2.1285			82.6401	0.816578	82.6401	0.689253	82.6401	0.300228	82.6401	0.398956	82.6401	0.435751	82.6401	2.21621			82.6401	2.069	82.6401
	82.7089	0	82.7089	-1.2496	82.7089	-0.96118	82.7089	1.10342	82.7089	0.908549			82.7089	0.497068	82.7089	0.450733	82.7089	-0.255861	82.7089	-0.0286433	82.7089	0.105087	82.7089	0.161256			82.7089	1.49999	82.7089	1.51375			82.7089	0.580683	82.7089	0.490078	82.7089	0.20872	82.7089	0.278292	82.7089	0.306889	82.7089	1.57353			82.7089	1.47155	82.7089
	82.7777	0	82.7777	-0.901487	82.7777	-0.709147	82.7777	0.754498	82.7777	0.623039			82.7777	0.335834	82.7777	0.305175	82.7777	-0.202419	82.7777	-0.0301816	82.7777	0.0641803	82.7777	0.104322			82.7777	1.02147	82.7777	1.03044			82.7777	0.392186	82.7777	0.331627	82.7777	0.135344	82.7777	0.182864	82.7777	0.203479	82.7777	1.07011			82.7777	1.00145	82.7777
	82.8465	0	82.8465	-0.610288	82.8465	-0.491235	82.8465	0.484712	82.8465	0.402496			82.8465	0.213588	82.8465	0.193338	82.8465	-0.154454	82.8465	-0.0273265	82.8465	0.0353757	82.8465	0.0629675			82.8465	0.654857	82.8465	0.660217			82.8465	0.247216	82.8465	0.210024	82.8465	0.0805898	82.8465	0.111822	82.8465	0.125229	82.8465	0.685244			82.8465	0.640841	82.8465
	82.9153	0	82.9153	-0.370864	82.9153	-0.305459	82.9153	0.281555	82.9153	0.236815			82.9153	0.124639	82.9153	0.110426	82.9153	-0.106595	82.9153	-0.0197049	82.9153	0.0175851	82.9153	0.0352604			82.9153	0.380613	82.9153	0.383415			82.9153	0.14041	82.9153	0.120118	82.9153	0.0433131	82.9153	0.0624087	82.9153	0.0696471	82.9153	0.397613			82.9153	0.37094	82.9153
	82.9841	0	82.9841	-0.178878	82.9841	-0.151747	82.9841	0.133406	82.9841	0.115335			82.9841	0.0628444	82.9841	0.051693	82.9841	-0.0587899	82.9841	-0.00863392	82.9841	0.00898899	82.9841	0.0186086			82.9841	0.180872	82.9841	0.181911			82.9841	0.0653975	82.9841	0.056733	82.9841	0.0211594	82.9841	0.0306763	82.9841	0.0329759	82.9841	0.188389			82.9841	0.174733	82.9841
	83.0529	0	83.0529	-0.0307004	83.0529	-0.0306034	83.0529	0.0286345	83.0529	0.0278408			83.0529	0.0215038	83.0529	0.0117855	83.0529	-0.0148724	83.0529	0.00325338	83.0529	0.00653662	83.0529	0.00951641			83.0529	0.0388861	83.0529	0.0388915			83.0529	0.0147432	83.0529	0.0138625	83.0529	0.00949324	83.0529	0.0113419	83.0529	0.0103532	83.0529	0.0403866			83.0529	0.0365043	83.0529
	83.1217	0	83.1217	0.0750384	83.1217	0.0570078	83.1217	-0.0442121	83.1217	-0.0347327			83.1217	-0.00659544	83.1217	-0.0154455	83.1217	0.0196123	83.1217	0.0120476	83.1217	0.00549332	83.1217	0.00320253			83.1217	-0.0601001	83.1217	-0.0605089			83.1217	-0.0194459	83.1217	-0.0152232	83.1217	0.00177398	83.1217	-0.00175401	83.1217	-0.00439557	83.1217	-0.0620228			83.1217	-0.0582542	83.1217
	83.1905	0	83.1905	0.140384	83.1905	0.112326	83.1905	-0.0931414	83.1905	-0.0778002			83.1905	-0.027193	83.1905	-0.0344293	83.1905	0.0415464	83.1905	0.0153712	83.1905	0.0023077	83.1905	-0.0036765			83.1905	-0.126081	83.1905	-0.126567			83.1905	-0.0427378	83.1905	-0.0355594	83.1905	-0.00604025	83.1905	-0.0129376	83.1905	-0.0159937	83.1905	-0.130094			83.1905	-0.1204	83.1905
	83.2594	0	83.2594	0.171809	83.2594	0.140417	83.2594	-0.122098	83.2594	-0.103913			83.2594	-0.0432021	83.2594	-0.0465803	83.2594	0.0522481	83.2594	0.0140109	83.2594	-0.00328101	83.2594	-0.0112181			83.2594	-0.165013	83.2594	-0.165525			83.2594	-0.0575373	83.2594	-0.0490696	83.2594	-0.0139962	83.2594	-0.0227539	83.2594	-0.0254341	83.2594	-0.170343			83.2594	-0.156853	83.2594
	83.3282	0	83.3282	0.177103	83.3282	0.147476	83.3282	-0.134076	83.3282	-0.115115			83.3282	-0.0557939	83.3282	-0.0521527	83.3282	0.0547696	83.3282	0.00965499	83.3282	-0.0096332	83.3282	-0.0181324			83.3282	-0.181065	83.3282	-0.181767			83.3282	-0.0650978	83.3282	-0.0563108	83.3282	-0.0207327	83.3282	-0.0301827	83.3282	-0.0322783	83.3282	-0.187208			83.3282	-0.172392	83.3282
	83.397	0	83.397	0.162643	83.397	0.138448	83.397	-0.131591	83.397	-0.113724			83.397	-0.0651621	83.397	-0.0520023	83.397	0.0512175	83.397	0.00365431	83.397	-0.0149199	83.397	-0.0231277			83.397	-0.177983	83.397	-0.178605			83.397	-0.0664231	83.397	-0.0578724	83.397	-0.0254233	83.397	-0.0347129	83.397	-0.036078	83.397	-0.184794			83.397	-0.170639	83.397
	83.4658	0	83.4658	0.133525	83.4658	0.117236	83.4658	-0.116929	83.4658	-0.10169			83.4658	-0.0699996	83.4658	-0.0471815	83.4658	0.0432084	83.4658	-0.00249048	83.4658	-0.0179327	83.4658	-0.0256992			83.4658	-0.158684	83.4658	-0.159129			83.4658	-0.0619536	83.4658	-0.0543973	83.4658	-0.0276923	83.4658	-0.0359696	83.4658	-0.0366141	83.4658	-0.166008			83.4658	-0.154285	83.4658
	83.5346	0	83.5346	0.0943769	83.5346	0.0870637	83.5346	-0.0925834	83.5346	-0.0812954			83.5346	-0.0680229	83.5346	-0.0389195	83.5346	0.0317605	83.5346	-0.00759059	83.5346	-0.0183539	83.5346	-0.025571			83.5346	-0.125701	83.5346	-0.126588			83.5346	-0.0519624	83.5346	-0.0463861	83.5346	-0.0275059	83.5346	-0.0333405	83.5346	-0.0339702	83.5346	-0.133592			83.5346	-0.125302	83.5346
	83.6034	0	83.6034	0.0502407	83.6034	0.0511804	83.6034	-0.0601357	83.6034	-0.0540584			83.6034	-0.0569868	83.6034	-0.0273017	83.6034	0.0181796	83.6034	-0.0106971	83.6034	-0.0157866	83.6034	-0.0220174			83.6034	-0.0814299	83.6034	-0.0833299			83.6034	-0.0362051	83.6034	-0.0337048	83.6034	-0.0236501	83.6034	-0.0263089	83.6034	-0.0269761	83.6034	-0.0892755			83.6034	-0.0852215	83.6034
	83.6722	0	83.6722	0.0051126	83.6722	0.0120758	83.6722	-0.0213412	83.6722	-0.0209219			83.6722	-0.0357554	83.6722	-0.0120837	83.6722	0.00357133	83.6722	-0.0111728	83.6722	-0.0103592	83.6722	-0.0144902			83.6722	-0.029017	83.6722	-0.0313507			83.6722	-0.0157595	83.6722	-0.0162886	83.6722	-0.0152676	83.6722	-0.0151931	83.6722	-0.0152791	83.6722	-0.0349621			83.6722	-0.035513	83.6722
	83.741	0	83.741	-0.0394996	83.741	-0.0285726	83.741	0.0219588	83.741	0.0169317			83.741	-0.00479364	83.741	0.00611313	83.741	-0.0111509	83.741	-0.00865071	83.741	-0.00245533	83.741	-0.00297315			83.741	0.0290266	83.741	0.0274488			83.741	0.00809032	83.741	0.00511334	83.741	-0.00298586	83.741	-0.000599384	83.741	0.000250413	83.741	0.0270933			83.741	0.0226391	83.741
	83.8098	0	83.8098	-0.0840026	83.8098	-0.0706493	83.8098	0.0680033	83.8098	0.0580189			83.8098	0.0332827	83.8098	0.026447	83.8098	-0.0258947	83.8098	-0.00329678	83.8098	0.00712863	83.8098	0.0115417			83.8098	0.0913054	83.8098	0.0916073			83.8098	0.0344023	83.8098	0.0294502	83.8098	0.0119328	83.8098	0.0167391	83.8098	0.0182788	83.8098	0.0950092			83.8098	0.0875495	83.8098
	83.8786	0	83.8786	-0.129526	83.8786	-0.114814	83.8786	0.116109	83.8786	0.101411			83.8786	0.0747864	83.8786	0.0484659	83.8786	-0.041219	83.8786	0.00366275	83.8786	0.017338	83.8786	0.0270247			83.8786	0.15742	83.8786	0.15973			83.8786	0.0624929	83.8786	0.0558968	83.8786	0.0288946	83.8786	0.036119	83.8786	0.0377775	83.8786	0.167266			83.8786	0.15713	83.8786
	83.9474	0	83.9474	-0.176749	83.9474	-0.161369	83.9474	0.166444	83.9474	0.146903			83.9474	0.116445	83.9474	0.0711733	83.9474	-0.0575743	83.9474	0.0105753	83.9474	0.0273476	83.9474	0.0417592			83.9474	0.226964	83.9474	0.230379			83.9474	0.0915983	83.9474	0.083653	83.9474	0.0467246	83.9474	0.0564685	83.9474	0.0577351	83.9474	0.242555			83.9474	0.229373	83.9474
[truncated: 77 more columns]

## Sheet: 0 variable
	Panel 1. AUC for each of the replicates (Color coded as Plate Layout and illustrated in panel 3 as red dots)							Panel 2. Theoretical AUC calculated from equation 1							Panel 3. Graphical illustration of the standard curve calculated with equation 1 (blue) and values of AUC of the controls obtained in the experiment (red)
	Controls' Methylation Level	AUC	Controls' Methylation Level	Controls' Methylation Level	AUC			AUC 0%	4223.3			Methylation level	AUC
								x	Methylation level			0	4223.3
												0.001	4219.08
								Equation 1				0.01	4181.07
	1	0	1	1	0							0.02	4138.84
	1	-204.118	1	1	-204.118							0.03	4096.6
	1	-151.298	1	1	-151.298							0.04	4054.37
	0.9	-85.1974	0.9	0.9	-85.1974							0.05	4012.14
	0.9	16.2942	0.9	0.9	16.2942							0.06	3969.9
	0.9	17.2699	0.9	0.9	17.2699							0.07	3927.67
	0.8	94.7189	0.8	0.8	94.7189							0.08	3885.44
	0.8	145.264	0.8	0.8	145.264							0.09	3843.2
	0.8	74.198	0.8	0.8	74.198							0.1	3800.97
	0.7	338.083	0.7	0.7	338.083							0.11	3758.74
	0.7	327.569	0.7	0.7	327.569							0.12	3716.51
	0.7	462.264	0.7	0.7	462.264							0.13	3674.27
	0.6	779.49	0.6	0.6	779.49							0.14	3632.04
	0.6	0		#VALUE!								0.15	3589.81
	0.6	777.845	0.6	0.6	777.845							0.16	3547.57
	0.5	580.169	0.5	0.5	580.169							0.17	3505.34
	0.5	828.143	0.5	0.5	828.143							0.18	3463.11
	0.5	686.925	0.5	0.5	686.925							0.19	3420.87
	0.4	698.63	0.4	0.4	698.63							0.2	3378.64
	0.4	1266.57	0.4	0.4	1266.57							0.21	3336.41
	0.4	1776.2	0.4	0.4	1776.2							0.22	3294.18
	0.3	1114.29	0.3	0.3	1114.29							0.23	3251.94
	0.3	662.288	0.3	0.3	662.288							0.24	3209.71
	0.3	889.846	0.3	0.3	889.846							0.25	3167.48
	0.2	1401.14	0.2	0.2	1401.14							0.26	3125.24
	0.2	1426.99	0.2	0.2	1426.99							0.27	3083.01
	0.2	0		#VALUE!								0.28	3040.78
	0.1	0		#VALUE!								0.29	2998.54
	0.1	2286.79	0.1	0.1	2286.79							0.3	2956.31
	0.1	2352.01	0.1	0.1	2352.01							0.31	2914.08
	0.05	2597.22	0.05	0.05	2597.22							0.32	2871.85
	0.05	0		#VALUE!								0.33	2829.61
	0.05	2152.32	0.05	0.05	2152.32							0.34	2787.38
	0.01	4038.61	0.01	0.01	4038.61							0.35	2745.15
	0.01	3796.93	0.01	0.01	3796.93							0.36	2702.91
	0.01	3963.4	0.01	0.01	3963.4							0.37	2660.68
	0.001	4281.62	0.001	0.001	4281.62							0.38	2618.45
	0.001	4228.56	0.001	0.001	4228.56							0.39	2576.21
	0.001	4186.47	0.001	0.001	4186.47							0.4	2533.98
	0	4247.14	0	0	4247.14							0.41	2491.75
	0	4198.13	0	0	4198.13							0.42	2449.51
	0	4224.63	0	0	4224.63							0.43	2407.28
												0.44	2365.05
												0.45	2322.82
												0.46	2280.58
												0.47	2238.35
												0.48	2196.12
												0.49	2153.88
												0.5	2111.65
												0.51	2069.42
												0.52	2027.18
												0.53	1984.95
												0.54	1942.72
												0.55	1900.49
												0.56	1858.25
												0.57	1816.02
												0.58	1773.79
												0.59	1731.55
												0.6	1689.32
												0.61	1647.09
												0.62	1604.85
												0.63	1562.62
												0.64	1520.39
												0.65	1478.16
												0.66	1435.92
												0.67	1393.69
												0.68	1351.46
												0.69	1309.22
												0.7	1266.99
												0.71	1224.76
												0.72	1182.52
												0.73	1140.29
												0.74	1098.06
												0.75	1055.83
												0.76	1013.59
												0.77	971.359
												0.78	929.126
												0.79	886.893
												0.8	844.66
												0.81	802.427
												0.82	760.194
												0.83	717.961
												0.84	675.728
												0.85	633.495
												0.86	591.262
												0.87	549.029
												0.88	506.796
												0.89	464.563
												0.9	422.33
												0.91	380.097
												0.92	337.864
												0.93	295.631
												0.94	253.398
												0.95	211.165
												0.96	168.932
												0.97	126.699
												0.98	84.466
												0.99	42.233
												1	0

## Sheet: 1 variable
	Panel 1. AUC for each of the replicates (Color coded as Plate Layout and illustrated in panel 3 as red dots)							Panel 2. Theoretical AUC calculated from equation 2							Panel 3. Graphical illustration of the standard curve calculated with equation 2 (blue) and values of AUC of the controls obtained in the experiment (red)
	Controls' Methylation Level	AUC	Controls' Methylation Level	Controls' Methylation Level	AUC			AUC 0%	4223.3			Methylation level	AUC
								M	1			0	4223.3
								x	Methylation level			0.001	4214.86
												0.01	4139.47
	1	0	1	1	0			Equation 2				0.02	4056.88
	1	-204.118	1	1	-204.118							0.03	3975.53
	1	-151.298	1	1	-151.298							0.04	3895.4
	0.9	-85.1974	0.9	0.9	-85.1974							0.05	3816.46
	0.9	16.2942	0.9	0.9	16.2942							0.06	3738.71
	0.9	17.2699	0.9	0.9	17.2699							0.07	3662.14
	0.8	94.7189	0.8	0.8	94.7189							0.08	3586.71
	0.8	145.264	0.8	0.8	145.264							0.09	3512.42
	0.8	74.198	0.8	0.8	74.198							0.1	3439.26
	0.7	338.083	0.7	0.7	338.083							0.11	3367.21
	0.7	327.569	0.7	0.7	327.569							0.12	3296.24
	0.7	462.264	0.7	0.7	462.264							0.13	3226.36
	0.6	779.49	0.6	0.6	779.49							0.14	3157.54
	0.6	0		#VALUE!								0.15	3089.78
	0.6	777.845	0.6	0.6	777.845							0.16	3023.04
	0.5	580.169	0.5	0.5	580.169							0.17	2957.33
	0.5	828.143	0.5	0.5	828.143							0.18	2892.63
	0.5	686.925	0.5	0.5	686.925							0.19	2828.92
	0.4	698.63	0.4	0.4	698.63							0.2	2766.2
	0.4	1266.57	0.4	0.4	1266.57							0.21	2704.44
	0.4	1776.2	0.4	0.4	1776.2							0.22	2643.64
	0.3	1114.29	0.3	0.3	1114.29							0.23	2583.78
	0.3	662.288	0.3	0.3	662.288							0.24	2524.85
	0.3	889.846	0.3	0.3	889.846							0.25	2466.83
	0.2	1401.14	0.2	0.2	1401.14							0.26	2409.72
	0.2	1426.99	0.2	0.2	1426.99							0.27	2353.51
	0.2	0		#VALUE!								0.28	2298.17
	0.1	0		#VALUE!								0.29	2243.7
	0.1	2286.79	0.1	0.1	2286.79							0.3	2190.09
	0.1	2352.01	0.1	0.1	2352.01							0.31	2137.32
	0.05	2597.22	0.05	0.05	2597.22							0.32	2085.39
	0.05	0		#VALUE!								0.33	2034.28
	0.05	2152.32	0.05	0.05	2152.32							0.34	1983.97
	0.01	4038.61	0.01	0.01	4038.61							0.35	1934.47
	0.01	3796.93	0.01	0.01	3796.93							0.36	1885.76
	0.01	3963.4	0.01	0.01	3963.4							0.37	1837.82
	0.001	4281.62	0.001	0.001	4281.62							0.38	1790.65
	0.001	4228.56	0.001	0.001	4228.56							0.39	1744.24
	0.001	4186.47	0.001	0.001	4186.47							0.4	1698.58
	0	4247.14	0	0	4247.14							0.41	1653.65
	0	4198.13	0	0	4198.13							0.42	1609.45
	0	4224.63	0	0	4224.63							0.43	1565.96
												0.44	1523.18
												0.45	1481.09
												0.46	1439.69
												0.47	1398.97
												0.48	1358.92
												0.49	1319.53
												0.5	1280.78
												0.51	1242.68
												0.52	1205.2
												0.53	1168.35
												0.54	1132.12
												0.55	1096.48
												0.56	1061.45
												0.57	1027.01
												0.58	993.14
												0.59	959.847
												0.6	927.119
												0.61	894.947
												0.62	863.323
												0.63	832.239
												0.64	801.689
												0.65	771.665
												0.66	742.158
												0.67	713.163
												0.68	684.671
												0.69	656.675
												0.7	629.169
												0.71	602.145
												0.72	575.596
												0.73	549.517
												0.74	523.899
												0.75	498.737
												0.76	474.023
												0.77	449.752
												0.78	425.917
												0.79	402.512
												0.8	379.53
												0.81	356.966
												0.82	334.814
												0.83	313.067
												0.84	291.719
												0.85	270.765
												0.86	250.2
												0.87	230.017
												0.88	210.21
												0.89	190.776
												0.9	171.707
												0.91	152.998
												0.92	134.645
												0.93	116.642
												0.94	98.9844
												0.95	81.6662
												0.96	64.6829
												0.97	48.0295
												0.98	31.701
												0.99	15.6928
												1	0

## Sheet: 1 variable_after LSA
	Panel 1. AUC for each of the replicates (Color coded as Plate Layout and illustrated in panel 3 as red dots)						Panel 2. Least Square Approximation					Panel 2. Theoretical AUC calculated from equation 2							Panel 3. Graphical illustration of the standard curve calculated with equation 2 (blue) and values of AUC of the controls obtained in the experiment (red)
	Controls' Methylation Level	AUC	Controls' Methylation Level	Controls' Methylation Level	AUC		Methylation Level	AUC estimated by the standard curve calculated from equation 3. (Listed in no 4)	Varians between AUC for each replicate and AUC calculated by equation 3			AUC 0%	4223.3			Methylation level	AUC
												M	3.49317			0	4223.3
												x	Methylation level			0.001	4204.37
																0.01	4037.54
	1	0	1	1	0		1	0	0			Equation 2				0.02	3859.55
	1	-204.118	1	1	-204.118		1	0	41664.3							0.03	3689.03
	1	-151.298	1	1	-151.298		1	0	22891							0.04	3525.66
	0.9	-85.1974	0.9	0.9	-85.1974		0.9	18.2093	10692.9							0.05	3369.17
	0.9	16.2942	0.9	0.9	16.2942		0.9	18.2093	3.66742							0.06	3219.26
	0.9	17.2699	0.9	0.9	17.2699		0.9	18.2093	0.882413							0.07	3075.67
	0.8	94.7189	0.8	0.8	94.7189		0.8	51.6451	1855.35							0.08	2938.15
	0.8	145.264	0.8	0.8	145.264		0.8	51.6451	8764.49							0.09	2806.45
	0.8	74.198	0.8	0.8	74.198		0.8	51.6451	508.635							0.1	2680.33
	0.7	338.083	0.7	0.7	338.083		0.7	109.857	52087.1							0.11	2559.56
	0.7	327.569	0.7	0.7	327.569		0.7	109.857	47398.5							0.12	2443.92
	0.7	462.264	0.7	0.7	462.264		0.7	109.857	124191							0.13	2333.2
	0.6	779.49	0.6	0.6	779.49		0.6	207.717	326924							0.14	2227.21
	0.6	0		#VALUE!			0.6	207.717								0.15	2125.74
	0.6	777.845	0.6	0.6	777.845		0.6	207.717	325046							0.16	2028.62
	0.5	580.169	0.5	0.5	580.169		0.5	368.204	44929							0.17	1935.66
	0.5	828.143	0.5	0.5	828.143		0.5	368.204	211543							0.18	1846.69
	0.5	686.925	0.5	0.5	686.925		0.5	368.204	101583							0.19	1761.55
	0.4	698.63	0.4	0.4	698.63		0.4	626.58	5191.09							0.2	1680.08
	0.4	1266.57	0.4	0.4	1266.57		0.4	626.58	409592							0.21	1602.12
	0.4	1776.2	0.4	0.4	1776.2		0.4	626.58	1.32163e+06							0.22	1527.54
	0.3	1114.29	0.3	0.3	1114.29		0.3	1036.65	6029.25							0.23	1456.19
	0.3	662.288	0.3	0.3	662.288		0.3	1036.65	140144							0.24	1387.94
	0.3	889.846	0.3	0.3	889.846		0.3	1036.65	21550.2							0.25	1322.66
	0.2	1401.14	0.2	0.2	1401.14		0.2	1680.08	77802.7							0.26	1260.22
	0.2	1426.99	0.2	0.2	1426.99		0.2	1680.08	64050.2							0.27	1200.51
	0.2	0		#VALUE!			0.2	1680.08								0.28	1143.42
	0.1	0		#VALUE!			0.1	2680.33								0.29	1088.83
	0.1	2286.79	0.1	0.1	2286.79		0.1	2680.33	154869							0.3	1036.65
	0.1	2352.01	0.1	0.1	2352.01		0.1	2680.33	107792							0.31	986.758
	0.05	2597.22	0.05	0.05	2597.22		0.05	3369.17	595907							0.32	939.074
	0.05	0		#VALUE!			0.05	3369.17								0.33	893.501
	0.05	2152.32	0.05	0.05	2152.32		0.05	3369.17	1.48072e+06							0.34	849.95
	0.01	4038.61	0.01	0.01	4038.61		0.01	4037.54	1.15673							0.35	808.337
	0.01	3796.93	0.01	0.01	3796.93		0.01	4037.54	57892.2							0.36	768.578
	0.01	3963.4	0.01	0.01	3963.4		0.01	4037.54	5496.76							0.37	730.597
	0.001	4281.62	0.001	0.001	4281.62		0.001	4204.37	5968.72							0.38	694.318
	0.001	4228.56	0.001	0.001	4228.56		0.001	4204.37	585.413							0.39	659.669
	0.001	4186.47	0.001	0.001	4186.47		0.001	4204.37	320.432							0.4	626.58
	0	4247.14	0	0	4247.14		0	4223.3	568.166							0.41	594.986
	0	4198.13	0	0	4198.13		0	4223.3	633.362							0.42	564.823
	0	4224.63	0	0	4224.63		0	4223.3	1.7701							0.43	536.029
																0.44	508.547
							Root-mean-square-error		389.9							0.45	482.32
																0.46	457.294
																0.47	433.418
																0.48	410.642
																0.49	388.92
																0.5	368.204
																0.51	348.453
																0.52	329.624
																0.53	311.677
																0.54	294.574
																0.55	278.278
																0.56	262.753
																0.57	247.966
																0.58	233.885
																0.59	220.479
																0.6	207.717
																0.61	195.572
																0.62	184.016
																0.63	173.022
																0.64	162.567
																0.65	152.625
																0.66	143.175
																0.67	134.194
																0.68	125.66
																0.69	117.554
																0.7	109.857
																0.71	102.549
																0.72	95.6142
																0.73	89.0343
																0.74	82.7935
																0.75	76.8763
																0.76	71.2677
																0.77	65.9537
																0.78	60.9204
																0.79	56.1551
																0.8	51.6451
																0.81	47.3786
																0.82	43.3441
																0.83	39.5308
																0.84	35.9283
																0.85	32.5265
																0.86	29.3159
																0.87	26.2874
																0.88	23.4323
																0.89	20.7422
																0.9	18.2093
																0.91	15.8257
																0.92	13.5844
																0.93	11.4783
																0.94	9.50082
																0.95	7.64556
																0.96	5.90648
																0.97	4.27779
																0.98	2.75396
																0.99	1.32971
																1	0

## Sheet: 2 variables
	Panel 1. AUC for each of the replicates (Color coded as Plate Layout and illustrated in panel 3 as red dots)						Panel 2. Least Square Approximation					Panel 2. Theoretical AUC calculated from equation 3							Panel 3. Graphical illustration of the standard curve calculated with equation 3 (blue) and values of AUC of the controls obtained in the experiment (red)
	Controls' Methylation Level	AUC	Controls' Methylation Level	Controls' Methylation Level	AUC		Methylation Level	AUC estimated by the standard curve calculated from equation 3. (Listed in no 4)	Varians between AUC for each replicate and AUC calculated by equation 3			AUC 0%	4223.3			Methylation level	AUC
												M	3.49317			0	4223.3
												N	1			0.001	4204.38
												x	Methylation level			0.01	4038.95
	1	0	1	1	0		1	0	0							0.02	3864.95
	1	-204.118	1	1	-204.118		1	0	41664.3			Equation 3				0.03	3700.64
	1	-151.298	1	1	-151.298		1	0	22891							0.04	3545.42
	0.9	-85.1974	0.9	0.9	-85.1974		0.9	308.401	154920							0.05	3398.72
	0.9	16.2942	0.9	0.9	16.2942		0.9	308.401	85326.5							0.06	3260
	0.9	17.2699	0.9	0.9	17.2699		0.9	308.401	84757.5							0.07	3128.77
	0.8	94.7189	0.8	0.8	94.7189		0.8	483.005	150766							0.08	3004.58
	0.8	145.264	0.8	0.8	145.264		0.8	483.005	114069							0.09	2886.99
	0.8	74.198	0.8	0.8	74.198		0.8	483.005	167123							0.1	2775.61
	0.7	338.083	0.7	0.7	338.083		0.7	608.4	73071.5							0.11	2670.06
	0.7	327.569	0.7	0.7	327.569		0.7	608.4	78866.4							0.12	2570
	0.7	462.264	0.7	0.7	462.264		0.7	608.4	21355.8							0.13	2475.09
	0.6	779.49	0.6	0.6	779.49		0.6	730.493	2400.66							0.14	2385.04
	0.6	0		#VALUE!			0.6	730.493								0.15	2299.56
	0.6	777.845	0.6	0.6	777.845		0.6	730.493	2242.23							0.16	2218.39
	0.5	580.169	0.5	0.5	580.169		0.5	881.77	90963.5							0.17	2141.27
	0.5	828.143	0.5	0.5	828.143		0.5	881.77	2875.93							0.18	2067.98
	0.5	686.925	0.5	0.5	686.925		0.5	881.77	37964.6							0.19	1998.3
	0.4	698.63	0.4	0.4	698.63		0.4	1095.74	157696							0.2	1932.02
	0.4	1266.57	0.4	0.4	1266.57		0.4	1095.74	29184.3							0.21	1868.95
	0.4	1776.2	0.4	0.4	1776.2		0.4	1095.74	463031							0.22	1808.91
	0.3	1114.29	0.3	0.3	1114.29		0.3	1419.6	93212.4							0.23	1751.74
	0.3	662.288	0.3	0.3	662.288		0.3	1419.6	573523							0.24	1697.28
	0.3	889.846	0.3	0.3	889.846		0.3	1419.6	280640							0.25	1645.37
	0.2	1401.14	0.2	0.2	1401.14		0.2	1932.02	281828							0.26	1595.88
	0.2	1426.99	0.2	0.2	1426.99		0.2	1932.02	255050							0.27	1548.68
	0.2	0		#VALUE!			0.2	1932.02								0.28	1503.64
	0.1	0		#VALUE!			0.1	2775.61								0.29	1460.65
	0.1	2286.79	0.1	0.1	2286.79		0.1	2775.61	238942							0.3	1419.6
	0.1	2352.01	0.1	0.1	2352.01		0.1	2775.61	179437							0.31	1380.39
	0.05	2597.22	0.05	0.05	2597.22		0.05	3398.72	642405							0.32	1342.91
	0.05	0		#VALUE!			0.05	3398.72								0.33	1307.08
	0.05	2152.32	0.05	0.05	2152.32		0.05	3398.72	1.55351e+06							0.34	1272.82
	0.01	4038.61	0.01	0.01	4038.61		0.01	4038.95	0.112303							0.35	1240.03
	0.01	3796.93	0.01	0.01	3796.93		0.01	4038.95	58573							0.36	1208.65
	0.01	3963.4	0.01	0.01	3963.4		0.01	4038.95	5707.92							0.37	1178.59
	0.001	4281.62	0.001	0.001	4281.62		0.001	4204.38	5966.45							0.38	1149.8
	0.001	4228.56	0.001	0.001	4228.56		0.001	4204.38	584.703							0.39	1122.2
	0.001	4186.47	0.001	0.001	4186.47		0.001	4204.38	320.958							0.4	1095.74
	0	4247.14	0	0	4247.14		0	4223.3	568.166							0.41	1070.35
	0	4198.13	0	0	4198.13		0	4223.3	633.362							0.42	1045.98
	0	4224.63	0	0	4224.63		0	4223.3	1.7701							0.43	1022.57
																0.44	1000.08
							Root-mean-square-error		395.77							0.45	978.455
																0.46	957.65
																0.47	937.62
																0.48	918.324
																0.49	899.72
																0.5	881.77
																0.51	864.437
																0.52	847.683
																0.53	831.474
																0.54	815.776
																0.55	800.554
																0.56	785.778
																0.57	771.414
																0.58	757.433
																0.59	743.802
																0.6	730.493
																0.61	717.475
																0.62	704.717
																0.63	692.191
																0.64	679.865
																0.65	667.71
																0.66	655.694
																0.67	643.788
																0.68	631.958
																0.69	620.174
																0.7	608.4
																0.71	596.604
																0.72	584.749
																0.73	572.799
																0.74	560.715
																0.75	548.456
																0.76	535.982
																0.77	523.248
																0.78	510.207
																0.79	496.81
																0.8	483.005
																0.81	468.737
																0.82	453.947
																0.83	438.574
																0.84	422.55
																0.85	405.805
																0.86	388.262
																0.87	369.841
																0.88	350.454
																0.89	330.008
																0.9	308.401
																0.91	285.527
																0.92	261.268
																0.93	235.499
																0.94	208.085
																0.95	178.88
																0.96	147.726
																0.97	114.453
																0.98	78.8765
																0.99	40.7975
																1	0

## Sheet: 2 variables after LSA
	Panel 1. AUC for each of the replicates (Color coded as Plate Layout and illustrated in panel 3 as red dots)						Panel 2. Least Square Approximation					Panel 2. Theoretical AUC calculated from equation 3							Panel 3. Graphical illustration of the standard curve calculated with equation 3 (blue) and values of AUC of the controls obtained in the experiment (red)
	Controls' Methylation Level	AUC	Controls' Methylation Level	Controls' Methylation Level	AUC		Methylation Level	AUC estimated by the standard curve calculated from equation 3. (Listed in no 4)	Varians between AUC for each replicate and AUC calculated by equation 3			AUC 0%	4223.3			Methylation level	AUC
												M	2.29388			0	4223.3
												N	2.29388			0.001	4196.96
												x	Methylation level			0.01	3968.84
	1	0	1	1	0		1	0	0							0.02	3733.26
	1	-204.118	1	1	-204.118		1	0	41664.3			Equation 3				0.03	3514.99
	1	-151.298	1	1	-151.298		1	0	22891							0.04	3312.62
	0.9	-85.1974	0.9	0.9	-85.1974		0.9	263.016	121253							0.05	3124.84
	0.9	16.2942	0.9	0.9	16.2942		0.9	263.016	60871.8							0.06	2950.49
	0.9	17.2699	0.9	0.9	17.2699		0.9	263.016	60391.3							0.07	2788.48
	0.8	94.7189	0.8	0.8	94.7189		0.8	363.955	72488							0.08	2637.84
	0.8	145.264	0.8	0.8	145.264		0.8	363.955	47825.7							0.09	2497.67
	0.8	74.198	0.8	0.8	74.198		0.8	363.955	83959							0.1	2367.15
	0.7	338.083	0.7	0.7	338.083		0.7	419.641	6651.73							0.11	2245.53
	0.7	327.569	0.7	0.7	327.569		0.7	419.641	8477.3							0.12	2132.14
	0.7	462.264	0.7	0.7	462.264		0.7	419.641	1816.74							0.13	2026.35
	0.6	779.49	0.6	0.6	779.49		0.6	477.815	91007.4							0.14	1927.57
	0.6	0		#VALUE!			0.6	477.815								0.15	1835.3
	0.6	777.845	0.6	0.6	777.845		0.6	477.815	90018							0.16	1749.03
	0.5	580.169	0.5	0.5	580.169		0.5	566.654	182.651							0.17	1668.35
	0.5	828.143	0.5	0.5	828.143		0.5	566.654	68376.3							0.18	1592.82
	0.5	686.925	0.5	0.5	686.925		0.5	566.654	14465.2							0.19	1522.1
	0.4	698.63	0.4	0.4	698.63		0.4	716.723	327.376							0.2	1455.82
	0.4	1266.57	0.4	0.4	1266.57		0.4	716.723	302336							0.21	1393.68
	0.4	1776.2	0.4	0.4	1776.2		0.4	716.723	1.1225e+06							0.22	1335.38
	0.3	1114.29	0.3	0.3	1114.29		0.3	979.162	18260.5							0.23	1280.65
	0.3	662.288	0.3	0.3	662.288		0.3	979.162	100410							0.24	1229.26
	0.3	889.846	0.3	0.3	889.846		0.3	979.162	7977.47							0.25	1180.96
	0.2	1401.14	0.2	0.2	1401.14		0.2	1455.82	2989.37							0.26	1135.56
	0.2	1426.99	0.2	0.2	1426.99		0.2	1455.82	830.882							0.27	1092.85
	0.2	0		#VALUE!			0.2	1455.82								0.28	1052.65
	0.1	0		#VALUE!			0.1	2367.15								0.29	1014.81
	0.1	2286.79	0.1	0.1	2286.79		0.1	2367.15	6456.44							0.3	979.162
	0.1	2352.01	0.1	0.1	2352.01		0.1	2367.15	229.093							0.31	945.569
	0.05	2597.22	0.05	0.05	2597.22		0.05	3124.84	278389							0.32	913.898
	0.05	0		#VALUE!			0.05	3124.84								0.33	884.027
	0.05	2152.32	0.05	0.05	2152.32		0.05	3124.84	945799							0.34	855.842
	0.01	4038.61	0.01	0.01	4038.61		0.01	3968.84	4868.28							0.35	829.237
	0.01	3796.93	0.01	0.01	3796.93		0.01	3968.84	29553.2							0.36	804.115
	0.01	3963.4	0.01	0.01	3963.4		0.01	3968.84	29.6222							0.37	780.385
	0.001	4281.62	0.001	0.001	4281.62		0.001	4196.96	7168.2							0.38	757.961
	0.001	4228.56	0.001	0.001	4228.56		0.001	4196.96	998.753							0.39	736.765
	0.001	4186.47	0.001	0.001	4186.47		0.001	4196.96	110.101							0.4	716.723
	0	4247.14	0	0	4247.14		0	4223.3	568.166							0.41	697.767
	0	4198.13	0	0	4198.13		0	4223.3	633.362							0.42	679.832
	0	4224.63	0	0	4224.63		0	4223.3	1.7701							0.43	662.858
																0.44	646.789
							Root-mean-square-error		308.766							0.45	631.573
																0.46	617.161
																0.47	603.505
																0.48	590.562
																0.49	578.291
																0.5	566.654
																0.51	555.613
																0.52	545.134
																0.53	535.183
																0.54	525.729
																0.55	516.742
																0.56	508.192
																0.57	500.051
																0.58	492.292
																0.59	484.889
																0.6	477.815
																0.61	471.046
																0.62	464.557
																0.63	458.321
																0.64	452.315
																0.65	446.512
																0.66	440.888
																0.67	435.416
																0.68	430.07
																0.69	424.821
																0.7	419.641
																0.71	414.5
																0.72	409.365
																0.73	404.203
																0.74	398.979
																0.75	393.653
																0.76	388.186
																0.77	382.532
																0.78	376.645
																0.79	370.471
																0.8	363.955
																0.81	357.035
																0.82	349.644
																0.83	341.709
																0.84	333.149
																0.85	323.876
																0.86	313.791
																0.87	302.787
																0.88	290.747
																0.89	277.538
																0.9	263.016
																0.91	247.022
																0.92	229.377
																0.93	209.886
																0.94	188.329
																0.95	164.465
																0.96	138.026
																0.97	108.711
																0.98	76.1889
																0.99	40.0893
																1	0

## Sheet: Polynominal trend function(PTF)
	Panel 1. Theoretical standard curve calculated from equation 3		Data from Polynominal trend function															Panel 2. Graphical illustration of the theoretical standard curve (blue) and the polynominal trend function (red). The curve reflects methylation level for specific AUC.
	AUC	Methylation level	AUC	Methylation level	j
	4223.3	0	4223.3	0.00913046
	4196.96	0.001	4196.96	-0.00840388
	3968.84	0.01	3968.84	0.00333597
	3733.26	0.02	3733.26	0.036194
	3514.99	0.03	3514.99	0.0288638
	3312.62	0.04	3312.62	0.0265319
	3124.84	0.05	3124.84	0.041117
	2950.49	0.06	2950.49	0.0629379
	2788.48	0.07	2788.48	0.0814524
	2637.84	0.08	2637.84	0.0924806
	2497.67	0.09	2497.67	0.0972443
	2367.15	0.1	2367.15	0.0992778
	2245.53	0.11	2245.53	0.102008
	2132.14	0.12	2132.14	0.107606
	2026.35	0.13	2026.35	0.116809
	1927.57	0.14	1927.57	0.129247
	1835.3	0.15	1835.3	0.143923
	1749.03	0.16	1749.03	0.159634
	1668.35	0.17	1668.35	0.175274
	1592.82	0.18	1592.82	0.189995
	1522.1	0.19	1522.1	0.203258
	1455.82	0.2	1455.82	0.21483
	1393.68	0.21	1393.68	0.224717		3. Calculation of the constant variables in the polynominal trend function
	1335.38	0.22	1335.38	0.233108
	1280.65	0.23	1280.65	0.2403
	1229.26	0.24	1229.26	0.246642
	1180.96	0.25	1180.96	0.252493
	1135.56	0.26	1135.56	0.258185		b10	b9	b8	b7	b6	b5	b4	b3	b2	b1	a	x
	1092.85	0.27	1092.85	0.264008		2.61133e-33	-4.96236e-29	3.82695e-25	-1.49271e-21	2.79589e-18	-6.5075e-16	-7.21061e-12	1.32047e-08	-9.03847e-06	0.00138726	0.948844	AUC
	1052.65	0.28	1052.65	0.270194
	1014.81	0.29	1014.81	0.276922
	979.162	0.3	979.162	0.284311
	945.569	0.31	945.569	0.292432
	913.898	0.32	913.898	0.301311
	884.027	0.33	884.027	0.310939
	855.842	0.34	855.842	0.321278
	829.237	0.35	829.237	0.33227
	804.115	0.36	804.115	0.343841
	780.385	0.37	780.385	0.355908
	757.961	0.38	757.961	0.368384
	736.765	0.39	736.765	0.38118
	716.723	0.4	716.723	0.394209
	697.767	0.41	697.767	0.407389
	679.832	0.42	679.832	0.420642
	662.858	0.43	662.858	0.433896
	646.789	0.44	646.789	0.447087
	631.573	0.45	631.573	0.460158
	617.161	0.46	617.161	0.473059
	603.505	0.47	603.505	0.485748
	590.562	0.48	590.562	0.498188
	578.291	0.49	578.291	0.510349
	566.654	0.5	566.654	0.522208
	555.613	0.51	555.613	0.533747
	545.134	0.52	545.134	0.544952
	535.183	0.53	535.183	0.555815
	525.729	0.54	525.729	0.566332
	516.742	0.55	516.742	0.576502
	508.192	0.56	508.192	0.586327
	500.051	0.57	500.051	0.595814
	492.292	0.58	492.292	0.604971
	484.889	0.59	484.889	0.613809
	477.815	0.6	477.815	0.622342
	471.046	0.61	471.046	0.630585
	464.557	0.62	464.557	0.638556
	458.321	0.63	458.321	0.646274
	452.315	0.64	452.315	0.653761
	446.512	0.65	446.512	0.66104
	440.888	0.66	440.888	0.668136
	435.416	0.67	435.416	0.675076
	430.07	0.68	430.07	0.681889
	424.821	0.69	424.821	0.688606
	419.641	0.7	419.641	0.695261
	414.5	0.71	414.5	0.701889
	409.365	0.72	409.365	0.70853
	404.203	0.73	404.203	0.715223
	398.979	0.74	398.979	0.722014
	393.653	0.75	393.653	0.72895
	388.186	0.76	388.186	0.736084
	382.532	0.77	382.532	0.74347
	376.645	0.78	376.645	0.751168
	370.471	0.79	370.471	0.759242
	363.955	0.8	363.955	0.76776
	357.035	0.81	357.035	0.776797
	349.644	0.82	349.644	0.786428
	341.709	0.83	341.709	0.796736
	333.149	0.84	333.149	0.807802
	323.876	0.85	323.876	0.819711
	313.791	0.86	313.791	0.832543
	302.787	0.87	302.787	0.846368
	290.747	0.88	290.747	0.861243
	277.538	0.89	277.538	0.877192
	263.016	0.9	263.016	0.894194
	247.022	0.91	247.022	0.912151
	229.377	0.92	229.377	0.930848
	209.886	0.93	209.886	0.949893
	188.329	0.94	188.329	0.968622
	164.465	0.95	164.465	0.98596
	138.026	0.96	138.026	1.00022
	108.711	0.97	108.711	1.00879
	76.1889	0.98	76.1889	1.00767
	40.0893	0.99	40.0893	0.990764
	0	1	0	0.948844

## Sheet: Unknown Sample Calculation(USC)
	Panel 1 Calculation of the unknown samples (Color coded as Plate Layout)
	Panel 1.1 Sample name.	Replicate AUC	Panel 1.2 Replicate AUC	Panel 1.3 Averance AUC		Panel 1.3 Calculated methylated level
	A7: Sample 70%	586.956	586.956	472.547		0.628751
	A8: Sample 70%	683.191	683.191
	A9: Sample 70%	147.495	147.495
	B7: Sample 50%	0		411.165		0.7062
	B8: Sample 50%	383.863	383.863
	B9: Sample 50%	438.467	438.467
	C7: Sample 35%	1009.14	1009.14	916.452		0.300547
	C8: Sample 35%	766.567	766.567
	C9: Sample 35%	973.649	973.649
	D7: Sample 15%	0		1037.58		0.272753
	D8: Sample 15%	1144.71	1144.71
	D9: Sample 15%	930.456	930.456
	E7: Sample 10%	0		1488.69		0.209213
	E8: Sample 10%	1700.45	1700.45
	E9: Sample 10%	1276.93	1276.93
	F7: Sample 3%	3058.59	3058.59	3054.62		0.0495485
	F8: Sample 3%	3243.11	3243.11
	F9: Sample 3%	2862.15	2862.15
	G7: Sample 1%	3897.02	3897.02	3905.55		0.0177207
	G8: Sample 1%	3914.07	3914.07
	G9: Sample 1%	0

## Sheet: Cut off (CO)
	Panel 1. AUC for each of the replicates							Panel 2. Figure 1. Graphical illustration of the gaussian dristribution of each of the controls																		Panel 3. AUC for each sample in a range of AUC ± 3STD as well as the normal distribution for each AUC value
	Panel 1.1 Controls' Methylation Level	AUC	Panel 1.2 AUC	Panel 1.3 STD (𝜎)	Panel 1.4 Mean																					0			0.001			0.01			0.05			0.1			0.2			0.3			0.4
																										AUC value	Norm distribution		AUC value	norm distribution		AUC value	norm distribution		AUC value	norm distribution		AUC value	norm distribution		AUC value	norm distribution		AUC value	norm distribution		AUC value	norm distribution
																										4149.72	0.000180681		4089.16	9.29416e-05		3561.94	3.58333e-05		1431	1.40877e-05		2181.06	9.61047e-05		1359.23	0.000242459		210.794	1.96095e-05		-370.014	8.22159e-06
	1	0	0	105.944	-118.472																					4211.96	0.0146159		4150.5	0.00192683		3615.37	0.00011929		1452.46	1.72476e-05		2213.77	0.000627733		1379.62	0.00369601		213.956	2.04481e-05		-375.564	7.9711e-06
	1	-204.118	-204.118																							4275.14	0.00174311		4212.76	0.00769801		3669.6	0.000334098		1474.25	2.10798e-05		2246.98	0.00252059		1400.32	0.0164446		217.166	2.13316e-05		-381.198	7.72381e-06
	1	-151.298	-151.298																							4339.27	2.27768e-07		4275.95	0.00549387		3724.65	0.000780668		1496.37	2.57147e-05		2280.69	0.00608139		1421.32	0.0201739		220.423	2.22629e-05		-386.916	7.47982e-06
	0.9	-85.1974	-85.1974	58.8799	-17.2111																					4404.36	2.3981e-14		4340.09	0.000647501		3780.52	0.00150877		1518.81	3.13037e-05		2314.9	0.00860985		1442.64	0.00643325		223.73	2.32447e-05		-392.719	7.23922e-06
	0.9	16.2942	16.2942																							4470.42	1.48011e-24		4405.19	1.16187e-05		3837.22	0.00239025		1541.59	3.80217e-05		2349.62	0.00697972		1464.28	0.0005017		227.086	2.42803e-05		-398.61	7.00209e-06
	0.9	17.2699	17.2699																							4537.48	3.85274e-38		4471.27	2.91801e-08		3894.78	0.00307537		1564.72	4.60685e-05		2384.86	0.00315872		1486.24	8.98243e-06		230.492	2.53729e-05		-404.589	6.76852e-06
	0.8	94.7189	94.7189	36.5747	104.727																					4605.54	3.0081e-55		4538.34	9.4014e-12		3953.2	0.00318278		1588.19	5.56709e-05		2420.64	0.00077733		1508.54	3.45845e-08		233.949	2.6526e-05		-410.658	6.5386e-06
	0.8	145.264	145.264																							4674.62	4.95102e-76		4606.41	3.55077e-16		4012.5	0.00262328		1612.01	6.70832e-05		2456.95	0.000101231		1531.17	2.67617e-11		237.458	2.77433e-05		-416.818	6.31239e-06
	0.8	74.198	74.198																							4744.74	1.19256e-100		4675.51	1.43205e-21		4072.69	0.00170426		1636.19	8.05873e-05		2493.8	6.78279e-06		1554.13	3.88032e-15		241.02	2.90289e-05		-423.07	6.08997e-06
	0.7	338.083	338.083	74.916	375.972																					4815.91	2.88172e-129		4745.64	5.59972e-28		4133.78	0.000863458		1660.73	9.64919e-05		2531.21	2.27113e-07		1577.45	9.80538e-20		244.636	3.0387e-05		-429.416	5.87142e-06
	0.7	327.569	327.569																							4888.15	4.72641e-162		4816.83	1.92115e-35		4195.79	0.000337414		1685.64	0.000115129		2569.18	3.6874e-09		1601.11	4.00617e-25		248.305	3.18221e-05		-435.858	5.65682e-06
	0.7	462.264	462.264																							4961.48	3.51225e-199		4889.08	5.21501e-44		4258.72	0.000100539		1710.93	0.00013685		2607.71	2.81383e-11		1625.12	2.44883e-31		252.03	3.33391e-05		-442.396	5.44621e-06
	0.6	779.49	779.49	1.16275	778.668																					5035.9	7.7844e-241		4962.42	1.00648e-53		4322.6	2.25745e-05		1736.59	0.000162018		2646.83	9.77131e-14		1649.5	2.06673e-38		255.81	3.49431e-05		-449.031	5.23968e-06
	0.6	0																								5111.44	3.33906e-287		5036.85	1.23645e-64		4387.44	3.77304e-06		1762.64	0.000190996		2686.53	1.49343e-16		1674.24	2.21631e-46		259.647	3.66396e-05		-455.767	5.03728e-06
	0.6	777.845	777.845																							5188.11	0		5112.4	8.62317e-77		4453.25	4.63501e-07		1789.08	0.000224136		2726.83	9.70484e-20		1699.36	2.77133e-55		263.542	3.84344e-05		-462.603	4.83906e-06
	0.5	580.169	580.169	124.385	698.412																					5265.93	0		5189.09	3.03308e-90		4520.05	4.13049e-08		1815.92	0.000261761		2767.73	2.58727e-23		1724.85	3.6971e-65		267.495	4.03339e-05		-469.542	4.64508e-06
	0.5	828.143	828.143																							5344.92	0		5266.93	4.76069e-105		4587.85	2.63422e-09		1843.16	0.000304143		2809.25	2.72704e-27		1750.72	4.7999e-76		271.508	4.23446e-05		-476.586	4.45538e-06
	0.5	686.925	686.925																							5425.09	0		5345.93	2.93798e-121		4656.67	1.18551e-10		1870.8	0.000351478		2851.39	1.09379e-31		1776.98	5.51466e-88		275.58	4.44737e-05		-483.734	4.27002e-06
	0.4	698.63	698.63	539.05	1247.14																					5506.47	0		5426.12	6.25424e-139		4726.52	3.71075e-12		1898.87	0.00040386		2894.16	1.60468e-36		1803.64	5.08196e-101		279.714	4.67287e-05		-490.99	4.08902e-06
	0.4	1266.57	1266.57																							5589.07	0		5507.51	4.01112e-158		4797.42	7.95781e-14		1927.35	0.000461248		2937.57	8.26613e-42		1830.69	3.39333e-115		283.91	4.91177e-05		-498.355	3.91243e-06
	0.4	1776.2	1776.2																							5672.9	0		5590.12	6.73821e-179		4869.38	1.15122e-15		1956.26	0.000523436		2981.63	1.4332e-47		1858.15	1.47796e-130		288.168	5.16492e-05		-505.831	3.74027e-06
	0.3	1114.29	1114.29	226.005	888.809																					5758	0		5673.98	2.56552e-201		4942.42	1.10556e-17		1985.6	0.000590018		3026.36	8.00593e-54		1886.02	3.76658e-147		292.491	5.43325e-05		-513.418	3.57257e-06
	0.3	662.288	662.288																							5844.37	0		5759.09	1.90634e-225		5016.56	6.93186e-20		2015.39	0.000660363		3071.75	1.37716e-60		1914.31	5.01991e-165		296.878	5.71772e-05		-521.119	3.40935e-06
	0.3	889.846	889.846																							5932.03	0		5845.47	2.36844e-251		5091.81	2.78935e-22		2045.62	0.000733591		3117.83	6.96186e-68		1943.03	3.11511e-184		301.331	6.01937e-05		-528.936	3.25063e-06
	0.2	1401.14	1401.14	18.2788	1414.07																					6021.01	0		5933.15	4.19324e-279		5168.18	7.07667e-25		2076.3	0.000808553		3164.6	9.85481e-76		1972.17	7.98262e-205		305.851	6.3393e-05		-536.87	3.09641e-06
	0.2	1426.99	1426.99																							6111.33	0		6022.15	0		5245.71	1.11136e-27		2107.45	0.000883837		3212.07	3.71587e-84		2001.76	7.46145e-227		310.439	6.6787e-05		-544.923	2.94671e-06
	0.2	0																								6203	0		6112.48	0		5324.39	1.06007e-30		2139.06	0.000957773		3260.25	3.54437e-93		2031.78	2.23774e-250		315.096	7.0388e-05		-553.097	2.80153e-06
	0.1	0		46.1148	2319.4																					6296.04	0		6204.17	0		5404.26	6.02214e-34		2171.14	0.00102847		3309.15	8.10785e-103		2062.26	1.886e-275		319.822	7.42095e-05		-561.394	2.66085e-06
	0.1	2286.79	2286.79																							6390.48	0		6297.23	0		5485.32	1.99659e-37		2203.71	0.00109387		3358.79	4.20926e-113		2093.19	3.89516e-302		324.619	7.82655e-05		-569.814	2.52468e-06
	0.1	2352.01	2352.01																							6486.34	0		6391.69	0		5567.6	3.7831e-41		2236.77	0.00115181		3409.17	4.68471e-124		2124.59	0		329.489	8.25711e-05		-578.362	2.39299e-06
	0.05	2597.22	2597.22	314.589	2374.77																					6583.63	0		6487.57	0		5651.11	4.0088e-45		2270.32	0.00120013		3460.31	1.05378e-135		2156.46	0		334.431	8.71421e-05		-587.037	2.26576e-06
	0.05	0																								6682.39	0		6584.88	0		5735.88	2.32307e-49		2304.37	0.00123678		3512.21	4.50788e-148		2188.81	0		339.447	9.19955e-05		-595.843	2.14297e-06
	0.05	2152.32	2152.32																							6782.62	0		6683.65	0		5821.92	7.19345e-54		2338.94	0.00125994		3564.89	3.44372e-161		2221.64	0		344.539	9.71493e-05		-604.78	2.0246e-06
	0.01	4038.61	4038.61	123.68	3932.98																					6884.36	0		6783.91	0		5909.25	1.16213e-58		2374.02	0.00126813		3618.37	4.40239e-175		2254.96	0		349.707	0.000102622		-613.852	1.91059e-06
	0.01	3796.93	3796.93																							6987.63	0		6885.67	0		5997.89	9.55599e-64		2409.63	0.00126037		3672.64	8.80622e-190		2288.79	0		354.953	0.000108435		-623.06	1.80091e-06
	0.01	3963.4	3963.4																							7092.44	0		6988.95	0		6087.86	3.89864e-69		2445.78	0.00123624		3727.73	2.57157e-205		2323.12	0		360.277	0.000114609		-632.406	1.69553e-06
	0.001	4281.62	4281.62	47.6842	4232.22																					7198.83	0		7093.79	0		6179.17	7.68606e-75		2482.47	0.00119596		3783.65	1.02043e-221		2357.97	0		365.681	0.000121165		-641.892	1.59437e-06
	0.001	4228.56	4228.56																							7306.81	0		7200.19	0		6271.86	7.12538e-81		2519.7	0.00114045		3840.4	5.10962e-239		2393.34	0		371.167	0.000128129		-651.52	1.49739e-06
	0.001	4186.47	4186.47																							7416.42	0		7308.2	0		6365.94	3.0199e-87		2557.5	0.00107128		3898.01	2.99083e-257		2429.24	0		376.734	0.000135525		-661.293	1.40453e-06
	0	4247.14	4247.14	24.5285	4223.3																					7527.66	0		7417.82	0		6461.43	5.68354e-94		2595.86	0.000990631		3956.48	1.89093e-276		2465.67	0		382.385	0.00014338		-671.212	1.31572e-06
	0	4198.13	4198.13																							7640.58	0		7529.09	0		6558.35	4.60928e-101		2634.8	0.00090117		4015.83	1.19014e-296		2502.66	0		388.121	0.000151721		-681.28	1.2309e-06
	0	4224.63	4224.63																							7755.18	0		7642.02	0		6656.72	1.56153e-108		2674.32	0.0008059		4076.06	0		2540.2	0		393.943	0.000160578		-691.5	1.14998e-06
																										7871.51	0		7756.65	0		6756.58	2.14012e-116		2714.43	0.000707976		4137.21	0		2578.3	0		399.852	0.000169982		-701.872	1.07289e-06
																										7989.59	0		7873	0		6857.92	1.14791e-124		2755.15	0.000610506		4199.26	0		2616.98	0		405.85	0.000179963		-712.4	9.99548e-07
																										8109.43	0		7991.1	0		6960.79	2.32865e-133		2796.48	0.000516366		4262.25	0		2656.23	0		411.937	0.000190557		-723.086	9.29869e-07
																										8231.07	0		8110.96	0		7065.2	1.72455e-142		2838.43	0.000428025		4326.19	0		2696.07	0		418.116	0.000201798		-733.933	8.63763e-07
																										8354.54	0		8232.63	0		7171.18	4.49542e-152		2881	0.000347426		4391.08	0		2736.52	0		424.388	0.000213722		-744.942	8.01138e-07
																										8479.85	0		8356.12	0		7278.75	3.97212e-162		2924.22	0.000275907		4456.95	0		2777.56	0		430.754	0.000226368		-756.116	7.41899e-07
																										8607.05	0		8481.46	0		7387.93	1.14427e-172		2968.08	0.00021418		4523.8	0		2819.23	0		437.215	0.000239773		-767.457	6.85947e-07
																										8736.16	0		8608.68	0		7498.75	1.03236e-183		3012.6	0.000162373		4591.66	0		2861.51	0		443.773	0.00025398		-778.969	6.33183e-07
																										8867.2	0		8737.81	0		7611.23	2.79838e-195		3057.79	0.000120102		4660.53	0		2904.44	0		450.43	0.000269029		-790.654	5.83504e-07
																										9000.21	0		8868.88	0		7725.4	2.18346e-207		3103.66	8.65875e-05		4730.44	0		2948	0		457.187	0.000284963		-802.514	5.36806e-07
																										9135.21	0		9001.91	0		7841.28	4.69175e-220		3150.21	6.0784e-05		4801.4	0		2992.22	0		464.044	0.000301826		-814.551	4.92984e-07
																										9272.24	0		9136.94	0		7958.9	2.65236e-233		3197.47	4.15043e-05		4873.42	0		3037.11	0		471.005	0.000319661		-826.77	4.5193e-07
																										9411.32	0		9274	0		8078.28	3.7632e-247		3245.43	2.75354e-05		4946.52	0		3082.66	0		478.07	0.000338513		-839.171	4.13539e-07
																										9552.49	0		9413.11	0		8199.46	1.27633e-261		3294.11	1.77294e-05		5020.72	0		3128.9	0		485.241	0.000358427		-851.759	3.777e-07
																										9695.78	0		9554.3	0		8322.45	9.84061e-277		3343.52	1.1066e-05		5096.03	0		3175.84	0		492.52	0.000379447		-864.535	3.44307e-07
																										9841.22	0		9697.62	0		8447.29	1.63756e-292		3393.67	6.6875e-06		5172.47	0		3223.48	0		499.908	0.000401616		-877.503	3.1325e-07
																										9988.84	0		9843.08	0		8574	0		3444.58	3.90812e-06		5250.05	0		3271.83	0		507.406	0.000424979		-890.666	2.84422e-07
																										10138.7	0		9990.73	0		8702.61	0		3496.25	2.20569e-06		5328.8	0		3320.9	0		515.017	0.000449576		-904.026	2.57717e-07
																										10290.7	0		10140.6	0		8833.15	0		3548.69	1.20064e-06		5408.74	0		3370.72	0		522.742	0.000475447		-917.586	2.33028e-07
																										10445.1	0		10292.7	0		8965.64	0		3601.92	6.29474e-07		5489.87	0		3421.28	0		530.584	0.000502627		-931.35	2.10249e-07
																										10601.8	0		10447.1	0		9100.13	0		3655.95	3.1741e-07		5572.22	0		3472.6	0		538.542	0.000531151		-945.32	1.89279e-07
																										10760.8	0		10603.8	0		9236.63	0		3710.79	1.53711e-07		5655.8	0		3524.69	0		546.62	0.000561046		-959.5	1.70015e-07
																										10922.2	0		10762.8	0		9375.18	0		3766.45	7.13785e-08		5740.64	0		3577.56	0		554.82	0.000592336		-973.892	1.52358e-07
																										11086.1	0		10924.3	0		9515.81	0		3822.95	3.17344e-08		5826.75	0		3631.22	0		563.142	0.000625039		-988.501	1.36211e-07
																										11252.3	0		11088.2	0		9658.54	0		3880.29	1.34862e-08		5914.15	0		3685.69	0		571.589	0.000659164		-1003.33	1.21479e-07
																										11421.1	0		11254.5	0		9803.42	0		3938.5	5.46912e-09		6002.86	0		3740.97	0		580.163	0.000694715		-1018.38	1.08072e-07
																										11592.5	0		11423.3	0		9950.47	0		3997.57	2.11282e-09		6092.9	0		3797.09	0		588.866	0.000731681		-1033.65	9.58989e-08
																										11766.3	0		11594.6	0		10099.7	0		4057.54	7.76159e-10		6184.3	0		3854.05	0		597.698	0.000770047		-1049.16	8.4875e-08
																										11942.8	0		11768.6	0		10251.2	0		4118.4	2.70632e-10		6277.06	0		3911.86	0		606.664	0.000809779		-1064.9	7.49175e-08
																										12122	0		11945.1	0		10405	0		4180.18	8.93965e-11		6371.22	0		3970.53	0		615.764	0.000850834		-1080.87	6.5947e-08
																										12303.8	0		12124.3	0		10561.1	0		4242.88	2.79203e-11		6466.78	0		4030.09	0		625	0.000893152		-1097.08	5.78877e-08
																										12488.4	0		12306.1	0		10719.5	0		4306.52	8.22803e-12		6563.79	0		4090.54	0		634.375	0.000936656		-1113.54	5.06672e-08
																										12675.7	0		12490.7	0		10880.3	0		4371.12	2.28316e-12		6662.24	0		4151.9	0		643.891	0.000981252		-1130.24	4.42166e-08
																										12865.8	0		12678.1	0		11043.5	0		4436.69	5.95249e-13		6762.18	0		4214.18	0		653.549	0.00102683		-1147.2	3.84707e-08
																										13058.8	0		12868.3	0		11209.1	0		4503.24	1.45483e-13		6863.61	0		4277.39	0		663.353	0.00107324		-1164.4	3.33679e-08
																										13254.7	0		13061.3	0		11377.3	0		4570.79	3.32561e-14		6966.56	0		4341.55	0		673.303	0.00112034		-1181.87	2.88501e-08
																										13453.5	0		13257.2	0		11547.9	0		4639.35	7.09317e-15		7071.06	0		4406.68	0		683.402	0.00116795		-1199.6	2.4863e-08
																										13655.3	0		13456.1	0		11721.1	0		4708.94	1.40815e-15		7177.13	0		4472.78	0		693.654	0.00121585		-1217.59	2.13555e-08
																										13860.1	0		13657.9	0		11897	0		4779.57	2.59534e-16		7284.78	0		4539.87	0		704.058	0.00126382		-1235.86	1.82801e-08
																										14068	0		13862.8	0		12075.4	0		4851.27	4.42928e-17		7394.06	0		4607.97	0		714.619	0.0013116		-1254.39	1.55929e-08
																										14279.1	0		14070.7	0		12256.6	0		4924.03	6.98052e-18		7504.97	0		4677.09	0		725.338	0.0013589		-1273.21	1.3253e-08
																										14493.3	0		14281.8	0		12440.4	0		4997.9	1.01308e-18		7617.54	0		4747.24	0		736.219	0.00140542		-1292.31	1.12228e-08
																										14710.7	0		14496	0		12627	0		5072.86	1.35003e-19		7731.8	0		4818.45	0		747.262	0.00145083		-1311.69	9.46773e-09
																										14931.3	0		14713.4	0		12816.4	0		5148.96	1.647e-20		7847.78	0		4890.73	0		758.471	0.00149476		-1331.37	7.95626e-09
																										15155.3	0		14934.1	0		13008.7	0		5226.19	1.83381e-21		7965.5	0		4964.09	0		769.848	0.00153684		-1351.34	6.6596e-09
																										15382.6	0		15158.2	0		13203.8	0		5304.58	1.85758e-22		8084.98	0		5038.55	0		781.396	0.00157668		-1371.61	5.5516e-09
																										15613.4	0		15385.5	0		13401.8	0		5384.15	1.70626e-23		8206.26	0		5114.13	0		793.116	0.00161385		-1392.18	4.60866e-09
																										15847.6	0		15616.3	0		13602.9	0		5464.92	1.41638e-24		8329.35	0		5190.84	0		805.013	0.00164794		-1413.06	3.80954e-09
																										16085.3	0		15850.6	0		13806.9	0		5546.89	1.05884e-25		8454.29	0		5268.7	0		817.088	0.00167851		-1434.26	3.13518e-09
																										16326.5	0		16088.3	0		14014	0		5630.09	7.10282e-27		8581.1	0		5347.73	0		829.345	0.00170514		-1455.77	2.5686e-09
																										16571.4	0		16329.6	0		14224.2	0		5714.54	4.25956e-28		8709.82	0		5427.95	0		841.785	0.00172739		-1477.61	2.09472e-09
																										16820	0		16574.6	0		14437.6	0		5800.26	2.27489e-29		8840.47	0		5509.37	0		854.412	0.00174487		-1499.78	1.70019e-09
																										17072.3	0		16823.2	0		14654.2	0		5887.27	1.0777e-30		8973.07	0		5592.01	0		867.228	0.00175716		-1522.27	1.37327e-09
																										17328.4	0		17075.5	0		14874	0		5975.57	4.51026e-32		9107.67	0		5675.89	0		880.236	0.00176392		-1545.11	1.10371e-09
																										17588.3	0		17331.7	0		15097.1	0		6065.21	1.66048e-33		9244.29	0		5761.03	0		893.44	0.00176482		-1568.28	8.8253e-10
																										17852.1	0		17591.7	0		15323.5	0		6156.19	5.35429e-35		9382.95	0		5847.44	0		906.841	0.00175958		-1591.81	7.01984e-10
																										18119.9	0		17855.5	0		15553.4	0		6248.53	1.50541e-36		9523.69	0		5935.16	0		920.444	0.00174799		-1615.68	5.55378e-10
																										18391.7	0		18123.4	0		15786.7	0		6342.26	3.67345e-38		9666.55	0		6024.18	0		934.251	0.00172987		-1639.92	4.36971e-10
																										18667.6	0		18395.2	0		16023.5	0		6437.39	7.74254e-40		9811.55	0		6114.55	0		948.264	0.00170516		-1664.52	3.41866e-10
																										18947.6	0		18671.1	0		16263.8	0		6533.95	1.4026e-41		9958.72	0		6206.26	0		962.488	0.00167384		-1689.49	2.65911e-10
																										19231.8	0		18951.2	0		16507.8	0		6631.96	2.17278e-43		10108.1	0		6299.36	0		976.926	0.001636		-1714.83	2.05602e-10
																										19520.3	0		19235.5	0		16755.4	0		6731.44	2.86313e-45		10259.7	0		6393.85	0		991.58	0.00159181		-1740.55	1.58001e-10
																										19813.1	0		19524	0		17006.7	0		6832.41	3.19195e-47		10413.6	0		6489.76	0		1006.45	0.00154154		-1766.66	1.20661e-10
																										20110.3	0		19816.9	0		17261.8	0		6934.9	2.99382e-49		10569.8	0		6587.1	0		1021.55	0.00148554		-1793.16	9.15535e-11
																										20412	0		20114.1	0		17520.8	0		7038.92	2.34879e-51		10728.4	0		6685.91	0		1036.87	0.00142427		-1820.06	6.90099e-11
																										20718.1	0		20415.8	0		17783.6	0		7144.51	1.53223e-53		10889.3	0		6786.2	0		1052.43	0.00135826		-1847.36	5.16655e-11
																										21028.9	0		20722.1	0		18050.3	0		7251.67	8.26022e-56		11052.6	0		6887.99	0		1068.21	0.00128814		-1875.07	3.84119e-11
																										21344.4	0		21032.9	0		18321.1	0		7360.45	3.65676e-58		11218.4	0		6991.31	0		1084.24	0.00121459		-1903.19	2.83547e-11
																										21664.5	0		21348.4	0		18595.9	0		7470.86	1.32068e-60		11386.7	0		7096.18	0		1100.5	0.00113836		-1931.74	2.07778e-11
																										21989.5	0		21668.6	0		18874.9	0		7582.92	3.86511e-63		11557.5	0		7202.62	0		1117.01	0.00106025		-1960.72	1.51113e-11
																										22319.3	0		21993.7	0		19158	0		7696.66	9.10261e-66		11730.9	0		7310.66	0		1133.76	0.000981086		-1990.13	1.09055e-11
																										22654.1	0		22323.6	0		19445.3	0		7812.11	1.71275e-68		11906.8	0		7420.32	0		1150.77	0.000901691		-2019.98	7.80807e-12
																										22993.9	0		22658.4	0		19737	0		7929.29	2.55579e-71		12085.4	0		7531.63	0		1168.03	0.000822895		-2050.28	5.54501e-12
																										23338.8	0		22998.3	0		20033.1	0		8048.23	3.00153e-74		12266.7	0		7644.6	0		1185.55	0.000745494		-2081.03	3.90507e-12
																										23688.9	0		23343.3	0		20333.6	0		8168.96	2.75249e-77		12450.7	0		7759.27	0		1203.33	0.000670242		-2112.25	2.72663e-12
																										24044.3	0		23693.4	0		20638.6	0		8291.49	1.95498e-80		12637.5	0		7875.66	0		1221.38	0.000597827		-2143.93	1.88709e-12
																										24404.9	0		24048.8	0		20948.2	0		8415.86	1.06647e-83		12827	0		7993.79	0		1239.7	0.000528862		-2176.09	1.29428e-12
																										24771	0		24409.5	0		21262.4	0		8542.1	4.42992e-87		13019.4	0		8113.7	0		1258.3	0.000463866		-2208.73	8.79481e-13
																										25142.6	0		24775.7	0		21581.3	0		8670.23	1.38869e-90		13214.7	0		8235.41	0		1277.17	0.000403257		-2241.86	5.91942e-13
																										25519.7	0		25147.3	0		21905	0		8800.29	3.25522e-94		13413	0		8358.94	0		1296.33	0.000347345		-2275.49	3.94526e-13
																										25902.5	0		25524.5	0		22233.6	0		8932.29	5.65204e-98		13614.1	0		8484.32	0		1315.78	0.000296331		-2309.62	2.60315e-13
																										26291	0		25907.4	0		22567.1	0		9066.27	7.19828e-102		13818.4	0		8611.59	0		1335.51	0.000250306		-2344.27	1.69995e-13
																										26685.4	0		26296	0		22905.6	0		9202.27	6.65683e-106		14025.6	0		8740.76	0		1355.55	0.000209256		-2379.43	1.0984e-13
																										27085.7	0		26690.4	0		23249.2	0		9340.3	4.42388e-110		14236	0		8871.87	0		1375.88	0.000173073		-2415.12	7.02021e-14
																										27492	0		27090.8	0		23597.9	0		9480.41	2.09013e-114		14449.6	0		9004.95	0		1396.52	0.000141563		-2451.35	4.43687e-14
																										27904.3	0		27497.2	0		23951.9	0		9622.61	6.94341e-119		14666.3	0		9140.02	0		1417.47	0.00011446		-2488.12	2.7721e-14
																										28322.9	0		27909.6	0		24311.2	0		9766.95	1.60341e-123		14886.3	0		9277.12	0		1438.73	9.14454e-05		-2525.44	1.71163e-14
																										28747.8	0		28328.3	0		24675.9	0		9913.46	2.54375e-128		15109.6	0		9416.28	0		1460.31	7.21566e-05		-2563.33	1.0441e-14
																										29179	0		28753.2	0		25046	0		10062.2	2.739e-133		15336.2	0		9557.52	0		1482.21	5.62079e-05		-2601.78	6.29013e-15
																										29616.7	0		29184.5	0		25421.7	0		10213.1	1.9768e-138		15566.3	0		9700.89	0		1504.45	4.32035e-05		-2640.8	3.74125e-15
																										30060.9	0		29622.3	0		25803	0		10366.3	9.4402e-144		15799.8	0		9846.4	0		1527.01	3.27513e-05		-2680.41	2.19615e-15
																										30511.8	0		30066.6	0		26190.1	0		10521.8	2.94351e-149		16036.8	0		9994.1	0		1549.92	2.44741e-05		-2720.62	1.27185e-15
																										30969.5	0		30517.6	0		26582.9	0		10679.6	5.91094e-155		16277.3	0		10144	0		1573.17	1.80188e-05		-2761.43	7.26415e-16
																										31434	0		30975.4	0		26981.7	0		10839.8	7.53717e-161		16521.5	0		10296.2	0		1596.76	1.30632e-05		-2802.85	4.09013e-16
																										31905.5	0		31440	0		27386.4	0		11002.4	6.01427e-167		16769.3	0		10450.6	0		1620.72	9.32043e-06		-2844.89	2.26948e-16
																										32384.1	0		31911.6	0		27797.2	0		11167.4	2.95833e-173		17020.8	0		10607.4	0		1645.03	6.54088e-06		-2887.57	1.24044e-16
																										32869.9	0		32390.3	0		28214.1	0		11334.9	8.83208e-180		17276.2	0		10766.5	0		1669.7	4.51222e-06		-2930.88	6.67587e-17
																										33362.9	0		32876.1	0		28637.3	0		11505	1.57501e-186		17535.3	0		10928	0		1694.75	3.05796e-06		-2974.84	3.5362e-17
																										33863.4	0		33369.3	0		29066.9	0		11677.5	1.65023e-193		17798.3	0		11091.9	0		1720.17	2.03463e-06		-3019.47	1.84277e-17
																										34371.3	0		33869.8	0		29502.9	0		11852.7	9.98764e-201		18065.3	0		11258.3	0		1745.97	1.3282e-06		-3064.76	9.44313e-18
																										34886.9	0		34377.8	0		29945.5	0		12030.5	3.43101e-208		18336.3	0		11427.2	0		1772.16	8.50114e-07		-3110.73	4.75632e-18
																										35410.2	0		34893.5	0		30394.6	0		12211	6.57011e-216		18611.3	0		11598.6	0		1798.74	5.33113e-07		-3157.39	2.35357e-18
																										35941.4	0		35416.9	0		30850.6	0		12394.1	6.88366e-224		18890.5	0		11772.5	0		1825.72	3.27324e-07		-3204.75	1.1436e-18
																										36480.5	0		35948.2	0		31313.3	0		12580	3.87094e-232		19173.9	0		11949.1	0		1853.11	1.96621e-07		-3252.82	5.45368e-19
																										37027.7	0		36487.4	0		31783	0		12768.7	1.14541e-240		19461.5	0		12128.4	0		1880.91	1.15462e-07		-3301.62	2.55123e-19
																										37583.1	0		37034.7	0		32259.8	0		12960.3	1.74734e-249		19753.4	0		12310.3	0		1909.12	6.62313e-08		-3351.14	1.1701e-19
																										38146.8	0		37590.2	0		32743.7	0		13154.7	1.34563e-258		20049.7	0		12494.9	0		1937.76	3.70805e-08		-3401.41	5.25858e-20
																										38719.1	0		38154.1	0		33234.8	0		13352	5.1189e-268		20350.4	0		12682.4	0		1966.82	2.0245e-08		-3452.43	2.31442e-20
																										39299.8	0		38726.4	0		33733.3	0		13552.3	9.40606e-278		20655.7	0		12872.6	0		1996.33	1.07697e-08		-3504.21	9.96991e-21
																										39889.3	0		39307.3	0		34239.3	0		13755.6	8.15827e-288		20965.5	0		13065.7	0		2026.27	5.5771e-09		-3556.78	4.20102e-21
																										40487.7	0		39896.9	0		34752.9	0		13961.9	3.26149e-298		21280	0		13261.7	0		2056.67	2.80886e-09		-3610.13	1.73047e-21
																										41095	0		40495.3	0		35274.2	0		14171.3	0		21599.2	0		13460.6	0		2087.52	1.37452e-09		-3664.28	6.96382e-22
																										41711.4	0		41102.8	0		35803.3	0		14383.9	0		21923.2	0		13662.5	0		2118.83	6.52893e-10		-3719.24	2.73601e-22
																										42337.1	0		41719.3	0		36340.4	0		14599.6	0		22252	0		13867.4	0		2150.61	3.00717e-10		-3775.03	1.04878e-22
																										42972.1	0		42345.1	0		36885.5	0		14818.6	0		22585.8	0		14075.5	0		2182.87	1.34166e-10		-3831.66	3.91967e-23
																										43616.7	0		42980.3	0		37438.8	0		15040.9	0		22924.6	0		14286.6	0		2215.61	5.79185e-11		-3889.13	1.42725e-23
																										44271	0		43625	0		38000.3	0		15266.5	0		23268.5	0		14500.9	0		2248.85	2.41657e-11		-3947.47	5.05968e-24
																										44935	0		44279.4	0		38570.3	0		15495.5	0		23617.5	0		14718.4	0		2282.58	9.73386e-12		-4006.68	1.74497e-24
																										45609.1	0		44943.5	0		39148.9	0		15728	0		23971.8	0		14939.2	0		2316.82	3.78053e-12		-4066.78	5.85003e-25
																										46293.2	0		45617.7	0		39736.1	0		15963.9	0		24331.3	0		15163.3	0		2351.57	1.41405e-12		-4127.78	1.90497e-25
																										46987.6	0		46302	0		40332.2	0		16203.3	0		24696.3	0		15390.7	0		2386.84	5.08712e-13		-4189.7	6.02036e-26
																										47692.4	0		46996.5	0		40937.2	0		16446.4	0		25066.8	0		15621.6	0		2422.65	1.75792e-13		-4252.55	1.84499e-26
																										48407.8	0		47701.4	0		41551.2	0		16693.1	0		25442.8	0		15855.9	0		2458.99	5.82722e-14		-4316.34	5.47801e-27
																										49133.9	0		48417	0		42174.5	0		16943.5	0		25824.4	0		16093.7	0		2495.87	1.85032e-14		-4381.08	1.57443e-27
																										49870.9	0		49143.2	0		42807.1	0		17197.6	0		26211.8	0		16335.1	0		2533.31	5.61992e-15		-4446.8	4.37617e-28
																										50619	0		49880.4	0		43449.2	0		17455.6	0		26604.9	0		16580.2	0		2571.31	1.63028e-15		-4513.5	1.17523e-28
																										51378.3	0		50628.6	0		44100.9	0		17717.4	0		27004	0		16828.9	0		2609.88	4.51004e-16		-4581.2	3.04641e-29
																										52148.9	0		51388	0		44762.5	0		17983.2	0		27409.1	0		17081.3	0		2649.03	1.18793e-16		-4649.92	7.6147e-30
																										52931.2	0		52158.8	0		45433.9	0		18252.9	0		27820.2	0		17337.5	0		2688.76	2.9743e-17		-4719.67	1.83345e-30
																										53725.2	0		52941.2	0		46115.4	0		18526.7	0		28237.5	0		17597.6	0		2729.09	7.06693e-18		-4790.46	4.24788e-31
																										54531	0		53735.3	0		46807.1	0		18804.6	0		28661.1	0		17861.6	0		2770.03	1.59063e-18		-4862.32	9.45995e-32
																										55349	0		54541.4	0		47509.2	0		19086.7	0		29091	0		18129.5	0		2811.58	3.38551e-19		-4935.25	2.02269e-32
																										56179.2	0		55359.5	0		48221.9	0		19373	0		29527.4	0		18401.4	0		2853.75	6.80124e-20		-5009.28	4.14755e-33
																										57021.9	0		56189.9	0		48945.2	0		19663.6	0		29970.3	0		18677.4	0		2896.56	1.28716e-20		-5084.42	8.14619e-34
																										57877.2	0		57032.7	0		49679.4	0		19958.6	0		30419.8	0		18957.6	0		2940.01	2.29033e-21		-5160.69	1.53069e-34
																										58745.4	0		57888.2	0		50424.6	0		20257.9	0		30876.1	0		19242	0		2984.11	3.82389e-22		-5238.1	2.74812e-35
																										59626.6	0		58756.5	0		51181	0		20561.8	0		31339.3	0		19530.6	0		3028.87	5.97781e-23		-5316.67	4.70804e-36
																										60521	0		59637.9	0		51948.7	0		20870.2	0		31809.4	0		19823.6	0		3074.3	8.73109e-24		-5396.42	7.68627e-37
																										61428.8	0		60532.4	0		52727.9	0		21183.3	0		32286.5	0		20120.9	0		3120.42	1.18882e-24		-5477.37	1.19416e-37
																										62350.2	0		61440.4	0		53518.8	0		21501	0		32770.8	0		20422.7	0		3167.22	1.5055e-25		-5559.53	1.76306e-38
																										63285.5	0		62362	0		54321.6	0		21823.5	0		33262.4	0		20729.1	0		3214.73	1.76904e-26		-5642.92	2.46997e-39
																										64234.8	0		63297.5	0		55136.4	0		22150.9	0		33761.3	0		21040	0		3262.95	1.92408e-27		-5727.56	3.27856e-40
																										65198.3	0		64246.9	0		55963.5	0		22483.2	0		34267.7	0		21355.6	0		3311.9	1.93212e-28		-5813.48	4.11689e-41
																										66176.3	0		65210.6	0		56802.9	0		22820.4	0		34781.7	0		21675.9	0		3361.58	1.78668e-29		-5900.68	4.88267e-42
																										67168.9	0		66188.8	0		57655	0		23162.7	0		35303.5	0		22001.1	0		3412	1.51736e-30		-5989.19	5.46052e-43
																										68176.4	0		67181.6	0		58519.8	0		23510.2	0		35833	0		22331.1	0		3463.18	1.18021e-31		-6079.03	5.74866e-44
																										69199.1	0		68189.3	0		59397.6	0		23862.8	0		36370.5	0		22666.1	0		3515.13	8.38339e-33		-6170.21	5.68719e-45
																										70237.1	0		69212.2	0		60288.5	0		24220.8	0		36916.1	0		23006	0		3567.86	5.42235e-34		-6262.77	5.27778e-46
																										71290.6	0		70250.4	0		61192.9	0		24584.1	0		37469.8	0		23351.1	0		3621.37	3.18379e-35		-6356.71	4.58591e-47
																										72360	0		71304.1	0		62110.8	0		24952.8	0		38031.8	0		23701.4	0		3675.69	1.69172e-36		-6452.06	3.72388e-48
																										73445.4	0		72373.7	0		63042.4	0		25327.1	0		38602.3	0		24056.9	0		3730.83	8.10847e-38		-6548.84	2.82043e-49
																										74547.1	0		73459.3	0		63988.1	0		25707	0		39181.4	0		24417.8	0		3786.79	3.49403e-39		-6647.07	1.98841e-50
																										75665.3	0		74561.2	0		64947.9	0		26092.6	0		39769.1	0		24784	0		3843.59	1.34896e-40		-6746.78	1.30219e-51
																										76800.3	0		75679.6	0		65922.1	0		26484	0		40365.6	0		25155.8	0		3901.25	4.64963e-42		-6847.98	7.90476e-53
																										77952.3	0		76814.8	0		66910.9	0		26881.3	0		40971.1	0		25533.1	0		3959.77	1.4256e-43		-6950.7	4.43811e-54
																										79121.5	0		77967	0		67914.6	0		27284.5	0		41585.7	0		25916.1	0		4019.16	3.87348e-45		-7054.96	2.29943e-55
																										80308.4	0		79136.5	0		68933.3	0		27693.8	0		42209.4	0		26304.9	0		4079.45	9.29054e-47		-7160.78	1.09685e-56
																										81513	0		80323.6	0		69967.3	0		28109.2	0		42842.6	0		26699.5	0		4140.64	1.9592e-48		-7268.2	4.80543e-58
																										82735.7	0		81528.4	0		71016.8	0		28530.8	0		43485.2	0		27099.9	0		4202.75	3.61759e-50		-7377.22	1.92889e-59
																										83976.7	0		82751.3	0		72082.1	0		28958.8	0		44137.5	0		27506.4	0		4265.79	5.8239e-52		-7487.88	7.07574e-61
																										85236.4	0		83992.6	0		73163.3	0		29393.2	0		44799.6	0		27919	0		4329.78	8.1387e-54		-7600.2	2.36585e-62
																										86514.9	0		85252.5	0		74260.8	0		29834.1	0		45471.6	0		28337.8	0		4394.73	9.82828e-56		-7714.2	7.19091e-64
																										87812.6	0		86531.3	0		75374.7	0		30281.6	0		46153.6	0		28762.9	0		4460.65	1.02083e-57		-7829.91	1.98134e-65
																										89129.8	0		87829.3	0		76505.3	0		30735.8	0		46845.9	0		29194.3	0		4527.56	9.07597e-60		-7947.36	4.93482e-67
																										90466.8	0		89146.7	0		77652.9	0		31196.8	0		47548.6	0		29632.3	0		4595.47	6.87291e-62		-8066.57	1.10776e-68
																										91823.8	0		90483.9	0		78817.7	0		31664.8	0		48261.9	0		30076.7	0		4664.4	4.41036e-64		-8187.57	2.23443e-70
																										93201.1	0		91841.2	0		79999.9	0		32139.7	0		48985.8	0		30527.9	0		4734.37	2.38563e-66		-8310.38	4.03722e-72
																										94599.2	0		93218.8	0		81199.9	0		32621.8	0		49720.6	0		30985.8	0		4805.38	1.08185e-68		-8435.04	6.51327e-74
																										96018.1	0		94617.1	0		82417.9	0		33111.2	0		50466.4	0		31450.6	0		4877.46	4.09005e-71		-8561.56	9.3515e-76
																										97458.4	0		96036.3	0		83654.2	0		33607.8	0		51223.4	0		31922.3	0		4950.63	1.28168e-73		-8689.99	1.19084e-77
																										98920.3	0		97476.9	0		84909	0		34112	0		51991.7	0		32401.2	0		5024.89	3.30925e-76		-8820.34	1.34026e-79
																										100404	0		98939	0		86182.7	0		34623.6	0		52771.6	0		32887.2	0		5100.26	6.997e-79		-8952.64	1.3284e-81
																										101910	0		100423	0		87475.4	0		35143	0		53563.2	0		33380.5	0		5176.76	1.20386e-81		-9086.93	1.15519e-83
																										103439	0		101929	0		88787.5	0		35670.1	0		54366.6	0		33881.2	0		5254.41	1.6745e-84		-9223.24	8.78029e-86
																										104990	0		103458	0		90119.3	0		36205.2	0		55182.1	0		34389.4	0		5333.23	1.87032e-87		-9361.59	5.81005e-88
																										106565	0		105010	0		91471.1	0		36748.3	0		56009.9	0		34905.3	0		5413.23	1.66593e-90		-9502.01	3.33355e-90
																										108164	0		106585	0		92843.2	0		37299.5	0		56850	0		35428.9	0		5494.43	1.17489e-93		-9644.54	1.65149e-92
																										109786	0		108184	0		94235.8	0		37859	0		57702.8	0		35960.3	0		5576.84	6.51237e-97		-9789.21	7.0343e-95
																										111433	0		109807	0		95649.4	0		38426.9	0		58568.3	0		36499.7	0		5660.5	2.81563e-100		-9936.05	2.56459e-97
																										113104	0		111454	0		97084.1	0		39003.3	0		59446.8	0		37047.2	0		5745.4	9.42121e-104		-10085.1	7.96688e-100
																										114801	0		113126	0		98540.4	0		39588.3	0		60338.5	0		37602.9	0		5831.59	2.42004e-107		-10236.4	2.0989e-102
																										116523	0		114823	0		100018	0		40182.1	0		61243.6	0		38166.9	0		5919.06	4.73266e-111		-10389.9	4.6669e-105
																										118271	0		116545	0		101519	0		40784.9	0		62162.3	0		38739.4	0		6007.84	6.98598e-115		-10545.8	8.71439e-108
																										120045	0		118293	0		103042	0		41396.6	0		63094.7	0		39320.5	0		6097.96	7.71519e-119		-10703.9	1.35954e-110
																										121846	0		120068	0		104587	0		42017.6	0		64041.1	0		39910.3	0		6189.43	6.31684e-123		-10864.5	1.76277e-113
																										123673	0		121869	0		106156	0		42647.9	0		65001.7	0		40509	0		6282.27	3.79843e-127		-11027.5	1.88927e-116
																										125528	0		123697	0		107748	0		43287.6	0		65976.8	0		41116.6	0		6376.51	1.66131e-131		-11192.9	1.66437e-119
																										127411	0		125552	0		109365	0		43936.9	0		66966.4	0		41733.4	0		6472.16	5.23236e-136		-11360.8	1.19829e-122
																										129323	0		127435	0		111005	0		44595.9	0		67970.9	0		42359.4	0		6569.24	1.17456e-140		-11531.2	7.00893e-126
																										131262	0		129347	0		112670	0		45264.9	0		68990.5	0		42994.8	0		6667.78	1.85939e-145		-11704.2	3.31026e-129
																										133231	0		131287	0		114360	0		45943.9	0		70025.3	0		43639.7	0		6767.79	2.05322e-150		-11879.7	1.25447e-132
																										135230	0		133257	0		116076	0		46633	0		71075.7	0		44294.3	0		6869.31	1.56375e-155		-12057.9	3.78989e-136
																										137258	0		135255	0		117817	0		47332.5	0		72141.8	0		44958.7	0		6972.35	8.11934e-161		-12238.8	9.06702e-140
																										139317	0		137284	0		119584	0		48042.5	0		73224	0		45633.1	0		7076.93	2.83981e-166		-12422.4	1.70603e-143
																										141407	0		139343	0		121378	0		48763.1	0		74322.3	0		46317.6	0		7183.09	6.60862e-172		-12608.7	2.50676e-147
																										143528	0		141434	0		123198	0		49494.6	0		75437.2	0		47012.3	0		7290.83	1.01031e-177		-12797.8	2.85549e-151
																										145681	0		143555	0		125046	0		50237	0		76568.7	0		47717.5	0		7400.2	1.00144e-183		-12989.8	2.5028e-155
																										147866	0		145708	0		126922	0		50990.6	0		77717.2	0		48433.3	0		7511.2	6.34958e-190		-13184.6	1.6749e-159
																										150084	0		147894	0		128826	0		51755.4	0		78883	0		49159.8	0		7623.87	2.53959e-196		-13382.4	8.48999e-164
																										152335	0		150112	0		130758	0		52531.7	0		80066.2	0		49897.2	0		7738.23	6.31595e-203		-13583.1	3.23311e-168
																										154620	0		152364	0		132720	0		53319.7	0		81267.2	0		50645.7	0		7854.3	9.62367e-210		-13786.9	9.17184e-173
																										156940	0		154650	0		134710	0		54119.5	0		82486.3	0		51405.3	0		7972.11	8.84792e-217		-13993.7	1.92149e-177
																										159294	0		156969	0		136731	0		54931.3	0		83723.5	0		52176.4	0		8091.7	4.83179e-224		-14203.6	2.94625e-182
																										161683	0		159324	0		138782	0		55755.3	0		84979.4	0		52959.1	0		8213.07	1.54205e-231		-14416.7	3.276e-187
																										164108	0		161714	0		140864	0		56591.6	0		86254.1	0		53753.4	0		8336.27	2.82852e-239		-14632.9	2.61658e-192
																										166570	0		164139	0		142977	0		57440.5	0		87547.9	0		54559.7	0		8461.31	2.93094e-247		-14852.4	1.48656e-197
																										169069	0		166602	0		145121	0		58302.1	0		88861.1	0		55378.1	0		8588.23	1.68553e-255		-15075.2	5.94725e-203
																										171605	0		169101	0		147298	0		59176.6	0		90194	0		56208.8	0		8717.05	5.28199e-264		-15301.3	1.65814e-208
																										174179	0		171637	0		149508	0		60064.3	0		91546.9	0		57052	0		8847.81	8.85129e-273		-15530.8	3.18752e-214
																										176791	0		174212	0		151750	0		60965.2	0		92920.2	0		57907.7	0		8980.53	7.77899e-282		-15763.8	4.17855e-220
																										179443	0		176825	0		154027	0		61879.7	0		94314	0		58776.3	0		9115.24	3.51438e-291		-16000.3	3.6933e-226
																										182135	0		179477	0		156337	0		62807.9	0		95728.7	0		59658	0		9251.96	7.99505e-301		-16240.3	2.17542e-232
																										184867	0		182169	0		158682	0		63750	0		97164.6	0		60552.9	0		9390.74	0		-16483.9	8.43694e-239
																										187640	0		184902	0		161062	0		64706.3	0		98622.1	0		61461.2	0		9531.6	0		-16731.1	2.12793e-245
																										190454	0		187675	0		163478	0		65676.9	0		100101	0		62383.1	0		9674.58	0		-16982.1	3.44599e-252
																										193311	0		190491	0		165930	0		66662	0		101603	0		63318.8	0		9819.7	0		-17236.8	3.53627e-259
																										196211	0		193348	0		168419	0		67662	0		103127	0		64268.6	0		9966.99	0		-17495.4	2.26867e-266
																										199154	0		196248	0		170946	0		68676.9	0		104674	0		65232.6	0		10116.5	0		-17757.8	8.97291e-274
																										202141	0		199192	0		173510	0		69707	0		106244	0		66211.1	0		10268.2	0		-18024.2	2.15671e-281
																										205174	0		202180	0		176112	0		70752.6	0		107838	0		67204.3	0		10422.3	0		-18294.5	3.10399e-289
																										208251	0		205212	0		178754	0		71813.9	0		109455	0		68212.3	0		10578.6	0		-18568.9	2.63452e-297
																										211375	0		208291	0		181435	0		72891.1	0		111097	0		69235.5	0		10737.3	0		-18847.5	1.29813e-305
																										214546	0		211415	0		184157	0		73984.5	0		112763	0		70274.1	0		10898.3	0		-19130.2	0
																										217764	0		214586	0		186919	0		75094.3	0		114455	0		71328.2	0		11061.8	0		-19417.1	0
																										221030	0		217805	0		189723	0		76220.7	0		116172	0		72398.1	0		11227.7	0		-19708.4	0
																										224346	0		221072	0		192569	0		77364	0		117914	0		73484.1	0		11396.2	0		-20004	0
																										227711	0		224388	0		195457	0		78524.5	0		119683	0		74586.3	0		11567.1	0		-20304.1	0
																										231127	0		227754	0		198389	0		79702.3	0		121478	0		75705.1	0		11740.6	0		-20608.7	0
																										234593	0		231170	0		201365	0		80897.9	0		123300	0		76840.7	0		11916.7	0		-20917.8	0
																										238112	0		234638	0		204386	0		82111.3	0		125150	0		77993.3	0		12095.5	0		-21231.6	0
																										241684	0		238157	0		207451	0		83343	0		127027	0		79163.2	0		12276.9	0		-21550	0
																										245309	0		241730	0		210563	0		84593.1	0		128933	0		80350.7	0		12461.1	0		-21873.3	0
																										248989	0		245356	0		213722	0		85862	0		130867	0		81555.9	0		12648	0		-22201.4	0
																										252724	0		249036	0		216927	0		87150	0		132830	0		82779.3	0		12837.7	0		-22534.4	0
																										256515	0		252772	0		220181	0		88457.2	0		134822	0		84021	0		13030.3	0		-22872.4	0
																										260362	0		256563	0		223484	0		89784.1	0		136844	0		85281.3	0		13225.7	0		-23215.5	0
																										264268	0		260412	0		226836	0		91130.8	0		138897	0		86560.5	0		13424.1	0		-23563.7	0
																										268232	0		264318	0		230239	0		92497.8	0		140981	0		87858.9	0		13625.5	0		-23917.2	0
																										272255	0		268283	0		233692	0		93885.3	0		143095	0		89176.8	0		13829.8	0		-24275.9	0
																										276339	0		272307	0		237198	0		95293.6	0		145242	0		90514.4	0		14037.3	0		-24640.1	0
																										280484	0		276391	0		240756	0		96723	0		147420	0		91872.1	0		14247.8	0		-25009.7	0
																										284691	0		280537	0		244367	0		98173.8	0		149632	0		93250.2	0		14461.6	0		-25384.8	0
																										288962	0		284745	0		248033	0		99646.4	0		151876	0		94649	0		14678.5	0		-25765.6	0
																										293296	0		289016	0		251753	0		101141	0		154154	0		96068.7	0		14898.7	0		-26152.1	0
																										297696	0		293352	0		255529	0		102658	0		156467	0		97509.7	0		15122.1	0		-26544.4	0
																										302161	0		297752	0		259362	0		104198	0		158814	0		98972.4	0		15349	0		-26942.5	0
																										306694	0		302218	0		263253	0		105761	0		161196	0		100457	0		15579.2	0		-27346.7	0
																										311294	0		306752	0		267202	0		107347	0		163614	0		101964	0		15812.9	0		-27756.9	0
																										315963	0		311353	0		271210	0		108958	0		166068	0		103493	0		16050.1	0		-28173.2	0
																										320703	0		316023	0		275278	0		110592	0		168559	0		105046	0		16290.8	0		-28595.8	0
																										325513	0		320763	0		279407	0		112251	0		171087	0		106621	0		16535.2	0		-29024.8	0
																										330396	0		325575	0		283598	0		113935	0		173654	0		108221	0		16783.2	0		-29460.1	0
																										335352	0		330459	0		287852	0		115644	0		176258	0		109844	0		17035	0		-29902	0
																										340382	0		335415	0		292170	0		117378	0		178902	0		111492	0		17290.5	0		-30350.6	0
																										345488	0		340447	0		296552	0		119139	0		181586	0		113164	0		17549.9	0		-30805.8	0
																										350670	0		345553	0		301001	0		120926	0		184310	0		114861	0		17813.1	0		-31267.9	0
																										355930	0		350737	0		305516	0		122740	0		187074	0		116584	0		18080.3	0		-31736.9	0
																										361269	0		355998	0		310098	0		124581	0		189880	0		118333	0		18351.5	0		-32213	0
																										366688	0		361338	0		314750	0		126450	0		192729	0		120108	0		18626.8	0		-32696.2	0
																										372189	0		366758	0		319471	0		128347	0		195619	0		121910	0		18906.2	0		-33186.6	0
																										377771	0		372259	0		324263	0		130272	0		198554	0		123738	0		19189.8	0		-33684.4	0
																										383438	0		377843	0		329127	0		132226	0		201532	0		125595	0		19477.6	0		-34189.7	0
																										389190	0		383511	0		334064	0		134209	0		204555	0		127478	0		19769.8	0		-34702.5	0
																										395027	0		389263	0		339075	0		136222	0		207623	0		129391	0		20066.3	0		-35223.1	0
																										400953	0		395102	0		344161	0		138266	0		210738	0		131331	0		20367.3	0		-35751.4	0
																										406967	0		401029	0		349324	0		140340	0		213899	0		133301	0		20672.8	0		-36287.7	0
																										413072	0		407044	0		354563	0		142445	0		217107	0		135301	0		20982.9	0		-36832	0
																										419268	0		413150	0		359882	0		144581	0		220364	0		137330	0		21297.7	0		-37384.5	0
																										425557	0		419347	0		365280	0		146750	0		223669	0		139390	0		21617.1	0		-37945.2	0
																										431940	0		425637	0		370759	0		148951	0		227024	0		141481	0		21941.4	0		-38514.4	0
																										438419	0		432022	0		376321	0		151186	0		230430	0		143604	0		22270.5	0		-39092.1	0
																										444996	0		438502	0		381965	0		153454	0		233886	0		145758	0		22604.6	0		-39678.5	0
																										451670	0		445080	0		387695	0		155755	0		237394	0		147944	0		22943.7	0		-40273.7	0
																										458446	0		451756	0		393510	0		158092	0		240955	0		150163	0		23287.8	0		-40877.8	0
																										465322	0		458532	0		399413	0		160463	0		244570	0		152416	0		23637.1	0		-41491	0
																										472302	0		465410	0		405404	0		162870	0		248238	0		154702	0		23991.7	0		-42113.3	0
																										479387	0		472391	0		411485	0		165313	0		251962	0		157022	0		24351.6	0		-42745	0
																										486577	0		479477	0		417658	0		167793	0		255741	0		159378	0		24716.8	0		-43386.2	0
																										493876	0		486669	0		423922	0		170310	0		259577	0		161768	0		25087.6	0		-44037	0
																										501284	0		493970	0		430281	0		172864	0		263471	0		164195	0		25463.9	0		-44697.6	0
																										508803	0		501379	0		436735	0		175457	0		267423	0		166658	0		25845.9	0		-45368	0
																										516435	0		508900	0		443286	0		178089	0		271434	0		169158	0		26233.5	0		-46048.5	0
																										524182	0		516533	0		449936	0		180760	0		275506	0		171695	0		26627	0		-46739.3	0
																										532045	0		524281	0		456685	0		183472	0		279639	0		174270	0		27026.4	0		-47440.4	0
																										540025	0		532145	0		463535	0		186224	0		283833	0		176884	0		27431.8	0		-48152	0
																										548126	0		540128	0		470488	0		189017	0		288091	0		179538	0		27843.3	0		-48874.2	0
																										556348	0		548230	0		477545	0		191853	0		292412	0		182231	0		28261	0		-49607.4	0
																										564693	0		556453	0		484709	0		194730	0		296798	0		184964	0		28684.9	0		-50351.5	0
																										573163	0		564800	0		491979	0		197651	0		301250	0		187739	0		29115.2	0		-51106.7	0
																										581761	0		573272	0		499359	0		200616	0		305769	0		190555	0		29551.9	0		-51873.3	0
																										590487	0		581871	0		506849	0		203625	0		310355	0		193413	0		29995.2	0		-52651.4	0
																										599344	0		590599	0		514452	0		206680	0		315011	0		196314	0		30445.1	0		-53441.2	0
																										608335	0		599458	0		522169	0		209780	0		319736	0		199259	0		30901.8	0		-54242.8	0
																										617460	0		608450	0		530001	0		212927	0		324532	0		202248	0		31365.3	0		-55056.5	0
																										626722	0		617577	0		537951	0		216120	0		329400	0		205282	0		31835.8	0		-55882.3	0
																										636122	0		626840	0		546021	0		219362	0		334341	0		208361	0		32313.3	0		-56720.6	0
																										645664	0		636243	0		554211	0		222653	0		339356	0		211486	0		32798	0		-57571.4	0
																										655349	0		645786	0		562524	0		225992	0		344446	0		214659	0		33290	0		-58434.9	0
																										665179	0		655473	0		570962	0		229382	0		349613	0		217878	0		33789.3	0		-59311.5	0
																										675157	0		665305	0		579526	0		232823	0		354857	0		221147	0		34296.2	0		-60201.1	0
																										685284	0		675285	0		588219	0		236315	0		360180	0		224464	0		34810.6	0		-61104.2	0
																										695564	0		685414	0		597043	0		239860	0		365583	0		227831	0		35332.8	0		-62020.7	0
																										705997	0		695695	0		605998	0		243458	0		371067	0		231248	0		35862.8	0		-62951	0
																										716587	0		706131	0		615088	0		247110	0		376633	0		234717	0		36400.7	0		-63895.3	0
																										727336	0		716723	0		624315	0		250817	0		382282	0		238238	0		36946.7	0		-64853.7	0
																										738246	0		727474	0		633679	0		254579	0		388016	0		241811	0		37500.9	0		-65826.5	0
																										749320	0		738386	0		643184	0		258398	0		393837	0		245438	0		38063.4	0		-66813.9	0
																										760559	0		749461	0		652832	0		262273	0		399744	0		249120	0		38634.4	0		-67816.1	0
																										771968	0		760703	0		662625	0		266208	0		405740	0		252857	0		39213.9	0		-68833.4	0
																										783547	0		772114	0		672564	0		270201	0		411826	0		256650	0		39802.1	0		-69865.9	0
																										795301	0		783696	0		682653	0		274254	0		418004	0		260499	0		40399.1	0		-70913.9	0
																										807230	0		795451	0		692892	0		278368	0		424274	0		264407	0		41005.1	0		-71977.6	0
																										819339	0		807383	0		703286	0		282543	0		430638	0		268373	0		41620.2	0		-73057.2	0
																										831629	0		819494	0		713835	0		286781	0		437097	0		272399	0		42244.5	0		-74153.1	0
																										844103	0		831786	0		724543	0		291083	0		443654	0		276485	0		42878.2	0		-75265.4	0
																										856765	0		844263	0		735411	0		295449	0		450309	0		280632	0		43521.3	0		-76394.4	0
																										869616	0		856927	0		746442	0		299881	0		457063	0		284841	0		44174.2	0		-77540.3	0
																										882660	0		869781	0		757638	0		304379	0		463919	0		289114	0		44836.8	0		-78703.4	0
																										895900	0		882827	0		769003	0		308945	0		470878	0		293451	0		45509.3	0		-79883.9	0
																										909339	0		896070	0		780538	0		313579	0		477941	0		297852	0		46192	0		-81082.2	0
																										922979	0		909511	0		792246	0		318283	0		485110	0		302320	0		46884.9	0		-82298.4	0
																										936823	0		923153	0		804130	0		323057	0		492387	0		306855	0		47588.1	0		-83532.9	0
																										950876	0		937001	0		816192	0		327903	0		499773	0		311458	0		48301.9	0		-84785.9	0
																										965139	0		951056	0		828435	0		332821	0		507269	0		316130	0		49026.5	0		-86057.7	0
																										979616	0		965322	0		840861	0		337814	0		514879	0		320872	0		49761.9	0		-87348.6	0
																										994310	0		979801	0		853474	0		342881	0		522602	0		325685	0		50508.3	0		-88658.8	0
																										1.00922e+06	0		994498	0		866276	0		348024	0		530441	0		330570	0		51265.9	0		-89988.7	0
																										1.02436e+06	0		1.00942e+06	0		879270	0		353244	0		538397	0		335529	0		52034.9	0		-91338.5	0
																										1.03973e+06	0		1.02456e+06	0		892459	0		358543	0		546473	0		340562	0		52815.4	0		-92708.6	0
																										1.05532e+06	0		1.03993e+06	0		905846	0		363921	0		554670	0		345670	0		53607.7	0		-94099.2	0
																										1.07115e+06	0		1.05552e+06	0		919434	0		369380	0		562990	0		350855	0		54411.8	0		-95510.7	0
																										1.08722e+06	0		1.07136e+06	0		933226	0		374921	0		571435	0		356118	0		55228	0		-96943.3	0
																										1.10353e+06	0		1.08743e+06	0		947224	0		380545	0		580007	0		361460	0		56056.4	0		-98397.5	0
																										1.12008e+06	0		1.10374e+06	0		961432	0		386253	0		588707	0		366881	0		56897.2	0		-99873.5	0
																										1.13688e+06	0		1.1203e+06	0		975854	0		392046	0		597538	0		372385	0		57750.7	0		-101372	0
																										1.15394e+06	0		1.1371e+06	0		990492	0		397927	0		606501	0		377970	0		58616.9	0		-102892	0
																										1.17125e+06	0		1.15416e+06	0		1.00535e+06	0		403896	0		615598	0		383640	0		59496.2	0		-104436	0
																										1.18882e+06	0		1.17147e+06	0		1.02043e+06	0		409955	0		624832	0		389395	0		60388.6	0		-106002	0
																										1.20665e+06	0		1.18904e+06	0		1.03574e+06	0		416104	0		634205	0		395236	0		61294.5	0		-107592	0
																										1.22475e+06	0		1.20688e+06	0		1.05127e+06	0		422345	0		643718	0		401164	0		62213.9	0		-109206	0
																										1.24312e+06	0		1.22498e+06	0		1.06704e+06	0		428681	0		653373	0		407182	0		63147.1	0		-110844	0
																										1.26177e+06	0		1.24335e+06	0		1.08305e+06	0		435111	0		663174	0		413289	0		64094.3	0		-112507	0
																										1.28069e+06	0		1.262e+06	0		1.09929e+06	0		441637	0		673122	0		419489	0		65055.7	0		-114194	0
																										1.2999e+06	0		1.28093e+06	0		1.11578e+06	0		448262	0		683218	0		425781	0		66031.6	0		-115907	0
																										1.3194e+06	0		1.30015e+06	0		1.13252e+06	0		454986	0		693467	0		432168	0		67022	0		-117646	0
																										1.33919e+06	0		1.31965e+06	0		1.14951e+06	0		461811	0		703869	0		438650	0		68027.4	0		-119411	0
																										1.35928e+06	0		1.33945e+06	0		1.16675e+06	0		468738	0		714427	0		445230	0		69047.8	0		-121202	0
																										1.37967e+06	0		1.35954e+06	0		1.18425e+06	0		475769	0		725143	0		451908	0		70083.5	0		-123020	0
																										1.40036e+06	0		1.37993e+06	0		1.20201e+06	0		482905	0		736020	0		458687	0		71134.7	0		-124865	0
																										1.42137e+06	0		1.40063e+06	0		1.22004e+06	0		490149	0		747061	0		465567	0		72201.8	0		-126738	0
																										1.44269e+06	0		1.42164e+06	0		1.23834e+06	0		497501	0		758266	0		472551	0		73284.8	0		-128639	0
																										1.46433e+06	0		1.44296e+06	0		1.25692e+06	0		504964	0		769640	0		479639	0		74384.1	0		-130569	0
																										1.4863e+06	0		1.46461e+06	0		1.27577e+06	0		512538	0		781185	0		486834	0		75499.8	0		-132527	0
																										1.50859e+06	0		1.48658e+06	0		1.29491e+06	0		520226	0		792903	0		494136	0		76632.3	0		-134515	0
																										1.53122e+06	0		1.50888e+06	0		1.31433e+06	0		528030	0		804796	0		501548	0		77781.8	0		-136533	0
																										1.55419e+06	0		1.53151e+06	0		1.33405e+06	0		535950	0		816868	0		509071	0		78948.5	0		-138581	0
																										1.5775e+06	0		1.55448e+06	0		1.35406e+06	0		543989	0		829121	0		516707	0		80132.8	0		-140660	0
																										1.60116e+06	0		1.5778e+06	0		1.37437e+06	0		552149	0		841558	0		524458	0		81334.7	0		-142769	0
																										1.62518e+06	0		1.60147e+06	0		1.39499e+06	0		560432	0		854182	0		532325	0		82554.8	0		-144911	0
																										1.64956e+06	0		1.62549e+06	0		1.41591e+06	0		568838	0		866994	0		540310	0		83793.1	0		-147085	0
																										1.6743e+06	0		1.64987e+06	0		1.43715e+06	0		577371	0		879999	0		548414	0		85050	0		-149291	0
																										1.69942e+06	0		1.67462e+06	0		1.45871e+06	0		586031	0		893199	0		556641	0		86325.7	0		-151530	0
																										1.72491e+06	0		1.69974e+06	0		1.48059e+06	0		594822	0		906597	0		564990	0		87620.6	0		-153803	0
																										1.75078e+06	0		1.72523e+06	0		1.5028e+06	0		603744	0		920196	0		573465	0		88934.9	0		-156110	0
																										1.77704e+06	0		1.75111e+06	0		1.52534e+06	0		612800	0		933999	0		582067	0		90269	0		-158452	0
																										1.8037e+06	0		1.77738e+06	0		1.54822e+06	0		621992	0		948009	0		590798	0		91623	0		-160829	0
																										1.83075e+06	0		1.80404e+06	0		1.57144e+06	0		631322	0		962229	0		599660	0		92997.3	0		-163241	0
																										1.85821e+06	0		1.8311e+06	0		1.59501e+06	0		640792	0		976663	0		608655	0		94392.3	0		-165690	0
																										1.88609e+06	0		1.85857e+06	0		1.61894e+06	0		650404	0		991313	0		617785	0		95808.2	0		-168175	0
																										1.91438e+06	0		1.88644e+06	0		1.64322e+06	0		660160	0		1.00618e+06	0		627052	0		97245.3	0		-170698	0
																										1.94309e+06	0		1.91474e+06	0		1.66787e+06	0		670062	0		1.02128e+06	0		636457	0		98704	0		-173258	0
																										1.97224e+06	0		1.94346e+06	0		1.69289e+06	0		680113	0		1.03659e+06	0		646004	0		100185	0		-175857	0
																										2.00182e+06	0		1.97261e+06	0		1.71828e+06	0		690315	0		1.05214e+06	0		655694	0		101687	0		-178495	0
																										2.03185e+06	0		2.0022e+06	0		1.74406e+06	0		700669	0		1.06793e+06	0		665530	0		103213	0		-181172	0
																										2.06233e+06	0		2.03224e+06	0		1.77022e+06	0		711180	0		1.08394e+06	0		675513	0		104761	0		-183890	0
																										2.09326e+06	0		2.06272e+06	0		1.79677e+06	0		721847	0		1.1002e+06	0		685645	0		106332	0		-186648	0
																										2.12466e+06	0		2.09366e+06	0		1.82372e+06	0		732675	0		1.11671e+06	0		695930	0		107927	0		-189448	0
																										2.15653e+06	0		2.12507e+06	0		1.85108e+06	0		743665	0		1.13346e+06	0		706369	0		109546	0		-192290	0
																										2.18888e+06	0		2.15694e+06	0		1.87884e+06	0		754820	0		1.15046e+06	0		716965	0		111189	0		-195174	0
																										2.22171e+06	0		2.1893e+06	0		1.90703e+06	0		766142	0		1.16772e+06	0		727719	0		112857	0		-198102	0
																										2.25504e+06	0		2.22213e+06	0		1.93563e+06	0		777634	0		1.18523e+06	0		738635	0		114550	0		-201073	0
																										2.28887e+06	0		2.25547e+06	0		1.96467e+06	0		789299	0		1.20301e+06	0		749714	0		116268	0		-204089	0
																										2.3232e+06	0		2.2893e+06	0		1.99414e+06	0		801138	0		1.22105e+06	0		760960	0		118012	0		-207151	0
																										2.35805e+06	0		2.32364e+06	0		2.02405e+06	0		813156	0		1.23937e+06	0		772374	0		119782	0		-210258	0
																										2.39342e+06	0		2.35849e+06	0		2.05441e+06	0		825353	0		1.25796e+06	0		783960	0		121579	0		-213412	0
																										2.42932e+06	0		2.39387e+06	0		2.08522e+06	0		837733	0		1.27683e+06	0		795719	0		123403	0		-216613	0
																										2.46576e+06	0		2.42978e+06	0		2.1165e+06	0		850299	0		1.29598e+06	0		807655	0		125254	0		-219862	0
																										2.50274e+06	0		2.46623e+06	0		2.14825e+06	0		863054	0		1.31542e+06	0		819770	0		127133	0		-223160	0
																										2.54029e+06	0		2.50322e+06	0		2.18047e+06	0		875999	0		1.33515e+06	0		832067	0		129040	0		-226507	0
																										2.57839e+06	0		2.54077e+06	0		2.21318e+06	0		889139	0		1.35518e+06	0		844548	0		130975	0		-229905	0
																										2.61707e+06	0		2.57888e+06	0		2.24638e+06	0		902477	0		1.37551e+06	0		857216	0		132940	0		-233354	0
																										2.65632e+06	0		2.61756e+06	0		2.28008e+06	0		916014	0		1.39614e+06	0		870074	0		134934	0		-236854	0
																										2.69617e+06	0		2.65682e+06	0		2.31428e+06	0		929754	0		1.41708e+06	0		883125	0		136958	0		-240407	0
																										2.73661e+06	0		2.69668e+06	0		2.34899e+06	0		943700	0		1.43834e+06	0		896372	0		139012	0		-244013	0
																										2.77766e+06	0		2.73713e+06	0		2.38423e+06	0		957856	0		1.45992e+06	0		909818	0		141098	0		-247673	0
																										2.81932e+06	0		2.77818e+06	0		2.41999e+06	0		972224	0		1.48181e+06	0		923465	0		143214	0		-251388	0
																										2.86161e+06	0		2.81986e+06	0		2.45629e+06	0		986807	0		1.50404e+06	0		937317	0		145362	0		-255159	0
																										2.90454e+06	0		2.86215e+06	0		2.49313e+06	0		1.00161e+06	0		1.5266e+06	0		951377	0		147543	0		-258986	0
																										2.94811e+06	0		2.90509e+06	0		2.53053e+06	0		1.01663e+06	0		1.5495e+06	0		965647	0		149756	0		-262871	0
																										2.99233e+06	0		2.94866e+06	0		2.56849e+06	0		1.03188e+06	0		1.57274e+06	0		980132	0		152002	0		-266814	0
																										3.03721e+06	0		2.99289e+06	0		2.60701e+06	0		1.04736e+06	0		1.59633e+06	0		994834	0		154282	0		-270816	0
																										3.08277e+06	0		3.03779e+06	0		2.64612e+06	0		1.06307e+06	0		1.62028e+06	0		1.00976e+06	0		156596	0		-274879	0
																										3.12901e+06	0		3.08335e+06	0		2.68581e+06	0		1.07902e+06	0		1.64458e+06	0		1.0249e+06	0		158945	0		-279002	0
																										3.17595e+06	0		3.1296e+06	0		2.7261e+06	0		1.0952e+06	0		1.66925e+06	0		1.04028e+06	0		161330	0		-283187	0
																										3.22359e+06	0		3.17655e+06	0		2.76699e+06	0		1.11163e+06	0		1.69429e+06	0		1.05588e+06	0		163750	0		-287435	0
																										3.27194e+06	0		3.2242e+06	0		2.8085e+06	0		1.12831e+06	0		1.71971e+06	0		1.07172e+06	0		166206	0		-291746	0
																										3.32102e+06	0		3.27256e+06	0		2.85062e+06	0		1.14523e+06	0		1.7455e+06	0		1.08779e+06	0		168699	0		-296122	0
																										3.37083e+06	0		3.32165e+06	0		2.89338e+06	0		1.16241e+06	0		1.77168e+06	0		1.10411e+06	0		171229	0		-300564	0
																										3.4214e+06	0		3.37147e+06	0		2.93678e+06	0		1.17984e+06	0		1.79826e+06	0		1.12067e+06	0		173798	0		-305073	0
																										3.47272e+06	0		3.42204e+06	0		2.98083e+06	0		1.19754e+06	0		1.82523e+06	0		1.13748e+06	0		176405	0		-309649	0
																										3.52481e+06	0		3.47338e+06	0		3.02555e+06	0		1.21551e+06	0		1.85261e+06	0		1.15455e+06	0		179051	0		-314293	0
																										3.57768e+06	0		3.52548e+06	0		3.07093e+06	0		1.23374e+06	0		1.8804e+06	0		1.17186e+06	0		181737	0		-319008	0
																										3.63135e+06	0		3.57836e+06	0		3.11699e+06	0		1.25224e+06	0		1.90861e+06	0		1.18944e+06	0		184463	0		-323793	0
																										3.68582e+06	0		3.63203e+06	0		3.16375e+06	0		1.27103e+06	0		1.93724e+06	0		1.20728e+06	0		187230	0		-328650	0
																										3.7411e+06	0		3.68651e+06	0		3.21121e+06	0		1.29009e+06	0		1.96629e+06	0		1.22539e+06	0		190038	0		-333580	0
																										3.79722e+06	0		3.74181e+06	0		3.25937e+06	0		1.30944e+06	0		1.99579e+06	0		1.24377e+06	0		192889	0		-338583	0
																										3.85418e+06	0		3.79794e+06	0		3.30826e+06	0		1.32909e+06	0		2.02573e+06	0		1.26243e+06	0		195782	0		-343662	0
																										3.91199e+06	0		3.85491e+06	0		3.35789e+06	0		1.34902e+06	0		2.05611e+06	0		1.28137e+06	0		198719	0		-348817	0
																										3.97067e+06	0		3.91273e+06	0		3.40826e+06	0		1.36926e+06	0		2.08695e+06	0		1.30059e+06	0		201699	0		-354049	0
																										4.03023e+06	0		3.97142e+06	0		3.45938e+06	0		1.3898e+06	0		2.11826e+06	0		1.3201e+06	0		204725	0		-359360	0
																										4.09068e+06	0		4.03099e+06	0		3.51127e+06	0		1.41064e+06	0		2.15003e+06	0		1.3399e+06	0		207796	0		-364750	0
																										4.15204e+06	0		4.09146e+06	0		3.56394e+06	0		1.4318e+06	0		2.18228e+06	0		1.36e+06	0		210913	0		-370222	0
																										4.21433e+06	0		4.15283e+06	0		3.6174e+06	0		1.45328e+06	0		2.21502e+06	0		1.3804e+06	0		214076	0		-375775	0
																										4.27754e+06	0		4.21512e+06	0		3.67166e+06	0		1.47508e+06	0		2.24824e+06	0		1.4011e+06	0		217288	0		-381412	0
																										4.3417e+06	0		4.27835e+06	0		3.72674e+06	0		1.49721e+06	0		2.28197e+06	0		1.42212e+06	0		220547	0		-387133	0
																										4.40683e+06	0		4.34252e+06	0		3.78264e+06	0		1.51966e+06	0		2.31619e+06	0		1.44345e+06	0		223855	0		-392940	0
																										4.47293e+06	0		4.40766e+06	0		3.83938e+06	0		1.54246e+06	0		2.35094e+06	0		1.4651e+06	0		227213	0		-398834	0
																										4.54002e+06	0		4.47378e+06	0		3.89697e+06	0		1.5656e+06	0		2.3862e+06	0		1.48708e+06	0		230621	0		-404816	0
																										4.60813e+06	0		4.54088e+06	0		3.95542e+06	0		1.58908e+06	0		2.42199e+06	0		1.50938e+06	0		234080	0		-410889	0
																										4.67725e+06	0		4.609e+06	0		4.01475e+06	0		1.61292e+06	0		2.45832e+06	0		1.53202e+06	0		237592	0		-417052	0
																										4.74741e+06	0		4.67813e+06	0		4.07497e+06	0		1.63711e+06	0		2.4952e+06	0		1.55501e+06	0		241156	0		-423308	0
																										4.81862e+06	0		4.7483e+06	0		4.1361e+06	0		1.66167e+06	0		2.53263e+06	0		1.57833e+06	0		244773	0		-429657	0
																										4.8909e+06	0		4.81953e+06	0		4.19814e+06	0		1.68659e+06	0		2.57062e+06	0		1.60201e+06	0		248444	0		-436102	0
																										4.96426e+06	0		4.89182e+06	0		4.26111e+06	0		1.71189e+06	0		2.60918e+06	0		1.62604e+06	0		252171	0		-442644	0
																										5.03872e+06	0		4.9652e+06	0		4.32503e+06	0		1.73757e+06	0		2.64831e+06	0		1.65043e+06	0		255954	0		-449283	0
																										5.1143e+06	0		5.03968e+06	0		4.3899e+06	0		1.76363e+06	0		2.68804e+06	0		1.67518e+06	0		259793	0		-456023	0
																										5.19102e+06	0		5.11527e+06	0		4.45575e+06	0		1.79009e+06	0		2.72836e+06	0		1.70031e+06	0		263690	0		-462863	0
																										5.26888e+06	0		5.192e+06	0		4.52259e+06	0		1.81694e+06	0		2.76928e+06	0		1.72581e+06	0		267645	0		-469806	0
																										5.34792e+06	0		5.26988e+06	0		4.59043e+06	0		1.84419e+06	0		2.81082e+06	0		1.7517e+06	0		271660	0		-476853	0
																										5.42814e+06	0		5.34893e+06	0		4.65928e+06	0		1.87185e+06	0		2.85299e+06	0		1.77798e+06	0		275735	0		-484006	0
																										5.50956e+06	0		5.42916e+06	0		4.72917e+06	0		1.89993e+06	0		2.89578e+06	0		1.80465e+06	0		279871	0		-491266	0
																										5.5922e+06	0		5.5106e+06	0		4.80011e+06	0		1.92843e+06	0		2.93922e+06	0		1.83172e+06	0		284069	0		-498635	0
																										5.67608e+06	0		5.59326e+06	0		4.87211e+06	0		1.95736e+06	0		2.98331e+06	0		1.85919e+06	0		288330	0		-506114	0
																										5.76123e+06	0		5.67716e+06	0		4.94519e+06	0		1.98672e+06	0		3.02806e+06	0		1.88708e+06	0		292655	0		-513706	0
																										5.84764e+06	0		5.76232e+06	0		5.01937e+06	0		2.01652e+06	0		3.07348e+06	0		1.91539e+06	0		297045	0		-521412	0
																										5.93536e+06	0		5.84875e+06	0		5.09466e+06	0		2.04677e+06	0		3.11958e+06	0		1.94412e+06	0		301500	0		-529233	0
																										6.02439e+06	0		5.93648e+06	0		5.17108e+06	0		2.07747e+06	0		3.16637e+06	0		1.97328e+06	0		306023	0		-537171	0
																										6.11476e+06	0		6.02553e+06	0		5.24865e+06	0		2.10863e+06	0		3.21387e+06	0		2.00288e+06	0		310613	0		-545229	0
																										6.20648e+06	0		6.11591e+06	0		5.32738e+06	0		2.14026e+06	0		3.26208e+06	0		2.03292e+06	0		315272	0		-553407	0
																										6.29957e+06	0		6.20765e+06	0		5.40729e+06	0		2.17236e+06	0		3.31101e+06	0		2.06342e+06	0		320001	0		-561709	0
																										6.39407e+06	0		6.30077e+06	0		5.4884e+06	0		2.20495e+06	0		3.36067e+06	0		2.09437e+06	0		324802	0		-570134	0
																										6.48998e+06	0		6.39528e+06	0		5.57072e+06	0		2.23802e+06	0		3.41108e+06	0		2.12578e+06	0		329674	0		-578686	0
																										6.58733e+06	0		6.49121e+06	0		5.65429e+06	0		2.27159e+06	0		3.46225e+06	0		2.15767e+06	0		334619	0		-587366	0
																										6.68614e+06	0		6.58858e+06	0		5.7391e+06	0		2.30567e+06	0		3.51418e+06	0		2.19003e+06	0		339638	0		-596177	0
																										6.78643e+06	0		6.6874e+06	0		5.82519e+06	0		2.34025e+06	0		3.56689e+06	0		2.22288e+06	0		344732	0		-605120	0
																										6.88823e+06	0		6.78771e+06	0		5.91256e+06	0		2.37536e+06	0		3.6204e+06	0		2.25623e+06	0		349903	0		-614196	0
																										6.99155e+06	0		6.88953e+06	0		6.00125e+06	0		2.41099e+06	0		3.6747e+06	0		2.29007e+06	0		355152	0		-623409	0
																										7.09642e+06	0		6.99287e+06	0		6.09127e+06	0		2.44715e+06	0		3.72982e+06	0		2.32442e+06	0		360479	0		-632760	0
																										7.20287e+06	0		7.09777e+06	0		6.18264e+06	0		2.48386e+06	0		3.78577e+06	0		2.35929e+06	0		365886	0		-642252	0
																										7.31091e+06	0		7.20423e+06	0		6.27538e+06	0		2.52112e+06	0		3.84256e+06	0		2.39468e+06	0		371375	0		-651886	0
																										7.42058e+06	0		7.3123e+06	0		6.36951e+06	0		2.55893e+06	0		3.9002e+06	0		2.4306e+06	0		376945	0		-661664	0
																										7.53188e+06	0		7.42198e+06	0		6.46505e+06	0		2.59732e+06	0		3.9587e+06	0		2.46706e+06	0		382600	0		-671589	0
																										7.64486e+06	0		7.53331e+06	0		6.56203e+06	0		2.63628e+06	0		4.01808e+06	0		2.50406e+06	0		388339	0		-681663	0
																										7.75954e+06	0		7.64631e+06	0		6.66046e+06	0		2.67582e+06	0		4.07835e+06	0		2.54162e+06	0		394164	0		-691888	0
																										7.87593e+06	0		7.761e+06	0		6.76037e+06	0		2.71596e+06	0		4.13953e+06	0		2.57975e+06	0		400076	0		-702266	0
																										7.99407e+06	0		7.87742e+06	0		6.86177e+06	0		2.7567e+06	0		4.20162e+06	0		2.61844e+06	0		406077	0		-712800	0
																										8.11398e+06	0		7.99558e+06	0		6.9647e+06	0		2.79805e+06	0		4.26464e+06	0		2.65772e+06	0		412168	0		-723492	0
																										8.23569e+06	0		8.11552e+06	0		7.06917e+06	0		2.84002e+06	0		4.32861e+06	0		2.69759e+06	0		418351	0		-734344	0
																										8.35922e+06	0		8.23725e+06	0		7.17521e+06	0		2.88262e+06	0		4.39354e+06	0		2.73805e+06	0		424626	0		-745360	0
																										8.48461e+06	0		8.36081e+06	0		7.28283e+06	0		2.92586e+06	0		4.45945e+06	0		2.77912e+06	0		430996	0		-756540	0
																										8.61188e+06	0		8.48622e+06	0		7.39208e+06	0		2.96975e+06	0		4.52634e+06	0		2.82081e+06	0		437461	0		-767888	0
																										8.74106e+06	0		8.61351e+06	0		7.50296e+06	0		3.01429e+06	0		4.59423e+06	0		2.86312e+06	0		444022	0		-779406	0
																										8.87218e+06	0		8.74271e+06	0		7.6155e+06	0		3.05951e+06	0		4.66315e+06	0		2.90607e+06	0		450683	0		-791097	0
																										9.00526e+06	0		8.87386e+06	0		7.72973e+06	0		3.1054e+06	0		4.73309e+06	0		2.94966e+06	0		457443	0		-802964	0
																										9.14034e+06	0		9.00696e+06	0		7.84568e+06	0		3.15198e+06	0		4.80409e+06	0		2.9939e+06	0		464305	0		-815008	0
																										9.27744e+06	0		9.14207e+06	0		7.96337e+06	0		3.19926e+06	0		4.87615e+06	0		3.03881e+06	0		471269	0		-827233	0
																										9.4166e+06	0		9.2792e+06	0		8.08282e+06	0		3.24725e+06	0		4.94929e+06	0		3.08439e+06	0		478338	0		-839642	0
																										9.55785e+06	0		9.41839e+06	0		8.20406e+06	0		3.29596e+06	0		5.02353e+06	0		3.13066e+06	0		485513	0		-852237	0
																										9.70122e+06	0		9.55966e+06	0		8.32712e+06	0		3.3454e+06	0		5.09889e+06	0		3.17762e+06	0		492796	0		-865020	0
																										9.84674e+06	0		9.70306e+06	0		8.45203e+06	0		3.39558e+06	0		5.17537e+06	0		3.22528e+06	0		500188	0		-877995	0
																										9.99444e+06	0		9.8486e+06	0		8.57881e+06	0		3.44651e+06	0		5.253e+06	0		3.27366e+06	0		507691	0		-891165	0
																										1.01444e+07	0		9.99633e+06	0		8.70749e+06	0		3.49821e+06	0		5.33179e+06	0		3.32277e+06	0		515306	0		-904533	0
																										1.02965e+07	0		1.01463e+07	0		8.8381e+06	0		3.55068e+06	0		5.41177e+06	0		3.37261e+06	0		523036	0		-918101	0
																										1.0451e+07	0		1.02985e+07	0		8.97067e+06	0		3.60394e+06	0		5.49295e+06	0		3.4232e+06	0		530881	0		-931872	0
																										1.06077e+07	0		1.04529e+07	0		9.10523e+06	0		3.658e+06	0		5.57534e+06	0		3.47455e+06	0		538845	0		-945850	0
																										1.07669e+07	0		1.06097e+07	0		9.24181e+06	0		3.71287e+06	0		5.65897e+06	0		3.52666e+06	0		546927	0		-960038	0
																										1.09284e+07	0		1.07689e+07	0		9.38044e+06	0		3.76856e+06	0		5.74386e+06	0		3.57956e+06	0		555131	0		-974439	0
																										1.10923e+07	0		1.09304e+07	0		9.52115e+06	0		3.82509e+06	0		5.83001e+06	0		3.63326e+06	0		563458	0		-989055	0
																										1.12587e+07	0		1.10944e+07	0		9.66396e+06	0		3.88247e+06	0		5.91746e+06	0		3.68776e+06	0		571910	0		-1.00389e+06	0
																										1.14275e+07	0		1.12608e+07	0		9.80892e+06	0		3.94071e+06	0		6.00623e+06	0		3.74307e+06	0		580489	0		-1.01895e+06	0
																										1.1599e+07	0		1.14297e+07	0		9.95606e+06	0		3.99982e+06	0		6.09632e+06	0		3.79922e+06	0		589196	0		-1.03423e+06	0
																										1.17729e+07	0		1.16012e+07	0		1.01054e+07	0		4.05981e+06	0		6.18777e+06	0		3.85621e+06	0		598034	0		-1.04975e+06	0
																										1.19495e+07	0		1.17752e+07	0		1.0257e+07	0		4.12071e+06	0		6.28058e+06	0		3.91405e+06	0		607004	0		-1.06549e+06	0
																										1.21288e+07	0		1.19518e+07	0		1.04108e+07	0		4.18252e+06	0		6.37479e+06	0		3.97276e+06	0		616109	0		-1.08148e+06	0
																										1.23107e+07	0		1.21311e+07	0		1.0567e+07	0		4.24526e+06	0		6.47041e+06	0		4.03235e+06	0		625351	0		-1.0977e+06	0
																										1.24954e+07	0		1.2313e+07	0		1.07255e+07	0		4.30894e+06	0		6.56747e+06	0		4.09284e+06	0		634731	0		-1.11416e+06	0
																										1.26828e+07	0		1.24977e+07	0		1.08864e+07	0		4.37357e+06	0		6.66598e+06	0		4.15423e+06	0		644252	0		-1.13088e+06	0
																										1.2873e+07	0		1.26852e+07	0		1.10497e+07	0		4.43918e+06	0		6.76597e+06	0		4.21654e+06	0		653916	0		-1.14784e+06	0
																										1.30661e+07	0		1.28755e+07	0		1.12154e+07	0		4.50576e+06	0		6.86746e+06	0		4.27979e+06	0		663725	0		-1.16506e+06	0
																										1.32621e+07	0		1.30686e+07	0		1.13837e+07	0		4.57335e+06	0		6.97047e+06	0		4.34399e+06	0		673681	0		-1.18253e+06	0
																										1.34611e+07	0		1.32646e+07	0		1.15544e+07	0		4.64195e+06	0		7.07503e+06	0		4.40915e+06	0		683786	0		-1.20027e+06	0
																										1.3663e+07	0		1.34636e+07	0		1.17277e+07	0		4.71158e+06	0		7.18115e+06	0		4.47529e+06	0		694043	0		-1.21827e+06	0
																										1.38679e+07	0		1.36656e+07	0		1.19036e+07	0		4.78225e+06	0		7.28887e+06	0		4.54242e+06	0		704453	0		-1.23655e+06	0
																										1.40759e+07	0		1.38705e+07	0		1.20822e+07	0		4.85399e+06	0		7.3982e+06	0		4.61055e+06	0		715020	0		-1.2551e+06	0
																										1.42871e+07	0		1.40786e+07	0		1.22634e+07	0		4.9268e+06	0		7.50918e+06	0		4.67971e+06	0		725745	0		-1.27392e+06	0
																										1.45014e+07	0		1.42898e+07	0		1.24474e+07	0		5.0007e+06	0		7.62182e+06	0		4.74991e+06	0		736632	0		-1.29303e+06	0
																										1.47189e+07	0		1.45041e+07	0		1.26341e+07	0		5.07571e+06	0		7.73614e+06	0		4.82115e+06	0		747681	0		-1.31243e+06	0
																										1.49397e+07	0		1.47217e+07	0		1.28236e+07	0		5.15185e+06	0		7.85218e+06	0		4.89347e+06	0		758896	0		-1.33211e+06	0
																										1.51638e+07	0		1.49425e+07	0		1.3016e+07	0		5.22912e+06	0		7.96997e+06	0		4.96687e+06	0		770280	0		-1.3521e+06	0
																										1.53912e+07	0		1.51667e+07	0		1.32112e+07	0		5.30756e+06	0		8.08952e+06	0		5.04138e+06	0		781834	0		-1.37238e+06	0
																										1.56221e+07	0		1.53942e+07	0		1.34094e+07	0		5.38717e+06	0		8.21086e+06	0		5.117e+06	0		793561	0		-1.39296e+06	0
																										1.58564e+07	0		1.56251e+07	0		1.36105e+07	0		5.46798e+06	0		8.33402e+06	0		5.19375e+06	0		805465	0		-1.41386e+06	0
																										1.60943e+07	0		1.58594e+07	0		1.38147e+07	0		5.55e+06	0		8.45903e+06	0		5.27166e+06	0		817547	0		-1.43507e+06	0
																										1.63357e+07	0		1.60973e+07	0		1.40219e+07	0		5.63325e+06	0		8.58592e+06	0		5.35073e+06	0		829810	0		-1.45659e+06	0
																										1.65807e+07	0		1.63388e+07	0		1.42322e+07	0		5.71775e+06	0		8.71471e+06	0		5.431e+06	0		842257	0		-1.47844e+06	0
																										1.68295e+07	0		1.65839e+07	0		1.44457e+07	0		5.80352e+06	0		8.84543e+06	0		5.51246e+06	0		854891	0		-1.50062e+06	0
																										1.70819e+07	0		1.68326e+07	0		1.46624e+07	0		5.89057e+06	0		8.97811e+06	0		5.59515e+06	0		867714	0		-1.52313e+06	0
																										1.73381e+07	0		1.70851e+07	0		1.48823e+07	0		5.97893e+06	0		9.11278e+06	0		5.67907e+06	0		880730	0		-1.54597e+06	0
																										1.75982e+07	0		1.73414e+07	0		1.51055e+07	0		6.06861e+06	0		9.24947e+06	0		5.76426e+06	0		893941	0		-1.56916e+06	0
																										1.78622e+07	0		1.76015e+07	0		1.53321e+07	0		6.15964e+06	0		9.38821e+06	0		5.85072e+06	0		907350	0		-1.5927e+06	0
																										1.81301e+07	0		1.78655e+07	0		1.55621e+07	0		6.25204e+06	0		9.52904e+06	0		5.93849e+06	0		920960	0		-1.61659e+06	0
																										1.84021e+07	0		1.81335e+07	0		1.57955e+07	0		6.34582e+06	0		9.67197e+06	0		6.02756e+06	0		934775	0		-1.64084e+06	0
																										1.86781e+07	0		1.84055e+07	0		1.60325e+07	0		6.441e+06	0		9.81705e+06	0		6.11798e+06	0		948797	0		-1.66545e+06	0
																										1.89583e+07	0		1.86816e+07	0		1.6273e+07	0		6.53762e+06	0		9.96431e+06	0		6.20975e+06	0		963028	0		-1.69043e+06	0
																										1.92426e+07	0		1.89618e+07	0		1.65171e+07	0		6.63568e+06	0		1.01138e+07	0		6.30289e+06	0		977474	0		-1.71579e+06	0
																										1.95313e+07	0		1.92463e+07	0		1.67648e+07	0		6.73522e+06	0		1.02655e+07	0		6.39744e+06	0		992136	0		-1.74153e+06	0
																										1.98242e+07	0		1.9535e+07	0		1.70163e+07	0		6.83625e+06	0		1.04195e+07	0		6.4934e+06	0		1.00702e+06	0		-1.76765e+06	0
																										2.01216e+07	0		1.9828e+07	0		1.72715e+07	0		6.93879e+06	0		1.05758e+07	0		6.5908e+06	0		1.02212e+06	0		-1.79416e+06	0
																										2.04234e+07	0		2.01254e+07	0		1.75306e+07	0		7.04287e+06	0		1.07344e+07	0		6.68966e+06	0		1.03746e+06	0		-1.82108e+06	0
																										2.07298e+07	0		2.04273e+07	0		1.77936e+07	0		7.14851e+06	0		1.08954e+07	0		6.79e+06	0		1.05302e+06	0		-1.84839e+06	0
																										2.10407e+07	0		2.07337e+07	0		1.80605e+07	0		7.25574e+06	0		1.10588e+07	0		6.89185e+06	0		1.06881e+06	0		-1.87612e+06	0
																										2.13563e+07	0		2.10447e+07	0		1.83314e+07	0		7.36458e+06	0		1.12247e+07	0		6.99523e+06	0		1.08484e+06	0		-1.90426e+06	0
																										2.16767e+07	0		2.13604e+07	0		1.86063e+07	0		7.47505e+06	0		1.13931e+07	0		7.10016e+06	0		1.10112e+06	0		-1.93282e+06	0
																										2.20018e+07	0		2.16808e+07	0		1.88854e+07	0		7.58717e+06	0		1.1564e+07	0		7.20666e+06	0		1.11763e+06	0		-1.96182e+06	0
																										2.23319e+07	0		2.2006e+07	0		1.91687e+07	0		7.70098e+06	0		1.17374e+07	0		7.31476e+06	0		1.1344e+06	0		-1.99124e+06	0
																										2.26668e+07	0		2.23361e+07	0		1.94563e+07	0		7.81649e+06	0		1.19135e+07	0		7.42448e+06	0		1.15141e+06	0		-2.02111e+06	0
																										2.30068e+07	0		2.26711e+07	0		1.97481e+07	0		7.93374e+06	0		1.20922e+07	0		7.53585e+06	0		1.16869e+06	0		-2.05143e+06	0
																										2.33519e+07	0		2.30112e+07	0		2.00443e+07	0		8.05275e+06	0		1.22736e+07	0		7.64889e+06	0		1.18622e+06	0		-2.0822e+06	0
																										2.37022e+07	0		2.33564e+07	0		2.0345e+07	0		8.17354e+06	0		1.24577e+07	0		7.76362e+06	0		1.20401e+06	0		-2.11343e+06	0
																										2.40577e+07	0		2.37067e+07	0		2.06502e+07	0		8.29614e+06	0		1.26446e+07	0		7.88008e+06	0		1.22207e+06	0		-2.14514e+06	0
																										2.44186e+07	0		2.40623e+07	0		2.09599e+07	0		8.42058e+06	0		1.28342e+07	0		7.99828e+06	0		1.2404e+06	0		-2.17731e+06	0
																										2.47849e+07	0		2.44232e+07	0		2.12743e+07	0		8.54689e+06	0		1.30267e+07	0		8.11825e+06	0		1.25901e+06	0		-2.20997e+06	0
																										2.51567e+07	0		2.47896e+07	0		2.15934e+07	0		8.6751e+06	0		1.32221e+07	0		8.24003e+06	0		1.27789e+06	0		-2.24312e+06	0
																										2.5534e+07	0		2.51614e+07	0		2.19173e+07	0		8.80522e+06	0		1.34205e+07	0		8.36363e+06	0		1.29706e+06	0		-2.27677e+06	0
																										2.5917e+07	0		2.55389e+07	0		2.22461e+07	0		8.9373e+06	0		1.36218e+07	0		8.48908e+06	0		1.31652e+06	0		-2.31092e+06	0
																										2.63058e+07	0		2.59219e+07	0		2.25798e+07	0		9.07136e+06	0		1.38261e+07	0		8.61642e+06	0		1.33626e+06	0		-2.34558e+06	0
																										2.67004e+07	0		2.63108e+07	0		2.29185e+07	0		9.20743e+06	0		1.40335e+07	0		8.74566e+06	0		1.35631e+06	0		-2.38077e+06	0
																										2.71009e+07	0		2.67054e+07	0		2.32623e+07	0		9.34554e+06	0		1.4244e+07	0		8.87685e+06	0		1.37665e+06	0		-2.41648e+06	0
																										2.75074e+07	0		2.7106e+07	0		2.36112e+07	0		9.48573e+06	0		1.44577e+07	0		9.01e+06	0		1.3973e+06	0		-2.45273e+06	0
																										2.792e+07	0		2.75126e+07	0		2.39654e+07	0		9.62801e+06	0		1.46745e+07	0		9.14515e+06	0		1.41826e+06	0		-2.48952e+06	0
																										2.83388e+07	0		2.79253e+07	0		2.43248e+07	0		9.77243e+06	0		1.48947e+07	0		9.28233e+06	0		1.43954e+06	0		-2.52686e+06	0
																										2.87639e+07	0		2.83442e+07	0		2.46897e+07	0		9.91902e+06	0		1.51181e+07	0		9.42156e+06	0		1.46113e+06	0		-2.56476e+06	0
																										2.91953e+07	0		2.87693e+07	0		2.50601e+07	0		1.00678e+07	0		1.53448e+07	0		9.56289e+06	0		1.48305e+06	0		-2.60323e+06	0
																										2.96333e+07	0		2.92009e+07	0		2.5436e+07	0		1.02188e+07	0		1.5575e+07	0		9.70633e+06	0		1.50529e+06	0		-2.64228e+06	0
																										3.00778e+07	0		2.96389e+07	0		2.58175e+07	0		1.03721e+07	0		1.58086e+07	0		9.85193e+06	0		1.52787e+06	0		-2.68192e+06	0
																										3.05289e+07	0		3.00835e+07	0		2.62048e+07	0		1.05277e+07	0		1.60458e+07	0		9.9997e+06	0		1.55079e+06	0		-2.72215e+06	0
																										3.09869e+07	0		3.05347e+07	0		2.65978e+07	0		1.06856e+07	0		1.62865e+07	0		1.01497e+07	0		1.57405e+06	0		-2.76298e+06	0
																										3.14517e+07	0		3.09927e+07	0		2.69968e+07	0		1.08459e+07	0		1.65308e+07	0		1.03019e+07	0		1.59766e+06	0		-2.80442e+06	0
																										3.19234e+07	0		3.14576e+07	0		2.74017e+07	0		1.10086e+07	0		1.67787e+07	0		1.04565e+07	0		1.62163e+06	0		-2.84649e+06	0
																										3.24023e+07	0		3.19295e+07	0		2.78128e+07	0		1.11737e+07	0		1.70304e+07	0		1.06133e+07	0		1.64595e+06	0		-2.88919e+06	0
																										3.28883e+07	0		3.24084e+07	0		2.823e+07	0		1.13413e+07	0		1.72858e+07	0		1.07725e+07	0		1.67064e+06	0		-2.93252e+06	0
																										3.33817e+07	0		3.28946e+07	0		2.86534e+07	0		1.15114e+07	0		1.75451e+07	0		1.09341e+07	0		1.6957e+06	0		-2.97651e+06	0
																										3.38824e+07	0		3.3388e+07	0		2.90832e+07	0		1.16841e+07	0		1.78083e+07	0		1.10981e+07	0		1.72113e+06	0		-3.02116e+06	0
																										3.43906e+07	0		3.38888e+07	0		2.95195e+07	0		1.18594e+07	0		1.80754e+07	0		1.12646e+07	0		1.74695e+06	0		-3.06648e+06	0
																										3.49065e+07	0		3.43971e+07	0		2.99623e+07	0		1.20372e+07	0		1.83466e+07	0		1.14336e+07	0		1.77316e+06	0		-3.11247e+06	0
																										3.54301e+07	0		3.49131e+07	0		3.04117e+07	0		1.22178e+07	0		1.86218e+07	0		1.16051e+07	0		1.79975e+06	0		-3.15916e+06	0
																										3.59615e+07	0		3.54368e+07	0		3.08679e+07	0		1.24011e+07	0		1.89011e+07	0		1.17791e+07	0		1.82675e+06	0		-3.20655e+06	0
																										3.65009e+07	0		3.59683e+07	0		3.13309e+07	0		1.25871e+07	0		1.91846e+07	0		1.19558e+07	0		1.85415e+06	0		-3.25465e+06	0
																										3.70485e+07	0		3.65079e+07	0		3.18008e+07	0		1.27759e+07	0		1.94724e+07	0		1.21352e+07	0		1.88196e+06	0		-3.30347e+06	0
																										3.76042e+07	0		3.70555e+07	0		3.22779e+07	0		1.29675e+07	0		1.97645e+07	0		1.23172e+07	0		1.91019e+06	0		-3.35302e+06	0
																										3.81683e+07	0		3.76113e+07	0		3.2762e+07	0		1.3162e+07	0		2.00609e+07	0		1.2502e+07	0		1.93885e+06	0		-3.40331e+06	0
																										3.87408e+07	0		3.81755e+07	0		3.32535e+07	0		1.33595e+07	0		2.03618e+07	0		1.26895e+07	0		1.96793e+06	0		-3.45436e+06	0
																										3.93219e+07	0		3.87481e+07	0		3.37523e+07	0		1.35599e+07	0		2.06673e+07	0		1.28798e+07	0		1.99745e+06	0		-3.50618e+06	0
																										3.99117e+07	0		3.93293e+07	0		3.42585e+07	0		1.37633e+07	0		2.09773e+07	0		1.3073e+07	0		2.02741e+06	0		-3.55877e+06	0
																										4.05104e+07	0		3.99193e+07	0		3.47724e+07	0		1.39697e+07	0		2.12919e+07	0		1.32691e+07	0		2.05782e+06	0		-3.61215e+06	0
																										4.1118e+07	0		4.05181e+07	0		3.5294e+07	0		1.41793e+07	0		2.16113e+07	0		1.34682e+07	0		2.08869e+06	0		-3.66634e+06	0
																										4.17348e+07	0		4.11258e+07	0		3.58234e+07	0		1.4392e+07	0		2.19355e+07	0		1.36702e+07	0		2.12002e+06	0		-3.72133e+06	0
																										4.23608e+07	0		4.17427e+07	0		3.63608e+07	0		1.46078e+07	0		2.22645e+07	0		1.38752e+07	0		2.15182e+06	0		-3.77715e+06	0
																										4.29963e+07	0		4.23689e+07	0		3.69062e+07	0		1.4827e+07	0		2.25985e+07	0		1.40834e+07	0		2.18409e+06	0		-3.83381e+06	0
																										4.36412e+07	0		4.30044e+07	0		3.74598e+07	0		1.50494e+07	0		2.29375e+07	0		1.42946e+07	0		2.21686e+06	0		-3.89132e+06	0
																										4.42958e+07	0		4.36495e+07	0		3.80217e+07	0		1.52751e+07	0		2.32815e+07	0		1.4509e+07	0		2.25011e+06	0		-3.94969e+06	0
																										4.49603e+07	0		4.43042e+07	0		3.8592e+07	0		1.55042e+07	0		2.36308e+07	0		1.47267e+07	0		2.28386e+06	0		-4.00893e+06	0
																										4.56347e+07	0		4.49688e+07	0		3.91709e+07	0		1.57368e+07	0		2.39852e+07	0		1.49476e+07	0		2.31812e+06	0		-4.06906e+06	0
																										4.63192e+07	0		4.56433e+07	0		3.97584e+07	0		1.59728e+07	0		2.4345e+07	0		1.51718e+07	0		2.35289e+06	0		-4.1301e+06	0
																										4.7014e+07	0		4.63279e+07	0		4.03548e+07	0		1.62124e+07	0		2.47102e+07	0		1.53993e+07	0		2.38818e+06	0		-4.19205e+06	0
																										4.77192e+07	0		4.70229e+07	0		4.09601e+07	0		1.64556e+07	0		2.50808e+07	0		1.56303e+07	0		2.42401e+06	0		-4.25493e+06	0
																										4.8435e+07	0		4.77282e+07	0		4.15745e+07	0		1.67025e+07	0		2.5457e+07	0		1.58648e+07	0		2.46037e+06	0		-4.31876e+06	0
																										4.91615e+07	0		4.84441e+07	0		4.21982e+07	0		1.6953e+07	0		2.58389e+07	0		1.61028e+07	0		2.49727e+06	0		-4.38354e+06	0
																										4.98989e+07	0		4.91708e+07	0		4.28311e+07	0		1.72073e+07	0		2.62265e+07	0		1.63443e+07	0		2.53473e+06	0		-4.44929e+06	0
																										5.06474e+07	0		4.99084e+07	0		4.34736e+07	0		1.74654e+07	0		2.66199e+07	0		1.65895e+07	0		2.57275e+06	0		-4.51603e+06	0
																										5.14071e+07	0		5.0657e+07	0		4.41257e+07	0		1.77274e+07	0		2.70192e+07	0		1.68383e+07	0		2.61134e+06	0		-4.58377e+06	0
																										5.21782e+07	0		5.14168e+07	0		4.47876e+07	0		1.79933e+07	0		2.74245e+07	0		1.70909e+07	0		2.65051e+06	0		-4.65253e+06	0
																										5.29609e+07	0		5.21881e+07	0		4.54594e+07	0		1.82632e+07	0		2.78358e+07	0		1.73473e+07	0		2.69027e+06	0		-4.72232e+06	0
																										5.37553e+07	0		5.29709e+07	0		4.61413e+07	0		1.85371e+07	0		2.82534e+07	0		1.76075e+07	0		2.73063e+06	0		-4.79315e+06	0
																										5.45616e+07	0		5.37655e+07	0		4.68334e+07	0		1.88152e+07	0		2.86772e+07	0		1.78716e+07	0		2.77158e+06	0		-4.86505e+06	0
																										5.538e+07	0		5.4572e+07	0		4.75359e+07	0		1.90974e+07	0		2.91073e+07	0		1.81396e+07	0		2.81316e+06	0		-4.93802e+06	0
																										5.62107e+07	0		5.53905e+07	0		4.82489e+07	0		1.93839e+07	0		2.95439e+07	0		1.84117e+07	0		2.85536e+06	0		-5.01209e+06	0
																										5.70539e+07	0		5.62214e+07	0		4.89727e+07	0		1.96746e+07	0		2.99871e+07	0		1.86879e+07	0		2.89819e+06	0		-5.08728e+06	0
																										5.79097e+07	0		5.70647e+07	0		4.97073e+07	0		1.99698e+07	0		3.04369e+07	0		1.89682e+07	0		2.94166e+06	0		-5.16358e+06	0
																										5.87784e+07	0		5.79207e+07	0		5.04529e+07	0		2.02693e+07	0		3.08934e+07	0		1.92528e+07	0		2.98578e+06	0		-5.24104e+06	0
																										5.966e+07	0		5.87895e+07	0		5.12097e+07	0		2.05733e+07	0		3.13569e+07	0		1.95416e+07	0		3.03057e+06	0		-5.31965e+06	0
																										6.05549e+07	0		5.96713e+07	0		5.19778e+07	0		2.08819e+07	0		3.18272e+07	0		1.98347e+07	0		3.07603e+06	0		-5.39945e+06	0
																										6.14633e+07	0		6.05664e+07	0		5.27575e+07	0		2.11952e+07	0		3.23046e+07	0		2.01322e+07	0		3.12217e+06	0		-5.48044e+06	0
																										6.23852e+07	0		6.14749e+07	0		5.35488e+07	0		2.15131e+07	0		3.27892e+07	0		2.04342e+07	0		3.169e+06	0		-5.56265e+06	0
																										6.3321e+07	0		6.2397e+07	0		5.43521e+07	0		2.18358e+07	0		3.3281e+07	0		2.07407e+07	0		3.21654e+06	0		-5.64609e+06	0
																										6.42708e+07	0		6.3333e+07	0		5.51674e+07	0		2.21633e+07	0		3.37802e+07	0		2.10518e+07	0		3.26478e+06	0		-5.73078e+06	0
																										6.52349e+07	0		6.4283e+07	0		5.59949e+07	0		2.24958e+07	0		3.42869e+07	0		2.13676e+07	0		3.31376e+06	0		-5.81674e+06	0
																										6.62134e+07	0		6.52472e+07	0		5.68348e+07	0		2.28332e+07	0		3.48012e+07	0		2.16881e+07	0		3.36346e+06	0		-5.90399e+06	0
																										6.72066e+07	0		6.62259e+07	0		5.76873e+07	0		2.31757e+07	0		3.53233e+07	0		2.20134e+07	0		3.41392e+06	0		-5.99255e+06	0
																										6.82147e+07	0		6.72193e+07	0		5.85526e+07	0		2.35233e+07	0		3.58531e+07	0		2.23436e+07	0		3.46512e+06	0		-6.08244e+06	0
																										6.92379e+07	0		6.82276e+07	0		5.94309e+07	0		2.38762e+07	0		3.63909e+07	0		2.26788e+07	0		3.5171e+06	0		-6.17368e+06	0
																										7.02765e+07	0		6.9251e+07	0		6.03224e+07	0		2.42343e+07	0		3.69368e+07	0		2.3019e+07	0		3.56986e+06	0		-6.26628e+06	0
																										7.13306e+07	0		7.02898e+07	0		6.12272e+07	0		2.45979e+07	0		3.74908e+07	0		2.33642e+07	0		3.62341e+06	0		-6.36027e+06	0
																										7.24006e+07	0		7.13441e+07	0		6.21456e+07	0		2.49668e+07	0		3.80532e+07	0		2.37147e+07	0		3.67776e+06	0		-6.45568e+06	0
																										7.34866e+07	0		7.24143e+07	0		6.30778e+07	0		2.53413e+07	0		3.8624e+07	0		2.40704e+07	0		3.73292e+06	0		-6.55251e+06	0
																										7.45889e+07	0		7.35005e+07	0		6.4024e+07	0		2.57214e+07	0		3.92033e+07	0		2.44315e+07	0		3.78892e+06	0		-6.6508e+06	0
																										7.57077e+07	0		7.4603e+07	0		6.49843e+07	0		2.61073e+07	0		3.97914e+07	0		2.47979e+07	0		3.84575e+06	0		-6.75056e+06	0
																										7.68433e+07	0		7.57221e+07	0		6.59591e+07	0		2.64989e+07	0		4.03883e+07	0		2.51699e+07	0		3.90344e+06	0		-6.85182e+06	0
																										7.7996e+07	0		7.68579e+07	0		6.69485e+07	0		2.68964e+07	0		4.09941e+07	0		2.55475e+07	0		3.96199e+06	0		-6.9546e+06	0
																										7.91659e+07	0		7.80108e+07	0		6.79527e+07	0		2.72998e+07	0		4.1609e+07	0		2.59307e+07	0		4.02142e+06	0		-7.05892e+06	0
																										8.03534e+07	0		7.91809e+07	0		6.8972e+07	0		2.77093e+07	0		4.22331e+07	0		2.63196e+07	0		4.08174e+06	0		-7.1648e+06	0
																										8.15587e+07	0		8.03686e+07	0		7.00066e+07	0		2.81249e+07	0		4.28666e+07	0		2.67144e+07	0		4.14296e+06	0		-7.27227e+06	0
																										8.27821e+07	0		8.15742e+07	0		7.10567e+07	0		2.85468e+07	0		4.35096e+07	0		2.71151e+07	0		4.20511e+06	0		-7.38136e+06	0
																										8.40238e+07	0		8.27978e+07	0		7.21225e+07	0		2.8975e+07	0		4.41623e+07	0		2.75219e+07	0		4.26819e+06	0		-7.49208e+06	0
																										8.52842e+07	0		8.40397e+07	0		7.32044e+07	0		2.94096e+07	0		4.48247e+07	0		2.79347e+07	0		4.33221e+06	0		-7.60446e+06	0
																										8.65635e+07	0		8.53003e+07	0		7.43024e+07	0		2.98508e+07	0		4.54971e+07	0		2.83537e+07	0		4.39719e+06	0		-7.71853e+06	0
																										8.78619e+07	0		8.65798e+07	0		7.5417e+07	0		3.02986e+07	0		4.61795e+07	0		2.8779e+07	0		4.46315e+06	0		-7.83431e+06	0
																										8.91798e+07	0		8.78785e+07	0		7.65482e+07	0		3.0753e+07	0		4.68722e+07	0		2.92107e+07	0		4.5301e+06	0		-7.95182e+06	0
																										9.05175e+07	0		8.91967e+07	0		7.76964e+07	0		3.12143e+07	0		4.75753e+07	0		2.96489e+07	0		4.59805e+06	0		-8.0711e+06	0
																										9.18753e+07	0		9.05347e+07	0		7.88619e+07	0		3.16825e+07	0		4.82889e+07	0		3.00936e+07	0		4.66702e+06	0		-8.19216e+06	0
																										9.32534e+07	0		9.18927e+07	0		8.00448e+07	0		3.21578e+07	0		4.90133e+07	0		3.0545e+07	0		4.73702e+06	0		-8.31505e+06	0
																										9.46522e+07	0		9.32711e+07	0		8.12455e+07	0		3.26401e+07	0		4.97485e+07	0		3.10032e+07	0		4.80808e+06	0		-8.43977e+06	0
																										9.6072e+07	0		9.46701e+07	0		8.24642e+07	0		3.31297e+07	0		5.04947e+07	0		3.14682e+07	0		4.8802e+06	0		-8.56637e+06	0
																										9.75131e+07	0		9.60902e+07	0		8.37011e+07	0		3.36267e+07	0		5.12521e+07	0		3.19403e+07	0		4.9534e+06	0		-8.69486e+06	0
																										9.89758e+07	0		9.75316e+07	0		8.49567e+07	0		3.41311e+07	0		5.20209e+07	0		3.24194e+07	0		5.02771e+06	0		-8.82529e+06	0
																										1.0046e+08	0		9.89945e+07	0		8.6231e+07	0		3.46431e+07	0		5.28012e+07	0		3.29057e+07	0		5.10312e+06	0		-8.95767e+06	0
																										1.01967e+08	0		1.00479e+08	0		8.75245e+07	0		3.51627e+07	0		5.35932e+07	0		3.33992e+07	0		5.17967e+06	0		-9.09203e+06	0
																										1.03497e+08	0		1.01987e+08	0		8.88373e+07	0		3.56901e+07	0		5.43971e+07	0		3.39002e+07	0		5.25736e+06	0		-9.22841e+06	0
																										1.05049e+08	0		1.03516e+08	0		9.01699e+07	0		3.62255e+07	0		5.52131e+07	0		3.44087e+07	0		5.33622e+06	0		-9.36684e+06	0
																										1.06625e+08	0		1.05069e+08	0		9.15224e+07	0		3.67689e+07	0		5.60413e+07	0		3.49249e+07	0		5.41627e+06	0		-9.50734e+06	0
																										1.08224e+08	0		1.06645e+08	0		9.28953e+07	0		3.73204e+07	0		5.68819e+07	0		3.54487e+07	0		5.49751e+06	0		-9.64995e+06	0
																										1.09848e+08	0		1.08245e+08	0		9.42887e+07	0		3.78802e+07	0		5.77351e+07	0		3.59805e+07	0		5.57997e+06	0		-9.7947e+06	0
																										1.11495e+08	0		1.09869e+08	0		9.5703e+07	0		3.84484e+07	0		5.86012e+07	0		3.65202e+07	0		5.66367e+06	0		-9.94162e+06	0
																										1.13168e+08	0		1.11517e+08	0		9.71386e+07	0		3.90252e+07	0		5.94802e+07	0		3.7068e+07	0		5.74863e+06	0		-1.00907e+07	0
																										1.14865e+08	0		1.13189e+08	0		9.85957e+07	0		3.96105e+07	0		6.03724e+07	0		3.7624e+07	0		5.83486e+06	0		-1.02421e+07	0
																										1.16588e+08	0		1.14887e+08	0		1.00075e+08	0		4.02047e+07	0		6.1278e+07	0		3.81884e+07	0		5.92238e+06	0		-1.03957e+07	0
																										1.18337e+08	0		1.1661e+08	0		1.01576e+08	0		4.08078e+07	0		6.21971e+07	0		3.87612e+07	0		6.01122e+06	0		-1.05517e+07	0
																										1.20112e+08	0		1.1836e+08	0		1.03099e+08	0		4.14199e+07	0		6.31301e+07	0		3.93426e+07	0		6.10138e+06	0		-1.07099e+07	0
																										1.21914e+08	0		1.20135e+08	0		1.04646e+08	0		4.20412e+07	0		6.4077e+07	0		3.99327e+07	0		6.1929e+06	0		-1.08706e+07	0
																										1.23743e+08	0		1.21937e+08	0		1.06216e+08	0		4.26718e+07	0		6.50382e+07	0		4.05317e+07	0		6.2858e+06	0		-1.10337e+07	0
																										1.25599e+08	0		1.23766e+08	0		1.07809e+08	0		4.33119e+07	0		6.60138e+07	0		4.11397e+07	0		6.38009e+06	0		-1.11992e+07	0
																										1.27483e+08	0		1.25623e+08	0		1.09426e+08	0		4.39615e+07	0		6.7004e+07	0		4.17568e+07	0		6.47579e+06	0		-1.13671e+07	0
																										1.29395e+08	0		1.27507e+08	0		1.11067e+08	0		4.4621e+07	0		6.8009e+07	0		4.23832e+07	0		6.57292e+06	0		-1.15377e+07	0
																										1.31336e+08	0		1.2942e+08	0		1.12733e+08	0		4.52903e+07	0		6.90292e+07	0		4.30189e+07	0		6.67152e+06	0		-1.17107e+07	0
																										1.33306e+08	0		1.31361e+08	0		1.14424e+08	0		4.59696e+07	0		7.00646e+07	0		4.36642e+07	0		6.77159e+06	0		-1.18864e+07	0
																										1.35306e+08	0		1.33331e+08	0		1.16141e+08	0		4.66592e+07	0		7.11156e+07	0		4.43191e+07	0		6.87316e+06	0		-1.20647e+07	0
																										1.37335e+08	0		1.35331e+08	0		1.17883e+08	0		4.73591e+07	0		7.21823e+07	0		4.49839e+07	0		6.97626e+06	0		-1.22456e+07	0
																										1.39395e+08	0		1.37361e+08	0		1.19651e+08	0		4.80695e+07	0		7.3265e+07	0		4.56587e+07	0		7.08091e+06	0		-1.24293e+07	0
																										1.41486e+08	0		1.39422e+08	0		1.21446e+08	0		4.87905e+07	0		7.4364e+07	0		4.63436e+07	0		7.18712e+06	0		-1.26158e+07	0
																										1.43608e+08	0		1.41513e+08	0		1.23267e+08	0		4.95224e+07	0		7.54795e+07	0		4.70387e+07	0		7.29493e+06	0		-1.2805e+07	0
																										1.45763e+08	0		1.43636e+08	0		1.25116e+08	0		5.02652e+07	0		7.66117e+07	0		4.77443e+07	0		7.40435e+06	0		-1.29971e+07	0
																										1.47949e+08	0		1.4579e+08	0		1.26993e+08	0		5.10192e+07	0		7.77609e+07	0		4.84605e+07	0		7.51541e+06	0		-1.3192e+07	0
																										1.50168e+08	0		1.47977e+08	0		1.28898e+08	0		5.17845e+07	0		7.89273e+07	0		4.91874e+07	0		7.62815e+06	0		-1.33899e+07	0
																										1.52421e+08	0		1.50197e+08	0		1.30832e+08	0		5.25612e+07	0		8.01112e+07	0		4.99252e+07	0		7.74257e+06	0		-1.35908e+07	0
																										1.54707e+08	0		1.5245e+08	0		1.32794e+08	0		5.33496e+07	0		8.13128e+07	0		5.06741e+07	0		7.85871e+06	0		-1.37946e+07	0
																										1.57028e+08	0		1.54736e+08	0		1.34786e+08	0		5.41499e+07	0		8.25325e+07	0		5.14342e+07	0		7.97659e+06	0		-1.40016e+07	0
																										1.59383e+08	0		1.57057e+08	0		1.36808e+08	0		5.49621e+07	0		8.37705e+07	0		5.22057e+07	0		8.09624e+06	0		-1.42116e+07	0
																										1.61774e+08	0		1.59413e+08	0		1.3886e+08	0		5.57866e+07	0		8.50271e+07	0		5.29888e+07	0		8.21768e+06	0		-1.44247e+07	0
																										1.642e+08	0		1.61804e+08	0		1.40943e+08	0		5.66234e+07	0		8.63025e+07	0		5.37836e+07	0		8.34094e+06	0		-1.46411e+07	0
																										1.66663e+08	0		1.64232e+08	0		1.43057e+08	0		5.74727e+07	0		8.7597e+07	0		5.45904e+07	0		8.46606e+06	0		-1.48607e+07	0
																										1.69163e+08	0		1.66695e+08	0		1.45203e+08	0		5.83348e+07	0		8.8911e+07	0		5.54092e+07	0		8.59305e+06	0		-1.50836e+07	0
																										1.71701e+08	0		1.69195e+08	0		1.47381e+08	0		5.92098e+07	0		9.02446e+07	0		5.62404e+07	0		8.72195e+06	0		-1.53099e+07	0
																										1.74276e+08	0		1.71733e+08	0		1.49592e+08	0		6.0098e+07	0		9.15983e+07	0		5.7084e+07	0		8.85277e+06	0		-1.55395e+07	0
																										1.76891e+08	0		1.74309e+08	0		1.51835e+08	0		6.09994e+07	0		9.29723e+07	0		5.79402e+07	0		8.98557e+06	0		-1.57726e+07	0
																										1.79544e+08	0		1.76924e+08	0		1.54113e+08	0		6.19144e+07	0		9.43669e+07	0		5.88093e+07	0		9.12035e+06	0		-1.60092e+07	0
																										1.82237e+08	0		1.79578e+08	0		1.56425e+08	0		6.28432e+07	0		9.57824e+07	0		5.96915e+07	0		9.25716e+06	0		-1.62494e+07	0
																										1.84971e+08	0		1.82272e+08	0		1.58771e+08	0		6.37858e+07	0		9.72191e+07	0		6.05868e+07	0		9.39601e+06	0		-1.64931e+07	0
																										1.87745e+08	0		1.85006e+08	0		1.61153e+08	0		6.47426e+07	0		9.86774e+07	0		6.14956e+07	0		9.53695e+06	0		-1.67405e+07	0
																										1.90561e+08	0		1.87781e+08	0		1.6357e+08	0		6.57137e+07	0		1.00158e+08	0		6.24181e+07	0		9.68001e+06	0		-1.69916e+07	0
																										1.9342e+08	0		1.90597e+08	0		1.66023e+08	0		6.66994e+07	0		1.0166e+08	0		6.33543e+07	0		9.82521e+06	0		-1.72465e+07	0
																										1.96321e+08	0		1.93456e+08	0		1.68514e+08	0		6.76999e+07	0		1.03185e+08	0		6.43047e+07	0		9.97259e+06	0		-1.75052e+07	0
																										1.99266e+08	0		1.96358e+08	0		1.71041e+08	0		6.87154e+07	0		1.04733e+08	0		6.52692e+07	0		1.01222e+07	0		-1.77678e+07	0
																										2.02255e+08	0		1.99304e+08	0		1.73607e+08	0		6.97462e+07	0		1.06304e+08	0		6.62483e+07	0		1.0274e+07	0		-1.80343e+07	0
																										2.05289e+08	0		2.02293e+08	0		1.76211e+08	0		7.07923e+07	0		1.07898e+08	0		6.7242e+07	0		1.04281e+07	0		-1.83048e+07	0
																										2.08368e+08	0		2.05328e+08	0		1.78854e+08	0		7.18542e+07	0		1.09517e+08	0		6.82506e+07	0		1.05845e+07	0		-1.85794e+07	0
																										2.11494e+08	0		2.08407e+08	0		1.81537e+08	0		7.2932e+07	0		1.11159e+08	0		6.92744e+07	0		1.07433e+07	0		-1.88581e+07	0
																										2.14666e+08	0		2.11534e+08	0		1.8426e+08	0		7.4026e+07	0		1.12827e+08	0		7.03135e+07	0		1.09045e+07	0		-1.91409e+07	0
																										2.17886e+08	0		2.14707e+08	0		1.87024e+08	0		7.51364e+07	0		1.14519e+08	0		7.13682e+07	0		1.1068e+07	0		-1.9428e+07	0
																										2.21154e+08	0		2.17927e+08	0		1.89829e+08	0		7.62635e+07	0		1.16237e+08	0		7.24387e+07	0		1.1234e+07	0		-1.97195e+07	0
																										2.24472e+08	0		2.21196e+08	0		1.92677e+08	0		7.74074e+07	0		1.1798e+08	0		7.35253e+07	0		1.14026e+07	0		-2.00153e+07	0
																										2.27839e+08	0		2.24514e+08	0		1.95567e+08	0		7.85685e+07	0		1.1975e+08	0		7.46282e+07	0		1.15736e+07	0		-2.03155e+07	0
																										2.31256e+08	0		2.27882e+08	0		1.98501e+08	0		7.97471e+07	0		1.21546e+08	0		7.57476e+07	0		1.17472e+07	0		-2.06202e+07	0
																										2.34725e+08	0		2.313e+08	0		2.01478e+08	0		8.09433e+07	0		1.2337e+08	0		7.68838e+07	0		1.19234e+07	0		-2.09295e+07	0
																										2.38246e+08	0		2.34769e+08	0		2.045e+08	0		8.21574e+07	0		1.2522e+08	0		7.80371e+07	0		1.21023e+07	0		-2.12435e+07	0
																										2.4182e+08	0		2.38291e+08	0		2.07568e+08	0		8.33898e+07	0		1.27098e+08	0		7.92076e+07	0		1.22838e+07	0		-2.15621e+07	0
																										2.45447e+08	0		2.41865e+08	0		2.10681e+08	0		8.46406e+07	0		1.29005e+08	0		8.03957e+07	0		1.2468e+07	0		-2.18855e+07	0
																										2.49129e+08	0		2.45493e+08	0		2.13842e+08	0		8.59102e+07	0		1.3094e+08	0		8.16017e+07	0		1.26551e+07	0		-2.22138e+07	0
																										2.52866e+08	0		2.49176e+08	0		2.17049e+08	0		8.71989e+07	0		1.32904e+08	0		8.28257e+07	0		1.28449e+07	0		-2.2547e+07	0
																										2.56659e+08	0		2.52913e+08	0		2.20305e+08	0		8.85069e+07	0		1.34898e+08	0		8.40681e+07	0		1.30376e+07	0		-2.28852e+07	0
																										2.60508e+08	0		2.56707e+08	0		2.23609e+08	0		8.98345e+07	0		1.36921e+08	0		8.53291e+07	0		1.32331e+07	0		-2.32285e+07	0
																										2.64416e+08	0		2.60558e+08	0		2.26964e+08	0		9.1182e+07	0		1.38975e+08	0		8.66091e+07	0		1.34316e+07	0		-2.35769e+07	0
																										2.68382e+08	0		2.64466e+08	0		2.30368e+08	0		9.25497e+07	0		1.4106e+08	0		8.79082e+07	0		1.36331e+07	0		-2.39306e+07	0
																										2.72408e+08	0		2.68433e+08	0		2.33824e+08	0		9.3938e+07	0		1.43176e+08	0		8.92268e+07	0		1.38376e+07	0		-2.42896e+07	0
																										2.76494e+08	0		2.7246e+08	0		2.37331e+08	0		9.5347e+07	0		1.45323e+08	0		9.05652e+07	0		1.40452e+07	0		-2.46539e+07	0
																										2.80642e+08	0		2.76546e+08	0		2.40891e+08	0		9.67772e+07	0		1.47503e+08	0		9.19237e+07	0		1.42558e+07	0		-2.50237e+07	0
																										2.84851e+08	0		2.80695e+08	0		2.44504e+08	0		9.82289e+07	0		1.49716e+08	0		9.33025e+07	0		1.44697e+07	0		-2.53991e+07	0
																										2.89124e+08	0		2.84905e+08	0		2.48172e+08	0		9.97023e+07	0		1.51961e+08	0		9.47021e+07	0		1.46867e+07	0		-2.57801e+07	0
																										2.93461e+08	0		2.89179e+08	0		2.51894e+08	0		1.01198e+08	0		1.54241e+08	0		9.61226e+07	0		1.4907e+07	0		-2.61668e+07	0
																										2.97863e+08	0		2.93516e+08	0		2.55673e+08	0		1.02716e+08	0		1.56554e+08	0		9.75645e+07	0		1.51306e+07	0		-2.65593e+07	0
																										3.02331e+08	0		2.97919e+08	0		2.59508e+08	0		1.04257e+08	0		1.58903e+08	0		9.90279e+07	0		1.53576e+07	0		-2.69576e+07	0
																										3.06866e+08	0		3.02388e+08	0		2.63401e+08	0		1.0582e+08	0		1.61286e+08	0		1.00513e+08	0		1.5588e+07	0		-2.7362e+07	0
																										3.11469e+08	0		3.06924e+08	0		2.67352e+08	0		1.07408e+08	0		1.63705e+08	0		1.02021e+08	0		1.58218e+07	0		-2.77724e+07	0
																										3.16141e+08	0		3.11528e+08	0		2.71362e+08	0		1.09019e+08	0		1.66161e+08	0		1.03551e+08	0		1.60591e+07	0		-2.8189e+07	0
																										3.20883e+08	0		3.162e+08	0		2.75432e+08	0		1.10654e+08	0		1.68653e+08	0		1.05105e+08	0		1.63e+07	0		-2.86119e+07	0
																										3.25696e+08	0		3.20943e+08	0		2.79564e+08	0		1.12314e+08	0		1.71183e+08	0		1.06681e+08	0		1.65445e+07	0		-2.9041e+07	0
																										3.30581e+08	0		3.25758e+08	0		2.83757e+08	0		1.13999e+08	0		1.73751e+08	0		1.08281e+08	0		1.67926e+07	0		-2.94767e+07	0
																										3.3554e+08	0		3.30644e+08	0		2.88014e+08	0		1.15709e+08	0		1.76357e+08	0		1.09906e+08	0		1.70445e+07	0		-2.99188e+07	0
																										3.40573e+08	0		3.35604e+08	0		2.92334e+08	0		1.17444e+08	0		1.79003e+08	0		1.11554e+08	0		1.73002e+07	0		-3.03676e+07	0
																										3.45682e+08	0		3.40638e+08	0		2.96719e+08	0		1.19206e+08	0		1.81688e+08	0		1.13228e+08	0		1.75597e+07	0		-3.08231e+07	0
																										3.50867e+08	0		3.45747e+08	0		3.0117e+08	0		1.20994e+08	0		1.84413e+08	0		1.14926e+08	0		1.78231e+07	0		-3.12855e+07	0
																										3.5613e+08	0		3.50933e+08	0		3.05687e+08	0		1.22809e+08	0		1.87179e+08	0		1.1665e+08	0		1.80905e+07	0		-3.17547e+07	0
																										3.61472e+08	0		3.56197e+08	0		3.10272e+08	0		1.24651e+08	0		1.89987e+08	0		1.184e+08	0		1.83618e+07	0		-3.22311e+07	0
																										3.66894e+08	0		3.6154e+08	0		3.14926e+08	0		1.26521e+08	0		1.92837e+08	0		1.20176e+08	0		1.86372e+07	0		-3.27145e+07	0
																										3.72397e+08	0		3.66964e+08	0		3.1965e+08	0		1.28419e+08	0		1.95729e+08	0		1.21978e+08	0		1.89168e+07	0		-3.32052e+07	0
																										3.77983e+08	0		3.72468e+08	0		3.24445e+08	0		1.30345e+08	0		1.98665e+08	0		1.23808e+08	0		1.92005e+07	0		-3.37033e+07	0
																										3.83653e+08	0		3.78055e+08	0		3.29312e+08	0		1.323e+08	0		2.01645e+08	0		1.25665e+08	0		1.94886e+07	0		-3.42089e+07	0
																										3.89408e+08	0		3.83726e+08	0		3.34251e+08	0		1.34285e+08	0		2.0467e+08	0		1.2755e+08	0		1.97809e+07	0		-3.4722e+07	0
																										3.95249e+08	0		3.89482e+08	0		3.39265e+08	0		1.36299e+08	0		2.0774e+08	0		1.29463e+08	0		2.00776e+07	0		-3.52428e+07	0
																										4.01178e+08	0		3.95324e+08	0		3.44354e+08	0		1.38343e+08	0		2.10856e+08	0		1.31405e+08	0		2.03788e+07	0		-3.57715e+07	0
																										4.07196e+08	0		4.01254e+08	0		3.4952e+08	0		1.40418e+08	0		2.14019e+08	0		1.33376e+08	0		2.06844e+07	0		-3.6308e+07	0
																										4.13303e+08	0		4.07273e+08	0		3.54762e+08	0		1.42525e+08	0		2.17229e+08	0		1.35377e+08	0		2.09947e+07	0		-3.68527e+07	0
																										4.19503e+08	0		4.13382e+08	0		3.60084e+08	0		1.44663e+08	0		2.20487e+08	0		1.37408e+08	0		2.13096e+07	0		-3.74055e+07	0
																										4.25796e+08	0		4.19582e+08	0		3.65485e+08	0		1.46833e+08	0		2.23795e+08	0		1.39469e+08	0		2.16293e+07	0		-3.79665e+07	0
																										4.32182e+08	0		4.25876e+08	0		3.70967e+08	0		1.49035e+08	0		2.27152e+08	0		1.41561e+08	0		2.19537e+07	0		-3.8536e+07	0
																										4.38665e+08	0		4.32264e+08	0		3.76532e+08	0		1.51271e+08	0		2.30559e+08	0		1.43684e+08	0		2.2283e+07	0		-3.91141e+07	0
																										4.45245e+08	0		4.38748e+08	0		3.8218e+08	0		1.5354e+08	0		2.34017e+08	0		1.45839e+08	0		2.26173e+07	0		-3.97008e+07	0
																										4.51924e+08	0		4.45329e+08	0		3.87912e+08	0		1.55843e+08	0		2.37528e+08	0		1.48027e+08	0		2.29565e+07	0		-4.02963e+07	0
																										4.58703e+08	0		4.52009e+08	0		3.93731e+08	0		1.5818e+08	0		2.41091e+08	0		1.50247e+08	0		2.33009e+07	0		-4.09007e+07	0
																										4.65583e+08	0		4.5879e+08	0		3.99637e+08	0		1.60553e+08	0		2.44707e+08	0		1.52501e+08	0		2.36504e+07	0		-4.15143e+07	0
																										4.72567e+08	0		4.65671e+08	0		4.05632e+08	0		1.62961e+08	0		2.48378e+08	0		1.54789e+08	0		2.40051e+07	0		-4.2137e+07	0
																										4.79656e+08	0		4.72656e+08	0		4.11716e+08	0		1.65406e+08	0		2.52103e+08	0		1.5711e+08	0		2.43652e+07	0		-4.2769e+07	0
																										4.8685e+08	0		4.79746e+08	0		4.17892e+08	0		1.67887e+08	0		2.55885e+08	0		1.59467e+08	0		2.47307e+07	0		-4.34106e+07	0
																										4.94153e+08	0		4.86943e+08	0		4.2416e+08	0		1.70405e+08	0		2.59723e+08	0		1.61859e+08	0		2.51017e+07	0		-4.40617e+07	0
																										5.01565e+08	0		4.94247e+08	0		4.30523e+08	0		1.72961e+08	0		2.63619e+08	0		1.64287e+08	0		2.54782e+07	0		-4.47226e+07	0
																										5.09089e+08	0		5.0166e+08	0		4.3698e+08	0		1.75556e+08	0		2.67573e+08	0		1.66751e+08	0		2.58604e+07	0		-4.53935e+07	0
																										5.16725e+08	0		5.09185e+08	0		4.43535e+08	0		1.78189e+08	0		2.71587e+08	0		1.69253e+08	0		2.62483e+07	0		-4.60744e+07	0
																										5.24476e+08	0		5.16823e+08	0		4.50188e+08	0		1.80862e+08	0		2.75661e+08	0		1.71791e+08	0		2.6642e+07	0		-4.67655e+07	0
																										5.32343e+08	0		5.24575e+08	0		4.56941e+08	0		1.83575e+08	0		2.79795e+08	0		1.74368e+08	0		2.70416e+07	0		-4.7467e+07	0
																										5.40328e+08	0		5.32444e+08	0		4.63795e+08	0		1.86328e+08	0		2.83992e+08	0		1.76984e+08	0		2.74472e+07	0		-4.8179e+07	0
																										5.48433e+08	0		5.40431e+08	0		4.70752e+08	0		1.89123e+08	0		2.88252e+08	0		1.79638e+08	0		2.78589e+07	0		-4.89017e+07	0
																										5.5666e+08	0		5.48537e+08	0		4.77813e+08	0		1.9196e+08	0		2.92576e+08	0		1.82333e+08	0		2.82768e+07	0		-4.96352e+07	0
																										5.6501e+08	0		5.56765e+08	0		4.84981e+08	0		1.9484e+08	0		2.96965e+08	0		1.85068e+08	0		2.8701e+07	0		-5.03797e+07	0
																										5.73485e+08	0		5.65117e+08	0		4.92255e+08	0		1.97762e+08	0		3.01419e+08	0		1.87844e+08	0		2.91315e+07	0		-5.11354e+07	0
																										5.82087e+08	0		5.73593e+08	0		4.99639e+08	0		2.00729e+08	0		3.0594e+08	0		1.90662e+08	0		2.95685e+07	0		-5.19024e+07	0
																										5.90818e+08	0		5.82197e+08	0		5.07134e+08	0		2.0374e+08	0		3.1053e+08	0		1.93522e+08	0		3.0012e+07	0		-5.2681e+07	0
																										5.99681e+08	0		5.9093e+08	0		5.14741e+08	0		2.06796e+08	0		3.15187e+08	0		1.96424e+08	0		3.04622e+07	0		-5.34712e+07	0
																										6.08676e+08	0		5.99794e+08	0		5.22462e+08	0		2.09898e+08	0		3.19915e+08	0		1.99371e+08	0		3.09191e+07	0		-5.42733e+07	0
																										6.17806e+08	0		6.08791e+08	0		5.30299e+08	0		2.13046e+08	0		3.24714e+08	0		2.02361e+08	0		3.13829e+07	0		-5.50874e+07	0
																										6.27073e+08	0		6.17923e+08	0		5.38253e+08	0		2.16242e+08	0		3.29585e+08	0		2.05397e+08	0		3.18536e+07	0		-5.59137e+07	0
																										6.36479e+08	0		6.27192e+08	0		5.46327e+08	0		2.19485e+08	0		3.34529e+08	0		2.08478e+08	0		3.23314e+07	0		-5.67524e+07	0
																										6.46026e+08	0		6.366e+08	0		5.54522e+08	0		2.22778e+08	0		3.39546e+08	0		2.11605e+08	0		3.28164e+07	0		-5.76037e+07	0
																										6.55717e+08	0		6.46149e+08	0		5.6284e+08	0		2.26119e+08	0		3.4464e+08	0		2.14779e+08	0		3.33087e+07	0		-5.84677e+07	0
																										6.65553e+08	0		6.55841e+08	0		5.71282e+08	0		2.29511e+08	0		3.49809e+08	0		2.18001e+08	0		3.38083e+07	0		-5.93447e+07	0
																										6.75536e+08	0		6.65679e+08	0		5.79852e+08	0		2.32954e+08	0		3.55056e+08	0		2.21271e+08	0		3.43154e+07	0		-6.02349e+07	0
																										6.85669e+08	0		6.75664e+08	0		5.88549e+08	0		2.36448e+08	0		3.60382e+08	0		2.2459e+08	0		3.48301e+07	0		-6.11384e+07	0
																										6.95954e+08	0		6.85799e+08	0		5.97378e+08	0		2.39995e+08	0		3.65788e+08	0		2.27959e+08	0		3.53526e+07	0		-6.20555e+07	0
																										7.06393e+08	0		6.96086e+08	0		6.06338e+08	0		2.43595e+08	0		3.71275e+08	0		2.31378e+08	0		3.58829e+07	0		-6.29863e+07	0
																										7.16989e+08	0		7.06527e+08	0		6.15433e+08	0		2.47249e+08	0		3.76844e+08	0		2.34849e+08	0		3.64211e+07	0		-6.39311e+07	0
																										7.27744e+08	0		7.17125e+08	0		6.24665e+08	0		2.50957e+08	0		3.82497e+08	0		2.38371e+08	0		3.69674e+07	0		-6.48901e+07	0
																										7.3866e+08	0		7.27882e+08	0		6.34035e+08	0		2.54722e+08	0		3.88234e+08	0		2.41947e+08	0		3.7522e+07	0		-6.58635e+07	0
																										7.4974e+08	0		7.388e+08	0		6.43545e+08	0		2.58543e+08	0		3.94058e+08	0		2.45576e+08	0		3.80848e+07	0		-6.68514e+07	0
																										7.60986e+08	0		7.49882e+08	0		6.53199e+08	0		2.62421e+08	0		3.99968e+08	0		2.4926e+08	0		3.86561e+07	0		-6.78542e+07	0
																										7.72401e+08	0		7.6113e+08	0		6.62997e+08	0		2.66357e+08	0		4.05968e+08	0		2.52999e+08	0		3.92359e+07	0		-6.8872e+07	0
																										7.83987e+08	0		7.72547e+08	0		6.72941e+08	0		2.70352e+08	0		4.12057e+08	0		2.56794e+08	0		3.98244e+07	0		-6.99051e+07	0
																										7.95747e+08	0		7.84135e+08	0		6.83036e+08	0		2.74408e+08	0		4.18238e+08	0		2.60646e+08	0		4.04218e+07	0		-7.09536e+07	0
																										8.07683e+08	0		7.95897e+08	0		6.93281e+08	0		2.78524e+08	0		4.24512e+08	0		2.64555e+08	0		4.10281e+07	0		-7.2018e+07	0
																										8.19798e+08	0		8.07836e+08	0		7.0368e+08	0		2.82702e+08	0		4.3088e+08	0		2.68524e+08	0		4.16436e+07	0		-7.30982e+07	0
																										8.32095e+08	0		8.19953e+08	0		7.14236e+08	0		2.86942e+08	0		4.37343e+08	0		2.72551e+08	0		4.22682e+07	0		-7.41947e+07	0
																										8.44577e+08	0		8.32253e+08	0		7.24949e+08	0		2.91246e+08	0		4.43903e+08	0		2.7664e+08	0		4.29022e+07	0		-7.53076e+07	0
																										8.57245e+08	0		8.44737e+08	0		7.35823e+08	0		2.95615e+08	0		4.50561e+08	0		2.80789e+08	0		4.35458e+07	0		-7.64372e+07	0
																										8.70104e+08	0		8.57408e+08	0		7.46861e+08	0		3.00049e+08	0		4.5732e+08	0		2.85001e+08	0		4.4199e+07	0		-7.75838e+07	0
																										8.83156e+08	0		8.70269e+08	0		7.58064e+08	0		3.0455e+08	0		4.6418e+08	0		2.89276e+08	0		4.48619e+07	0		-7.87475e+07	0
																										8.96403e+08	0		8.83323e+08	0		7.69435e+08	0		3.09118e+08	0		4.71142e+08	0		2.93615e+08	0		4.55349e+07	0		-7.99288e+07	0
																										9.09849e+08	0		8.96573e+08	0		7.80976e+08	0		3.13755e+08	0		4.78209e+08	0		2.9802e+08	0		4.62179e+07	0		-8.11277e+07	0
																										9.23497e+08	0		9.10021e+08	0		7.92691e+08	0		3.18461e+08	0		4.85383e+08	0		3.0249e+08	0		4.69112e+07	0		-8.23446e+07	0
																										9.37349e+08	0		9.23671e+08	0		8.04581e+08	0		3.23238e+08	0		4.92663e+08	0		3.07027e+08	0		4.76148e+07	0		-8.35798e+07	0
																										9.51409e+08	0		9.37527e+08	0		8.1665e+08	0		3.28087e+08	0		5.00053e+08	0		3.11633e+08	0		4.8329e+07	0		-8.48335e+07	0
																										9.6568e+08	0		9.51589e+08	0		8.28899e+08	0		3.33008e+08	0		5.07554e+08	0		3.16307e+08	0		4.9054e+07	0		-8.6106e+07	0
																										9.80166e+08	0		9.65863e+08	0		8.41333e+08	0		3.38003e+08	0		5.15167e+08	0		3.21052e+08	0		4.97898e+07	0		-8.73976e+07	0
																										9.94868e+08	0		9.80351e+08	0		8.53953e+08	0		3.43073e+08	0		5.22895e+08	0		3.25867e+08	0		5.05366e+07	0		-8.87085e+07	0
																										1.00979e+09	0		9.95056e+08	0		8.66762e+08	0		3.48219e+08	0		5.30738e+08	0		3.30756e+08	0		5.12947e+07	0		-9.00392e+07	0
																										1.02494e+09	0		1.00998e+09	0		8.79764e+08	0		3.53443e+08	0		5.38699e+08	0		3.35717e+08	0		5.20641e+07	0		-9.13897e+07	0
																										1.04031e+09	0		1.02513e+09	0		8.9296e+08	0		3.58744e+08	0		5.4678e+08	0		3.40753e+08	0		5.28451e+07	0		-9.27606e+07	0
																										1.05592e+09	0		1.04051e+09	0		9.06355e+08	0		3.64125e+08	0		5.54982e+08	0		3.45864e+08	0		5.36377e+07	0		-9.4152e+07	0
																										1.07176e+09	0		1.05612e+09	0		9.1995e+08	0		3.69587e+08	0		5.63306e+08	0		3.51052e+08	0		5.44423e+07	0		-9.55643e+07	0
																										1.08783e+09	0		1.07196e+09	0		9.33749e+08	0		3.75131e+08	0		5.71756e+08	0		3.56318e+08	0		5.52589e+07	0		-9.69977e+07	0
																										1.10415e+09	0		1.08804e+09	0		9.47755e+08	0		3.80758e+08	0		5.80332e+08	0		3.61662e+08	0		5.60878e+07	0		-9.84527e+07	0
																										1.12071e+09	0		1.10436e+09	0		9.61972e+08	0		3.86469e+08	0		5.89037e+08	0		3.67087e+08	0		5.69291e+07	0		-9.99295e+07	0
																										1.13752e+09	0		1.12092e+09	0		9.76401e+08	0		3.92266e+08	0		5.97873e+08	0		3.72594e+08	0		5.77831e+07	0		-1.01428e+08	0
																										1.15459e+09	0		1.13774e+09	0		9.91047e+08	0		3.9815e+08	0		6.06841e+08	0		3.78183e+08	0		5.86498e+07	0		-1.0295e+08	0
																										1.1719e+09	0		1.1548e+09	0		1.00591e+09	0		4.04123e+08	0		6.15944e+08	0		3.83855e+08	0		5.95296e+07	0		-1.04494e+08	0
																										1.18948e+09	0		1.17213e+09	0		1.021e+09	0		4.10185e+08	0		6.25183e+08	0		3.89613e+08	0		6.04225e+07	0		-1.06062e+08	0
																										1.20732e+09	0		1.18971e+09	0		1.03632e+09	0		4.16337e+08	0		6.3456e+08	0		3.95457e+08	0		6.13289e+07	0		-1.07652e+08	0
																										1.22543e+09	0		1.20755e+09	0		1.05186e+09	0		4.22582e+08	0		6.44079e+08	0		4.01389e+08	0		6.22488e+07	0		-1.09267e+08	0
																										1.24382e+09	0		1.22567e+09	0		1.06764e+09	0		4.28921e+08	0		6.5374e+08	0		4.0741e+08	0		6.31825e+07	0		-1.10906e+08	0
																										1.26247e+09	0		1.24405e+09	0		1.08365e+09	0		4.35355e+08	0		6.63546e+08	0		4.13521e+08	0		6.41303e+07	0		-1.1257e+08	0
																										1.28141e+09	0		1.26271e+09	0		1.09991e+09	0		4.41885e+08	0		6.73499e+08	0		4.19724e+08	0		6.50922e+07	0		-1.14258e+08	0
																										1.30063e+09	0		1.28165e+09	0		1.11641e+09	0		4.48514e+08	0		6.83602e+08	0		4.2602e+08	0		6.60686e+07	0		-1.15972e+08	0
																										1.32014e+09	0		1.30088e+09	0		1.13315e+09	0		4.55241e+08	0		6.93856e+08	0		4.3241e+08	0		6.70596e+07	0		-1.17712e+08	0
																										1.33994e+09	0		1.32039e+09	0		1.15015e+09	0		4.6207e+08	0		7.04264e+08	0		4.38896e+08	0		6.80655e+07	0		-1.19478e+08	0
																										1.36004e+09	0		1.3402e+09	0		1.1674e+09	0		4.69001e+08	0		7.14828e+08	0		4.4548e+08	0		6.90865e+07	0		-1.2127e+08	0
																										1.38044e+09	0		1.3603e+09	0		1.18491e+09	0		4.76036e+08	0		7.2555e+08	0		4.52162e+08	0		7.01228e+07	0		-1.23089e+08	0
																										1.40115e+09	0		1.3807e+09	0		1.20269e+09	0		4.83176e+08	0		7.36433e+08	0		4.58944e+08	0		7.11746e+07	0		-1.24935e+08	0
																										1.42217e+09	0		1.40141e+09	0		1.22073e+09	0		4.90424e+08	0		7.4748e+08	0		4.65828e+08	0		7.22423e+07	0		-1.26809e+08	0
																										1.4435e+09	0		1.42244e+09	0		1.23904e+09	0		4.9778e+08	0		7.58692e+08	0		4.72816e+08	0		7.33259e+07	0		-1.28711e+08	0
																										1.46515e+09	0		1.44377e+09	0		1.25762e+09	0		5.05247e+08	0		7.70072e+08	0		4.79908e+08	0		7.44258e+07	0		-1.30642e+08	0
																										1.48713e+09	0		1.46543e+09	0		1.27649e+09	0		5.12826e+08	0		7.81623e+08	0		4.87107e+08	0		7.55422e+07	0		-1.32602e+08	0
																										1.50944e+09	0		1.48741e+09	0		1.29564e+09	0		5.20518e+08	0		7.93348e+08	0		4.94413e+08	0		7.66753e+07	0		-1.34591e+08	0
																										1.53208e+09	0		1.50972e+09	0		1.31507e+09	0		5.28326e+08	0		8.05248e+08	0		5.0183e+08	0		7.78254e+07	0		-1.36609e+08	0
																										1.55506e+09	0		1.53237e+09	0		1.3348e+09	0		5.36251e+08	0		8.17327e+08	0		5.09357e+08	0		7.89928e+07	0		-1.38659e+08	0
																										1.57838e+09	0		1.55535e+09	0		1.35482e+09	0		5.44295e+08	0		8.29587e+08	0		5.16997e+08	0		8.01777e+07	0		-1.40738e+08	0
																										1.60206e+09	0		1.57868e+09	0		1.37514e+09	0		5.52459e+08	0		8.4203e+08	0		5.24752e+08	0		8.13804e+07	0		-1.42849e+08	0
																										1.62609e+09	0		1.60236e+09	0		1.39577e+09	0		5.60746e+08	0		8.54661e+08	0		5.32624e+08	0		8.26011e+07	0		-1.44992e+08	0
																										1.65048e+09	0		1.6264e+09	0		1.4167e+09	0		5.69157e+08	0		8.67481e+08	0		5.40613e+08	0		8.38401e+07	0		-1.47167e+08	0
																										1.67524e+09	0		1.6508e+09	0		1.43796e+09	0		5.77695e+08	0		8.80493e+08	0		5.48722e+08	0		8.50977e+07	0		-1.49375e+08	0
																										1.70037e+09	0		1.67556e+09	0		1.45952e+09	0		5.8636e+08	0		8.937e+08	0		5.56953e+08	0		8.63742e+07	0		-1.51615e+08	0
																										1.72587e+09	0		1.70069e+09	0		1.48142e+09	0		5.95155e+08	0		9.07106e+08	0		5.65307e+08	0		8.76698e+07	0		-1.53889e+08	0
																										1.75176e+09	0		1.7262e+09	0		1.50364e+09	0		6.04083e+08	0		9.20712e+08	0		5.73787e+08	0		8.89848e+07	0		-1.56198e+08	0
																										1.77804e+09	0		1.75209e+09	0		1.52619e+09	0		6.13144e+08	0		9.34523e+08	0		5.82394e+08	0		9.03196e+07	0		-1.58541e+08	0
																										1.80471e+09	0		1.77838e+09	0		1.54909e+09	0		6.22341e+08	0		9.48541e+08	0		5.9113e+08	0		9.16744e+07	0		-1.60919e+08	0
																										1.83178e+09	0		1.80505e+09	0		1.57232e+09	0		6.31676e+08	0		9.62769e+08	0		5.99997e+08	0		9.30495e+07	0		-1.63333e+08	0
																										1.85926e+09	0		1.83213e+09	0		1.59591e+09	0		6.41151e+08	0		9.77211e+08	0		6.08997e+08	0		9.44453e+07	0		-1.65783e+08	0
																										1.88715e+09	0		1.85961e+09	0		1.61985e+09	0		6.50769e+08	0		9.91869e+08	0		6.18131e+08	0		9.58619e+07	0		-1.68269e+08	0
																										1.91545e+09	0		1.8875e+09	0		1.64414e+09	0		6.6053e+08	0		1.00675e+09	0		6.27403e+08	0		9.72999e+07	0		-1.70793e+08	0
																										1.94418e+09	0		1.91582e+09	0		1.66881e+09	0		6.70438e+08	0		1.02185e+09	0		6.36814e+08	0		9.87594e+07	0		-1.73355e+08	0
																										1.97335e+09	0		1.94455e+09	0		1.69384e+09	0		6.80495e+08	0		1.03718e+09	0		6.46367e+08	0		1.00241e+08	0		-1.75956e+08	0
																										2.00295e+09	0		1.97372e+09	0		1.71925e+09	0		6.90702e+08	0		1.05273e+09	0		6.56062e+08	0		1.01744e+08	0		-1.78595e+08	0
																										2.03299e+09	0		2.00333e+09	0		1.74503e+09	0		7.01063e+08	0		1.06852e+09	0		6.65903e+08	0		1.03271e+08	0		-1.81274e+08	0
																										2.06349e+09	0		2.03338e+09	0		1.77121e+09	0		7.11579e+08	0		1.08455e+09	0		6.75892e+08	0		1.0482e+08	0		-1.83993e+08	0
																										2.09444e+09	0		2.06388e+09	0		1.79778e+09	0		7.22252e+08	0		1.10082e+09	0		6.8603e+08	0		1.06392e+08	0		-1.86753e+08	0
																										2.12586e+09	0		2.09484e+09	0		1.82474e+09	0		7.33086e+08	0		1.11733e+09	0		6.96321e+08	0		1.07988e+08	0		-1.89554e+08	0
																										2.15774e+09	0		2.12626e+09	0		1.85212e+09	0		7.44082e+08	0		1.13409e+09	0		7.06765e+08	0		1.09608e+08	0		-1.92398e+08	0
																										2.19011e+09	0		2.15815e+09	0		1.8799e+09	0		7.55244e+08	0		1.1511e+09	0		7.17367e+08	0		1.11252e+08	0		-1.95284e+08	0
																										2.22296e+09	0		2.19052e+09	0		1.9081e+09	0		7.66572e+08	0		1.16837e+09	0		7.28127e+08	0		1.1292e+08	0		-1.98213e+08	0
																										2.25631e+09	0		2.22338e+09	0		1.93672e+09	0		7.78071e+08	0		1.1859e+09	0		7.39049e+08	0		1.14614e+08	0		-2.01186e+08	0
																										2.29015e+09	0		2.25673e+09	0		1.96577e+09	0		7.89742e+08	0		1.20368e+09	0		7.50135e+08	0		1.16333e+08	0		-2.04204e+08	0
																										2.3245e+09	0		2.29058e+09	0		1.99525e+09	0		8.01588e+08	0		1.22174e+09	0		7.61387e+08	0		1.18078e+08	0		-2.07267e+08	0
																										2.35937e+09	0		2.32494e+09	0		2.02518e+09	0		8.13612e+08	0		1.24007e+09	0		7.72808e+08	0		1.1985e+08	0		-2.10376e+08	0
																										2.39476e+09	0		2.35982e+09	0		2.05556e+09	0		8.25816e+08	0		1.25867e+09	0		7.844e+08	0		1.21647e+08	0		-2.13531e+08	0
																										2.43068e+09	0		2.39521e+09	0		2.08639e+09	0		8.38203e+08	0		1.27755e+09	0		7.96166e+08	0		1.23472e+08	0		-2.16734e+08	0
																										2.46714e+09	0		2.43114e+09	0		2.11769e+09	0		8.50776e+08	0		1.29671e+09	0		8.08108e+08	0		1.25324e+08	0		-2.19985e+08	0
																										2.50415e+09	0		2.46761e+09	0		2.14946e+09	0		8.63538e+08	0		1.31616e+09	0		8.2023e+08	0		1.27204e+08	0		-2.23285e+08	0
																										2.54171e+09	0		2.50462e+09	0		2.1817e+09	0		8.76491e+08	0		1.3359e+09	0		8.32533e+08	0		1.29112e+08	0		-2.26635e+08	0
																										2.57984e+09	0		2.54219e+09	0		2.21442e+09	0		8.89638e+08	0		1.35594e+09	0		8.45021e+08	0		1.31049e+08	0		-2.30034e+08	0
																										2.61853e+09	0		2.58033e+09	0		2.24764e+09	0		9.02983e+08	0		1.37628e+09	0		8.57697e+08	0		1.33015e+08	0		-2.33485e+08	0
																										2.65781e+09	0		2.61903e+09	0		2.28135e+09	0		9.16528e+08	0		1.39693e+09	0		8.70562e+08	0		1.3501e+08	0		-2.36987e+08	0
																										2.69768e+09	0		2.65832e+09	0		2.31557e+09	0		9.30276e+08	0		1.41788e+09	0		8.83621e+08	0		1.37035e+08	0		-2.40542e+08	0
																										2.73814e+09	0		2.69819e+09	0		2.35031e+09	0		9.4423e+08	0		1.43915e+09	0		8.96875e+08	0		1.3909e+08	0		-2.4415e+08	0
																										2.77922e+09	0		2.73866e+09	0		2.38556e+09	0		9.58393e+08	0		1.46073e+09	0		9.10328e+08	0		1.41177e+08	0		-2.47812e+08	0
																										2.82091e+09	0		2.77974e+09	0		2.42135e+09	0		9.72769e+08	0		1.48265e+09	0		9.23983e+08	0		1.43294e+08	0		-2.51529e+08	0
																										2.86322e+09	0		2.82144e+09	0		2.45767e+09	0		9.87361e+08	0		1.50489e+09	0		9.37843e+08	0		1.45444e+08	0		-2.55302e+08	0
																										2.90617e+09	0		2.86376e+09	0		2.49453e+09	0		1.00217e+09	0		1.52746e+09	0		9.5191e+08	0		1.47626e+08	0		-2.59132e+08	0
																										2.94976e+09	0		2.90672e+09	0		2.53195e+09	0		1.0172e+09	0		1.55037e+09	0		9.66189e+08	0		1.4984e+08	0		-2.63019e+08	0
																										2.99401e+09	0		2.95032e+09	0		2.56993e+09	0		1.03246e+09	0		1.57363e+09	0		9.80682e+08	0		1.52087e+08	0		-2.66964e+08	0
																										3.03892e+09	0		2.99457e+09	0		2.60848e+09	0		1.04795e+09	0		1.59723e+09	0		9.95392e+08	0		1.54369e+08	0		-2.70968e+08	0
																										3.0845e+09	0		3.03949e+09	0		2.6476e+09	0		1.06367e+09	0		1.62119e+09	0		1.01032e+09	0		1.56684e+08	0		-2.75033e+08	0
																										3.13077e+09	0		3.08508e+09	0		2.68732e+09	0		1.07962e+09	0		1.64551e+09	0		1.02548e+09	0		1.59035e+08	0		-2.79158e+08	0
																										3.17773e+09	0		3.13136e+09	0		2.72763e+09	0		1.09582e+09	0		1.67019e+09	0		1.04086e+09	0		1.6142e+08	0		-2.83346e+08	0
																										3.22539e+09	0		3.17833e+09	0		2.76854e+09	0		1.11225e+09	0		1.69524e+09	0		1.05647e+09	0		1.63841e+08	0		-2.87596e+08	0
																										3.27378e+09	0		3.22601e+09	0		2.81007e+09	0		1.12894e+09	0		1.72067e+09	0		1.07232e+09	0		1.66299e+08	0		-2.9191e+08	0
																										3.32288e+09	0		3.2744e+09	0		2.85222e+09	0		1.14587e+09	0		1.74648e+09	0		1.0884e+09	0		1.68794e+08	0		-2.96288e+08	0
																										3.37273e+09	0		3.32351e+09	0		2.89501e+09	0		1.16306e+09	0		1.77268e+09	0		1.10473e+09	0		1.71325e+08	0		-3.00733e+08	0
																										3.42332e+09	0		3.37336e+09	0		2.93843e+09	0		1.18051e+09	0		1.79927e+09	0		1.1213e+09	0		1.73895e+08	0		-3.05244e+08	0
																										3.47467e+09	0		3.42396e+09	0		2.98251e+09	0		1.19821e+09	0		1.82626e+09	0		1.13812e+09	0		1.76504e+08	0		-3.09822e+08	0
																										3.52679e+09	0		3.47532e+09	0		3.02724e+09	0		1.21619e+09	0		1.85365e+09	0		1.15519e+09	0		1.79151e+08	0		-3.1447e+08	0
																										3.57969e+09	0		3.52745e+09	0		3.07265e+09	0		1.23443e+09	0		1.88146e+09	0		1.17252e+09	0		1.81839e+08	0		-3.19187e+08	0
																										3.63338e+09	0		3.58037e+09	0		3.11874e+09	0		1.25295e+09	0		1.90968e+09	0		1.19011e+09	0		1.84566e+08	0		-3.23975e+08	0
																										3.68788e+09	0		3.63407e+09	0		3.16552e+09	0		1.27174e+09	0		1.93832e+09	0		1.20796e+09	0		1.87335e+08	0		-3.28834e+08	0
																										3.7432e+09	0		3.68858e+09	0		3.21301e+09	0		1.29082e+09	0		1.9674e+09	0		1.22608e+09	0		1.90145e+08	0		-3.33767e+08	0
																										3.79935e+09	0		3.74391e+09	0		3.2612e+09	0		1.31018e+09	0		1.99691e+09	0		1.24447e+09	0		1.92997e+08	0		-3.38773e+08	0
																										3.85634e+09	0		3.80007e+09	0		3.31012e+09	0		1.32983e+09	0		2.02686e+09	0		1.26314e+09	0		1.95892e+08	0		-3.43855e+08	0
																										3.91419e+09	0		3.85707e+09	0		3.35977e+09	0		1.34978e+09	0		2.05727e+09	0		1.28209e+09	0		1.9883e+08	0		-3.49013e+08	0
																										3.9729e+09	0		3.91493e+09	0		3.41017e+09	0		1.37003e+09	0		2.08812e+09	0		1.30132e+09	0		2.01813e+08	0		-3.54248e+08	0
																										4.03249e+09	0		3.97365e+09	0		3.46132e+09	0		1.39058e+09	0		2.11945e+09	0		1.32084e+09	0		2.0484e+08	0		-3.59562e+08	0
																										4.09298e+09	0		4.03326e+09	0		3.51324e+09	0		1.41143e+09	0		2.15124e+09	0		1.34065e+09	0		2.07912e+08	0		-3.64955e+08	0
																										4.15437e+09	0		4.09375e+09	0		3.56594e+09	0		1.43261e+09	0		2.18351e+09	0		1.36076e+09	0		2.11031e+08	0		-3.70429e+08	0
																										4.21669e+09	0		4.15516e+09	0		3.61943e+09	0		1.4541e+09	0		2.21626e+09	0		1.38117e+09	0		2.14197e+08	0		-3.75986e+08	0
																										4.27994e+09	0		4.21749e+09	0		3.67372e+09	0		1.47591e+09	0		2.2495e+09	0		1.40189e+09	0		2.17409e+08	0		-3.81626e+08	0
																										4.34414e+09	0		4.28075e+09	0		3.72883e+09	0		1.49805e+09	0		2.28325e+09	0		1.42292e+09	0		2.20671e+08	0		-3.8735e+08	0
																										4.4093e+09	0		4.34496e+09	0		3.78476e+09	0		1.52052e+09	0		2.31749e+09	0		1.44426e+09	0		2.23981e+08	0		-3.9316e+08	0
																										4.47544e+09	0		4.41014e+09	0		3.84153e+09	0		1.54332e+09	0		2.35226e+09	0		1.46592e+09	0		2.2734e+08	0		-3.99058e+08	0
																										4.54257e+09	0		4.47629e+09	0		3.89915e+09	0		1.56647e+09	0		2.38754e+09	0		1.48791e+09	0		2.30751e+08	0		-4.05044e+08	0
																										4.61071e+09	0		4.54343e+09	0		3.95764e+09	0		1.58997e+09	0		2.42335e+09	0		1.51023e+09	0		2.34212e+08	0		-4.11119e+08	0
																										4.67987e+09	0		4.61158e+09	0		4.017e+09	0		1.61382e+09	0		2.4597e+09	0		1.53288e+09	0		2.37725e+08	0		-4.17286e+08	0
																										4.75007e+09	0		4.68076e+09	0		4.07726e+09	0		1.63803e+09	0		2.4966e+09	0		1.55588e+09	0		2.41291e+08	0		-4.23545e+08	0
																										4.82132e+09	0		4.75097e+09	0		4.13842e+09	0		1.6626e+09	0		2.53405e+09	0		1.57922e+09	0		2.4491e+08	0		-4.29898e+08	0
																										4.89364e+09	0		4.82223e+09	0		4.2005e+09	0		1.68754e+09	0		2.57206e+09	0		1.6029e+09	0		2.48584e+08	0		-4.36347e+08	0
																										4.96705e+09	0		4.89457e+09	0		4.2635e+09	0		1.71285e+09	0		2.61064e+09	0		1.62695e+09	0		2.52313e+08	0		-4.42892e+08	0
																										5.04155e+09	0		4.96799e+09	0		4.32746e+09	0		1.73854e+09	0		2.6498e+09	0		1.65135e+09	0		2.56097e+08	0		-4.49535e+08	0
																										5.11717e+09	0		5.04251e+09	0		4.39237e+09	0		1.76462e+09	0		2.68955e+09	0		1.67612e+09	0		2.59939e+08	0		-4.56279e+08	0
																										5.19393e+09	0		5.11814e+09	0		4.45825e+09	0		1.79109e+09	0		2.72989e+09	0		1.70126e+09	0		2.63838e+08	0		-4.63123e+08	0
																										5.27184e+09	0		5.19491e+09	0		4.52513e+09	0		1.81796e+09	0		2.77084e+09	0		1.72678e+09	0		2.67795e+08	0		-4.7007e+08	0
																										5.35092e+09	0		5.27284e+09	0		4.593e+09	0		1.84523e+09	0		2.8124e+09	0		1.75268e+09	0		2.71812e+08	0		-4.77121e+08	0
																										5.43118e+09	0		5.35193e+09	0		4.6619e+09	0		1.8729e+09	0		2.85459e+09	0		1.77898e+09	0		2.7589e+08	0		-4.84277e+08	0
																										5.51265e+09	0		5.43221e+09	0		4.73183e+09	0		1.901e+09	0		2.89741e+09	0		1.80566e+09	0		2.80028e+08	0		-4.91542e+08	0
																										5.59534e+09	0		5.51369e+09	0		4.8028e+09	0		1.92951e+09	0		2.94087e+09	0		1.83274e+09	0		2.84228e+08	0		-4.98915e+08	0
																										5.67927e+09	0		5.5964e+09	0		4.87485e+09	0		1.95846e+09	0		2.98498e+09	0		1.86024e+09	0		2.88492e+08	0		-5.06398e+08	0
																										5.76446e+09	0		5.68034e+09	0		4.94797e+09	0		1.98783e+09	0		3.02975e+09	0		1.88814e+09	0		2.92819e+08	0		-5.13994e+08	0
																										5.85093e+09	0		5.76555e+09	0		5.02219e+09	0		2.01765e+09	0		3.0752e+09	0		1.91646e+09	0		2.97211e+08	0		-5.21704e+08	0
																										5.93869e+09	0		5.85203e+09	0		5.09752e+09	0		2.04791e+09	0		3.12133e+09	0		1.94521e+09	0		3.0167e+08	0		-5.2953e+08	0
																										6.02777e+09	0		5.93981e+09	0		5.17398e+09	0		2.07863e+09	0		3.16815e+09	0		1.97439e+09	0		3.06195e+08	0		-5.37473e+08	0
																										6.11819e+09	0		6.02891e+09	0		5.25159e+09	0		2.10981e+09	0		3.21567e+09	0		2.004e+09	0		3.10787e+08	0		-5.45535e+08	0
																										6.20996e+09	0		6.11934e+09	0		5.33037e+09	0		2.14146e+09	0		3.26391e+09	0		2.03406e+09	0		3.15449e+08	0		-5.53718e+08	0
																										6.30311e+09	0		6.21113e+09	0		5.41032e+09	0		2.17358e+09	0		3.31286e+09	0		2.06457e+09	0		3.20181e+08	0		-5.62024e+08	0
																										6.39765e+09	0		6.3043e+09	0		5.49148e+09	0		2.20619e+09	0		3.36256e+09	0		2.09554e+09	0		3.24984e+08	0		-5.70454e+08	0
																										6.49362e+09	0		6.39887e+09	0		5.57385e+09	0		2.23928e+09	0		3.413e+09	0		2.12697e+09	0		3.29859e+08	0		-5.79011e+08	0
																										6.59102e+09	0		6.49485e+09	0		5.65746e+09	0		2.27287e+09	0		3.46419e+09	0		2.15888e+09	0		3.34806e+08	0		-5.87696e+08	0
																										6.68989e+09	0		6.59227e+09	0		5.74232e+09	0		2.30696e+09	0		3.51615e+09	0		2.19126e+09	0		3.39828e+08	0		-5.96511e+08	0
																										6.79024e+09	0		6.69116e+09	0		5.82845e+09	0		2.34157e+09	0		3.5689e+09	0		2.22413e+09	0		3.44926e+08	0		-6.05459e+08	0
																										6.89209e+09	0		6.79152e+09	0		5.91588e+09	0		2.37669e+09	0		3.62243e+09	0		2.25749e+09	0		3.501e+08	0		-6.14541e+08	0
																										6.99547e+09	0		6.8934e+09	0		6.00462e+09	0		2.41234e+09	0		3.67677e+09	0		2.29136e+09	0		3.55351e+08	0		-6.23759e+08	0
																										7.1004e+09	0		6.9968e+09	0		6.09469e+09	0		2.44852e+09	0		3.73192e+09	0		2.32573e+09	0		3.60682e+08	0		-6.33116e+08	0
																										7.20691e+09	0		7.10175e+09	0		6.18611e+09	0		2.48525e+09	0		3.7879e+09	0		2.36061e+09	0		3.66092e+08	0		-6.42612e+08	0
																										7.31501e+09	0		7.20828e+09	0		6.2789e+09	0		2.52253e+09	0		3.84471e+09	0		2.39602e+09	0		3.71583e+08	0		-6.52251e+08	0
																										7.42474e+09	0		7.3164e+09	0		6.37308e+09	0		2.56037e+09	0		3.90239e+09	0		2.43196e+09	0		3.77157e+08	0		-6.62035e+08	0
																										7.53611e+09	0		7.42615e+09	0		6.46868e+09	0		2.59877e+09	0		3.96092e+09	0		2.46844e+09	0		3.82814e+08	0		-6.71966e+08	0
																										7.64915e+09	0		7.53754e+09	0		6.56571e+09	0		2.63776e+09	0		4.02033e+09	0		2.50547e+09	0		3.88556e+08	0		-6.82045e+08	0
																										7.76389e+09	0		7.6506e+09	0		6.6642e+09	0		2.67732e+09	0		4.08064e+09	0		2.54305e+09	0		3.94385e+08	0		-6.92276e+08	0
																										7.88035e+09	0		7.76536e+09	0		6.76416e+09	0		2.71748e+09	0		4.14185e+09	0		2.5812e+09	0		4.00301e+08	0		-7.0266e+08	0
																										7.99855e+09	0		7.88184e+09	0		6.86562e+09	0		2.75824e+09	0		4.20398e+09	0		2.61991e+09	0		4.06305e+08	0		-7.132e+08	0
																										8.11853e+09	0		8.00007e+09	0		6.96861e+09	0		2.79962e+09	0		4.26704e+09	0		2.65921e+09	0		4.124e+08	0		-7.23898e+08	0
																										8.24031e+09	0		8.12007e+09	0		7.07314e+09	0		2.84161e+09	0		4.33104e+09	0		2.6991e+09	0		4.18586e+08	0		-7.34756e+08	0
																										8.36391e+09	0		8.24187e+09	0		7.17923e+09	0		2.88424e+09	0		4.39601e+09	0		2.73959e+09	0		4.24864e+08	0		-7.45778e+08	0
																										8.48937e+09	0		8.3655e+09	0		7.28692e+09	0		2.9275e+09	0		4.46195e+09	0		2.78068e+09	0		4.31237e+08	0		-7.56964e+08	0
																										8.61671e+09	0		8.49098e+09	0		7.39622e+09	0		2.97141e+09	0		4.52888e+09	0		2.82239e+09	0		4.37706e+08	0		-7.68319e+08	0
																										8.74596e+09	0		8.61834e+09	0		7.50717e+09	0		3.01598e+09	0		4.59681e+09	0		2.86473e+09	0		4.44272e+08	0		-7.79844e+08	0
																										8.87715e+09	0		8.74762e+09	0		7.61978e+09	0		3.06122e+09	0		4.66576e+09	0		2.9077e+09	0		4.50936e+08	0		-7.91541e+08	0
																										9.01031e+09	0		8.87883e+09	0		7.73407e+09	0		3.10714e+09	0		4.73575e+09	0		2.95131e+09	0		4.577e+08	0		-8.03414e+08	0
																										9.14547e+09	0		9.01202e+09	0		7.85008e+09	0		3.15375e+09	0		4.80679e+09	0		2.99558e+09	0		4.64565e+08	0		-8.15466e+08	0
																										9.28265e+09	0		9.1472e+09	0		7.96783e+09	0		3.20105e+09	0		4.87889e+09	0		3.04052e+09	0		4.71534e+08	0		-8.27698e+08	0
																										9.42189e+09	0		9.2844e+09	0		8.08735e+09	0		3.24907e+09	0		4.95207e+09	0		3.08612e+09	0		4.78607e+08	0		-8.40113e+08	0
																										9.56322e+09	0		9.42367e+09	0		8.20866e+09	0		3.29781e+09	0		5.02635e+09	0		3.13242e+09	0		4.85786e+08	0		-8.52715e+08	0
																										9.70666e+09	0		9.56503e+09	0		8.33179e+09	0		3.34727e+09	0		5.10175e+09	0		3.1794e+09	0		4.93073e+08	0		-8.65506e+08	0
																										9.85226e+09	0		9.7085e+09	0		8.45677e+09	0		3.39748e+09	0		5.17827e+09	0		3.22709e+09	0		5.00469e+08	0		-8.78488e+08	0
																										1e+10	0		9.85413e+09	0		8.58362e+09	0		3.44845e+09	0		5.25595e+09	0		3.2755e+09	0		5.07976e+08	0		-8.91665e+08	0
																										1.015e+10	0		1.00019e+10	0		8.71237e+09	0		3.50017e+09	0		5.33479e+09	0		3.32463e+09	0		5.15595e+08	0		-9.0504e+08	0
																										1.03023e+10	0		1.0152e+10	0		8.84306e+09	0		3.55267e+09	0		5.41481e+09	0		3.3745e+09	0		5.23329e+08	0		-9.18616e+08	0
																										1.04568e+10	0		1.03042e+10	0		8.97571e+09	0		3.60596e+09	0		5.49603e+09	0		3.42512e+09	0		5.31179e+08	0		-9.32395e+08	0
																										1.06137e+10	0		1.04588e+10	0		9.11034e+09	0		3.66005e+09	0		5.57847e+09	0		3.4765e+09	0		5.39147e+08	0		-9.46381e+08	0
																										1.07729e+10	0		1.06157e+10	0		9.247e+09	0		3.71495e+09	0		5.66215e+09	0		3.52864e+09	0		5.47234e+08	0		-9.60577e+08	0
																										1.09345e+10	0		1.07749e+10	0		9.3857e+09	0		3.77068e+09	0		5.74708e+09	0		3.58157e+09	0		5.55443e+08	0		-9.74986e+08	0
																										1.10985e+10	0		1.09366e+10	0		9.52649e+09	0		3.82724e+09	0		5.83329e+09	0		3.6353e+09	0		5.63774e+08	0		-9.8961e+08	0
																										1.1265e+10	0		1.11006e+10	0		9.66938e+09	0		3.88465e+09	0		5.92079e+09	0		3.68983e+09	0		5.72231e+08	0		-1.00445e+09	0
																										1.1434e+10	0		1.12671e+10	0		9.81443e+09	0		3.94292e+09	0		6.0096e+09	0		3.74517e+09	0		5.80814e+08	0		-1.01952e+09	0
																										1.16055e+10	0		1.14361e+10	0		9.96164e+09	0		4.00206e+09	0		6.09974e+09	0		3.80135e+09	0		5.89526e+08	0		-1.03481e+09	0
																										1.17795e+10	0		1.16077e+10	0		1.01111e+10	0		4.06209e+09	0		6.19124e+09	0		3.85837e+09	0		5.98369e+08	0		-1.05034e+09	0
																										1.19562e+10	0		1.17818e+10	0		1.02627e+10	0		4.12302e+09	0		6.28411e+09	0		3.91625e+09	0		6.07345e+08	0		-1.06609e+09	0
																										1.21356e+10	0		1.19585e+10	0		1.04167e+10	0		4.18487e+09	0		6.37837e+09	0		3.97499e+09	0		6.16455e+08	0		-1.08208e+09	0
																										1.23176e+10	0		1.21379e+10	0		1.05729e+10	0		4.24764e+09	0		6.47404e+09	0		4.03462e+09	0		6.25702e+08	0		-1.09831e+09	0
																										1.25024e+10	0		1.23199e+10	0		1.07315e+10	0		4.31136e+09	0		6.57115e+09	0		4.09513e+09	0		6.35087e+08	0		-1.11479e+09	0
																										1.26899e+10	0		1.25047e+10	0		1.08925e+10	0		4.37603e+09	0		6.66972e+09	0		4.15656e+09	0		6.44614e+08	0		-1.13151e+09	0
																										1.28803e+10	0		1.26923e+10	0		1.10559e+10	0		4.44167e+09	0		6.76977e+09	0		4.21891e+09	0		6.54283e+08	0		-1.14848e+09	0
																										1.30735e+10	0		1.28827e+10	0		1.12217e+10	0		4.50829e+09	0		6.87131e+09	0		4.28219e+09	0		6.64097e+08	0		-1.16571e+09	0
																										1.32696e+10	0		1.30759e+10	0		1.139e+10	0		4.57592e+09	0		6.97438e+09	0		4.34643e+09	0		6.74059e+08	0		-1.1832e+09	0
																										1.34686e+10	0		1.32721e+10	0		1.15609e+10	0		4.64456e+09	0		7.079e+09	0		4.41162e+09	0		6.8417e+08	0		-1.20094e+09	0
																										1.36706e+10	0		1.34712e+10	0		1.17343e+10	0		4.71422e+09	0		7.18518e+09	0		4.4778e+09	0		6.94432e+08	0		-1.21896e+09	0
																										1.38757e+10	0		1.36732e+10	0		1.19103e+10	0		4.78494e+09	0		7.29296e+09	0		4.54496e+09	0		7.04849e+08	0		-1.23724e+09	0
																										1.40838e+10	0		1.38783e+10	0		1.2089e+10	0		4.85671e+09	0		7.40236e+09	0		4.61314e+09	0		7.15421e+08	0		-1.2558e+09	0
																										1.42951e+10	0		1.40865e+10	0		1.22703e+10	0		4.92956e+09	0		7.51339e+09	0		4.68234e+09	0		7.26153e+08	0		-1.27464e+09	0
																										1.45095e+10	0		1.42978e+10	0		1.24544e+10	0		5.00351e+09	0		7.62609e+09	0		4.75257e+09	0		7.37045e+08	0		-1.29376e+09	0
																										1.47272e+10	0		1.45123e+10	0		1.26412e+10	0		5.07856e+09	0		7.74048e+09	0		4.82386e+09	0		7.48101e+08	0		-1.31316e+09	0
																										1.49481e+10	0		1.473e+10	0		1.28308e+10	0		5.15474e+09	0		7.85659e+09	0		4.89622e+09	0		7.59322e+08	0		-1.33286e+09	0
																										1.51723e+10	0		1.49509e+10	0		1.30233e+10	0		5.23206e+09	0		7.97444e+09	0		4.96966e+09	0		7.70712e+08	0		-1.35285e+09	0
																										1.53999e+10	0		1.51752e+10	0		1.32186e+10	0		5.31054e+09	0		8.09406e+09	0		5.04421e+09	0		7.82273e+08	0		-1.37315e+09	0
																										1.56309e+10	0		1.54028e+10	0		1.34169e+10	0		5.3902e+09	0		8.21547e+09	0		5.11987e+09	0		7.94007e+08	0		-1.39374e+09	0
																										1.58653e+10	0		1.56338e+10	0		1.36181e+10	0		5.47105e+09	0		8.3387e+09	0		5.19667e+09	0		8.05917e+08	0		-1.41465e+09	0
																										1.61033e+10	0		1.58683e+10	0		1.38224e+10	0		5.55312e+09	0		8.46378e+09	0		5.27462e+09	0		8.18006e+08	0		-1.43587e+09	0
																										1.63449e+10	0		1.61064e+10	0		1.40297e+10	0		5.63641e+09	0		8.59074e+09	0		5.35374e+09	0		8.30276e+08	0		-1.45741e+09	0
																										1.659e+10	0		1.6348e+10	0		1.42402e+10	0		5.72096e+09	0		8.7196e+09	0		5.43404e+09	0		8.4273e+08	0		-1.47927e+09	0
																										1.68389e+10	0		1.65932e+10	0		1.44538e+10	0		5.80677e+09	0		8.85039e+09	0		5.51555e+09	0		8.55371e+08	0		-1.50146e+09	0
																										1.70915e+10	0		1.68421e+10	0		1.46706e+10	0		5.89387e+09	0		8.98315e+09	0		5.59829e+09	0		8.68201e+08	0		-1.52398e+09	0
																										1.73478e+10	0		1.70947e+10	0		1.48907e+10	0		5.98228e+09	0		9.11789e+09	0		5.68226e+09	0		8.81224e+08	0		-1.54684e+09	0
																										1.76081e+10	0		1.73511e+10	0		1.5114e+10	0		6.07202e+09	0		9.25466e+09	0		5.76749e+09	0		8.94443e+08	0		-1.57004e+09	0
																										1.78722e+10	0		1.76114e+10	0		1.53407e+10	0		6.1631e+09	0		9.39348e+09	0		5.85401e+09	0		9.07859e+08	0		-1.59359e+09	0
																										1.81403e+10	0		1.78756e+10	0		1.55708e+10	0		6.25554e+09	0		9.53438e+09	0		5.94182e+09	0		9.21477e+08	0		-1.6175e+09	0
																										1.84124e+10	0		1.81437e+10	0		1.58044e+10	0		6.34938e+09	0		9.6774e+09	0		6.03094e+09	0		9.35299e+08	0		-1.64176e+09	0
																										1.86886e+10	0		1.84159e+10	0		1.60415e+10	0		6.44462e+09	0		9.82256e+09	0		6.12141e+09	0		9.49329e+08	0		-1.66639e+09	0
																										1.89689e+10	0		1.86921e+10	0		1.62821e+10	0		6.54129e+09	0		9.9699e+09	0		6.21323e+09	0		9.63569e+08	0		-1.69138e+09	0
																										1.92534e+10	0		1.89725e+10	0		1.65263e+10	0		6.63941e+09	0		1.01194e+10	0		6.30643e+09	0		9.78022e+08	0		-1.71675e+09	0
																										1.95422e+10	0		1.92571e+10	0		1.67742e+10	0		6.739e+09	0		1.02712e+10	0		6.40102e+09	0		9.92693e+08	0		-1.7425e+09	0
																										1.98354e+10	0		1.95459e+10	0		1.70258e+10	0		6.84008e+09	0		1.04253e+10	0		6.49704e+09	0		1.00758e+09	0		-1.76864e+09	0
																										2.01329e+10	0		1.98391e+10	0		1.72812e+10	0		6.94268e+09	0		1.05817e+10	0		6.5945e+09	0		1.0227e+09	0		-1.79517e+09	0
																										2.04349e+10	0		2.01367e+10	0		1.75404e+10	0		7.04682e+09	0		1.07404e+10	0		6.69341e+09	0		1.03804e+09	0		-1.8221e+09	0
																										2.07414e+10	0		2.04387e+10	0		1.78035e+10	0		7.15253e+09	0		1.09015e+10	0		6.79381e+09	0		1.05361e+09	0		-1.84943e+09	0
																										2.10525e+10	0		2.07453e+10	0		1.80706e+10	0		7.25981e+09	0		1.1065e+10	0		6.89572e+09	0		1.06941e+09	0		-1.87717e+09	0
																										2.13683e+10	0		2.10565e+10	0		1.83417e+10	0		7.36871e+09	0		1.1231e+10	0		6.99916e+09	0		1.08545e+09	0		-1.90533e+09	0
																										2.16888e+10	0		2.13724e+10	0		1.86168e+10	0		7.47924e+09	0		1.13995e+10	0		7.10414e+09	0		1.10173e+09	0		-1.93391e+09	0
																										2.20142e+10	0		2.16929e+10	0		1.8896e+10	0		7.59143e+09	0		1.15705e+10	0		7.21071e+09	0		1.11826e+09	0		-1.96292e+09	0
																										2.23444e+10	0		2.20183e+10	0		1.91795e+10	0		7.7053e+09	0		1.1744e+10	0		7.31887e+09	0		1.13503e+09	0		-1.99236e+09	0
																										2.26795e+10	0		2.23486e+10	0		1.94672e+10	0		7.82088e+09	0		1.19202e+10	0		7.42865e+09	0		1.15206e+09	0		-2.02225e+09	0
																										2.30197e+10	0		2.26838e+10	0		1.97592e+10	0		7.93819e+09	0		1.2099e+10	0		7.54008e+09	0		1.16934e+09	0		-2.05258e+09	0
																										2.3365e+10	0		2.30241e+10	0		2.00556e+10	0		8.05727e+09	0		1.22805e+10	0		7.65318e+09	0		1.18688e+09	0		-2.08337e+09	0
																										2.37155e+10	0		2.33695e+10	0		2.03564e+10	0		8.17813e+09	0		1.24647e+10	0		7.76798e+09	0		1.20468e+09	0		-2.11462e+09	0
																										2.40712e+10	0		2.372e+10	0		2.06617e+10	0		8.3008e+09	0		1.26517e+10	0		7.8845e+09	0		1.22275e+09	0		-2.14634e+09	0
																										2.44323e+10	0		2.40758e+10	0		2.09717e+10	0		8.42531e+09	0		1.28414e+10	0		8.00277e+09	0		1.2411e+09	0		-2.17853e+09	0
																										2.47988e+10	0		2.44369e+10	0		2.12862e+10	0		8.55169e+09	0		1.30341e+10	0		8.12281e+09	0		1.25971e+09	0		-2.21121e+09	0
																										2.51708e+10	0		2.48035e+10	0		2.16055e+10	0		8.67996e+09	0		1.32296e+10	0		8.24465e+09	0		1.27861e+09	0		-2.24438e+09	0
																										2.55483e+10	0		2.51755e+10	0		2.19296e+10	0		8.81016e+09	0		1.3428e+10	0		8.36832e+09	0		1.29779e+09	0		-2.27805e+09	0
																										2.59316e+10	0		2.55532e+10	0		2.22586e+10	0		8.94232e+09	0		1.36294e+10	0		8.49384e+09	0		1.31725e+09	0		-2.31222e+09	0
																										2.63205e+10	0		2.59365e+10	0		2.25924e+10	0		9.07645e+09	0		1.38339e+10	0		8.62125e+09	0		1.33701e+09	0		-2.3469e+09	0
																										2.67154e+10	0		2.63255e+10	0		2.29313e+10	0		9.2126e+09	0		1.40414e+10	0		8.75057e+09	0		1.35707e+09	0		-2.3821e+09	0
																										2.71161e+10	0		2.67204e+10	0		2.32753e+10	0		9.35079e+09	0		1.4252e+10	0		8.88183e+09	0		1.37742e+09	0		-2.41784e+09	0
																										2.75228e+10	0		2.71212e+10	0		2.36244e+10	0		9.49105e+09	0		1.44658e+10	0		9.01506e+09	0		1.39809e+09	0		-2.4541e+09	0
																										2.79357e+10	0		2.7528e+10	0		2.39788e+10	0		9.63341e+09	0		1.46828e+10	0		9.15028e+09	0		1.41906e+09	0		-2.49091e+09	0
																										2.83547e+10	0		2.7941e+10	0		2.43385e+10	0		9.77792e+09	0		1.4903e+10	0		9.28754e+09	0		1.44034e+09	0		-2.52828e+09	0
																										2.878e+10	0		2.83601e+10	0		2.47036e+10	0		9.92458e+09	0		1.51266e+10	0		9.42685e+09	0		1.46195e+09	0		-2.5662e+09	0
																										2.92117e+10	0		2.87855e+10	0		2.50741e+10	0		1.00735e+10	0		1.53535e+10	0		9.56825e+09	0		1.48388e+09	0		-2.6047e+09	0
																										2.96499e+10	0		2.92172e+10	0		2.54502e+10	0		1.02246e+10	0		1.55838e+10	0		9.71178e+09	0		1.50614e+09	0		-2.64377e+09	0
																										3.00946e+10	0		2.96555e+10	0		2.5832e+10	0		1.03779e+10	0		1.58175e+10	0		9.85745e+09	0		1.52873e+09	0		-2.68342e+09	0
																										3.05461e+10	0		3.01003e+10	0		2.62195e+10	0		1.05336e+10	0		1.60548e+10	0		1.00053e+10	0		1.55166e+09	0		-2.72367e+09	0
																										3.10043e+10	0		3.05518e+10	0		2.66127e+10	0		1.06916e+10	0		1.62956e+10	0		1.01554e+10	0		1.57493e+09	0		-2.76453e+09	0
																										3.14693e+10	0		3.10101e+10	0		2.70119e+10	0		1.0852e+10	0		1.654e+10	0		1.03077e+10	0		1.59856e+09	0		-2.806e+09	0
																										3.19414e+10	0		3.14753e+10	0		2.74171e+10	0		1.10147e+10	0		1.67881e+10	0		1.04623e+10	0		1.62254e+09	0		-2.84809e+09	0
																										3.24205e+10	0		3.19474e+10	0		2.78284e+10	0		1.118e+10	0		1.70399e+10	0		1.06193e+10	0		1.64687e+09	0		-2.89081e+09	0
																										3.29068e+10	0		3.24266e+10	0		2.82458e+10	0		1.13477e+10	0		1.72955e+10	0		1.07786e+10	0		1.67158e+09	0		-2.93417e+09	0
																										3.34004e+10	0		3.2913e+10	0		2.86695e+10	0		1.15179e+10	0		1.7555e+10	0		1.09402e+10	0		1.69665e+09	0		-2.97818e+09	0
																										3.39014e+10	0		3.34067e+10	0		2.90995e+10	0		1.16907e+10	0		1.78183e+10	0		1.11043e+10	0		1.7221e+09	0		-3.02286e+09	0
																										3.44099e+10	0		3.39078e+10	0		2.9536e+10	0		1.1866e+10	0		1.80856e+10	0		1.12709e+10	0		1.74793e+09	0		-3.0682e+09	0
																										3.49261e+10	0		3.44164e+10	0		2.99791e+10	0		1.2044e+10	0		1.83569e+10	0		1.144e+10	0		1.77415e+09	0		-3.11422e+09	0
																										3.545e+10	0		3.49327e+10	0		3.04287e+10	0		1.22247e+10	0		1.86322e+10	0		1.16116e+10	0		1.80076e+09	0		-3.16093e+09	0
																										3.59817e+10	0		3.54567e+10	0		3.08852e+10	0		1.2408e+10	0		1.89117e+10	0		1.17857e+10	0		1.82777e+09	0		-3.20835e+09	0
																										3.65214e+10	0		3.59885e+10	0		3.13485e+10	0		1.25942e+10	0		1.91954e+10	0		1.19625e+10	0		1.85519e+09	0		-3.25647e+09	0
																										3.70692e+10	0		3.65283e+10	0		3.18187e+10	0		1.27831e+10	0		1.94833e+10	0		1.2142e+10	0		1.88302e+09	0		-3.30532e+09	0
																										3.76253e+10	0		3.70763e+10	0		3.2296e+10	0		1.29748e+10	0		1.97756e+10	0		1.23241e+10	0		1.91126e+09	0		-3.3549e+09	0
																										3.81897e+10	0		3.76324e+10	0		3.27804e+10	0		1.31694e+10	0		2.00722e+10	0		1.2509e+10	0		1.93993e+09	0		-3.40522e+09	0
																										3.87625e+10	0		3.81969e+10	0		3.32721e+10	0		1.3367e+10	0		2.03733e+10	0		1.26966e+10	0		1.96903e+09	0		-3.4563e+09	0
																										3.9344e+10	0		3.87699e+10	0		3.37712e+10	0		1.35675e+10	0		2.06789e+10	0		1.2887e+10	0		1.99857e+09	0		-3.50815e+09	0
																										3.99341e+10	0		3.93514e+10	0		3.42778e+10	0		1.3771e+10	0		2.09891e+10	0		1.30804e+10	0		2.02855e+09	0		-3.56077e+09	0
																										4.05331e+10	0		3.99417e+10	0		3.47919e+10	0		1.39776e+10	0		2.13039e+10	0		1.32766e+10	0		2.05897e+09	0		-3.61418e+09	0
																										4.11411e+10	0		4.05408e+10	0		3.53138e+10	0		1.41872e+10	0		2.16234e+10	0		1.34757e+10	0		2.08986e+09	0		-3.66839e+09	0
																										4.17582e+10	0		4.11489e+10	0		3.58435e+10	0		1.44e+10	0		2.19478e+10	0		1.36778e+10	0		2.12121e+09	0		-3.72342e+09	0
																										4.23846e+10	0		4.17661e+10	0		3.63812e+10	0		1.4616e+10	0		2.2277e+10	0		1.3883e+10	0		2.15302e+09	0		-3.77927e+09	0
																										4.30204e+10	0		4.23926e+10	0		3.69269e+10	0		1.48353e+10	0		2.26112e+10	0		1.40913e+10	0		2.18532e+09	0		-3.83596e+09	0
																										4.36657e+10	0		4.30285e+10	0		3.74808e+10	0		1.50578e+10	0		2.29503e+10	0		1.43026e+10	0		2.2181e+09	0		-3.8935e+09	0
																										4.43207e+10	0		4.36739e+10	0		3.8043e+10	0		1.52837e+10	0		2.32946e+10	0		1.45172e+10	0		2.25137e+09	0		-3.9519e+09	0
																										4.49855e+10	0		4.43291e+10	0		3.86136e+10	0		1.55129e+10	0		2.3644e+10	0		1.47349e+10	0		2.28514e+09	0		-4.01118e+09	0
																										4.56603e+10	0		4.4994e+10	0		3.91928e+10	0		1.57456e+10	0		2.39987e+10	0		1.49559e+10	0		2.31942e+09	0		-4.07135e+09	0
																										4.63452e+10	0		4.56689e+10	0		3.97807e+10	0		1.59818e+10	0		2.43587e+10	0		1.51803e+10	0		2.35421e+09	0		-4.13242e+09	0
																										4.70403e+10	0		4.63539e+10	0		4.03775e+10	0		1.62215e+10	0		2.4724e+10	0		1.5408e+10	0		2.38952e+09	0		-4.1944e+09	0
																										4.77459e+10	0		4.70492e+10	0		4.09831e+10	0		1.64648e+10	0		2.50949e+10	0		1.56391e+10	0		2.42537e+09	0		-4.25732e+09	0
																										4.84621e+10	0		4.7755e+10	0		4.15979e+10	0		1.67118e+10	0		2.54713e+10	0		1.58737e+10	0		2.46175e+09	0		-4.32118e+09	0
																										4.91891e+10	0		4.84713e+10	0		4.22218e+10	0		1.69625e+10	0		2.58534e+10	0		1.61118e+10	0		2.49867e+09	0		-4.386e+09	0
																										4.99269e+10	0		4.91984e+10	0		4.28552e+10	0		1.72169e+10	0		2.62412e+10	0		1.63535e+10	0		2.53615e+09	0		-4.45179e+09	0
																										5.06758e+10	0		4.99364e+10	0		4.3498e+10	0		1.74752e+10	0		2.66348e+10	0		1.65988e+10	0		2.5742e+09	0		-4.51856e+09	0
																										5.14359e+10	0		5.06854e+10	0		4.41505e+10	0		1.77373e+10	0		2.70343e+10	0		1.68478e+10	0		2.61281e+09	0		-4.58634e+09	0
																										5.22075e+10	0		5.14457e+10	0		4.48127e+10	0		1.80034e+10	0		2.74398e+10	0		1.71005e+10	0		2.652e+09	0		-4.65514e+09	0
																										5.29906e+10	0		5.22174e+10	0		4.54849e+10	0		1.82734e+10	0		2.78514e+10	0		1.7357e+10	0		2.69178e+09	0		-4.72497e+09	0
																										5.37855e+10	0		5.30006e+10	0		4.61672e+10	0		1.85475e+10	0		2.82692e+10	0		1.76173e+10	0		2.73216e+09	0		-4.79584e+09	0
																										5.45922e+10	0		5.37956e+10	0		4.68597e+10	0		1.88257e+10	0		2.86933e+10	0		1.78816e+10	0		2.77314e+09	0		-4.86778e+09	0
																										5.54111e+10	0		5.46026e+10	0		4.75626e+10	0		1.91081e+10	0		2.91237e+10	0		1.81498e+10	0		2.81474e+09	0		-4.94079e+09	0
																										5.62423e+10	0		5.54216e+10	0		4.8276e+10	0		1.93948e+10	0		2.95605e+10	0		1.84221e+10	0		2.85696e+09	0		-5.01491e+09	0
																										5.70859e+10	0		5.62529e+10	0		4.90002e+10	0		1.96857e+10	0		3.00039e+10	0		1.86984e+10	0		2.89981e+09	0		-5.09013e+09	0
																										5.79422e+10	0		5.70967e+10	0		4.97352e+10	0		1.9981e+10	0		3.0454e+10	0		1.89789e+10	0		2.94331e+09	0		-5.16648e+09	0
																										5.88113e+10	0		5.79532e+10	0		5.04812e+10	0		2.02807e+10	0		3.09108e+10	0		1.92636e+10	0		2.98746e+09	0		-5.24398e+09	0
																										5.96935e+10	0		5.88225e+10	0		5.12384e+10	0		2.05849e+10	0		3.13744e+10	0		1.95525e+10	0		3.03227e+09	0		-5.32264e+09	0
																										6.05889e+10	0		5.97048e+10	0		5.2007e+10	0		2.08937e+10	0		3.18451e+10	0		1.98458e+10	0		3.07775e+09	0		-5.40248e+09	0
																										6.14978e+10	0		6.06004e+10	0		5.27871e+10	0		2.12071e+10	0		3.23227e+10	0		2.01435e+10	0		3.12392e+09	0		-5.48352e+09	0
																										6.24202e+10	0		6.15094e+10	0		5.35789e+10	0		2.15252e+10	0		3.28076e+10	0		2.04456e+10	0		3.17078e+09	0		-5.56577e+09	0
																										6.33565e+10	0		6.2432e+10	0		5.43826e+10	0		2.1848e+10	0		3.32997e+10	0		2.07523e+10	0		3.21834e+09	0		-5.64925e+09	0
																										6.43069e+10	0		6.33685e+10	0		5.51983e+10	0		2.21758e+10	0		3.37992e+10	0		2.10636e+10	0		3.26662e+09	0		-5.73399e+09	0
																										6.52715e+10	0		6.4319e+10	0		5.60263e+10	0		2.25084e+10	0		3.43062e+10	0		2.13796e+10	0		3.31562e+09	0		-5.82e+09	0
																										6.62505e+10	0		6.52838e+10	0		5.68667e+10	0		2.2846e+10	0		3.48208e+10	0		2.17003e+10	0		3.36535e+09	0		-5.9073e+09	0
																										6.72443e+10	0		6.62631e+10	0		5.77197e+10	0		2.31887e+10	0		3.53431e+10	0		2.20258e+10	0		3.41583e+09	0		-5.99591e+09	0
																										6.8253e+10	0		6.7257e+10	0		5.85855e+10	0		2.35365e+10	0		3.58732e+10	0		2.23562e+10	0		3.46707e+09	0		-6.08585e+09	0
																										6.92768e+10	0		6.82659e+10	0		5.94643e+10	0		2.38896e+10	0		3.64113e+10	0		2.26915e+10	0		3.51907e+09	0		-6.17714e+09	0
																										7.03159e+10	0		6.92899e+10	0		6.03562e+10	0		2.42479e+10	0		3.69575e+10	0		2.30319e+10	0		3.57186e+09	0		-6.2698e+09	0
																										7.13707e+10	0		7.03292e+10	0		6.12616e+10	0		2.46117e+10	0		3.75119e+10	0		2.33773e+10	0		3.62544e+09	0		-6.36384e+09	0
																										7.24412e+10	0		7.13842e+10	0		6.21805e+10	0		2.49808e+10	0		3.80745e+10	0		2.3728e+10	0		3.67982e+09	0		-6.4593e+09	0
																										7.35278e+10	0		7.24549e+10	0		6.31132e+10	0		2.53555e+10	0		3.86457e+10	0		2.40839e+10	0		3.73502e+09	0		-6.55619e+09	0
																										7.46307e+10	0		7.35417e+10	0		6.40599e+10	0		2.57359e+10	0		3.92253e+10	0		2.44452e+10	0		3.79104e+09	0		-6.65453e+09	0
																										7.57502e+10	0		7.46449e+10	0		6.50208e+10	0		2.61219e+10	0		3.98137e+10	0		2.48119e+10	0		3.84791e+09	0		-6.75435e+09	0
																										7.68865e+10	0		7.57645e+10	0		6.59961e+10	0		2.65137e+10	0		4.04109e+10	0		2.5184e+10	0		3.90563e+09	0		-6.85567e+09	0
																										7.80398e+10	0		7.6901e+10	0		6.6986e+10	0		2.69115e+10	0		4.10171e+10	0		2.55618e+10	0		3.96421e+09	0		-6.9585e+09	0
																										7.92104e+10	0		7.80545e+10	0		6.79908e+10	0		2.73151e+10	0		4.16323e+10	0		2.59452e+10	0		4.02367e+09	0		-7.06288e+09	0
																										8.03985e+10	0		7.92253e+10	0		6.90107e+10	0		2.77249e+10	0		4.22568e+10	0		2.63344e+10	0		4.08403e+09	0		-7.16882e+09	0
																										8.16045e+10	0		8.04137e+10	0		7.00459e+10	0		2.81407e+10	0		4.28907e+10	0		2.67294e+10	0		4.14529e+09	0		-7.27635e+09	0
																										8.28286e+10	0		8.16199e+10	0		7.10965e+10	0		2.85628e+10	0		4.3534e+10	0		2.71304e+10	0		4.20747e+09	0		-7.3855e+09	0
																										8.4071e+10	0		8.28442e+10	0		7.2163e+10	0		2.89913e+10	0		4.4187e+10	0		2.75373e+10	0		4.27058e+09	0		-7.49628e+09	0
																										8.5332e+10	0		8.40869e+10	0		7.32454e+10	0		2.94261e+10	0		4.48499e+10	0		2.79504e+10	0		4.33464e+09	0		-7.60873e+09	0
																										8.6612e+10	0		8.53482e+10	0		7.43441e+10	0		2.98675e+10	0		4.55226e+10	0		2.83696e+10	0		4.39966e+09	0		-7.72286e+09	0
																										8.79112e+10	0		8.66284e+10	0		7.54593e+10	0		3.03156e+10	0		4.62054e+10	0		2.87952e+10	0		4.46565e+09	0		-7.8387e+09	0
																										8.92299e+10	0		8.79278e+10	0		7.65912e+10	0		3.07703e+10	0		4.68985e+10	0		2.92271e+10	0		4.53264e+09	0		-7.95628e+09	0
																										9.05683e+10	0		8.92468e+10	0		7.774e+10	0		3.12318e+10	0		4.7602e+10	0		2.96655e+10	0		4.60063e+09	0		-8.07563e+09	0
																										9.19268e+10	0		9.05855e+10	0		7.89061e+10	0		3.17003e+10	0		4.8316e+10	0		3.01105e+10	0		4.66964e+09	0		-8.19676e+09	0
																										9.33058e+10	0		9.19443e+10	0		8.00897e+10	0		3.21758e+10	0		4.90408e+10	0		3.05622e+10	0		4.73968e+09	0		-8.31971e+09	0
																										9.47053e+10	0		9.33234e+10	0		8.12911e+10	0		3.26585e+10	0		4.97764e+10	0		3.10206e+10	0		4.81078e+09	0		-8.44451e+09	0
																										9.61259e+10	0		9.47233e+10	0		8.25104e+10	0		3.31483e+10	0		5.0523e+10	0		3.14859e+10	0		4.88294e+09	0		-8.57117e+09	0
																										9.75678e+10	0		9.61441e+10	0		8.37481e+10	0		3.36456e+10	0		5.12809e+10	0		3.19582e+10	0		4.95618e+09	0		-8.69974e+09	0
																										9.90313e+10	0		9.75863e+10	0		8.50043e+10	0		3.41502e+10	0		5.20501e+10	0		3.24376e+10	0		5.03053e+09	0		-8.83024e+09	0
																										1.00517e+11	0		9.90501e+10	0		8.62794e+10	0		3.46625e+10	0		5.28308e+10	0		3.29241e+10	0		5.10598e+09	0		-8.96269e+09	0
																										1.02025e+11	0		1.00536e+11	0		8.75736e+10	0		3.51824e+10	0		5.36233e+10	0		3.3418e+10	0		5.18257e+09	0		-9.09713e+09	0
																										1.03555e+11	0		1.02044e+11	0		8.88872e+10	0		3.57102e+10	0		5.44277e+10	0		3.39192e+10	0		5.26031e+09	0		-9.23359e+09	0
																										1.05108e+11	0		1.03575e+11	0		9.02205e+10	0		3.62458e+10	0		5.52441e+10	0		3.4428e+10	0		5.33922e+09	0		-9.37209e+09	0
																										1.06685e+11	0		1.05128e+11	0		9.15738e+10	0		3.67895e+10	0		5.60727e+10	0		3.49445e+10	0		5.41931e+09	0		-9.51267e+09	0
																										1.08285e+11	0		1.06705e+11	0		9.29474e+10	0		3.73414e+10	0		5.69138e+10	0		3.54686e+10	0		5.50059e+09	0		-9.65536e+09	0
																										1.09909e+11	0		1.08306e+11	0		9.43416e+10	0		3.79015e+10	0		5.77675e+10	0		3.60007e+10	0		5.5831e+09	0		-9.8002e+09	0
																										1.11558e+11	0		1.0993e+11	0		9.57567e+10	0		3.847e+10	0		5.8634e+10	0		3.65407e+10	0		5.66685e+09	0		-9.9472e+09	0
																										1.13231e+11	0		1.11579e+11	0		9.71931e+10	0		3.9047e+10	0		5.95135e+10	0		3.70888e+10	0		5.75185e+09	0		-1.00964e+10	0
																										1.1493e+11	0		1.13253e+11	0		9.8651e+10	0		3.96328e+10	0		6.04063e+10	0		3.76451e+10	0		5.83813e+09	0		-1.02479e+10	0
																										1.16654e+11	0		1.14952e+11	0		1.00131e+11	0		4.02272e+10	0		6.13123e+10	0		3.82098e+10	0		5.9257e+09	0		-1.04016e+10	0
																										1.18404e+11	0		1.16676e+11	0		1.01633e+11	0		4.08307e+10	0		6.2232e+10	0		3.87829e+10	0		6.01459e+09	0		-1.05576e+10	0
																										1.2018e+11	0		1.18426e+11	0		1.03157e+11	0		4.14431e+10	0		6.31655e+10	0		3.93647e+10	0		6.10481e+09	0		-1.0716e+10	0
																										1.21982e+11	0		1.20202e+11	0		1.04705e+11	0		4.20648e+10	0		6.4113e+10	0		3.99551e+10	0		6.19638e+09	0		-1.08767e+10	0
																										1.23812e+11	0		1.22005e+11	0		1.06275e+11	0		4.26957e+10	0		6.50747e+10	0		4.05545e+10	0		6.28933e+09	0		-1.10398e+10	0
																										1.25669e+11	0		1.23836e+11	0		1.07869e+11	0		4.33362e+10	0		6.60508e+10	0		4.11628e+10	0		6.38367e+09	0		-1.12054e+10	0
																										1.27554e+11	0		1.25693e+11	0		1.09487e+11	0		4.39862e+10	0		6.70416e+10	0		4.17802e+10	0		6.47942e+09	0		-1.13735e+10	0
																										1.29468e+11	0		1.27579e+11	0		1.1113e+11	0		4.4646e+10	0		6.80472e+10	0		4.24069e+10	0		6.57661e+09	0		-1.15441e+10	0
																										1.3141e+11	0		1.29492e+11	0		1.12797e+11	0		4.53157e+10	0		6.90679e+10	0		4.3043e+10	0		6.67526e+09	0		-1.17173e+10	0
																										1.33381e+11	0		1.31435e+11	0		1.14488e+11	0		4.59954e+10	0		7.01039e+10	0		4.36887e+10	0		6.77539e+09	0		-1.18931e+10	0
																										1.35382e+11	0		1.33406e+11	0		1.16206e+11	0		4.66854e+10	0		7.11555e+10	0		4.4344e+10	0		6.87702e+09	0		-1.20714e+10	0
																										1.37412e+11	0		1.35407e+11	0		1.17949e+11	0		4.73856e+10	0		7.22228e+10	0		4.50092e+10	0		6.98018e+09	0		-1.22525e+10	0
																										1.39473e+11	0		1.37438e+11	0		1.19718e+11	0		4.80964e+10	0		7.33062e+10	0		4.56843e+10	0		7.08488e+09	0		-1.24363e+10	0
																										1.41566e+11	0		1.395e+11	0		1.21514e+11	0		4.88179e+10	0		7.44057e+10	0		4.63696e+10	0		7.19115e+09	0		-1.26229e+10	0
																										1.43689e+11	0		1.41592e+11	0		1.23337e+11	0		4.95501e+10	0		7.55218e+10	0		4.70651e+10	0		7.29902e+09	0		-1.28122e+10	0
																										1.45844e+11	0		1.43716e+11	0		1.25187e+11	0		5.02934e+10	0		7.66547e+10	0		4.77711e+10	0		7.4085e+09	0		-1.30044e+10	0
																										1.48032e+11	0		1.45872e+11	0		1.27064e+11	0		5.10478e+10	0		7.78045e+10	0		4.84877e+10	0		7.51963e+09	0		-1.31994e+10	0
																										1.50253e+11	0		1.4806e+11	0		1.2897e+11	0		5.18135e+10	0		7.89715e+10	0		4.9215e+10	0		7.63243e+09	0		-1.33974e+10	0
																										1.52506e+11	0		1.50281e+11	0		1.30905e+11	0		5.25907e+10	0		8.01561e+10	0		4.99532e+10	0		7.74691e+09	0		-1.35984e+10	0
																										1.54794e+11	0		1.52535e+11	0		1.32869e+11	0		5.33796e+10	0		8.13585e+10	0		5.07025e+10	0		7.86312e+09	0		-1.38024e+10	0
																										1.57116e+11	0		1.54823e+11	0		1.34862e+11	0		5.41803e+10	0		8.25788e+10	0		5.1463e+10	0		7.98106e+09	0		-1.40094e+10	0
																										1.59473e+11	0		1.57146e+11	0		1.36885e+11	0		5.4993e+10	0		8.38175e+10	0		5.2235e+10	0		8.10078e+09	0		-1.42195e+10	0
																										1.61865e+11	0		1.59503e+11	0		1.38938e+11	0		5.58179e+10	0		8.50748e+10	0		5.30185e+10	0		8.22229e+09	0		-1.44328e+10	0
																										1.64293e+11	0		1.61895e+11	0		1.41022e+11	0		5.66551e+10	0		8.63509e+10	0		5.38138e+10	0		8.34562e+09	0		-1.46493e+10	0
																										1.66757e+11	0		1.64324e+11	0		1.43137e+11	0		5.7505e+10	0		8.76462e+10	0		5.4621e+10	0		8.47081e+09	0		-1.48691e+10	0
																										1.69258e+11	0		1.66789e+11	0		1.45284e+11	0		5.83675e+10	0		8.89609e+10	0		5.54403e+10	0		8.59787e+09	0		-1.50921e+10	0
																										1.71797e+11	0		1.6929e+11	0		1.47464e+11	0		5.9243e+10	0		9.02953e+10	0		5.62719e+10	0		8.72684e+09	0		-1.53185e+10	0
																										1.74374e+11	0		1.7183e+11	0		1.49675e+11	0		6.01317e+10	0		9.16497e+10	0		5.7116e+10	0		8.85774e+09	0		-1.55483e+10	0
																										1.7699e+11	0		1.74407e+11	0		1.51921e+11	0		6.10337e+10	0		9.30245e+10	0		5.79727e+10	0		8.99061e+09	0		-1.57815e+10	0
																										1.79645e+11	0		1.77023e+11	0		1.54199e+11	0		6.19492e+10	0		9.44198e+10	0		5.88423e+10	0		9.12547e+09	0		-1.60182e+10	0
																										1.82339e+11	0		1.79679e+11	0		1.56512e+11	0		6.28784e+10	0		9.58361e+10	0		5.9725e+10	0		9.26235e+09	0		-1.62585e+10	0
																										1.85074e+11	0		1.82374e+11	0		1.5886e+11	0		6.38216e+10	0		9.72737e+10	0		6.06208e+10	0		9.40128e+09	0		-1.65024e+10	0
																										1.87851e+11	0		1.85109e+11	0		1.61243e+11	0		6.47789e+10	0		9.87328e+10	0		6.15301e+10	0		9.5423e+09	0		-1.67499e+10	0
																										1.90668e+11	0		1.87886e+11	0		1.63662e+11	0		6.57506e+10	0		1.00214e+11	0		6.24531e+10	0		9.68544e+09	0		-1.70011e+10	0
																										1.93528e+11	0		1.90704e+11	0		1.66117e+11	0		6.67369e+10	0		1.01717e+11	0		6.33899e+10	0		9.83072e+09	0		-1.72562e+10	0
																										1.96431e+11	0		1.93565e+11	0		1.68608e+11	0		6.77379e+10	0		1.03243e+11	0		6.43407e+10	0		9.97818e+09	0		-1.7515e+10	0
																										1.99378e+11	0		1.96468e+11	0		1.71137e+11	0		6.8754e+10	0		1.04791e+11	0		6.53058e+10	0		1.01279e+10	0		-1.77777e+10	0
																										2.02368e+11	0		1.99415e+11	0		1.73704e+11	0		6.97853e+10	0		1.06363e+11	0		6.62854e+10	0		1.02798e+10	0		-1.80444e+10	0
																										2.05404e+11	0		2.02407e+11	0		1.7631e+11	0		7.08321e+10	0		1.07959e+11	0		6.72797e+10	0		1.0434e+10	0		-1.83151e+10	0
																										2.08485e+11	0		2.05443e+11	0		1.78955e+11	0		7.18945e+10	0		1.09578e+11	0		6.82889e+10	0		1.05905e+10	0		-1.85898e+10	0
																										2.11612e+11	0		2.08524e+11	0		1.81639e+11	0		7.2973e+10	0		1.11222e+11	0		6.93132e+10	0		1.07493e+10	0		-1.88686e+10	0
																										2.14786e+11	0		2.11652e+11	0		1.84364e+11	0		7.40676e+10	0		1.1289e+11	0		7.03529e+10	0		1.09106e+10	0		-1.91517e+10	0
																										2.18008e+11	0		2.14827e+11	0		1.87129e+11	0		7.51786e+10	0		1.14583e+11	0		7.14082e+10	0		1.10742e+10	0		-1.94389e+10	0
																										2.21278e+11	0		2.18049e+11	0		1.89936e+11	0		7.63062e+10	0		1.16302e+11	0		7.24794e+10	0		1.12403e+10	0		-1.97305e+10	0
																										2.24597e+11	0		2.2132e+11	0		1.92785e+11	0		7.74508e+10	0		1.18047e+11	0		7.35666e+10	0		1.1409e+10	0		-2.00265e+10	0
																										2.27966e+11	0		2.2464e+11	0		1.95677e+11	0		7.86126e+10	0		1.19817e+11	0		7.46701e+10	0		1.15801e+10	0		-2.03269e+10	0
																										2.31386e+11	0		2.2801e+11	0		1.98612e+11	0		7.97918e+10	0		1.21615e+11	0		7.57901e+10	0		1.17538e+10	0		-2.06318e+10	0
																										2.34857e+11	0		2.3143e+11	0		2.01591e+11	0		8.09887e+10	0		1.23439e+11	0		7.6927e+10	0		1.19301e+10	0		-2.09413e+10	0
																										2.3838e+11	0		2.34901e+11	0		2.04615e+11	0		8.22035e+10	0		1.2529e+11	0		7.80809e+10	0		1.2109e+10	0		-2.12554e+10	0
																										2.41955e+11	0		2.38425e+11	0		2.07684e+11	0		8.34366e+10	0		1.2717e+11	0		7.92521e+10	0		1.22907e+10	0		-2.15742e+10	0
																										2.45585e+11	0		2.42001e+11	0		2.108e+11	0		8.46881e+10	0		1.29077e+11	0		8.04409e+10	0		1.2475e+10	0		-2.18978e+10	0
																										2.49268e+11	0		2.45631e+11	0		2.13961e+11	0		8.59584e+10	0		1.31014e+11	0		8.16475e+10	0		1.26622e+10	0		-2.22263e+10	0
																										2.53007e+11	0		2.49316e+11	0		2.17171e+11	0		8.72478e+10	0		1.32979e+11	0		8.28722e+10	0		1.28521e+10	0		-2.25597e+10	0
																										2.56803e+11	0		2.53055e+11	0		2.20428e+11	0		8.85565e+10	0		1.34973e+11	0		8.41153e+10	0		1.30449e+10	0		-2.28981e+10	0
																										2.60655e+11	0		2.56851e+11	0		2.23735e+11	0		8.98849e+10	0		1.36998e+11	0		8.5377e+10	0		1.32406e+10	0		-2.32416e+10	0
																										2.64564e+11	0		2.60704e+11	0		2.27091e+11	0		9.12331e+10	0		1.39053e+11	0		8.66576e+10	0		1.34392e+10	0		-2.35902e+10	0
																										2.68533e+11	0		2.64614e+11	0		2.30497e+11	0		9.26016e+10	0		1.41139e+11	0		8.79575e+10	0		1.36407e+10	0		-2.3944e+10	0
																										2.72561e+11	0		2.68584e+11	0		2.33955e+11	0		9.39907e+10	0		1.43256e+11	0		8.92769e+10	0		1.38454e+10	0		-2.43032e+10	0
																										2.76649e+11	0		2.72612e+11	0		2.37464e+11	0		9.54005e+10	0		1.45405e+11	0		9.0616e+10	0		1.4053e+10	0		-2.46677e+10	0
																										2.80799e+11	0		2.76702e+11	0		2.41026e+11	0		9.68315e+10	0		1.47586e+11	0		9.19753e+10	0		1.42638e+10	0		-2.50378e+10	0
																										2.85011e+11	0		2.80852e+11	0		2.44641e+11	0		9.8284e+10	0		1.498e+11	0		9.33549e+10	0		1.44778e+10	0		-2.54133e+10	0
																										2.89286e+11	0		2.85065e+11	0		2.48311e+11	0		9.97583e+10	0		1.52047e+11	0		9.47552e+10	0		1.4695e+10	0		-2.57945e+10	0
																										2.93625e+11	0		2.89341e+11	0		2.52036e+11	0		1.01255e+11	0		1.54327e+11	0		9.61765e+10	0		1.49154e+10	0		-2.61814e+10	0
																										2.9803e+11	0		2.93681e+11	0		2.55816e+11	0		1.02773e+11	0		1.56642e+11	0		9.76192e+10	0		1.51391e+10	0		-2.65742e+10	0
																										3.025e+11	0		2.98086e+11	0		2.59653e+11	0		1.04315e+11	0		1.58992e+11	0		9.90835e+10	0		1.53662e+10	0		-2.69728e+10	0
																										3.07038e+11	0		3.02558e+11	0		2.63548e+11	0		1.0588e+11	0		1.61377e+11	0		1.0057e+11	0		1.55967e+10	0		-2.73774e+10	0
																										3.11643e+11	0		3.07096e+11	0		2.67502e+11	0		1.07468e+11	0		1.63797e+11	0		1.02078e+11	0		1.58306e+10	0		-2.7788e+10	0
																										3.16318e+11	0		3.11702e+11	0		2.71514e+11	0		1.0908e+11	0		1.66254e+11	0		1.03609e+11	0		1.60681e+10	0		-2.82048e+10	0
																										3.21063e+11	0		3.16378e+11	0		2.75587e+11	0		1.10716e+11	0		1.68748e+11	0		1.05164e+11	0		1.63091e+10	0		-2.86279e+10	0
																										3.25879e+11	0		3.21124e+11	0		2.79721e+11	0		1.12377e+11	0		1.71279e+11	0		1.06741e+11	0		1.65538e+10	0		-2.90573e+10	0
																										3.30767e+11	0		3.2594e+11	0		2.83916e+11	0		1.14063e+11	0		1.73848e+11	0		1.08342e+11	0		1.68021e+10	0		-2.94932e+10	0
																										3.35728e+11	0		3.30829e+11	0		2.88175e+11	0		1.15774e+11	0		1.76456e+11	0		1.09967e+11	0		1.70541e+10	0		-2.99356e+10	0
																										3.40764e+11	0		3.35792e+11	0		2.92498e+11	0		1.1751e+11	0		1.79103e+11	0		1.11617e+11	0		1.73099e+10	0		-3.03846e+10	0
																										3.45876e+11	0		3.40829e+11	0		2.96885e+11	0		1.19273e+11	0		1.8179e+11	0		1.13291e+11	0		1.75696e+10	0		-3.08404e+10	0
																										3.51064e+11	0		3.45941e+11	0		3.01338e+11	0		1.21062e+11	0		1.84516e+11	0		1.1499e+11	0		1.78331e+10	0		-3.1303e+10	0
																										3.5633e+11	0		3.5113e+11	0		3.05859e+11	0		1.22878e+11	0		1.87284e+11	0		1.16715e+11	0		1.81006e+10	0		-3.17725e+10	0
																										3.61675e+11	0		3.56397e+11	0		3.10446e+11	0		1.24721e+11	0		1.90093e+11	0		1.18466e+11	0		1.83721e+10	0		-3.22491e+10	0
																										3.671e+11	0		3.61743e+11	0		3.15103e+11	0		1.26592e+11	0		1.92945e+11	0		1.20243e+11	0		1.86477e+10	0		-3.27329e+10	0
																										3.72606e+11	0		3.67169e+11	0		3.1983e+11	0		1.28491e+11	0		1.95839e+11	0		1.22047e+11	0		1.89274e+10	0		-3.32239e+10	0
																										3.78196e+11	0		3.72677e+11	0		3.24627e+11	0		1.30418e+11	0		1.98777e+11	0		1.23877e+11	0		1.92113e+10	0		-3.37222e+10	0
																										3.83868e+11	0		3.78267e+11	0		3.29497e+11	0		1.32374e+11	0		2.01758e+11	0		1.25736e+11	0		1.94995e+10	0		-3.42281e+10	0
																										3.89626e+11	0		3.83941e+11	0		3.34439e+11	0		1.3436e+11	0		2.04785e+11	0		1.27622e+11	0		1.9792e+10	0		-3.47415e+10	0
																										3.95471e+11	0		3.897e+11	0		3.39456e+11	0		1.36375e+11	0		2.07856e+11	0		1.29536e+11	0		2.00889e+10	0		-3.52626e+10	0
																										4.01403e+11	0		3.95546e+11	0		3.44547e+11	0		1.38421e+11	0		2.10974e+11	0		1.31479e+11	0		2.03902e+10	0		-3.57915e+10	0
																										4.07424e+11	0		4.01479e+11	0		3.49716e+11	0		1.40497e+11	0		2.14139e+11	0		1.33451e+11	0		2.0696e+10	0		-3.63284e+10	0
																										4.13535e+11	0		4.07501e+11	0		3.54961e+11	0		1.42605e+11	0		2.17351e+11	0		1.35453e+11	0		2.10065e+10	0		-3.68733e+10	0
																										4.19738e+11	0		4.13614e+11	0		3.60286e+11	0		1.44744e+11	0		2.20611e+11	0		1.37485e+11	0		2.13216e+10	0		-3.74264e+10	0
																										4.26034e+11	0		4.19818e+11	0		3.6569e+11	0		1.46915e+11	0		2.2392e+11	0		1.39547e+11	0		2.16414e+10	0		-3.79878e+10	0
																										4.32425e+11	0		4.26115e+11	0		3.71175e+11	0		1.49119e+11	0		2.27279e+11	0		1.4164e+11	0		2.1966e+10	0		-3.85577e+10	0
																										4.38911e+11	0		4.32507e+11	0		3.76743e+11	0		1.51355e+11	0		2.30688e+11	0		1.43765e+11	0		2.22955e+10	0		-3.9136e+10	0
																										4.45495e+11	0		4.38994e+11	0		3.82394e+11	0		1.53626e+11	0		2.34149e+11	0		1.45921e+11	0		2.263e+10	0		-3.97231e+10	0
																										4.52177e+11	0		4.45579e+11	0		3.8813e+11	0		1.5593e+11	0		2.37661e+11	0		1.4811e+11	0		2.29694e+10	0		-4.03189e+10	0
																										4.5896e+11	0		4.52263e+11	0		3.93952e+11	0		1.58269e+11	0		2.41226e+11	0		1.50332e+11	0		2.33139e+10	0		-4.09237e+10	0
																										4.65845e+11	0		4.59047e+11	0		3.99861e+11	0		1.60643e+11	0		2.44844e+11	0		1.52587e+11	0		2.36637e+10	0		-4.15375e+10	0
																										4.72832e+11	0		4.65933e+11	0		4.05859e+11	0		1.63053e+11	0		2.48517e+11	0		1.54875e+11	0		2.40186e+10	0		-4.21606e+10	0
																										4.79925e+11	0		4.72922e+11	0		4.11947e+11	0		1.65499e+11	0		2.52245e+11	0		1.57199e+11	0		2.43789e+10	0		-4.2793e+10	0
																										4.87124e+11	0		4.80016e+11	0		4.18126e+11	0		1.67981e+11	0		2.56028e+11	0		1.59557e+11	0		2.47446e+10	0		-4.34349e+10	0
																										4.9443e+11	0		4.87216e+11	0		4.24398e+11	0		1.70501e+11	0		2.59869e+11	0		1.6195e+11	0		2.51157e+10	0		-4.40864e+10	0
																										5.01847e+11	0		4.94524e+11	0		4.30764e+11	0		1.73058e+11	0		2.63767e+11	0		1.64379e+11	0		2.54925e+10	0		-4.47477e+10	0
																										5.09375e+11	0		5.01942e+11	0		4.37226e+11	0		1.75654e+11	0		2.67723e+11	0		1.66845e+11	0		2.58749e+10	0		-4.54189e+10	0
																										5.17015e+11	0		5.09471e+11	0		4.43784e+11	0		1.78289e+11	0		2.71739e+11	0		1.69347e+11	0		2.6263e+10	0		-4.61002e+10	0
																										5.2477e+11	0		5.17113e+11	0		4.50441e+11	0		1.80963e+11	0		2.75815e+11	0		1.71888e+11	0		2.66569e+10	0		-4.67917e+10	0
																										5.32642e+11	0		5.2487e+11	0		4.57197e+11	0		1.83678e+11	0		2.79952e+11	0		1.74466e+11	0		2.70568e+10	0		-4.74936e+10	0
																										5.40632e+11	0		5.32743e+11	0		4.64055e+11	0		1.86433e+11	0		2.84152e+11	0		1.77083e+11	0		2.74626e+10	0		-4.8206e+10	0
																										5.48741e+11	0		5.40734e+11	0		4.71016e+11	0		1.89229e+11	0		2.88414e+11	0		1.79739e+11	0		2.78746e+10	0		-4.89291e+10	0
																										5.56972e+11	0		5.48845e+11	0		4.78081e+11	0		1.92068e+11	0		2.9274e+11	0		1.82435e+11	0		2.82927e+10	0		-4.9663e+10	0
																										5.65327e+11	0		5.57078e+11	0		4.85253e+11	0		1.94949e+11	0		2.97131e+11	0		1.85172e+11	0		2.87171e+10	0		-5.0408e+10	0
																										5.73807e+11	0		5.65434e+11	0		4.92531e+11	0		1.97873e+11	0		3.01588e+11	0		1.87949e+11	0		2.91478e+10	0		-5.11641e+10	0
																										5.82414e+11	0		5.73915e+11	0		4.99919e+11	0		2.00841e+11	0		3.06112e+11	0		1.90769e+11	0		2.95851e+10	0		-5.19316e+10	0
																										5.9115e+11	0		5.82524e+11	0		5.07418e+11	0		2.03854e+11	0		3.10704e+11	0		1.9363e+11	0		3.00288e+10	0		-5.27105e+10	0
																										6.00017e+11	0		5.91262e+11	0		5.1503e+11	0		2.06912e+11	0		3.15364e+11	0		1.96535e+11	0		3.04793e+10	0		-5.35012e+10	0
																										6.09017e+11	0		6.00131e+11	0		5.22755e+11	0		2.10015e+11	0		3.20095e+11	0		1.99483e+11	0		3.09365e+10	0		-5.43037e+10	0
																										6.18153e+11	0		6.09133e+11	0		5.30596e+11	0		2.13166e+11	0		3.24896e+11	0		2.02475e+11	0		3.14005e+10	0		-5.51183e+10	0
																										6.27425e+11	0		6.1827e+11	0		5.38555e+11	0		2.16363e+11	0		3.2977e+11	0		2.05512e+11	0		3.18715e+10	0		-5.5945e+10	0
																										6.36836e+11	0		6.27544e+11	0		5.46634e+11	0		2.19608e+11	0		3.34716e+11	0		2.08595e+11	0		3.23496e+10	0		-5.67842e+10	0
																										6.46389e+11	0		6.36957e+11	0		5.54833e+11	0		2.22903e+11	0		3.39737e+11	0		2.11724e+11	0		3.28348e+10	0		-5.7636e+10	0
																										6.56085e+11	0		6.46511e+11	0		5.63156e+11	0		2.26246e+11	0		3.44833e+11	0		2.149e+11	0		3.33273e+10	0		-5.85005e+10	0
																										6.65926e+11	0		6.56209e+11	0		5.71603e+11	0		2.2964e+11	0		3.50006e+11	0		2.18123e+11	0		3.38273e+10	0		-5.9378e+10	0
																										6.75915e+11	0		6.66052e+11	0		5.80177e+11	0		2.33084e+11	0		3.55256e+11	0		2.21395e+11	0		3.43347e+10	0		-6.02687e+10	0
																										6.86054e+11	0		6.76043e+11	0		5.8888e+11	0		2.36581e+11	0		3.60584e+11	0		2.24716e+11	0		3.48497e+10	0		-6.11727e+10	0
																										6.96344e+11	0		6.86184e+11	0		5.97713e+11	0		2.40129e+11	0		3.65993e+11	0		2.28087e+11	0		3.53724e+10	0		-6.20903e+10	0
																										7.0679e+11	0		6.96476e+11	0		6.06678e+11	0		2.43731e+11	0		3.71483e+11	0		2.31508e+11	0		3.5903e+10	0		-6.30217e+10	0
																										7.17391e+11	0		7.06923e+11	0		6.15779e+11	0		2.47387e+11	0		3.77055e+11	0		2.3498e+11	0		3.64416e+10	0		-6.3967e+10	0
																										7.28152e+11	0		7.17527e+11	0		6.25015e+11	0		2.51098e+11	0		3.82711e+11	0		2.38505e+11	0		3.69882e+10	0		-6.49265e+10	0
																										7.39075e+11	0		7.2829e+11	0		6.34391e+11	0		2.54865e+11	0		3.88452e+11	0		2.42083e+11	0		3.7543e+10	0		-6.59004e+10	0
																										7.50161e+11	0		7.39215e+11	0		6.43906e+11	0		2.58688e+11	0		3.94279e+11	0		2.45714e+11	0		3.81062e+10	0		-6.68889e+10	0
																										7.61413e+11	0		7.50303e+11	0		6.53565e+11	0		2.62568e+11	0		4.00193e+11	0		2.494e+11	0		3.86778e+10	0		-6.78923e+10	0
																										7.72834e+11	0		7.61557e+11	0		6.63368e+11	0		2.66506e+11	0		4.06196e+11	0		2.53141e+11	0		3.92579e+10	0		-6.89106e+10	0
																										7.84427e+11	0		7.72981e+11	0		6.73319e+11	0		2.70504e+11	0		4.12289e+11	0		2.56938e+11	0		3.98468e+10	0		-6.99443e+10	0
																										7.96193e+11	0		7.84575e+11	0		6.83419e+11	0		2.74562e+11	0		4.18473e+11	0		2.60792e+11	0		4.04445e+10	0		-7.09935e+10	0
																										8.08136e+11	0		7.96344e+11	0		6.9367e+11	0		2.7868e+11	0		4.2475e+11	0		2.64704e+11	0		4.10512e+10	0		-7.20584e+10	0
																										8.20258e+11	0		8.08289e+11	0		7.04075e+11	0		2.8286e+11	0		4.31121e+11	0		2.68674e+11	0		4.16669e+10	0		-7.31392e+10	0
																										8.32562e+11	0		8.20413e+11	0		7.14636e+11	0		2.87103e+11	0		4.37588e+11	0		2.72704e+11	0		4.22919e+10	0		-7.42363e+10	0
																										8.45051e+11	0		8.3272e+11	0		7.25356e+11	0		2.9141e+11	0		4.44152e+11	0		2.76795e+11	0		4.29263e+10	0		-7.53499e+10	0
																										8.57726e+11	0		8.4521e+11	0		7.36236e+11	0		2.95781e+11	0		4.50814e+11	0		2.80947e+11	0		4.35702e+10	0		-7.64801e+10	0
																										8.70592e+11	0		8.57889e+11	0		7.4728e+11	0		3.00217e+11	0		4.57576e+11	0		2.85161e+11	0		4.42238e+10	0		-7.76273e+10	0
																										8.83651e+11	0		8.70757e+11	0		7.58489e+11	0		3.04721e+11	0		4.6444e+11	0		2.89439e+11	0		4.48871e+10	0		-7.87917e+10	0
																										8.96906e+11	0		8.83818e+11	0		7.69866e+11	0		3.09292e+11	0		4.71407e+11	0		2.9378e+11	0		4.55604e+10	0		-7.99736e+10	0
																										9.10359e+11	0		8.97076e+11	0		7.81414e+11	0		3.13931e+11	0		4.78478e+11	0		2.98187e+11	0		4.62438e+10	0		-8.11732e+10	0
																										9.24015e+11	0		9.10532e+11	0		7.93135e+11	0		3.1864e+11	0		4.85655e+11	0		3.0266e+11	0		4.69375e+10	0		-8.23908e+10	0
																										9.37875e+11	0		9.2419e+11	0		8.05032e+11	0		3.2342e+11	0		4.9294e+11	0		3.07199e+11	0		4.76415e+10	0		-8.36267e+10	0
																										9.51943e+11	0		9.38053e+11	0		8.17108e+11	0		3.28271e+11	0		5.00334e+11	0		3.11807e+11	0		4.83562e+10	0		-8.48811e+10	0
																										9.66222e+11	0		9.52123e+11	0		8.29365e+11	0		3.33195e+11	0		5.07839e+11	0		3.16485e+11	0		4.90815e+10	0		-8.61543e+10	0
																										9.80716e+11	0		9.66405e+11	0		8.41805e+11	0		3.38193e+11	0		5.15456e+11	0		3.21232e+11	0		4.98177e+10	0		-8.74466e+10	0
																										9.95426e+11	0		9.80901e+11	0		8.54432e+11	0		3.43266e+11	0		5.23188e+11	0		3.2605e+11	0		5.0565e+10	0		-8.87583e+10	0
																										1.01036e+12	0		9.95615e+11	0		8.67249e+11	0		3.48415e+11	0		5.31036e+11	0		3.30941e+11	0		5.13235e+10	0		-9.00897e+10	0
																										1.02551e+12	0		1.01055e+12	0		8.80257e+11	0		3.53641e+11	0		5.39002e+11	0		3.35905e+11	0		5.20933e+10	0		-9.1441e+10	0
																										1.0409e+12	0		1.02571e+12	0		8.93461e+11	0		3.58945e+11	0		5.47087e+11	0		3.40944e+11	0		5.28747e+10	0		-9.28126e+10	0
																										1.05651e+12	0		1.04109e+12	0		9.06863e+11	0		3.6433e+11	0		5.55293e+11	0		3.46058e+11	0		5.36678e+10	0		-9.42048e+10	0
																										1.07236e+12	0		1.05671e+12	0		9.20466e+11	0		3.69795e+11	0		5.63622e+11	0		3.51249e+11	0		5.44729e+10	0		-9.56179e+10	0
																										1.08844e+12	0		1.07256e+12	0		9.34273e+11	0		3.75342e+11	0		5.72077e+11	0		3.56518e+11	0		5.529e+10	0		-9.70522e+10	0
																										1.10477e+12	0		1.08865e+12	0		9.48287e+11	0		3.80972e+11	0		5.80658e+11	0		3.61865e+11	0		5.61193e+10	0		-9.85079e+10	0
																										1.12134e+12	0		1.10498e+12	0		9.62511e+11	0		3.86686e+11	0		5.89368e+11	0		3.67293e+11	0		5.69611e+10	0		-9.99856e+10	0
																										1.13816e+12	0		1.12155e+12	0		9.76949e+11	0		3.92487e+11	0		5.98208e+11	0		3.72803e+11	0		5.78155e+10	0		-1.01485e+11	0
																										1.15523e+12	0		1.13838e+12	0		9.91603e+11	0		3.98374e+11	0		6.07181e+11	0		3.78395e+11	0		5.86827e+10	0		-1.03008e+11	0
																										1.17256e+12	0		1.15545e+12	0		1.00648e+12	0		4.04349e+11	0		6.16289e+11	0		3.84071e+11	0		5.9563e+10	0		-1.04553e+11	0
																										1.19015e+12	0		1.17278e+12	0		1.02157e+12	0		4.10415e+11	0		6.25533e+11	0		3.89832e+11	0		6.04564e+10	0		-1.06121e+11	0
																										1.208e+12	0		1.19038e+12	0		1.0369e+12	0		4.16571e+11	0		6.34916e+11	0		3.95679e+11	0		6.13633e+10	0		-1.07713e+11	0
																										1.22612e+12	0		1.20823e+12	0		1.05245e+12	0		4.22819e+11	0		6.4444e+11	0		4.01614e+11	0		6.22837e+10	0		-1.09329e+11	0
																										1.24451e+12	0		1.22635e+12	0		1.06824e+12	0		4.29162e+11	0		6.54107e+11	0		4.07639e+11	0		6.3218e+10	0		-1.10968e+11	0
																										1.26318e+12	0		1.24475e+12	0		1.08426e+12	0		4.35599e+11	0		6.63918e+11	0		4.13753e+11	0		6.41662e+10	0		-1.12633e+11	0
																										1.28213e+12	0		1.26342e+12	0		1.10053e+12	0		4.42133e+11	0		6.73877e+11	0		4.19959e+11	0		6.51287e+10	0		-1.14322e+11	0
																										1.30136e+12	0		1.28237e+12	0		1.11703e+12	0		4.48765e+11	0		6.83985e+11	0		4.26259e+11	0		6.61057e+10	0		-1.16037e+11	0
																										1.32088e+12	0		1.30161e+12	0		1.13379e+12	0		4.55497e+11	0		6.94245e+11	0		4.32653e+11	0		6.70973e+10	0		-1.17778e+11	0
																										1.34069e+12	0		1.32113e+12	0		1.1508e+12	0		4.62329e+11	0		7.04659e+11	0		4.39143e+11	0		6.81037e+10	0		-1.19545e+11	0
																										1.36081e+12	0		1.34095e+12	0		1.16806e+12	0		4.69264e+11	0		7.15229e+11	0		4.4573e+11	0		6.91253e+10	0		-1.21338e+11	0
																										1.38122e+12	0		1.36106e+12	0		1.18558e+12	0		4.76303e+11	0		7.25957e+11	0		4.52416e+11	0		7.01622e+10	0		-1.23158e+11	0
																										1.40194e+12	0		1.38148e+12	0		1.20336e+12	0		4.83448e+11	0		7.36846e+11	0		4.59202e+11	0		7.12146e+10	0		-1.25005e+11	0
																										1.42296e+12	0		1.4022e+12	0		1.22141e+12	0		4.90699e+11	0		7.47899e+11	0		4.6609e+11	0		7.22828e+10	0		-1.2688e+11	0
																										1.44431e+12	0		1.42323e+12	0		1.23973e+12	0		4.9806e+11	0		7.59118e+11	0		4.73081e+11	0		7.3367e+10	0		-1.28783e+11	0
																										1.46597e+12	0		1.44458e+12	0		1.25833e+12	0		5.05531e+11	0		7.70504e+11	0		4.80177e+11	0		7.44675e+10	0		-1.30715e+11	0
																										1.48796e+12	0		1.46625e+12	0		1.27721e+12	0		5.13114e+11	0		7.82062e+11	0		4.8738e+11	0		7.55846e+10	0		-1.32676e+11	0
																										1.51028e+12	0		1.48825e+12	0		1.29636e+12	0		5.2081e+11	0		7.93793e+11	0		4.94691e+11	0		7.67183e+10	0		-1.34666e+11	0
																										1.53294e+12	0		1.51057e+12	0		1.31581e+12	0		5.28622e+11	0		8.057e+11	0		5.02111e+11	0		7.78691e+10	0		-1.36686e+11	0
																										1.55593e+12	0		1.53323e+12	0		1.33555e+12	0		5.36552e+11	0		8.17785e+11	0		5.09643e+11	0		7.90371e+10	0		-1.38736e+11	0
																										1.57927e+12	0		1.55623e+12	0		1.35558e+12	0		5.446e+11	0		8.30052e+11	0		5.17287e+11	0		8.02227e+10	0		-1.40817e+11	0
																										1.60296e+12	0		1.57957e+12	0		1.37591e+12	0		5.52769e+11	0		8.42503e+11	0		5.25047e+11	0		8.1426e+10	0		-1.4293e+11	0
																										1.627e+12	0		1.60326e+12	0		1.39655e+12	0		5.61061e+11	0		8.5514e+11	0		5.32922e+11	0		8.26474e+10	0		-1.45074e+11	0
																										1.65141e+12	0		1.62731e+12	0		1.4175e+12	0		5.69477e+11	0		8.67967e+11	0		5.40916e+11	0		8.38871e+10	0		-1.4725e+11	0
																										1.67618e+12	0		1.65172e+12	0		1.43876e+12	0		5.78019e+11	0		8.80987e+11	0		5.4903e+11	0		8.51454e+10	0		-1.49458e+11	0
																										1.70132e+12	0		1.6765e+12	0		1.46034e+12	0		5.86689e+11	0		8.94202e+11	0		5.57266e+11	0		8.64226e+10	0		-1.517e+11	0
																										1.72684e+12	0		1.70164e+12	0		1.48225e+12	0		5.95489e+11	0		9.07615e+11	0		5.65624e+11	0		8.7719e+10	0		-1.53976e+11	0
																										1.75275e+12	0		1.72717e+12	0		1.50448e+12	0		6.04422e+11	0		9.21229e+11	0		5.74109e+11	0		8.90348e+10	0		-1.56285e+11	0
																										1.77904e+12	0		1.75308e+12	0		1.52705e+12	0		6.13488e+11	0		9.35047e+11	0		5.8272e+11	0		9.03703e+10	0		-1.5863e+11	0
																										1.80572e+12	0		1.77937e+12	0		1.54996e+12	0		6.2269e+11	0		9.49073e+11	0		5.91461e+11	0		9.17258e+10	0		-1.61009e+11	0
																										1.83281e+12	0		1.80606e+12	0		1.5732e+12	0		6.32031e+11	0		9.63309e+11	0		6.00333e+11	0		9.31017e+10	0		-1.63424e+11	0
																										1.8603e+12	0		1.83315e+12	0		1.5968e+12	0		6.41511e+11	0		9.77759e+11	0		6.09338e+11	0		9.44982e+10	0		-1.65876e+11	0
																										1.8882e+12	0		1.86065e+12	0		1.62076e+12	0		6.51134e+11	0		9.92425e+11	0		6.18478e+11	0		9.59157e+10	0		-1.68364e+11	0
																										1.91653e+12	0		1.88856e+12	0		1.64507e+12	0		6.60901e+11	0		1.00731e+12	0		6.27755e+11	0		9.73545e+10	0		-1.70889e+11	0
																										1.94528e+12	0		1.91689e+12	0		1.66974e+12	0		6.70814e+11	0		1.02242e+12	0		6.37172e+11	0		9.88148e+10	0		-1.73453e+11	0
																										1.97445e+12	0		1.94564e+12	0		1.69479e+12	0		6.80876e+11	0		1.03776e+12	0		6.46729e+11	0		1.00297e+11	0		-1.76054e+11	0
																										2.00407e+12	0		1.97483e+12	0		1.72021e+12	0		6.9109e+11	0		1.05332e+12	0		6.5643e+11	0		1.01801e+11	0		-1.78695e+11	0
																										2.03413e+12	0		2.00445e+12	0		1.74601e+12	0		7.01456e+11	0		1.06912e+12	0		6.66277e+11	0		1.03328e+11	0		-1.81376e+11	0
																										2.06464e+12	0		2.03452e+12	0		1.7722e+12	0		7.11978e+11	0		1.08516e+12	0		6.76271e+11	0		1.04878e+11	0		-1.84096e+11	0
																										2.09561e+12	0		2.06503e+12	0		1.79879e+12	0		7.22657e+11	0		1.10144e+12	0		6.86415e+11	0		1.06452e+11	0		-1.86858e+11	0
																										2.12705e+12	0		2.09601e+12	0		1.82577e+12	0		7.33497e+11	0		1.11796e+12	0		6.96711e+11	0		1.08048e+11	0		-1.89661e+11	0
																										2.15895e+12	0		2.12745e+12	0		1.85316e+12	0		7.445e+11	0		1.13473e+12	0		7.07162e+11	0		1.09669e+11	0		-1.92506e+11	0
																										2.19134e+12	0		2.15936e+12	0		1.88095e+12	0		7.55667e+11	0		1.15175e+12	0		7.17769e+11	0		1.11314e+11	0		-1.95393e+11	0
																										2.22421e+12	0		2.19175e+12	0		1.90917e+12	0		7.67002e+11	0		1.16903e+12	0		7.28536e+11	0		1.12984e+11	0		-1.98324e+11	0
																										2.25757e+12	0		2.22463e+12	0		1.9378e+12	0		7.78507e+11	0		1.18656e+12	0		7.39464e+11	0		1.14679e+11	0		-2.01299e+11	0
																										2.29143e+12	0		2.258e+12	0		1.96687e+12	0		7.90185e+11	0		1.20436e+12	0		7.50556e+11	0		1.16399e+11	0		-2.04318e+11	0
																										2.32581e+12	0		2.29187e+12	0		1.99637e+12	0		8.02038e+11	0		1.22243e+12	0		7.61814e+11	0		1.18145e+11	0		-2.07383e+11	0
																										2.36069e+12	0		2.32625e+12	0		2.02632e+12	0		8.14068e+11	0		1.24076e+12	0		7.73241e+11	0		1.19917e+11	0		-2.10494e+11	0
																										2.3961e+12	0		2.36114e+12	0		2.05671e+12	0		8.26279e+11	0		1.25937e+12	0		7.8484e+11	0		1.21716e+11	0		-2.13651e+11	0
																										2.43205e+12	0		2.39656e+12	0		2.08757e+12	0		8.38673e+11	0		1.27826e+12	0		7.96613e+11	0		1.23541e+11	0		-2.16856e+11	0
																										2.46853e+12	0		2.43251e+12	0		2.11888e+12	0		8.51254e+11	0		1.29744e+12	0		8.08562e+11	0		1.25395e+11	0		-2.20109e+11	0
																										2.50555e+12	0		2.46899e+12	0		2.15066e+12	0		8.64022e+11	0		1.3169e+12	0		8.2069e+11	0		1.27275e+11	0		-2.23411e+11	0
																										2.54314e+12	0		2.50603e+12	0		2.18292e+12	0		8.76983e+11	0		1.33665e+12	0		8.33001e+11	0		1.29185e+11	0		-2.26762e+11	0
																										2.58128e+12	0		2.54362e+12	0		2.21567e+12	0		8.90137e+11	0		1.3567e+12	0		8.45496e+11	0		1.31122e+11	0		-2.30163e+11	0
																										2.62e+12	0		2.58177e+12	0		2.2489e+12	0		9.0349e+11	0		1.37705e+12	0		8.58178e+11	0		1.33089e+11	0		-2.33616e+11	0
																										2.6593e+12	0		2.6205e+12	0		2.28263e+12	0		9.17042e+11	0		1.39771e+12	0		8.71051e+11	0		1.35086e+11	0		-2.3712e+11	0
																										2.69919e+12	0		2.65981e+12	0		2.31687e+12	0		9.30797e+11	0		1.41867e+12	0		8.84116e+11	0		1.37112e+11	0		-2.40677e+11	0
																										2.73968e+12	0		2.6997e+12	0		2.35163e+12	0		9.44759e+11	0		1.43995e+12	0		8.97378e+11	0		1.39168e+11	0		-2.44287e+11	0
																										2.78078e+12	0		2.7402e+12	0		2.3869e+12	0		9.58931e+11	0		1.46155e+12	0		9.10839e+11	0		1.41256e+11	0		-2.47951e+11	0
																										2.82249e+12	0		2.7813e+12	0		2.4227e+12	0		9.73315e+11	0		1.48348e+12	0		9.24501e+11	0		1.43375e+11	0		-2.5167e+11	0
																										2.86483e+12	0		2.82302e+12	0		2.45905e+12	0		9.87915e+11	0		1.50573e+12	0		9.38369e+11	0		1.45525e+11	0		-2.55445e+11	0
																										2.9078e+12	0		2.86537e+12	0		2.49593e+12	0		1.00273e+12	0		1.52832e+12	0		9.52445e+11	0		1.47708e+11	0		-2.59277e+11	0
																										2.95141e+12	0		2.90835e+12	0		2.53337e+12	0		1.01777e+12	0		1.55124e+12	0		9.66731e+11	0		1.49924e+11	0		-2.63166e+11	0
																										2.99569e+12	0		2.95197e+12	0		2.57137e+12	0		1.03304e+12	0		1.57451e+12	0		9.81232e+11	0		1.52173e+11	0		-2.67114e+11	0
																										3.04062e+12	0		2.99625e+12	0		2.60994e+12	0		1.04854e+12	0		1.59813e+12	0		9.95951e+11	0		1.54455e+11	0		-2.7112e+11	0
																										3.08623e+12	0		3.0412e+12	0		2.64909e+12	0		1.06426e+12	0		1.6221e+12	0		1.01089e+12	0		1.56772e+11	0		-2.75187e+11	0
																										3.13252e+12	0		3.08681e+12	0		2.68883e+12	0		1.08023e+12	0		1.64643e+12	0		1.02605e+12	0		1.59124e+11	0		-2.79315e+11	0
																										3.17951e+12	0		3.13312e+12	0		2.72916e+12	0		1.09643e+12	0		1.67113e+12	0		1.04144e+12	0		1.61511e+11	0		-2.83505e+11	0
																										3.2272e+12	0		3.18011e+12	0		2.7701e+12	0		1.11288e+12	0		1.69619e+12	0		1.05707e+12	0		1.63933e+11	0		-2.87757e+11	0
																										3.27561e+12	0		3.22782e+12	0		2.81165e+12	0		1.12957e+12	0		1.72164e+12	0		1.07292e+12	0		1.66392e+11	0		-2.92074e+11	0
																										3.32475e+12	0		3.27623e+12	0		2.85382e+12	0		1.14652e+12	0		1.74746e+12	0		1.08902e+12	0		1.68888e+11	0		-2.96455e+11	0
																										3.37462e+12	0		3.32538e+12	0		2.89663e+12	0		1.16371e+12	0		1.77367e+12	0		1.10535e+12	0		1.71422e+11	0		-3.00902e+11	0
																										3.42524e+12	0		3.37526e+12	0		2.94008e+12	0		1.18117e+12	0		1.80028e+12	0		1.12193e+12	0		1.73993e+11	0		-3.05415e+11	0
																										3.47662e+12	0		3.42589e+12	0		2.98418e+12	0		1.19889e+12	0		1.82728e+12	0		1.13876e+12	0		1.76603e+11	0		-3.09996e+11	0
																										3.52876e+12	0		3.47727e+12	0		3.02894e+12	0		1.21687e+12	0		1.85469e+12	0		1.15584e+12	0		1.79252e+11	0		-3.14646e+11	0
																										3.5817e+12	0		3.52943e+12	0		3.07438e+12	0		1.23512e+12	0		1.88251e+12	0		1.17318e+12	0		1.81941e+11	0		-3.19366e+11	0
																										3.63542e+12	0		3.58237e+12	0		3.12049e+12	0		1.25365e+12	0		1.91075e+12	0		1.19078e+12	0		1.8467e+11	0		-3.24156e+11	0
																										3.68995e+12	0		3.63611e+12	0		3.1673e+12	0		1.27245e+12	0		1.93941e+12	0		1.20864e+12	0		1.8744e+11	0		-3.29019e+11	0
																										3.7453e+12	0		3.69065e+12	0		3.21481e+12	0		1.29154e+12	0		1.9685e+12	0		1.22677e+12	0		1.90251e+11	0		-3.33954e+11	0
																										3.80148e+12	0		3.74601e+12	0		3.26303e+12	0		1.31091e+12	0		1.99803e+12	0		1.24517e+12	0		1.93105e+11	0		-3.38963e+11	0
																										3.8585e+12	0		3.8022e+12	0		3.31198e+12	0		1.33058e+12	0		2.028e+12	0		1.26385e+12	0		1.96002e+11	0		-3.44048e+11	0
																										3.91638e+12	0		3.85923e+12	0		3.36166e+12	0		1.35054e+12	0		2.05842e+12	0		1.2828e+12	0		1.98942e+11	0		-3.49209e+11	0
																										3.97513e+12	0		3.91712e+12	0		3.41208e+12	0		1.37079e+12	0		2.0893e+12	0		1.30205e+12	0		2.01926e+11	0		-3.54447e+11	0
																										4.03475e+12	0		3.97588e+12	0		3.46326e+12	0		1.39136e+12	0		2.12064e+12	0		1.32158e+12	0		2.04955e+11	0		-3.59763e+11	0
																										4.09528e+12	0		4.03552e+12	0		3.51521e+12	0		1.41223e+12	0		2.15244e+12	0		1.3414e+12	0		2.08029e+11	0		-3.6516e+11	0
																										4.1567e+12	0		4.09605e+12	0		3.56794e+12	0		1.43341e+12	0		2.18473e+12	0		1.36152e+12	0		2.11149e+11	0		-3.70637e+11	0
																										4.21906e+12	0		4.15749e+12	0		3.62146e+12	0		1.45491e+12	0		2.2175e+12	0		1.38194e+12	0		2.14317e+11	0		-3.76197e+11	0
																										4.28234e+12	0		4.21985e+12	0		3.67578e+12	0		1.47673e+12	0		2.25077e+12	0		1.40267e+12	0		2.17531e+11	0		-3.8184e+11	0
																										4.34658e+12	0		4.28315e+12	0		3.73092e+12	0		1.49889e+12	0		2.28453e+12	0		1.42371e+12	0		2.20794e+11	0		-3.87567e+11	0
																										4.41178e+12	0		4.3474e+12	0		3.78688e+12	0		1.52137e+12	0		2.31879e+12	0		1.44507e+12	0		2.24106e+11	0		-3.93381e+11	0
																										4.47795e+12	0		4.41261e+12	0		3.84369e+12	0		1.54419e+12	0		2.35358e+12	0		1.46675e+12	0		2.27468e+11	0		-3.99282e+11	0
																										4.54512e+12	0		4.4788e+12	0		3.90134e+12	0		1.56735e+12	0		2.38888e+12	0		1.48875e+12	0		2.3088e+11	0		-4.05271e+11	0
																										4.6133e+12	0		4.54598e+12	0		3.95986e+12	0		1.59086e+12	0		2.42471e+12	0		1.51108e+12	0		2.34343e+11	0		-4.1135e+11	0
																										4.6825e+12	0		4.61417e+12	0		4.01926e+12	0		1.61473e+12	0		2.46108e+12	0		1.53374e+12	0		2.37858e+11	0		-4.1752e+11	0
																										4.75273e+12	0		4.68338e+12	0		4.07955e+12	0		1.63895e+12	0		2.498e+12	0		1.55675e+12	0		2.41426e+11	0		-4.23783e+11	0
																										4.82403e+12	0		4.75363e+12	0		4.14074e+12	0		1.66353e+12	0		2.53547e+12	0		1.5801e+12	0		2.45048e+11	0		-4.3014e+11	0
																										4.89639e+12	0		4.82494e+12	0		4.20285e+12	0		1.68848e+12	0		2.5735e+12	0		1.6038e+12	0		2.48723e+11	0		-4.36592e+11	0
																										4.96983e+12	0		4.89731e+12	0		4.26589e+12	0		1.71381e+12	0		2.6121e+12	0		1.62786e+12	0		2.52454e+11	0		-4.43141e+11	0
																										5.04438e+12	0		4.97077e+12	0		4.32988e+12	0		1.73952e+12	0		2.65129e+12	0		1.65228e+12	0		2.56241e+11	0		-4.49788e+11	0
																										5.12005e+12	0		5.04533e+12	0		4.39483e+12	0		1.76561e+12	0		2.69106e+12	0		1.67706e+12	0		2.60085e+11	0		-4.56535e+11	0
																										5.19685e+12	0		5.12101e+12	0		4.46075e+12	0		1.7921e+12	0		2.73142e+12	0		1.70222e+12	0		2.63986e+11	0		-4.63383e+11	0
[truncated: 12 more columns]

[truncated: 5 more sheets: Detection window (DW), 2 variables within DW, PTF within DW, USC within DW, Compare Before-after cut off]
