# Supplementary material for: Methylation levels assessment with Methylation-Sensitive High-Resolution Melting (MS-HRM)
Source: PLoS One. 2022 Sep 6;17(9):e0273058. doi: 10.1371/journal.pone.0273058 (PMC9447921; doi:10.1371/journal.pone.0273058)
Supplement: S6 File — (XLSX) [file pone.0273058.s006.xlsx]

## Sheet: Plate set up
	1	2	3	4	5	6	7	8	9	10	11	12
A	1	1	1	0.2	0.2	0.2	Sample 70%	Sample 70%	Sample 70%
B	0.9	0.9	0.9	0.1	0.1	0.1	Sample 50%	Sample 50%	Sample 50%
C	0.8	0.8	0.8	0.05	0.05	0.05	Sample 35%	Sample 35%	Sample 35%
D	0.7	0.7	0.7	0.01	0.01	0.01	Sample 15%	Sample 15%	Sample 15%
E	0.6	0.6	0.6	0.1%	0.1%	0.1%	Sample 10%	Sample 10%	Sample 10%
F	0.5	0.5	0.5	0	0	0	Sample 3%	Sample 3%	Sample 3%
G	0.4	0.4	0.4	NTC	NTC	NTC	Sample 1%	Sample 1%	Sample 1%
H	0.3	0.3	0.3

## Sheet: Imported data
AUC for each of the replicates		0		-41.5711		-117.752		2584.72		2804.52		0		0		1304.19		1469.89		0		306.87		294.13		3679.47		0		3883.17		1774.79		0		1676.07		617.414		553.664		627.974		4515.3		3836.3		4115.27
X = Temperature [°C]	X	A1: 100%	X	A2: 100%	X	A3: 100%	X	A4: 20%	X	A5: 20%	X	A6: 20%	X	A7: Sample 70%	X	A8: Sample 70%	X	A9: Sample 70%	X	B1: 90%	X	B2: 90%	X	B3: 90%	X	B4: 10%	X	B5: 10%	X	B6: 10%	X	B7: Sample 50%	X	B8: Sample 50%	X	B9: Sample 50%	X	C1: 80%	X	C2: 80%	X	C3: 80%	X	C4: 5%	X	C5: 5%	X	C6: 5%	X
	X	A1: 100%	X	A2: 100%	X	A3: 100%	X	A4: 20%	X	A5: 20%					X	A8: Sample 70%	X	A9: Sample 70%			X	B2: 90%	X	B3: 90%	X	B4: 10%			X	B6: 10%	X	B7: Sample 50%			X	B9: Sample 50%	X	C1: 80%	X	C2: 80%	X	C3: 80%	X	C4: 5%	X	C5: 5%	X	C6: 5%	X
	74.9507	0	74.9507	0.00127741	74.9507	0.00294917	74.9507	0.0144091	74.9507	0.0275499					74.9507	0.0189174	74.9507	0.0196811			74.9507	0.00662042	74.9507	-0.000228086	74.9507	0.038282			74.9507	0.0343971	74.9507	0.0232243			74.9507	0.0201221	74.9507	0.0122596	74.9507	0.00631772	74.9507	0.0129005	74.9507	0.0293132	74.9507	0.0311075	74.9507	0.0359777	74.9507
	75.0195	0	75.0195	0.0035483	75.0195	0.00297043	75.0195	0.00274111	75.0195	0.00497758					75.0195	0.000406272	75.0195	0.00389602			75.0195	0.00107711	75.0195	0.00119768	75.0195	0.00398369			75.0195	0.0016587	75.0195	0.00367536			75.0195	0.000777005	75.0195	0.00150516	75.0195	0.00202592	75.0195	0.00283841	75.0195	0.00532225	75.0195	0.00389082	75.0195	0.00471623	75.0195
	75.0882	0	75.0882	0.000297146	75.0882	-0.00193422	75.0882	-0.0155013	75.0882	-0.0312831					75.0882	-0.0239868	75.0882	-0.0227802			75.0882	-0.0081984	75.0882	0.00154252	75.0882	-0.0454764			75.0882	-0.0413714	75.0882	-0.0266876			75.0882	-0.0239013	75.0882	-0.0147208	75.0882	-0.00714366	75.0882	-0.0153174	75.0882	-0.0330471	75.0882	-0.0356713	75.0882	-0.0420657	75.0882
	75.1569	0	75.1569	-0.00546213	75.1569	-0.00749669	75.1569	-0.0252745	75.1569	-0.049062					75.1569	-0.0313455	75.1569	-0.0356393			75.1569	-0.0123072	75.1569	-0.000828615	75.1569	-0.0661179			75.1569	-0.0570632	75.1569	-0.0413606			75.1569	-0.0334361	75.1569	-0.0217261	75.1569	-0.0123373	75.1569	-0.0240973	75.1569	-0.0518532	75.1569	-0.0538818	75.1569	-0.0626076	75.1569
	75.2257	0	75.2257	-0.00779008	75.2257	-0.00916957	75.2257	-0.0230399	75.2257	-0.0412566					75.2257	-0.0213922	75.2257	-0.0288886			75.2257	-0.008626	75.2257	-0.00290492	75.2257	-0.0513366			75.2257	-0.0436741	75.2257	-0.0336069			75.2257	-0.0253621	75.2257	-0.0162188	75.2257	-0.0101659	75.2257	-0.0184661	75.2257	-0.0446111	75.2257	-0.0443957	75.2257	-0.0503515	75.2257
	75.2944	0	75.2944	-0.00260831	75.2944	-0.00206662	75.2944	-0.00399179	75.2944	-0.00323239					75.2944	0.00235754	75.2944	-0.00126393			75.2944	0.00163822	75.2944	-0.00132248	75.2944	-0.000612934			75.2944	-0.000409421	75.2944	-0.000998038			75.2944	9.54603e-05	75.2944	0.000998055	75.2944	-0.000556331	75.2944	0.000614878	75.2944	-0.00468821	75.2944	-0.00294328	75.2944	-0.00252921	75.2944
	75.3632	0	75.3632	0.00945214	75.3632	0.0117918	75.3632	0.0362443	75.3632	0.0647507					75.3632	0.0361278	75.3632	0.0453069			75.3632	0.0131738	75.3632	0.00276962	75.3632	0.0829997			75.3632	0.072071	75.3632	0.0525247			75.3632	0.041583	75.3632	0.0256412	75.3632	0.015538	75.3632	0.028621	75.3632	0.0702475	75.3632	0.0707865	75.3632	0.0808832	75.3632
	75.4319	0	75.4319	0.0245397	75.4319	0.0249643	75.4319	0.100425	75.4319	0.157275					75.4319	0.0770688	75.4319	0.108739			75.4319	0.0213422	75.4319	0.00686952	75.4319	0.197276			75.4319	0.173874	75.4319	0.121839			75.4319	0.099582	75.4319	0.0540251	75.4319	0.0361054	75.4319	0.060685	75.4319	0.179823	75.4319	0.176104	75.4319	0.199025	75.4319
	75.5007	0	75.5007	0.0403796	75.5007	0.0342694	75.5007	0.189085	75.5007	0.267398					75.5007	0.125901	75.5007	0.185665			75.5007	0.0233829	75.5007	0.00998667	75.5007	0.343911			75.5007	0.307888	75.5007	0.206835			75.5007	0.174002	75.5007	0.083123	75.5007	0.0572721	75.5007	0.0936414	75.5007	0.323895	75.5007	0.312984	75.5007	0.352083	75.5007
	75.5694	0	75.5694	0.0543559	75.5694	0.0403341	75.5694	0.299277	75.5694	0.395253					75.5694	0.187371	75.5694	0.274047			75.5694	0.020531	75.5694	0.0117279	75.5694	0.529566			75.5694	0.477871	75.5694	0.31028			75.5694	0.265313	75.5694	0.112874	75.5694	0.0771919	75.5694	0.127604	75.5694	0.506654	75.5694	0.482324	75.5694	0.543909	75.5694
	75.6382	0	75.6382	0.0666778	75.6382	0.0456639	75.6382	0.433056	75.6382	0.547473					75.6382	0.269169	75.6382	0.375973			75.6382	0.0178223	75.6382	0.0135478	75.6382	0.761839			75.6382	0.689437	75.6382	0.437747			75.6382	0.379154	75.6382	0.145775	75.6382	0.0982166	75.6382	0.1646	75.6382	0.736893	75.6382	0.690561	75.6382	0.78269	75.6382
	75.7069	0	75.7069	0.0772914	75.7069	0.0491083	75.7069	0.592951	75.7069	0.726957					75.7069	0.373017	75.7069	0.49375			75.7069	0.0194092	75.7069	0.0189444	75.7069	1.04296			75.7069	0.946938	75.7069	0.593026			75.7069	0.51742	75.7069	0.182859	75.7069	0.121704	75.7069	0.205244	75.7069	1.01862	75.7069	0.946622	75.7069	1.07285	75.7069
	75.7757	0	75.7757	0.0840561	75.7757	0.0498404	75.7757	0.780061	75.7757	0.935985					75.7757	0.497537	75.7757	0.628931			75.7757	0.0267465	75.7757	0.0273796	75.7757	1.37503			75.7757	1.25348	75.7757	0.777456			75.7757	0.67722	75.7757	0.226205	75.7757	0.147427	75.7757	0.250389	75.7757	1.35438	75.7757	1.2566	75.7757	1.41712	75.7757
	75.8444	0	75.8444	0.0865063	75.8444	0.0493761	75.8444	0.998064	75.8444	1.17997					75.8444	0.644718	75.8444	0.784786			75.8444	0.0403909	75.8444	0.0360773	75.8444	1.76063			75.8444	1.61417	75.8444	0.992971			75.8444	0.857188	75.8444	0.280809	75.8444	0.17715	75.8444	0.304143	75.8444	1.75017	75.8444	1.62552	75.8444	1.82083	75.8444
	75.9132	0	75.9132	0.084429	75.9132	0.0502648	75.9132	1.25004	75.9132	1.46499					75.9132	0.817223	75.9132	0.963671			75.9132	0.058339	75.9132	0.0418867	75.9132	2.20361			75.9132	2.03288	75.9132	1.23738			75.9132	1.05862	75.9132	0.348318	75.9132	0.212869	75.9132	0.36976	75.9132	2.21466	75.9132	2.05735	75.9132	2.28807	75.9132
	75.9819	0	75.9819	0.0790565	75.9819	0.0542351	75.9819	1.5404	75.9819	1.79845					75.9819	1.01645	75.9819	1.16771			75.9819	0.0787185	75.9819	0.0453413	75.9819	2.70799			75.9819	2.5153	75.9819	1.50729			75.9819	1.28361	75.9819	0.426695	75.9819	0.25637	75.9819	0.446479	75.9819	2.75592	75.9819	2.5553	75.9819	2.82173	75.9819
	76.0507	0	76.0507	0.0729159	76.0507	0.0603888	76.0507	1.87522	76.0507	2.18434					76.0507	1.24562	76.0507	1.40051			76.0507	0.100587	76.0507	0.048746	76.0507	3.2793			76.0507	3.07227	76.0507	1.805			76.0507	1.53716	76.0507	0.514395	76.0507	0.309722	76.0507	0.530492	76.0507	3.38441	76.0507	3.12718	76.0507	3.4249	76.0507
	76.1194	0	76.1194	0.068299	76.1194	0.065351	76.1194	2.2556	76.1194	2.62132					76.1194	1.50234	76.1194	1.66263			76.1194	0.120478	76.1194	0.0515239	76.1194	3.91941			76.1194	3.70889	76.1194	2.13147			76.1194	1.82336	76.1194	0.610568	76.1194	0.372074	76.1194	0.619021	76.1194	4.10776	76.1194	3.77712	76.1194	4.09982	76.1194
	76.1882	0	76.1882	0.0681557	76.1882	0.0693106	76.1882	2.68552	76.1882	3.11009					76.1882	1.78365	76.1882	1.9544			76.1882	0.137775	76.1882	0.0542205	76.1882	4.63474			76.1882	4.43063	76.1882	2.49228			76.1882	2.14541	76.1882	0.716938	76.1882	0.442754	76.1882	0.715126	76.1882	4.93665	76.1882	4.50918	76.1882	4.85587	76.1882
	76.2569	0	76.2569	0.0733433	76.2569	0.0732664	76.2569	3.1669	76.2569	3.65235					76.2569	2.08598	76.2569	2.27518			76.2569	0.154544	76.2569	0.0577008	76.2569	5.42901			76.2569	5.23762	76.2569	2.8919			76.2569	2.50315	76.2569	0.831889	76.2569	0.519894	76.2569	0.818872	76.2569	5.87844	76.2569	5.32216	76.2569	5.69919	76.2569
	76.3257	0	76.3257	0.0805587	76.3257	0.0769506	76.3257	3.69885	76.3257	4.24755					76.3257	2.40601	76.3257	2.62174			76.3257	0.171234	76.3257	0.0606283	76.3257	6.30448			76.3257	6.12844	76.3257	3.32801			76.3257	2.89516	76.3257	0.953979	76.3257	0.600272	76.3257	0.928284	76.3257	6.93762	76.3257	6.21605	76.3257	6.6333	76.3257
	76.3944	0	76.3944	0.0855307	76.3944	0.0798173	76.3944	4.28427	76.3944	4.89771					76.3944	2.74324	76.3944	2.9936			76.3944	0.189002	76.3944	0.0639851	76.3944	7.26916			76.3944	7.10845	76.3944	3.80262			76.3944	3.32369	76.3944	1.08299	76.3944	0.682776	76.3944	1.04513	76.3944	8.12748	76.3944	7.19823	76.3944	7.66506	76.3944
	76.4632	0	76.4632	0.0871193	76.4632	0.0798488	76.4632	4.92423	76.4632	5.6024					76.4632	3.09677	76.4632	3.3885			76.4632	0.207258	76.4632	0.068737	76.4632	8.33237			76.4632	8.18352	76.4632	4.32131			76.4632	3.79093	76.4632	1.21788	76.4632	0.768277	76.4632	1.17117	76.4632	9.46219	76.4632	8.27551	76.4632	8.7986	76.4632
	76.5319	0	76.5319	0.0878009	76.5319	0.0772287	76.5319	5.6221	76.5319	6.36146					76.5319	3.46994	76.5319	3.80539			76.5319	0.225496	76.5319	0.076034	76.5319	9.50521			76.5319	9.36578	76.5319	4.89213			76.5319	4.30225	76.5319	1.36023	76.5319	0.860895	76.5319	1.30808	76.5319	10.9594	76.5319	9.45592	76.5319	10.0417	76.5319
	76.6006	0	76.6006	0.0935994	76.6006	0.0768912	76.6006	6.38774	76.6006	7.18448					76.6006	3.87239	76.6006	4.25091			76.6006	0.246536	76.6006	0.0882814	76.6006	10.8145			76.6006	10.6847	76.6006	5.5339			76.6006	4.86897	76.6006	1.51705	76.6006	0.969953	76.6006	1.46335	76.6006	12.6533	76.6006	10.7593	76.6006	11.4209	76.6006
	76.6694	0	76.6694	0.104329	76.6694	0.0796936	76.6694	7.23081	76.6694	8.08414					76.6694	4.30831	76.6694	4.73149			76.6694	0.268769	76.6694	0.104248	76.6694	12.2963			76.6694	12.1764	76.6694	6.26826			76.6694	5.49989	76.6694	1.69095	76.6694	1.09787	76.6694	1.63886	76.6694	14.5863	76.6694	12.2111	76.6694	12.9705	76.6694
	76.7381	0	76.7381	0.116102	76.7381	0.0837474	76.7381	8.16578	76.7381	9.07743					76.7381	4.78298	76.7381	5.25539			76.7381	0.291245	76.7381	0.123288	76.7381	13.9955			76.7381	13.8793	76.7381	7.11646			76.7381	6.20631	76.7381	1.88492	76.7381	1.24506	76.7381	1.83453	76.7381	16.8083	76.7381	13.8454	76.7381	14.7321	76.7381
	76.8069	0	76.8069	0.126353	76.8069	0.090551	76.8069	9.21516	76.8069	10.1908					76.8069	5.30967	76.8069	5.83709			76.8069	0.317562	76.8069	0.148677	76.8069	15.9645			76.8069	15.8386	76.8069	8.10037			76.8069	7.00802	76.8069	2.10491	76.8069	1.41524	76.8069	2.05729	76.8069	19.3756	76.8069	15.7063	76.8069	16.756	76.8069
	76.8756	0	76.8756	0.134658	76.8756	0.101762	76.8756	10.4031	76.8756	11.4522					76.8756	5.90201	76.8756	6.49042			76.8756	0.353573	76.8756	0.183647	76.8756	18.2436			76.8756	18.096	76.8756	9.23435			76.8756	7.92595	76.8756	2.35638	76.8756	1.61255	76.8756	2.31611	76.8756	22.3293	76.8756	17.8328	76.8756	19.0828	76.8756
	76.9444	0	76.9444	0.141304	76.9444	0.117142	76.9444	11.7522	76.9444	12.886					76.9444	6.57124	76.9444	7.22283			76.9444	0.403805	76.9444	0.227199	76.9444	20.8537			76.9444	20.6822	76.9444	10.5223			76.9444	8.97482	76.9444	2.64105	76.9444	1.8412	76.9444	2.61779	76.9444	25.6853	76.9444	20.2546	76.9444	21.7413	76.9444
	77.0131	0	77.0131	0.149232	77.0131	0.133942	77.0131	13.2843	77.0131	14.5126					77.0131	7.32596	77.0131	8.04168			77.0131	0.468649	77.0131	0.276914	77.0131	23.7969			77.0131	23.6105	77.0131	11.9563			77.0131	10.1599	77.0131	2.95969	77.0131	2.10209	77.0131	2.96488	77.0131	29.4368	77.0131	22.9899	77.0131	24.7496	77.0131
	77.0819	0	77.0819	0.163022	77.0819	0.151074	77.0819	15.0198	77.0819	16.3486					77.0819	8.17332	77.0819	8.95655			77.0819	0.547	77.0819	0.335005	77.0819	27.0577			77.0819	26.8749	77.0819	13.515			77.0819	11.4795	77.0819	3.31651	77.0819	2.39401	77.0819	3.35888	77.0819	33.5535	77.0819	26.0443	77.0819	28.1118	77.0819
	77.1506	0	77.1506	0.182921	77.1506	0.167495	77.1506	16.9782	77.1506	18.4143					77.1506	9.12023	77.1506	9.97776			77.1506	0.633961	77.1506	0.402812	77.1506	30.61			77.1506	30.4582	77.1506	15.1678			77.1506	12.9258	77.1506	3.71506	77.1506	2.70992	77.1506	3.79899	77.1506	37.9919	77.1506	29.4158	77.1506	31.82	77.1506
	77.2194	0	77.2194	0.20551	77.2194	0.183309	77.2194	19.1785	77.2194	20.7328					77.2194	10.176	77.2194	11.1173			77.2194	0.724814	77.2194	0.478535	77.2194	34.4173			77.2194	34.3347	77.2194	16.8756			77.2194	14.4844	77.2194	4.15934	77.2194	3.04113	77.2194	4.28226	77.2194	42.698	77.2194	33.0969	77.2194	35.8532	77.2194
	77.2881	0	77.2881	0.230792	77.2881	0.200308	77.2881	21.6312	77.2881	23.3215					77.2881	11.3506	77.2881	12.3872			77.2881	0.817611	77.2881	0.561034	77.2881	38.4273			77.2881	38.4615	77.2881	18.594			77.2881	16.1326	77.2881	4.65061	77.2881	3.38311	77.2881	4.80595	77.2881	47.6031	77.2881	37.0633	77.2881	40.1741	77.2881
	77.3569	0	77.3569	0.260025	77.3569	0.219089	77.3569	24.3135	77.3569	26.1642					77.3569	12.6373	77.3569	13.7839			77.3569	0.913016	77.3569	0.650349	77.3569	42.5384			77.3569	42.7451	77.3569	20.2618			77.3569	17.8274	77.3569	5.17883	77.3569	3.73004	77.3569	5.3621	77.3569	52.5851	77.3569	41.2375	77.3569	44.6937	77.3569
	77.4256	0	77.4256	0.290771	77.4256	0.238359	77.4256	27.1631	77.4256	29.1971					77.4256	14.0061	77.4256	15.284			77.4256	1.01001	77.4256	0.746327	77.4256	46.5962			77.4256	47.0391	77.4256	21.8031			77.4256	19.5026	77.4256	5.7204	77.4256	4.07092	77.4256	5.93269	77.4256	57.4686	77.4256	45.4833	77.4256	49.2633	77.4256
	77.4944	0	77.4944	0.319648	77.4944	0.256062	77.4944	30.1028	77.4944	32.3404					77.4944	15.4188	77.4944	16.8532			77.4944	1.1024	77.4944	0.846876	77.4944	50.4538			77.4944	51.2029	77.4944	23.1551			77.4944	21.0924	77.4944	6.24445	77.4944	4.39145	77.4944	6.49405	77.4944	62.0963	77.4944	49.6616	77.4944	53.7332	77.4944
	77.5631	0	77.5631	0.342832	77.5631	0.268421	77.5631	33.0343	77.5631	35.4906					77.5631	16.8247	77.5631	18.4414			77.5631	1.18207	77.5631	0.945307	77.5631	53.9763			77.5631	55.0952	77.5631	24.2743			77.5631	22.533	77.5631	6.71741	77.5631	4.67484	77.5631	7.01679	77.5631	66.3293	77.5631	53.6286	77.5631	57.9504	77.5631
	77.6319	0	77.6319	0.359883	77.6319	0.27567	77.6319	35.857	77.6319	38.539					77.6319	18.1692	77.6319	19.9932			77.6319	1.24584	77.6319	1.03703	77.6319	57.066			77.6319	58.6022	77.6319	25.1489			77.6319	23.777	77.6319	7.10982	77.6319	4.91121	77.6319	7.47769	77.6319	70.071	77.6319	57.2612	77.6319	61.7923	77.6319
	77.7006	0	77.7006	0.374633	77.7006	0.282955	77.7006	38.4853	77.7006	41.3908					77.7006	19.4048	77.7006	21.4579			77.7006	1.29785	77.7006	1.12068	77.7006	59.6736			77.7006	61.6523	77.7006	25.7934			77.7006	24.8004	77.7006	7.39638	77.7006	5.10159	77.7006	7.86407	77.7006	73.2766	77.7006	60.4751	77.7006	65.1805	77.7006
	77.7694	0	77.7694	0.390913	77.7694	0.294863	77.7694	40.8487	77.7694	43.9702					77.7694	20.4931	77.7694	22.7908			77.7694	1.34297	77.7694	1.19738	77.7694	61.7916			77.7694	64.2162	77.7694	26.2401			77.7694	25.6019	77.7694	7.55525	77.7694	5.25392	77.7694	8.17362	77.7694	75.9445	77.7694	63.2255	77.7694	68.0772	77.7694
	77.8381	0	77.8381	0.41147	77.8381	0.31363	77.8381	42.8992	77.8381	46.2269					77.8381	21.4123	77.8381	23.9607			77.8381	1.38605	77.8381	1.27307	77.8381	63.4512			77.8381	66.3078	77.8381	26.5317			77.8381	26.2025	77.8381	7.57556	77.8381	5.37814	77.8381	8.4165	77.8381	78.1106	77.8381	65.5077	77.8381	70.4848	77.8381
	77.9068	0	77.9068	0.439585	77.9068	0.337168	77.9068	44.6053	77.9068	48.125					77.9068	22.1527	77.9068	24.9442			77.9068	1.42987	77.9068	1.35231	77.9068	64.7016			77.9068	67.9592	77.9068	26.7111			77.9068	26.632	77.9068	7.462	77.9068	5.48223	77.9068	8.60568	77.9068	79.824	77.9068	67.3371	77.9068	72.4249	77.9068
	77.9756	0	77.9756	0.47676	77.9756	0.360187	77.9756	45.9568	77.9756	49.6481					77.9756	22.7156	77.9756	25.7279			77.9756	1.47267	77.9756	1.43444	77.9756	65.603			77.9756	69.2149	77.9756	26.814			77.9756	26.9229	77.9756	7.24347	77.9756	5.5716	77.9756	8.75136	77.9756	81.1399	77.9756	68.7457	77.9756	73.9325	77.9756
	78.0443	0	78.0443	0.51979	78.0443	0.378044	78.0443	46.9772	78.0443	50.8129					78.0443	23.1181	78.0443	26.3189			78.0443	1.51307	78.0443	1.5169	78.0443	66.2254			78.0443	70.1345	78.0443	26.8689			78.0443	27.1107	78.0443	6.97717	78.0443	5.65226	78.0443	8.86333	78.0443	82.1234	78.0443	69.7894	78.0443	75.0634	78.0443
	78.1131	0	78.1131	0.56197	78.1131	0.3889	78.1131	47.711	78.1131	51.6623					78.1131	23.3854	78.1131	26.7421			78.1131	1.55053	78.1131	1.60032	78.1131	66.6363			78.1131	70.7846	78.1131	26.8982			78.1131	27.229	78.1131	6.72982	78.1131	5.7288	78.1131	8.95208	78.1131	82.8393	78.1131	70.5347	78.1131	75.8837	78.1131
	78.1818	0	78.1818	0.59848	78.1818	0.394707	78.1818	48.214	78.1818	52.2553					78.1818	23.5489	78.1818	27.0339			78.1818	1.58788	78.1818	1.68648	78.1818	66.8952			78.1818	71.2292	78.1818	26.9194			78.1818	27.3058	78.1818	6.55714	78.1818	5.80103	78.1818	9.028	78.1818	83.3479	78.1818	71.049	78.1818	76.4603	78.1818
	78.2506	0	78.2506	0.628879	78.2506	0.401624	78.2506	48.5446	78.2506	52.6553					78.2506	23.6442	78.2506	27.2339			78.2506	1.6304	78.2506	1.77819	78.2506	67.0512			78.2506	71.5251	78.2506	26.9438			78.2506	27.3654	78.2506	6.49719	78.2506	5.86913	78.2506	9.1005	78.2506	83.7018	78.2506	71.3932	78.2506	76.8552	78.2506
	78.3193	0	78.3193	0.651461	78.3193	0.411731	78.3193	48.7529	78.3193	52.918					78.3193	23.7018	78.3193	27.374			78.3193	1.68009	78.3193	1.87754	78.3193	67.1377			78.3193	71.7149	78.3193	26.9741			78.3193	27.4234	78.3193	6.56606	78.3193	5.9329	78.3193	9.17375	78.3193	83.9396	78.3193	71.6137	78.3193	77.1156	78.3193
	78.3881	0	78.3881	0.669002	78.3881	0.428355	78.3881	48.883	78.3881	53.0902					78.3881	23.7454	78.3881	27.4798			78.3881	1.74078	78.3881	1.98986	78.3881	67.1786			78.3881	71.8327	78.3881	27.0155			78.3881	27.4893	78.3881	6.76047	78.3881	5.99865	78.3881	9.25254	78.3881	84.0923	78.3881	71.7482	78.3881	77.2795	78.3881
	78.4568	0	78.4568	0.685863	78.4568	0.451957	78.4568	48.9667	78.4568	53.2057					78.4568	23.7902	78.4568	27.5698			78.4568	1.81378	78.4568	2.12126	78.4568	67.1897			78.4568	71.9029	78.4568	27.0725			78.4568	27.5697	78.4568	7.05745	78.4568	6.07516	78.4568	9.34178	78.4568	84.181	78.4568	71.8243	78.4568	77.3741	78.4568
	78.5256	0	78.5256	0.703984	78.5256	0.476038	78.5256	49.0203	78.5256	53.2826					78.5256	23.8398	78.5256	27.6524			78.5256	1.89485	78.5256	2.27222	78.5256	67.1778			78.5256	71.9373	78.5256	27.1435			78.5256	27.6642	78.5256	7.40815	78.5256	6.16467	78.5256	9.44266	78.5256	84.2158	78.5256	71.8567	78.5256	77.4128	78.5256
	78.5943	0	78.5943	0.724743	78.5943	0.49951	78.5943	49.0544	78.5943	53.3327					78.5943	23.8959	78.5943	27.7324			78.5943	1.98454	78.5943	2.44219	78.5943	67.1485			78.5943	71.9436	78.5943	27.2287			78.5943	27.7724	78.5943	7.75935	78.5943	6.26954	78.5943	9.55716	78.5943	84.2053	78.5943	71.8558	78.5943	77.4065	78.5943
	78.6631	0	78.6631	0.747096	78.6631	0.522063	78.6631	49.0767	78.6631	53.3628					78.6631	23.9583	78.6631	27.8125			78.6631	2.08523	78.6631	2.62907	78.6631	67.1063			78.6631	71.9287	78.6631	27.3281			78.6631	27.8965	78.6631	8.07862	78.6631	6.39293	78.6631	9.68462	78.6631	84.1586	78.6631	71.8295	78.6631	77.3652	78.6631
	78.7318	0	78.7318	0.76608	78.7318	0.536899	78.7318	49.0876	78.7318	53.3734					78.7318	24.0215	78.7318	27.8905			78.7318	2.19674	78.7318	2.82637	78.7318	67.0493			78.7318	71.8943	78.7318	27.4375			78.7318	28.0328	78.7318	8.35188	78.7318	6.53149	78.7318	9.81793	78.7318	84.0787	78.7318	71.7777	78.7318	77.2923	78.7318
	78.8006	0	78.8006	0.779042	78.8006	0.541	78.8006	49.0856	78.8006	53.3645					78.8006	24.0826	78.8006	27.9636			78.8006	2.31662	78.8006	3.02656	78.8006	66.9748			78.8006	71.8404	78.8006	27.553			78.8006	28.177	78.8006	8.57998	78.8006	6.67945	78.8006	9.95108	78.8006	83.9655	78.8006	71.6987	78.8006	77.1888	78.8006
	78.8693	0	78.8693	0.786713	78.8693	0.536061	78.8693	49.0698	78.8693	53.3373					78.8693	24.1416	78.8693	28.032			78.8693	2.44301	78.8693	3.22564	78.8693	66.882			78.8693	71.7668	78.8693	27.6734			78.8693	28.3258	78.8693	8.77003	78.8693	6.83365	78.8693	10.0824	78.8693	83.8201	78.8693	71.593	78.8693	77.056	78.8693
	78.9381	0	78.9381	0.789626	78.9381	0.524613	78.9381	49.0377	78.9381	53.2904					78.9381	24.1978	78.9381	28.0957			78.9381	2.57554	78.9381	3.42549	78.9381	66.77			78.9381	71.6715	78.9381	27.7962			78.9381	28.4753	78.9381	8.93009	78.9381	6.9944	78.9381	10.2115	78.9381	83.6433	78.9381	71.461	78.9381	76.8941	78.9381
	79.0068	0	79.0068	0.787329	79.0068	0.507222	79.0068	48.9858	79.0068	53.2218					79.0068	24.2503	79.0068	28.1555			79.0068	2.71469	79.0068	3.62913	79.0068	66.6349			79.0068	71.551	79.0068	27.9188			79.0068	28.6221	79.0068	9.06974	79.0068	7.16159	79.0068	10.3389	79.0068	83.4333	79.0068	71.3013	79.0068	76.7009	79.0068
	79.0756	0	79.0756	0.779184	79.0756	0.48166	79.0756	48.9109	79.0756	53.1306					79.0756	24.3003	79.0756	28.2126			79.0756	2.86112	79.0756	3.83807	79.0756	66.4738			79.0756	71.4022	79.0756	28.0418			79.0756	28.7665	79.0756	9.19993	79.0756	7.33487	79.0756	10.4665	79.0756	83.1883	79.0756	71.1118	79.0756	76.4731	79.0756
	79.1443	0	79.1443	0.76663	79.1443	0.448407	79.1443	48.8104	79.1443	53.0163					79.1443	24.3483	79.1443	28.2682			79.1443	3.01842	79.1443	4.05356	79.1443	66.2854			79.1443	71.2234	79.1443	28.1661			79.1443	28.9093	79.1443	9.33058	79.1443	7.51338	79.1443	10.5946	79.1443	82.9063	79.1443	70.8908	79.1443	76.2083	79.1443
	79.2131	0	79.2131	0.752908	79.2131	0.409176	79.2131	48.6825	79.2131	52.877					79.2131	24.3933	79.2131	28.3204			79.2131	3.19028	79.2131	4.27563	79.2131	66.0673			79.2131	71.013	79.2131	28.2916			79.2131	29.0489	79.2131	9.46847	79.2131	7.69516	79.2131	10.7227	79.2131	82.5839	79.2131	70.6343	79.2131	75.9041	79.2131
	79.2818	0	79.2818	0.739921	79.2818	0.364493	79.2818	48.5272	79.2818	52.7093					79.2818	24.4322	79.2818	28.3658			79.2818	3.37785	79.2818	4.50265	79.2818	65.814			79.2818	70.767	79.2818	28.4191			79.2818	29.1819	79.2818	9.61691	79.2818	7.88173	79.2818	10.8505	79.2818	82.2151	79.2818	70.336	79.2818	75.5558	79.2818
	79.3505	0	79.3505	0.727327	79.3505	0.315159	79.3505	48.3442	79.3505	52.5104					79.3505	24.4628	79.3505	28.4018			79.3505	3.58216	79.3505	4.73131	79.3505	65.5221			79.3505	70.4811	79.3505	28.5482			79.3505	29.3046	79.3505	9.777	79.3505	8.07629	79.3505	10.9774	79.3505	81.7941	79.3505	69.989	79.3505	75.1576	79.3505
	79.4193	0	79.4193	0.714949	79.4193	0.265326	79.4193	48.1346	79.4193	52.2816					79.4193	24.4852	79.4193	28.4275			79.4193	3.8013	79.4193	4.95997	79.4193	65.1927			79.4193	70.154	79.4193	28.6777			79.4193	29.4155	79.4193	9.9489	79.4193	8.27946	79.4193	11.1021	79.4193	81.3212	79.4193	69.5931	79.4193	74.7099	79.4193
	79.488	0	79.488	0.700508	79.488	0.215527	79.488	47.9	79.488	52.0286					79.488	24.5025	79.488	28.4419			79.488	4.02984	79.488	5.18806	79.488	64.83			79.488	69.7868	79.488	28.807			79.488	29.5151	79.488	10.1319	79.488	8.49183	79.488	11.2244	79.488	80.803	79.488	69.1542	79.488	74.2194	79.488
	79.5568	0	79.5568	0.683605	79.5568	0.161317	79.5568	47.6418	79.5568	51.7553					79.5568	24.5149	79.5568	28.4437			79.5568	4.26544	79.5568	5.41484	79.5568	64.4388			79.5568	69.3823	79.5568	28.9356			79.5568	29.6031	79.5568	10.3224	79.5568	8.71171	79.5568	11.3457	79.5568	80.2447	79.5568	68.6788	79.5568	73.6907	79.5568
	79.6255	0	79.6255	0.662807	79.6255	0.0956599	79.6255	47.3584	79.6255	51.4587					79.6255	24.5171	79.6255	28.4276			79.6255	4.50644	79.6255	5.63845	79.6255	64.0194			79.6255	68.9391	79.6255	29.0616			79.6255	29.6774	79.6255	10.512	79.6255	8.93534	79.6255	11.4623	79.6255	79.644	79.6255	68.1679	79.6255	73.1213	79.6255
	79.6943	0	79.6943	0.63512	79.6943	0.0172216	79.6943	47.0468	79.6943	51.1307					79.6943	24.5005	79.6943	28.385			79.6943	4.75097	79.6943	5.85682	79.6943	63.5652			79.6943	68.45	79.6943	29.1833			79.6943	29.7338	79.6943	10.6942	79.6943	9.16072	79.6943	11.5712	79.6943	78.9912	79.6943	67.6164	79.6943	72.5036	79.6943
	79.763	0	79.763	0.598183	79.763	-0.0711488	79.763	46.704	79.763	50.7628					79.763	24.4586	79.763	28.3091			79.763	5.00216	79.763	6.07127	79.763	63.0675			79.763	67.9077	79.763	29.2984			79.763	29.7677	79.763	10.8684	79.763	9.38988	79.763	11.6733	79.763	78.2765	79.763	67.018	79.763	71.8319	79.763
	79.8318	0	79.8318	0.549655	79.8318	-0.171894	79.8318	46.3212	79.8318	50.3447					79.8318	24.3834	79.8318	28.1901			79.8318	5.26135	79.8318	6.28184	79.8318	62.5138			79.8318	67.3006	79.8318	29.4018			79.8318	29.7718	79.8318	11.036	79.8318	9.62319	79.8318	11.7679	79.8318	77.4867	79.8318	66.3622	79.8318	71.0969	79.8318
	79.9005	0	79.9005	0.48632	79.9005	-0.291935	79.9005	45.8878	79.9005	49.8672					79.9005	24.2651	79.9005	28.017			79.9005	5.5294	79.9005	6.48766	79.9005	61.8915			79.9005	66.617	79.9005	29.4884			79.9005	29.7371	79.9005	11.198	79.9005	9.86009	79.9005	11.8522	79.9005	76.608	79.9005	65.6378	79.9005	70.2873	79.9005
	79.9693	0	79.9693	0.402041	79.9693	-0.43969	79.9693	45.3911	79.9693	49.3186					79.9693	24.0907	79.9693	27.7778			79.9693	5.80741	79.9693	6.68765	79.9693	61.187			79.9693	65.8425	79.9693	29.5553			79.9693	29.6533	79.9693	11.3531	79.9693	10.1018	79.9693	11.9211	79.9693	75.6229	79.9693	64.8294	79.9693	69.3883	79.9693
	80.038	0	80.038	0.292803	80.038	-0.619817	80.038	44.8204	80.038	48.686					80.038	23.8483	80.038	27.4635			80.038	6.10097	80.038	6.88338	80.038	60.3915			80.038	64.965	80.038	29.6056			80.038	29.5142	80.038	11.5043	80.038	10.3527	80.038	11.9711	80.038	74.5195	80.038	63.9247	80.038	68.3883	80.038
	80.1068	0	80.1068	0.156623	80.1068	-0.8349	80.1068	44.163	80.1068	47.9547					80.1068	23.528	80.1068	27.0638			80.1068	6.42034	80.1068	7.0793	80.1068	59.4956			80.1068	63.9705	80.1068	29.6471			80.1068	29.3152	80.1068	11.6554	80.1068	10.62	80.1068	11.9979	80.1068	73.2853	80.1068	62.91	80.1068	67.2724	80.1068
	80.1755	0	80.1755	-0.013261	80.1755	-1.09534	80.1755	43.3967	80.1755	47.1024					80.1755	23.1145	80.1755	26.5586			80.1755	6.7727	80.1755	7.27503	80.1755	58.4801			80.1755	62.8361	80.1755	29.6817			80.1755	29.0444	80.1755	11.807	80.1755	10.907	80.1755	11.9926	80.1755	71.8961	80.1755	61.7609	80.1755	66.016	80.1755
	80.2443	0	80.2443	-0.222482	80.2443	-1.41406	80.2443	42.4963	80.2443	46.1032					80.2443	22.5911	80.2443	25.9238			80.2443	7.16248	80.2443	7.46932	80.2443	57.3214			80.2443	61.5347	80.2443	29.7066			80.2443	28.6885	80.2443	11.957	80.2443	11.2157	80.2443	11.9474	80.2443	70.3222	80.2443	60.451	80.2443	64.5914	80.2443
	80.313	0	80.313	-0.476524	80.313	-1.80167	80.313	41.4383	80.313	44.9337					80.313	21.944	80.313	25.1356			80.313	7.5901	80.313	7.66101	80.313	55.9979			80.313	60.0402	80.313	29.715			80.313	28.236	80.313	12.103	80.313	11.546	80.313	11.8571	80.313	68.534	80.313	58.9555	80.313	62.9702	80.313
	80.3818	0	80.3818	-0.78046	80.3818	-2.26596	80.3818	40.2019	80.3818	43.5727					80.3818	21.1628	80.3818	24.1748			80.3818	8.05001	80.3818	7.84794	80.3818	54.4871			80.3818	58.3288	80.3818	29.6946			80.3818	27.6787	80.3818	12.2412	80.3818	11.8935	80.3818	11.7205	80.3818	66.5018	80.3818	57.2491	80.3818	61.1249	80.3818
	80.4505	0	80.4505	-1.13769	80.4505	-2.81046	80.4505	38.7697	80.4505	42.0022					80.4505	20.2416	80.4505	23.03			80.4505	8.53493	80.4505	8.02774	80.4505	52.7653			80.4505	56.3777	80.4505	29.6255			80.4505	27.0068	80.4505	12.3667	80.4505	12.2512	80.4505	11.5356	80.4505	64.1957	80.4505	55.3061	80.4505	59.0285	80.4505
	80.5193	0	80.5193	-1.54697	80.5193	-3.43344	80.5193	37.1304	80.5193	40.2106					80.5193	19.1778	80.5193	21.6974			80.5193	9.03107	80.5193	8.19445	80.5193	50.8115			80.5193	54.1663	80.5193	29.4754			80.5193	26.2098	80.5193	12.4704	80.5193	12.6041	80.5193	11.2974	80.5193	61.5893	80.5193	53.1057	80.5193	56.6572	80.5193
	80.588	0	80.588	-2.00102	80.588	-4.12667	80.588	35.2795	80.588	38.1935					80.588	17.9753	80.588	20.1815			80.588	9.51488	80.588	8.33621	80.588	48.6098			80.588	51.6776	80.588	29.2032			80.588	25.2801	80.588	12.5363	80.588	12.9276	80.588	11.0007	80.588	58.6626	80.588	50.634	80.588	53.9934	80.588
	80.6568	0	80.6568	-2.48833	80.6568	-4.87318	80.6568	33.2252	80.6568	35.9591					80.6568	16.6477	80.6568	18.5013			80.6568	9.9545	80.6568	8.43732	80.6568	46.1534			80.6568	48.9075	80.6568	28.7655			80.6568	24.2139	80.6568	12.5442	80.6568	13.19	80.6568	10.6445	80.6568	55.4119	80.6568	47.8897	80.6568	51.0357	80.6568
	80.7255	0	80.7255	-2.99203	80.7255	-5.64608	80.7255	30.9888	80.7255	33.5288					80.7255	15.22	80.7255	16.6907			80.7255	10.3126	80.7255	8.48029	80.7255	43.4475			80.7255	45.8687	80.7255	28.1184			80.7255	23.0114	80.7255	12.4702	80.7255	13.3537	80.7255	10.2285	80.7255	51.8526	80.7255	44.886	80.7255	47.8	80.7255
	80.7942	0	80.7942	-3.48586	80.7942	-6.40743	80.7942	28.6052	80.7942	30.9393					80.7942	13.7276	80.7942	14.7988			80.7942	10.5501	80.7942	8.4462	80.7942	40.5133			80.7942	42.5941	80.7942	27.2235			80.7942	21.68	80.7942	12.289	80.7942	13.3794	80.7942	9.75288	80.7942	48.0224	80.7942	41.6539	80.7942	44.3229	80.7942
	80.863	0	80.863	-3.93483	80.863	-7.10877	80.863	26.1235	80.863	28.2422					80.863	12.2145	80.863	12.8854			80.863	10.6323	80.863	8.31972	80.863	37.3913			80.863	39.1362	80.863	26.056			80.863	20.2373	80.863	11.9808	80.863	13.2341	80.863	9.22279	80.863	43.9828	80.863	38.2455	80.863	40.6613	80.863
	80.9317	0	80.9317	-4.3027	80.9317	-7.69383	80.9317	23.6045	80.9317	25.5034					80.9317	10.7309	80.9317	11.019			80.9317	10.5329	80.9317	8.0912	80.9317	34.1402			80.9317	35.5681	80.9317	24.6135			80.9317	18.7105	80.9317	11.5373	80.9317	12.8978	80.9317	8.64757	80.9317	39.8192	80.9317	34.7344	80.9317	36.8927	80.9317
	81.0005	0	81.0005	-4.5602	81.0005	-8.11306	81.0005	21.1108	81.0005	22.7926					81.0005	9.3223	81.0005	9.26486			81.0005	10.2365	81.0005	7.75465	81.0005	30.8296			81.0005	31.9723	81.0005	22.9178			81.0005	17.129	81.0005	10.9591	81.0005	12.3615	81.0005	8.03333	81.0005	35.6299	81.0005	31.2029	81.0005	33.1036	81.0005
	81.0692	0	81.0692	-4.68807	81.0692	-8.33138	81.0692	18.6938	81.0692	20.1678					81.0692	8.0225	81.0692	7.67245			81.0692	9.74189	81.0692	7.30956	81.0692	27.5218			81.0692	28.4198	81.0692	21.0073			81.0692	15.5153	81.0692	10.2515	81.0692	11.6292	81.0692	7.38315	81.0692	31.5018	81.0692	27.7207	81.0692	29.369	81.0692
	81.138	0	81.138	-4.67751	81.138	-8.32711	81.138	16.3929	81.138	17.6727					81.138	6.85339	81.138	6.27681			81.138	9.065	81.138	6.76362	81.138	24.2736			81.138	24.9707	81.138	18.9354			81.138	13.8908	81.138	9.42495	81.138	10.7212	81.138	6.70254	81.138	27.5093	81.138	24.3475	81.138	25.7523	81.138
	81.2067	0	81.2067	-4.52924	81.2067	-8.09639	81.2067	14.2375	81.2067	15.3385					81.2067	5.82464	81.2067	5.09618			81.2067	8.23861	81.2067	6.13409	81.2067	21.1372			81.2067	21.6756	81.2067	16.7675			81.2067	12.2793	81.2067	8.50084	81.2067	9.67371	81.2067	6.00057	81.2067	23.715	81.2067	21.1327	81.2067	22.307	81.2067
	81.2755	0	81.2755	-4.25615	81.2755	-7.65748	81.2755	12.2492	81.2755	13.187					81.2755	4.93601	81.2755	4.12914			81.2755	7.31053	81.2755	5.44843	81.2755	18.1615			81.2755	18.5778	81.2755	14.5795			81.2755	10.7096	81.2755	7.51541	81.2755	8.53815	81.2755	5.29254	81.2755	20.1719	81.2755	18.1182	81.2755	19.0785	81.2755
	81.3442	0	81.3442	-3.88298	81.3442	-7.04643	81.3442	10.4535	81.3442	11.245					81.3442	4.18623	81.3442	3.36595			81.3442	6.34196	81.3442	4.74482	81.3442	15.4074			81.3442	15.7323	81.3442	12.4619			81.3442	9.22191	81.3442	6.51972	81.3442	7.38053	81.3442	4.60204	81.3442	16.9447	81.3442	15.3559	81.3442	16.124	81.3442
	81.413	0	81.413	-3.44288	81.413	-6.31099	81.413	8.86147	81.413	9.52408					81.413	3.564	81.413	2.7832			81.413	5.38844	81.413	4.05669	81.413	12.9195			81.413	13.1765	81.413	10.4886			81.413	7.84797	81.413	5.55926	81.413	6.25954	81.413	3.94921	81.413	14.0744	81.413	12.8792	81.413	13.4802	81.413
	81.4817	0	81.4817	-2.97273	81.4817	-5.50647	81.4817	7.46865	81.4817	8.01967					81.4817	3.04981	81.4817	2.34624			81.4817	4.4932	81.4817	3.41057	81.4817	10.7189			81.4817	10.9248	81.4817	8.70827			81.4817	6.60771	81.4817	4.66765	81.4817	5.21931	81.4817	3.34801	81.4817	11.5733	81.4817	10.6995	81.4817	11.1593	81.4817
	81.5505	0	81.5505	-2.50692	81.5505	-4.68988	81.5505	6.26517	81.5505	6.72081					81.5505	2.62329	81.5505	2.01849			81.5505	3.68841	81.5505	2.82794	81.5505	8.81356			81.5505	8.98053	81.5505	7.15087			81.5505	5.51429	81.5505	3.8689	81.5505	4.29213	81.5505	2.80912	81.5505	9.43839	81.5505	8.81716	81.5505	9.16151	81.5505
	81.6192	0	81.6192	-2.07144	81.6192	-3.90865	81.6192	5.23266	81.6192	5.60673					81.6192	2.26324	81.6192	1.76386			81.6192	2.99077	81.6192	2.31985	81.6192	7.1921			81.6192	7.3288	81.6192	5.82189			81.6192	4.56791	81.6192	3.17391	81.6192	3.49261	81.6192	2.33712	81.6192	7.64631	81.6192	7.21566	81.6192	7.46859	81.6192
	81.688	0	81.688	-1.68186	81.688	-3.19468	81.688	4.34653	81.688	4.65107					81.688	1.95064	81.688	1.55178			81.688	2.40192	81.688	1.88669	81.688	5.82745			81.688	5.93895	81.688	4.70659			81.688	3.7578	81.688	2.58169	81.688	2.81878	81.688	1.92984	81.688	6.1574	81.688	5.86488	81.688	6.04739	81.688
	81.7567	0	81.7567	-1.34531	81.7567	-2.56667	81.7567	3.58453	81.7567	3.82951					81.7567	1.67109	81.7567	1.36119			81.7567	1.91394	81.7567	1.52306	81.7567	4.68771			81.7567	4.77723	81.7567	3.78075			81.7567	3.06898	81.7567	2.08464	81.7567	2.25963	81.7567	1.5822	81.7567	4.92858	81.7567	4.73254	81.7567	4.86207	81.7567
	81.8255	0	81.8255	-1.06188	81.8255	-2.02963	81.8255	2.9273	81.8255	3.12098					81.8255	1.41577	81.8255	1.18028			81.8255	1.51433	81.8255	1.22119	81.8255	3.7397			81.8255	3.80973	81.8255	3.01562			81.8255	2.48523	81.8255	1.67106	81.8255	1.79974	81.8255	1.28752	81.8255	3.91672	81.8255	3.78622	81.8255	3.877	81.8255
	81.8942	0	81.8942	-0.828021	81.8942	-1.58144	81.8942	2.36147	81.8942	2.51181					81.8942	1.18152	81.8942	1.00515			81.8942	1.18961	81.8942	0.972536	81.8942	2.95557			81.8942	3.00852	81.8942	2.38527			81.8942	1.99321	81.8942	1.32883	81.8942	1.42346	81.8942	1.03835	81.8942	3.08637	81.8942	2.99943	81.8942	3.06196	81.8942
	81.963	0	81.963	-0.637711	81.963	-1.21503	81.963	1.87839	81.963	1.99352					81.963	0.969395	81.963	0.837573			81.963	0.927403	81.963	0.769227	81.963	2.31183			81.963	2.3508	81.963	1.86781			81.963	1.58155	81.963	1.04743	81.963	1.11703	81.963	0.82865	81.963	2.40873	81.963	2.35039	81.963	2.3925	81.963
	82.0317	0	82.0317	-0.484308	82.0317	-0.919744	82.0317	1.46979	82.0317	1.55765					82.0317	0.780082	82.0317	0.680888			82.0317	0.716314	82.0317	0.603176	82.0317	1.78531			82.0317	1.81453	82.0317	1.44407			82.0317	1.23839	82.0317	0.816835	82.0317	0.868176	82.0317	0.652667	82.0317	1.85763	82.0317	1.81801	82.0317	1.8453	82.0317
	82.1005	0	82.1005	-0.361894	82.1005	-0.684725	82.1005	1.12842	82.1005	1.19623					82.1005	0.613511	82.1005	0.538912			82.1005	0.546724	82.1005	0.467624	82.1005	1.35728			82.1005	1.38067	82.1005	1.09929			82.1005	0.95445	82.1005	0.628901	82.1005	0.666357	82.1005	0.505938	82.1005	1.41167	82.1005	1.38462	82.1005	1.40129	82.1005
	82.1692	0	82.1692	-0.265253	82.1692	-0.500424	82.1692	0.847381	82.1692	0.900703					82.1692	0.470241	82.1692	0.414573			82.1692	0.410797	82.1692	0.357221	82.1692	1.01327			82.1692	1.03322	82.1692	0.821537			82.1692	0.722217	82.1692	0.476756	82.1692	0.503142	82.1692	0.384544	82.1692	1.05376	82.1692	1.03555	82.1692	1.04491	82.1692
	82.2379	0	82.2379	-0.190927	82.2379	-0.358383	82.2379	0.619449	82.2379	0.661391					82.2379	0.349851	82.2379	0.308359			82.2379	0.302012	82.2379	0.267491	82.2379	0.739781			82.2379	0.757604	82.2379	0.599682			82.2379	0.533723	82.2379	0.354598	82.2379	0.371897	82.2379	0.285072	82.2379	0.769344	82.2379	0.757605	82.2379	0.761876	82.2379
	82.3067	0	82.3067	-0.135016	82.3067	-0.250437	82.3067	0.437973	82.3067	0.470244					82.3067	0.251019	82.3067	0.220191			82.3067	0.215456	82.3067	0.194776	82.3067	0.525604			82.3067	0.541002	82.3067	0.4246			82.3067	0.38203	82.3067	0.257419	82.3067	0.267246	82.3067	0.204813	82.3067	0.546069	82.3067	0.53925	82.3067	0.54012	82.3067
	82.3754	0	82.3754	-0.0928984	82.3754	-0.168629	82.3754	0.296177	82.3754	0.320091					82.3754	0.171735	82.3754	0.149684			82.3754	0.147853	82.3754	0.13695	82.3754	0.359951			82.3754	0.371998	82.3754	0.288364			82.3754	0.261568	82.3754	0.18052	82.3754	0.184494	82.3754	0.141598	82.3754	0.373053	82.3754	0.369676	82.3754	0.368914	82.3754
	82.4442	0	82.4442	-0.0610961	82.4442	-0.107443	82.4442	0.187814	82.4442	0.204479					82.4442	0.109575	82.4442	0.0952075			82.4442	0.0961443	82.4442	0.0918994	82.4442	0.233124			82.4442	0.241455	82.4442	0.184395			82.4442	0.167571	82.4442	0.119927	82.4442	0.119645	82.4442	0.0930859	82.4442	0.241266	82.4442	0.239659	82.4442	0.238858	82.4442
	82.5129	0	82.5129	-0.0373528	82.5129	-0.0633628	82.5129	0.107812	82.5129	0.118504					82.5129	0.0624885	82.5129	0.0543216			82.5129	0.0573021	82.5129	0.0570008	82.5129	0.138017			82.5129	0.142723	82.5129	0.107156			82.5129	0.0966437	82.5129	0.0729413	82.5129	0.0699034	82.5129	0.0565391	82.5129	0.143479	82.5129	0.142155	82.5129	0.141924	82.5129
	82.5817	0	82.5817	-0.0197172	82.5817	-0.0327815	82.5817	0.0514705	82.5817	0.0571728					82.5817	0.0285164	82.5817	0.0248288			82.5817	0.0286034	82.5817	0.029699	82.5817	0.0686037			82.5817	0.0700912	82.5817	0.0513825			82.5817	0.0454947	82.5817	0.0373747	82.5817	0.0334627	82.5817	0.0288409	82.5817	0.072298	82.5817	0.070494	82.5817	0.0709446	82.5817
	82.6504	0	82.6504	-0.00646647	82.6504	-0.011513	82.6504	0.0138117	82.6504	0.0152316					82.6504	0.00606719	82.6504	0.00516525			82.6504	0.0079818	82.6504	0.00869374	82.6504	0.019897			82.6504	0.0190776	82.6504	0.0128728			82.6504	0.0106943	82.6504	0.0115847	82.6504	0.00898589	82.6504	0.00816064	82.6504	0.0216142	82.6504	0.0196042	82.6504	0.0203072	82.6504
	82.7192	0	82.7192	0.00317107	82.7192	0.00353504	82.7192	-0.00972308	82.7192	-0.0114074					82.7192	-0.00694264	82.7192	-0.0063584			82.7192	-0.00558972	82.7192	-0.00627235	82.7192	-0.0120927			82.7192	-0.0138613	82.7192	-0.0112677			82.7192	-0.0104462	82.7192	-0.00621316	82.7192	-0.00610031	82.7192	-0.00597323	82.7192	-0.012238	82.7192	-0.0140411	82.7192	-0.0131172	82.7192
	82.7879	0	82.7879	0.00916552	82.7879	0.0136633	82.7879	-0.0229404	82.7879	-0.0258994					82.7879	-0.0130556	82.7879	-0.0118171			82.7879	-0.0131349	82.7879	-0.0151445	82.7879	-0.0307688			82.7879	-0.032184	82.7879	-0.0236955			82.7879	-0.0210329	82.7879	-0.0170038	82.7879	-0.0144864	82.7879	-0.0137751	82.7879	-0.0322214	82.7879	-0.0330216	82.7879	-0.0319705	82.7879
	82.8567	0	82.8567	0.0116318	82.8567	0.0192914	82.8567	-0.0283044	82.8567	-0.0312162					82.8567	-0.014522	82.8567	-0.0128484			82.8567	-0.0158971	82.8567	-0.0183449	82.8567	-0.0388858			82.8567	-0.0392267	82.8567	-0.0274434			82.8567	-0.0242432	82.8567	-0.0216639	82.8567	-0.0181826	82.8567	-0.0163062	82.8567	-0.0410102	82.8567	-0.039843	82.8567	-0.0397413	82.8567
	82.9254	0	82.9254	0.0113128	82.9254	0.0207642	82.9254	-0.0272169	82.9254	-0.029734					82.9254	-0.0129851	82.9254	-0.0107599			82.9254	-0.0149632	82.9254	-0.0162312	82.9254	-0.0382994			82.9254	-0.0373143	82.9254	-0.0253253			82.9254	-0.0221649	82.9254	-0.0212501	82.9254	-0.0182723	82.9254	-0.014968	82.9254	-0.0406619	82.9254	-0.0372357	82.9254	-0.0388818	82.9254
	82.9942	0	82.9942	0.00873651	82.9942	0.0177507	82.9942	-0.0213471	82.9942	-0.0230995					82.9942	-0.00964137	82.9942	-0.0073348			82.9942	-0.0115758	82.9942	-0.0105029	82.9942	-0.0300699			82.9942	-0.0281674	82.9942	-0.0192561			82.9942	-0.0164414	82.9942	-0.0168987	82.9942	-0.0149583	82.9942	-0.0111876	82.9942	-0.0327241	82.9942	-0.0279938	82.9942	-0.0306419	82.9942
	83.0629	0	83.0629	0.00440474	83.0629	0.0103062	83.0629	-0.0118643	83.0629	-0.0125586					83.0629	-0.00518299	83.0629	-0.00378562			83.0629	-0.00674861	83.0629	-0.0034111	83.0629	-0.0159052			83.0629	-0.0140724	83.0629	-0.0104109			83.0629	-0.00823449	83.0629	-0.00933013	83.0629	-0.00831822	83.0629	-0.00594133	83.0629	-0.0182246	83.0629	-0.0139785	83.0629	-0.0162799	83.0629
	83.1317	0	83.1317	-0.00120257	83.1317	-0.000640885	83.1317	0.00088553	83.1317	0.00145877					83.1317	0.000472829	83.1317	-0.00013014			83.1317	4.65689e-05	83.1317	0.00358179	83.1317	0.00265837			83.1317	0.00336169	83.1317	0.00125565			83.1317	0.00207203	83.1317	0.00100077	83.1317	0.000885847	83.1317	0.000836357	83.1317	0.00175871	83.1317	0.00360083	83.1317	0.002618	83.1317
	83.2004	0	83.2004	-0.00747479	83.2004	-0.013467	83.2004	0.0173555	83.2004	0.0192351					83.2004	0.00828216	83.2004	0.00581075			83.2004	0.00952813	83.2004	0.0103319	83.2004	0.0247166			83.2004	0.0240059	83.2004	0.0164864			83.2004	0.014619	83.2004	0.0138259	83.2004	0.0119579	83.2004	0.0096319	83.2004	0.0264304	83.2004	0.0243469	83.2004	0.0253137	83.2004
	83.2692	0	83.2692	-0.013549	83.2692	-0.0268949	83.2692	0.0378942	83.2692	0.0408386					83.2692	0.0190048	83.2692	0.0172483			83.2692	0.0217714	83.2692	0.0176265	83.2692	0.0501752			83.2692	0.0483186	83.2692	0.035422			83.2692	0.0297093	83.2692	0.0285969	83.2692	0.025048	83.2692	0.0207054	83.2692	0.0550139	83.2692	0.0480967	83.2692	0.0514808	83.2692
[truncated: 77 more columns]

## Sheet: 0 variable
	Panel 1. AUC for each of the replicates (Color coded as Plate Layout and illustrated in panel 3 as red dots)							Panel 2. Theoretical AUC calculated from equation 1							Panel 3. Graphical illustration of the standard curve calculated with equation 1 (blue) and values of AUC of the controls obtained in the experiment (red)
	Controls' Methylation Level	AUC	Controls' Methylation Level	Controls' Methylation Level	AUC			AUC 0%	4991.36			Methylation level	AUC
								x	Methylation level			0	4991.36
												0.001	4986.37
								Equation 1				0.01	4941.45
	1	0	1	1	0							0.02	4891.54
	1	-41.5711	1	1	-41.5711							0.03	4841.62
	1	-117.752	1	1	-117.752							0.04	4791.71
	0.9	0		#VALUE!								0.05	4741.8
	0.9	306.87	0.9	0.9	306.87							0.06	4691.88
	0.9	294.13	0.9	0.9	294.13							0.07	4641.97
	0.8	617.414	0.8	0.8	617.414							0.08	4592.06
	0.8	553.664	0.8	0.8	553.664							0.09	4542.14
	0.8	627.974	0.8	0.8	627.974							0.1	4492.23
	0.7	746.419	0.7	0.7	746.419							0.11	4442.31
	0.7	0		#VALUE!								0.12	4392.4
	0.7	843.697	0.7	0.7	843.697							0.13	4342.49
	0.6	0		#VALUE!								0.14	4292.57
	0.6	1028.83	0.6	0.6	1028.83							0.15	4242.66
	0.6	1011.12	0.6	0.6	1011.12							0.16	4192.75
	0.5	1277.11	0.5	0.5	1277.11							0.17	4142.83
	0.5	1448.24	0.5	0.5	1448.24							0.18	4092.92
	0.5	0		#VALUE!								0.19	4043.01
	0.4	1910.26	0.4	0.4	1910.26							0.2	3993.09
	0.4	0		#VALUE!								0.21	3943.18
	0.4	2079.88	0.4	0.4	2079.88							0.22	3893.26
	0.3	0		#VALUE!								0.23	3843.35
	0.3	1839.26	0.3	0.3	1839.26							0.24	3793.44
	0.3	2041.49	0.3	0.3	2041.49							0.25	3743.52
	0.2	2584.72	0.2	0.2	2584.72							0.26	3693.61
	0.2	2804.52	0.2	0.2	2804.52							0.27	3643.7
	0.2	0		#VALUE!								0.28	3593.78
	0.1	3679.47	0.1	0.1	3679.47							0.29	3543.87
	0.1	0		#VALUE!								0.3	3493.96
	0.1	3883.17	0.1	0.1	3883.17							0.31	3444.04
	0.05	4515.3	0.05	0.05	4515.3							0.32	3394.13
	0.05	3836.3	0.05	0.05	3836.3							0.33	3344.21
	0.05	4115.27	0.05	0.05	4115.27							0.34	3294.3
	0.01	5016.89	0.01	0.01	5016.89							0.35	3244.39
	0.01	4983.76	0.01	0.01	4983.76							0.36	3194.47
	0.01	4935.08	0.01	0.01	4935.08							0.37	3144.56
	0.001	4958.65	0.001	0.001	4958.65							0.38	3094.65
	0.001	4987.52	0.001	0.001	4987.52							0.39	3044.73
	0.001	4901.83	0.001	0.001	4901.83							0.4	2994.82
	0	5024.19	0	0	5024.19							0.41	2944.91
	0	4942.13	0	0	4942.13							0.42	2894.99
	0	5007.77	0	0	5007.77							0.43	2845.08
												0.44	2795.16
												0.45	2745.25
												0.46	2695.34
												0.47	2645.42
												0.48	2595.51
												0.49	2545.6
												0.5	2495.68
												0.51	2445.77
												0.52	2395.85
												0.53	2345.94
												0.54	2296.03
												0.55	2246.11
												0.56	2196.2
												0.57	2146.29
												0.58	2096.37
												0.59	2046.46
												0.6	1996.55
												0.61	1946.63
												0.62	1896.72
												0.63	1846.8
												0.64	1796.89
												0.65	1746.98
												0.66	1697.06
												0.67	1647.15
												0.68	1597.24
												0.69	1547.32
												0.7	1497.41
												0.71	1447.5
												0.72	1397.58
												0.73	1347.67
												0.74	1297.75
												0.75	1247.84
												0.76	1197.93
												0.77	1148.01
												0.78	1098.1
												0.79	1048.19
												0.8	998.273
												0.81	948.359
												0.82	898.446
												0.83	848.532
												0.84	798.618
												0.85	748.705
												0.86	698.791
												0.87	648.877
												0.88	598.964
												0.89	549.05
												0.9	499.136
												0.91	449.223
												0.92	399.309
												0.93	349.396
												0.94	299.482
												0.95	249.568
												0.96	199.655
												0.97	149.741
												0.98	99.8273
												0.99	49.9136
												1	0

## Sheet: 1 variable
	Panel 1. AUC for each of the replicates (Color coded as Plate Layout and illustrated in panel 3 as red dots)							Panel 2. Theoretical AUC calculated from equation 2							Panel 3. Graphical illustration of the standard curve calculated with equation 2 (blue) and values of AUC of the controls obtained in the experiment (red)
	Controls' Methylation Level	AUC	Controls' Methylation Level	Controls' Methylation Level	AUC			AUC 0%	4991.36			Methylation level	AUC
								M	1			0	4991.36
								x	Methylation level			0.001	4981.39
												0.01	4892.28
	1	0	1	1	0			Equation 2				0.02	4794.68
	1	-41.5711	1	1	-41.5711							0.03	4698.53
	1	-117.752	1	1	-117.752							0.04	4603.82
	0.9	0		#VALUE!								0.05	4510.54
	0.9	306.87	0.9	0.9	306.87							0.06	4418.65
	0.9	294.13	0.9	0.9	294.13							0.07	4328.14
	0.8	617.414	0.8	0.8	617.414							0.08	4239
	0.8	553.664	0.8	0.8	553.664							0.09	4151.2
	0.8	627.974	0.8	0.8	627.974							0.1	4064.74
	0.7	746.419	0.7	0.7	746.419							0.11	3979.58
	0.7	0		#VALUE!								0.12	3895.71
	0.7	843.697	0.7	0.7	843.697							0.13	3813.12
	0.6	0		#VALUE!								0.14	3731.78
	0.6	1028.83	0.6	0.6	1028.83							0.15	3651.69
	0.6	1011.12	0.6	0.6	1011.12							0.16	3572.82
	0.5	1277.11	0.5	0.5	1277.11							0.17	3495.16
	0.5	1448.24	0.5	0.5	1448.24							0.18	3418.69
	0.5	0		#VALUE!								0.19	3343.4
	0.4	1910.26	0.4	0.4	1910.26							0.2	3269.27
	0.4	0		#VALUE!								0.21	3196.28
	0.4	2079.88	0.4	0.4	2079.88							0.22	3124.42
	0.3	0		#VALUE!								0.23	3053.67
	0.3	1839.26	0.3	0.3	1839.26							0.24	2984.02
	0.3	2041.49	0.3	0.3	2041.49							0.25	2915.46
	0.2	2584.72	0.2	0.2	2584.72							0.26	2847.96
	0.2	2804.52	0.2	0.2	2804.52							0.27	2781.52
	0.2	0		#VALUE!								0.28	2716.12
	0.1	3679.47	0.1	0.1	3679.47							0.29	2651.75
	0.1	0		#VALUE!								0.3	2588.39
	0.1	3883.17	0.1	0.1	3883.17							0.31	2526.02
	0.05	4515.3	0.05	0.05	4515.3							0.32	2464.64
	0.05	3836.3	0.05	0.05	3836.3							0.33	2404.23
	0.05	4115.27	0.05	0.05	4115.27							0.34	2344.79
	0.01	5016.89	0.01	0.01	5016.89							0.35	2286.28
	0.01	4983.76	0.01	0.01	4983.76							0.36	2228.71
	0.01	4935.08	0.01	0.01	4935.08							0.37	2172.06
	0.001	4958.65	0.001	0.001	4958.65							0.38	2116.31
	0.001	4987.52	0.001	0.001	4987.52							0.39	2061.46
	0.001	4901.83	0.001	0.001	4901.83							0.4	2007.49
	0	5024.19	0	0	5024.19							0.41	1954.39
	0	4942.13	0	0	4942.13							0.42	1902.14
	0	5007.77	0	0	5007.77							0.43	1850.75
												0.44	1800.19
												0.45	1750.45
												0.46	1701.52
												0.47	1653.4
												0.48	1606.06
												0.49	1559.5
												0.5	1513.71
												0.51	1468.67
												0.52	1424.39
												0.53	1380.83
												0.54	1338.01
												0.55	1295.9
												0.56	1254.49
												0.57	1213.78
												0.58	1173.76
												0.59	1134.41
												0.6	1095.73
												0.61	1057.7
												0.62	1020.33
												0.63	983.593
												0.64	947.487
												0.65	912.002
												0.66	877.13
												0.67	842.861
												0.68	809.187
												0.69	776.1
												0.7	743.591
												0.71	711.653
												0.72	680.276
												0.73	649.454
												0.74	619.177
												0.75	589.438
												0.76	560.23
												0.77	531.545
												0.78	503.376
												0.79	475.714
												0.8	448.553
												0.81	421.885
												0.82	395.704
												0.83	370.002
												0.84	344.772
												0.85	320.008
												0.86	295.702
												0.87	271.848
												0.88	248.44
												0.89	225.471
												0.9	202.934
												0.91	180.823
												0.92	159.132
												0.93	137.855
												0.94	116.986
												0.95	96.5183
												0.96	76.4463
												0.97	56.7642
												0.98	37.4663
												0.99	18.5467
												1	0

## Sheet: 1 variable_after LSA
	Panel 1. AUC for each of the replicates (Color coded as Plate Layout and illustrated in panel 3 as red dots)						Panel 2. Least Square Approximation					Panel 2. Theoretical AUC calculated from equation 2							Panel 3. Graphical illustration of the standard curve calculated with equation 2 (blue) and values of AUC of the controls obtained in the experiment (red)
	Controls' Methylation Level	AUC	Controls' Methylation Level	Controls' Methylation Level	AUC		Methylation Level	AUC estimated by the standard curve calculated from equation 3. (Listed in no 4)	Varians between AUC for each replicate and AUC calculated by equation 3			AUC 0%	4991.36			Methylation level	AUC
												M	1.39869			0	4991.36
												x	Methylation level			0.001	4979.4
																0.01	4872.82
	1	0	1	1	0		1	0	0			Equation 2				0.02	4756.6
	1	-41.5711	1	1	-41.5711		1	0	1728.16							0.03	4642.67
	1	-117.752	1	1	-117.752		1	0	13865.6							0.04	4530.99
	0.9	0		#VALUE!			0.9	141.749								0.05	4421.51
	0.9	306.87	0.9	0.9	306.87		0.9	141.749	27264.7							0.06	4314.2
	0.9	294.13	0.9	0.9	294.13		0.9	141.749	23219.9							0.07	4209.02
	0.8	617.414	0.8	0.8	617.414		0.8	326.058	84887.9							0.08	4105.93
	0.8	553.664	0.8	0.8	553.664		0.8	326.058	51804.3							0.09	4004.89
	0.8	627.974	0.8	0.8	627.974		0.8	326.058	91153.2							0.1	3905.87
	0.7	746.419	0.7	0.7	746.419		0.7	562.511	33822.4							0.11	3808.82
	0.7	0		#VALUE!			0.7	562.511								0.12	3713.72
	0.7	843.697	0.7	0.7	843.697		0.7	562.511	79065.8							0.13	3620.52
	0.6	0		#VALUE!			0.6	862.609								0.14	3529.2
	0.6	1028.83	0.6	0.6	1028.83		0.6	862.609	27628.8							0.15	3439.71
	0.6	1011.12	0.6	0.6	1011.12		0.6	862.609	22054.4							0.16	3352.03
	0.5	1277.11	0.5	0.5	1277.11		0.5	1240.13	1367.19							0.17	3266.12
	0.5	1448.24	0.5	0.5	1448.24		0.5	1240.13	43306.8							0.18	3181.95
	0.5	0		#VALUE!			0.5	1240.13								0.19	3099.49
	0.4	1910.26	0.4	0.4	1910.26		0.4	1711.57	39480							0.2	3018.71
	0.4	0		#VALUE!			0.4	1711.57								0.21	2939.57
	0.4	2079.88	0.4	0.4	2079.88		0.4	1711.57	135657							0.22	2862.05
	0.3	0		#VALUE!			0.3	2296.6								0.23	2786.11
	0.3	1839.26	0.3	0.3	1839.26		0.3	2296.6	209153							0.24	2711.73
	0.3	2041.49	0.3	0.3	2041.49		0.3	2296.6	65080.2							0.25	2638.88
	0.2	2584.72	0.2	0.2	2584.72		0.2	3018.71	188340							0.26	2567.53
	0.2	2804.52	0.2	0.2	2804.52		0.2	3018.71	45875.3							0.27	2497.66
	0.2	0		#VALUE!			0.2	3018.71								0.28	2429.23
	0.1	3679.47	0.1	0.1	3679.47		0.1	3905.87	51256.4							0.29	2362.21
	0.1	0		#VALUE!			0.1	3905.87								0.3	2296.6
	0.1	3883.17	0.1	0.1	3883.17		0.1	3905.87	515.298							0.31	2232.34
	0.05	4515.3	0.05	0.05	4515.3		0.05	4421.51	8796.12							0.32	2169.43
	0.05	3836.3	0.05	0.05	3836.3		0.05	4421.51	342475							0.33	2107.84
	0.05	4115.27	0.05	0.05	4115.27		0.05	4421.51	93786.8							0.34	2047.54
	0.01	5016.89	0.01	0.01	5016.89		0.01	4872.82	20758.3							0.35	1988.51
	0.01	4983.76	0.01	0.01	4983.76		0.01	4872.82	12309.5							0.36	1930.72
	0.01	4935.08	0.01	0.01	4935.08		0.01	4872.82	3876.16							0.37	1874.16
	0.001	4958.65	0.001	0.001	4958.65		0.001	4979.4	430.734							0.38	1818.79
	0.001	4987.52	0.001	0.001	4987.52		0.001	4979.4	65.8891							0.39	1764.6
	0.001	4901.83	0.001	0.001	4901.83		0.001	4979.4	6017.76							0.4	1711.57
	0	5024.19	0	0	5024.19		0	4991.36	1077.73							0.41	1659.66
	0	4942.13	0	0	4942.13		0	4991.36	2423.96							0.42	1608.87
	0	5007.77	0	0	5007.77		0	4991.36	269.123							0.43	1559.17
																0.44	1510.54
							Root-mean-square-error		225.494							0.45	1462.96
																0.46	1416.41
																0.47	1370.87
																0.48	1326.33
																0.49	1282.75
																0.5	1240.13
																0.51	1198.45
																0.52	1157.69
																0.53	1117.82
																0.54	1078.84
																0.55	1040.73
																0.56	1003.47
																0.57	967.043
																0.58	931.434
																0.59	896.628
																0.6	862.609
																0.61	829.362
																0.62	796.872
																0.63	765.125
																0.64	734.106
																0.65	703.801
																0.66	674.196
																0.67	645.278
																0.68	617.033
																0.69	589.448
																0.7	562.511
																0.71	536.208
																0.72	510.527
																0.73	485.456
																0.74	460.983
																0.75	437.097
																0.76	413.785
																0.77	391.036
																0.78	368.839
																0.79	347.184
																0.8	326.058
																0.81	305.453
																0.82	285.357
																0.83	265.761
																0.84	246.654
																0.85	228.026
																0.86	209.868
																0.87	192.171
																0.88	174.925
																0.89	158.121
																0.9	141.749
																0.91	125.802
																0.92	110.271
																0.93	95.1472
																0.94	80.422
																0.95	66.0875
																0.96	52.1356
																0.97	38.5586
																0.98	25.3487
																0.99	12.4983
																1	0

## Sheet: 2 variables
	Panel 1. AUC for each of the replicates (Color coded as Plate Layout and illustrated in panel 3 as red dots)						Panel 2. Least Square Approximation					Panel 2. Theoretical AUC calculated from equation 3							Panel 3. Graphical illustration of the standard curve calculated with equation 3 (blue) and values of AUC of the controls obtained in the experiment (red)
	Controls' Methylation Level	AUC	Controls' Methylation Level	Controls' Methylation Level	AUC		Methylation Level	AUC estimated by the standard curve calculated from equation 3. (Listed in no 4)	Varians between AUC for each replicate and AUC calculated by equation 3			AUC 0%	4991.36			Methylation level	AUC
												M	1.39869			0	4991.36
												N	1			0.001	4979.41
												x	Methylation level			0.01	4873.5
	1	0	1	1	0		1	0	0							0.02	4759.26
	1	-41.5711	1	1	-41.5711		1	0	1728.16			Equation 3				0.03	4648.52
	1	-117.752	1	1	-117.752		1	0	13865.6							0.04	4541.14
	0.9	0		#VALUE!			0.9	440.098								0.05	4437
	0.9	306.87	0.9	0.9	306.87		0.9	440.098	17749.8							0.06	4335.98
	0.9	294.13	0.9	0.9	294.13		0.9	440.098	21306.6							0.07	4237.97
	0.8	617.414	0.8	0.8	617.414		0.8	798.102	32648.3							0.08	4142.85
	0.8	553.664	0.8	0.8	553.664		0.8	798.102	59750							0.09	4050.52
	0.8	627.974	0.8	0.8	627.974		0.8	798.102	28943.5							0.1	3960.88
	0.7	746.419	0.7	0.7	746.419		0.7	1116.29	136805							0.11	3873.83
	0.7	0		#VALUE!			0.7	1116.29								0.12	3789.27
	0.7	843.697	0.7	0.7	843.697		0.7	1116.29	74307.6							0.13	3707.12
	0.6	0		#VALUE!			0.6	1427.23								0.14	3627.28
	0.6	1028.83	0.6	0.6	1028.83		0.6	1427.23	158722							0.15	3549.68
	0.6	1011.12	0.6	0.6	1011.12		0.6	1427.23	173148							0.16	3474.23
	0.5	1277.11	0.5	0.5	1277.11		0.5	1759.25	232465							0.17	3400.85
	0.5	1448.24	0.5	0.5	1448.24		0.5	1759.25	96733							0.18	3329.47
	0.5	0		#VALUE!			0.5	1759.25								0.19	3260.01
	0.4	1910.26	0.4	0.4	1910.26		0.4	2140.84	53166.8							0.2	3192.41
	0.4	0		#VALUE!			0.4	2140.84								0.21	3126.6
	0.4	2079.88	0.4	0.4	2079.88		0.4	2140.84	3715.92							0.22	3062.5
	0.3	0		#VALUE!			0.3	2604.68								0.23	3000.07
	0.3	1839.26	0.3	0.3	1839.26		0.3	2604.68	585863							0.24	2939.24
	0.3	2041.49	0.3	0.3	2041.49		0.3	2604.68	317186							0.25	2879.95
	0.2	2584.72	0.2	0.2	2584.72		0.2	3192.41	369280							0.26	2822.14
	0.2	2804.52	0.2	0.2	2804.52		0.2	3192.41	150457							0.27	2765.76
	0.2	0		#VALUE!			0.2	3192.41								0.28	2710.76
	0.1	3679.47	0.1	0.1	3679.47		0.1	3960.88	79193.6							0.29	2657.08
	0.1	0		#VALUE!			0.1	3960.88								0.3	2604.68
	0.1	3883.17	0.1	0.1	3883.17		0.1	3960.88	6039.61							0.31	2553.5
	0.05	4515.3	0.05	0.05	4515.3		0.05	4437	6130.86							0.32	2503.51
	0.05	3836.3	0.05	0.05	3836.3		0.05	4437	360842							0.33	2454.64
	0.05	4115.27	0.05	0.05	4115.27		0.05	4437	103513							0.34	2406.87
	0.01	5016.89	0.01	0.01	5016.89		0.01	4873.5	20562.4							0.35	2360.15
	0.01	4983.76	0.01	0.01	4983.76		0.01	4873.5	12158.7							0.36	2314.43
	0.01	4935.08	0.01	0.01	4935.08		0.01	4873.5	3791.75							0.37	2269.68
	0.001	4958.65	0.001	0.001	4958.65		0.001	4979.41	431.023							0.38	2225.86
	0.001	4987.52	0.001	0.001	4987.52		0.001	4979.41	65.7761							0.39	2182.92
	0.001	4901.83	0.001	0.001	4901.83		0.001	4979.41	6018.84							0.4	2140.84
	0	5024.19	0	0	5024.19		0	4991.36	1077.73							0.41	2099.57
	0	4942.13	0	0	4942.13		0	4991.36	2423.96							0.42	2059.09
	0	5007.77	0	0	5007.77		0	4991.36	269.123							0.43	2019.34
																0.44	1980.31
							Root-mean-square-error		303.429							0.45	1941.96
																0.46	1904.25
																0.47	1867.16
																0.48	1830.65
																0.49	1794.69
																0.5	1759.25
																0.51	1724.31
																0.52	1689.83
																0.53	1655.78
																0.54	1622.14
																0.55	1588.88
																0.56	1555.96
																0.57	1523.36
																0.58	1491.06
																0.59	1459.03
																0.6	1427.23
																0.61	1395.64
																0.62	1364.24
																0.63	1332.99
																0.64	1301.87
																0.65	1270.85
																0.66	1239.9
																0.67	1209
																0.68	1178.12
																0.69	1147.23
																0.7	1116.29
																0.71	1085.29
																0.72	1054.19
																0.73	1022.95
																0.74	991.564
																0.75	959.984
																0.76	928.182
																0.77	896.126
																0.78	863.783
																0.79	831.12
																0.8	798.102
																0.81	764.694
																0.82	730.858
																0.83	696.559
																0.84	661.758
																0.85	626.414
																0.86	590.488
																0.87	553.938
																0.88	516.719
																0.89	478.788
																0.9	440.098
																0.91	400.601
																0.92	360.248
																0.93	318.987
																0.94	276.765
																0.95	233.526
																0.96	189.214
																0.97	143.769
																0.98	97.1278
																0.99	49.2273
																1	0

## Sheet: 2 variables after LSA
	Panel 1. AUC for each of the replicates (Color coded as Plate Layout and illustrated in panel 3 as red dots)						Panel 2. Least Square Approximation					Panel 2. Theoretical AUC calculated from equation 3							Panel 3. Graphical illustration of the standard curve calculated with equation 3 (blue) and values of AUC of the controls obtained in the experiment (red)
	Controls' Methylation Level	AUC	Controls' Methylation Level	Controls' Methylation Level	AUC		Methylation Level	AUC estimated by the standard curve calculated from equation 3. (Listed in no 4)	Varians between AUC for each replicate and AUC calculated by equation 3			AUC 0%	4991.36			Methylation level	AUC
												M	1.54496			0	4991.36
												N	1.54496			0.001	4974.5
												x	Methylation level			0.01	4826.05
	1	0	1	1	0		1	0	0							0.02	4667.97
	1	-41.5711	1	1	-41.5711		1	0	1728.16			Equation 3				0.03	4516.74
	1	-117.752	1	1	-117.752		1	0	13865.6							0.04	4372.04
	0.9	0		#VALUE!			0.9	402.646								0.05	4233.54
	0.9	306.87	0.9	0.9	306.87		0.9	402.646	9173.14							0.06	4100.92
	0.9	294.13	0.9	0.9	294.13		0.9	402.646	11775.7							0.07	3973.91
	0.8	617.414	0.8	0.8	617.414		0.8	681.381	4091.83							0.08	3852.23
	0.8	553.664	0.8	0.8	553.664		0.8	681.381	16311.7							0.09	3735.61
	0.8	627.974	0.8	0.8	627.974		0.8	681.381	2852.29							0.1	3623.82
	0.7	746.419	0.7	0.7	746.419		0.7	907.09	25815							0.11	3516.61
	0.7	0		#VALUE!			0.7	907.09								0.12	3413.78
	0.7	843.697	0.7	0.7	843.697		0.7	907.09	4018.65							0.13	3315.1
	0.6	0		#VALUE!			0.6	1125.88								0.14	3220.39
	0.6	1028.83	0.6	0.6	1028.83		0.6	1125.88	9418.37							0.15	3129.46
	0.6	1011.12	0.6	0.6	1011.12		0.6	1125.88	13169.8							0.16	3042.12
	0.5	1277.11	0.5	0.5	1277.11		0.5	1374.15	9417.3							0.17	2958.22
	0.5	1448.24	0.5	0.5	1448.24		0.5	1374.15	5488.53							0.18	2877.58
	0.5	0		#VALUE!			0.5	1374.15								0.19	2800.07
	0.4	1910.26	0.4	0.4	1910.26		0.4	1688.81	49038.9							0.2	2725.52
	0.4	0		#VALUE!			0.4	1688.81								0.21	2653.82
	0.4	2079.88	0.4	0.4	2079.88		0.4	1688.81	152934							0.22	2584.82
	0.3	0		#VALUE!			0.3	2116.54								0.23	2518.4
	0.3	1839.26	0.3	0.3	1839.26		0.3	2116.54	76884.3							0.24	2454.45
	0.3	2041.49	0.3	0.3	2041.49		0.3	2116.54	5633.35							0.25	2392.84
	0.2	2584.72	0.2	0.2	2584.72		0.2	2725.52	19824.7							0.26	2333.49
	0.2	2804.52	0.2	0.2	2804.52		0.2	2725.52	6240.33							0.27	2276.27
	0.2	0		#VALUE!			0.2	2725.52								0.28	2221.11
	0.1	3679.47	0.1	0.1	3679.47		0.1	3623.82	3097.37							0.29	2167.89
	0.1	0		#VALUE!			0.1	3623.82								0.3	2116.54
	0.1	3883.17	0.1	0.1	3883.17		0.1	3623.82	67263.8							0.31	2066.98
	0.05	4515.3	0.05	0.05	4515.3		0.05	4233.54	79389.4							0.32	2019.11
	0.05	3836.3	0.05	0.05	3836.3		0.05	4233.54	157799							0.33	1972.87
	0.05	4115.27	0.05	0.05	4115.27		0.05	4233.54	13988.4							0.34	1928.17
	0.01	5016.89	0.01	0.01	5016.89		0.01	4826.05	36420.9							0.35	1884.96
	0.01	4983.76	0.01	0.01	4983.76		0.01	4826.05	24873.4							0.36	1843.16
	0.01	4935.08	0.01	0.01	4935.08		0.01	4826.05	11886.2							0.37	1802.7
	0.001	4958.65	0.001	0.001	4958.65		0.001	4974.5	251.15							0.38	1763.53
	0.001	4987.52	0.001	0.001	4987.52		0.001	4974.5	169.615							0.39	1725.59
	0.001	4901.83	0.001	0.001	4901.83		0.001	4974.5	5280.61							0.4	1688.81
	0	5024.19	0	0	5024.19		0	4991.36	1077.73							0.41	1653.15
	0	4942.13	0	0	4942.13		0	4991.36	2423.96							0.42	1618.55
	0	5007.77	0	0	5007.77		0	4991.36	269.123							0.43	1584.96
																0.44	1552.33
							Root-mean-square-error		157.356							0.45	1520.61
																0.46	1489.76
																0.47	1459.73
																0.48	1430.48
																0.49	1401.97
																0.5	1374.15
																0.51	1346.99
																0.52	1320.44
																0.53	1294.48
																0.54	1269.06
																0.55	1244.14
																0.56	1219.69
																0.57	1195.67
																0.58	1172.06
																0.59	1148.8
																0.6	1125.88
																0.61	1103.25
																0.62	1080.87
																0.63	1058.73
																0.64	1036.78
																0.65	1014.98
																0.66	993.301
																0.67	971.71
																0.68	950.169
																0.69	928.641
																0.7	907.09
																0.71	885.477
																0.72	863.763
																0.73	841.909
																0.74	819.874
																0.75	797.615
																0.76	775.088
																0.77	752.249
																0.78	729.051
																0.79	705.445
																0.8	681.381
																0.81	656.806
																0.82	631.665
																0.83	605.9
																0.84	579.452
																0.85	552.257
																0.86	524.25
																0.87	495.36
																0.88	465.515
																0.89	434.637
																0.9	402.646
																0.91	369.456
																0.92	334.976
																0.93	299.112
																0.94	261.761
																0.95	222.818
																0.96	182.168
																0.97	139.693
																0.98	95.2646
																0.99	48.748
																1	0

## Sheet: Polynominal trend function(PTF)
	Panel 1. Theoretical standard curve calculated from equation 3		Data from Polynominal trend function															Panel 2. Graphical illustration of the theoretical standard curve (blue) and the polynominal trend function (red). The curve reflects methylation level for specific AUC.
	AUC	Methylation level	AUC	Methylation level	j
	4991.36	0	4991.36	-0.000382806
	4974.5	0.001	4974.5	0.00101568
	4826.05	0.01	4826.05	0.0109545
	4667.97	0.02	4667.97	0.0199934
	4516.74	0.03	4516.74	0.0293175
	4372.04	0.04	4372.04	0.0393418
	4233.54	0.05	4233.54	0.049785
	4100.92	0.06	4100.92	0.0602881
	3973.91	0.07	3973.91	0.0706194
	3852.23	0.08	3852.23	0.0806971
	3735.61	0.09	3735.61	0.0905477
	3623.82	0.1	3623.82	0.100253
	3516.61	0.11	3516.61	0.109908
	3413.78	0.12	3413.78	0.119596
	3315.1	0.13	3315.1	0.129374
	3220.39	0.14	3220.39	0.139269
	3129.46	0.15	3129.46	0.149286
	3042.12	0.16	3042.12	0.159408
	2958.22	0.17	2958.22	0.16961
	2877.58	0.18	2877.58	0.179858
	2800.07	0.19	2800.07	0.19012
	2725.52	0.2	2725.52	0.200367
	2653.82	0.21	2653.82	0.210576		3. Calculation of the constant variables in the polynominal trend function
	2584.82	0.22	2584.82	0.22073
	2518.4	0.23	2518.4	0.23082
	2454.45	0.24	2454.45	0.240843
	2392.84	0.25	2392.84	0.250801
	2333.49	0.26	2333.49	0.260701		b10	b9	b8	b7	b6	b5	b4	b3	b2	b1	a	x
	2276.27	0.27	2276.27	0.270553		1.50924e-35	-5.74292e-31	8.78471e-27	-7.22412e-23	3.53059e-19	-1.05308e-15	1.8598e-12	-1.72527e-09	5.89431e-07	-0.000306239	1.00301	AUC
	2221.11	0.28	2221.11	0.28037
	2167.89	0.29	2167.89	0.290163
	2116.54	0.3	2116.54	0.299947
	2066.98	0.31	2066.98	0.309732
	2019.11	0.32	2019.11	0.319531
	1972.87	0.33	1972.87	0.329352
	1928.17	0.34	1928.17	0.339203
	1884.96	0.35	1884.96	0.349089
	1843.16	0.36	1843.16	0.359014
	1802.7	0.37	1802.7	0.36898
	1763.53	0.38	1763.53	0.378986
	1725.59	0.39	1725.59	0.389032
	1688.81	0.4	1688.81	0.399114
	1653.15	0.41	1653.15	0.409229
	1618.55	0.42	1618.55	0.419372
	1584.96	0.43	1584.96	0.429537
	1552.33	0.44	1552.33	0.439719
	1520.61	0.45	1520.61	0.449912
	1489.76	0.46	1489.76	0.460109
	1459.73	0.47	1459.73	0.470306
	1430.48	0.48	1430.48	0.480495
	1401.97	0.49	1401.97	0.490672
	1374.15	0.5	1374.15	0.500832
	1346.99	0.51	1346.99	0.510972
	1320.44	0.52	1320.44	0.521086
	1294.48	0.53	1294.48	0.531173
	1269.06	0.54	1269.06	0.54123
	1244.14	0.55	1244.14	0.551255
	1219.69	0.56	1219.69	0.561248
	1195.67	0.57	1195.67	0.571208
	1172.06	0.58	1172.06	0.581137
	1148.8	0.59	1148.8	0.591036
	1125.88	0.6	1125.88	0.600907
	1103.25	0.61	1103.25	0.610752
	1080.87	0.62	1080.87	0.620574
	1058.73	0.63	1058.73	0.630379
	1036.78	0.64	1036.78	0.640169
	1014.98	0.65	1014.98	0.64995
	993.301	0.66	993.301	0.659727
	971.71	0.67	971.71	0.669506
	950.169	0.68	950.169	0.679292
	928.641	0.69	928.641	0.689091
	907.09	0.7	907.09	0.69891
	885.477	0.71	885.477	0.708754
	863.763	0.72	863.763	0.718629
	841.909	0.73	841.909	0.72854
	819.874	0.74	819.874	0.738492
	797.615	0.75	797.615	0.74849
	775.088	0.76	775.088	0.758537
	752.249	0.77	752.249	0.768635
	729.051	0.78	729.051	0.778785
	705.445	0.79	705.445	0.788985
	681.381	0.8	681.381	0.799234
	656.806	0.81	656.806	0.809526
	631.665	0.82	631.665	0.819853
	605.9	0.83	605.9	0.830206
	579.452	0.84	579.452	0.840569
	552.257	0.85	552.257	0.850925
	524.25	0.86	524.25	0.861254
	495.36	0.87	495.36	0.871531
	465.515	0.88	465.515	0.881729
	434.637	0.89	434.637	0.891818
	402.646	0.9	402.646	0.90177
	369.456	0.91	369.456	0.911557
	334.976	0.92	334.976	0.921162
	299.112	0.93	299.112	0.930582
	261.761	0.94	261.761	0.93984
	222.818	0.95	222.818	0.949003
	182.168	0.96	182.168	0.958206
	139.693	0.97	139.693	0.967688
	95.2646	0.98	95.2646	0.977842
	48.748	0.99	48.748	0.989296
	0	1	0	1.00301

## Sheet: Unknown Sample Calculation(USC)
	Panel 1 Calculation of the unknown samples (Color coded as Plate Layout)
	Panel 1.1 Sample name.	Replicate AUC	Panel 1.2 Replicate AUC	Panel 1.3 Averance AUC		Panel 1.3 Calculated methylated level
	A7: Sample 70%	0		1387.04		0.496097
	A8: Sample 70%	1304.19	1304.19
	A9: Sample 70%	1469.89	1469.89
	B7: Sample 50%	1774.79	1774.79	1725.43		0.389075
	B8: Sample 50%	0
	B9: Sample 50%	1676.07	1676.07
	C7: Sample 35%	2144.74	2144.74	1956.49		0.33292
	C8: Sample 35%	1768.24	1768.24
	C9: Sample 35%	0
	D7: Sample 15%	3139.69	3139.69	3009.13		0.163363
	D8: Sample 15%	2878.58	2878.58
	D9: Sample 15%	0
	E7: Sample 10%	4278.76	4278.76	3779.45		0.0868179
	E8: Sample 10%	3367.87	3367.87
	E9: Sample 10%	3691.71	3691.71
	F7: Sample 3%	4165.78	4165.78	4051.2		0.0643077
	F8: Sample 3%	3691.47	3691.47
	F9: Sample 3%	4296.35	4296.35
	G7: Sample 1%	4957.77	4957.77	4977.6		0.000764262
	G8: Sample 1%	4997.44	4997.44
	G9: Sample 1%	0

## Sheet: Cut off (CO)
	Panel 1. AUC for each of the replicates							Panel 2. Figure 1. Graphical illustration of the gaussian dristribution of each of the controls																		Panel 3. AUC for each sample in a range of AUC ± 3STD as well as the normal distribution for each AUC value
	Panel 1.1 Controls' Methylation Level	AUC	Panel 1.2 AUC	Panel 1.3 STD (𝜎)	Panel 1.4 Mean																					0			0.001			0.01			0.05			0.1			0.2			0.3			0.4
																										AUC value	Norm distribution		AUC value	norm distribution		AUC value	norm distribution		AUC value	norm distribution		AUC value	norm distribution		AUC value	norm distribution		AUC value	norm distribution		AUC value	norm distribution
																										4861.1	0.000102066		4818.54	0.000101651		4855.11	0.000107686		3131.74	1.29854e-05		3349.21	3.07689e-05		2228.37	2.85155e-05		1511.39	3.09932e-05		1635.25	3.69505e-05
	1	0	0	59.718	-53.1079																					4934.02	0.00384094		4890.82	0.00371746		4927.94	0.00454704		3178.71	1.94389e-05		3399.45	8.24374e-05		2261.79	5.31182e-05		1534.06	4.92461e-05		1659.78	6.68327e-05
	1	-41.5711	-41.5711																							5008.03	0.00853551		4964.18	0.00863504		5001.86	0.00826043		3226.39	2.87145e-05		3450.44	0.000197938		2295.72	9.52614e-05		1557.07	7.67947e-05		1684.68	0.000116854
	1	-117.752	-117.752																							5083.15	0.000983952		5038.64	0.00112284		5076.89	0.000559054		3274.79	4.18221e-05		3502.19	0.000423623		2330.15	0.000164147		1580.43	0.000117404		1709.95	0.000197153
	0.9	0		9.00815	300.5																					5159.4	5.14514e-06		5114.22	7.17166e-06		5153.04	1.21436e-06		3323.91	6.00108e-05		3554.73	0.000803607		2365.11	0.0002712		1604.14	0.000175774		1735.6	0.000320372
	0.9	306.87	306.87																							5236.79	1.06212e-09		5190.93	1.9651e-09		5230.33	7.25543e-11		3373.77	8.47627e-05		3608.05	0.00134339		2400.58	0.000428704		1628.2	0.000257422		1761.63	0.000500447
	0.9	294.13	294.13																							5315.34	7.49642e-15		5268.8	2.00798e-14		5308.79	1.01633e-16		3424.38	0.000117748		3662.17	0.00196719		2436.59	0.000646946		1652.62	0.00036834		1788.05	0.000749971
	0.8	617.414	617.414	40.2028	599.684																					5395.07	1.55887e-21		5347.83	6.6185e-21		5388.42	2.82921e-24		3475.74	0.000160722		3717.1	0.0025077		2473.14	0.000929863		1677.41	0.000514315		1814.88	0.00107599
	0.8	553.664	553.664																							5475.99	8.18742e-30		5428.05	6.05623e-29		5469.25	1.319e-33		3527.88	0.000215361		3772.86	0.00276495		2510.24	0.00126991		1702.57	0.000699903		1842.1	0.00147474
	0.8	627.974	627.974																							5558.13	9.26069e-40		5509.47	1.31714e-38		5551.29	8.62727e-45		3580.8	0.00028301		3829.45	0.00261932		2547.89	0.00164382		1728.11	0.000927049		1869.73	0.00192663
	0.7	746.419	746.419	68.7858	795.058																					5641.51	1.9128e-51		5592.11	5.79751e-50		5634.56	6.59154e-58		3634.51	0.000364367		3886.89	0.00211727		2586.11	0.00201164		1754.03	0.00119353		1897.78	0.0023936
	0.7	0																								5726.13	6.08293e-65		5675.99	4.37336e-63		5719.07	4.86695e-73		3689.03	0.000459115		3945.2	0.00144992		2624.9	0.00232116		1780.34	0.00149147		1926.24	0.00282121
	0.7	843.697	843.697																							5812.02	2.4963e-80		5761.13	4.76024e-78		5804.86	2.85435e-90		3744.36	0.00056556		4004.37	0.000834985		2664.27	0.00251841		1807.05	0.00180639		1955.14	0.00314682
	0.6	0		12.524	1019.97																					5899.2	1.10128e-97		5847.55	6.25727e-95		5891.93	1.08549e-109		3800.53	0.000680329		4064.44	0.000401284		2704.24	0.00256197		1834.15	0.00211723		1984.46	0.00331319
	0.6	1028.83	1028.83																							5987.69	4.32381e-117		5935.26	8.26272e-114		5980.31	2.17005e-131		3857.53	0.000798243		4125.41	0.000159668		2744.8	0.00243652		1861.67	0.00239773		2014.23	0.00328401
	0.6	1011.12	1011.12																							6077.5	1.24259e-138		6024.29	9.06016e-135		6070.02	1.83552e-155		3915.4	0.000912436		4187.29	5.21693e-05		2785.97	0.00215967		1889.59	0.0026194		2044.44	0.00305598
	0.5	1277.11	1277.11	121.005	1362.67																					6168.67	2.13552e-162		6114.65	6.77459e-158		6161.07	5.24795e-182		3974.13	0.00101479		4250.1	1.38788e-05		2827.76	0.00177849		1917.94	0.00275577		2075.11	0.00266223
	0.5	1448.24	1448.24																							6261.2	1.78079e-188		6206.37	2.81771e-183		6253.48	4.02088e-211		4033.74	0.0010967		4313.85	2.97999e-06		2870.18	0.00135625		1946.7	0.00278719		2106.24	0.00216476
	0.5	0																								6355.11	5.8046e-217		6299.47	5.2807e-211		6347.29	6.49344e-243		4094.25	0.00115016		4378.56	5.11743e-07		2913.23	0.000954522		1975.9	0.00270511		2137.83	0.001638
	0.4	1910.26	1910.26	119.94	1995.07																					6450.44	5.91438e-248		6393.96	3.58648e-241		6442.49	1.72432e-277		4155.66	0.00116891		4444.23	6.96274e-08		2956.93	0.000617823		2005.54	0.00251472		2169.9	0.00114971
	0.4	0																								6547.2	1.49503e-281		6489.87	7.04709e-274		6539.13	0		4218	0.00114955		4510.9	7.43317e-09		3001.28	0.000366437		2035.63	0.00223481		2202.45	0.000746118
	0.4	2079.88	2079.88																							6645.41	0		6587.22	0		6637.22	0		4281.27	0.00109232		4578.56	6.16399e-10		3046.3	0.000198409		2066.16	0.00189481		2235.48	0.000446176
	0.3	0		142.994	1940.38																					6745.09	0		6686.03	0		6736.78	0		4345.48	0.00100133		4647.24	3.92937e-11		3092	9.76928e-05		2097.15	0.00152955		2269.02	0.000244996
	0.3	1839.26	1839.26																							6846.26	0		6786.32	0		6837.83	0		4410.67	0.000884131		4716.95	1.90494e-12		3138.38	4.35672e-05		2128.61	0.00117302		2303.05	0.000123082
	0.3	2041.49	2041.49																							6948.96	0		6888.11	0		6940.4	0		4476.83	0.000750661		4787.7	6.94547e-14		3185.45	1.75245e-05		2160.54	0.000852756		2337.6	5.63618e-05
	0.2	2584.72	2584.72	155.419	2694.62																					7053.19	0		6991.43	0		7044.5	0		4543.98	0.00061181		4859.52	1.88271e-15		3233.24	6.33072e-06		2192.95	0.000586306		2372.66	2.34338e-05
	0.2	2804.52	2804.52																							7158.99	0		7096.31	0		7150.17	0		4612.14	0.000477818		4932.41	3.74938e-17		3281.73	2.0448e-06		2225.84	0.000380339		2408.25	8.81104e-06
	0.2	0																								7266.37	0		7202.75	0		7257.42	0		4681.32	0.000356933		5006.4	5.41851e-19		3330.96	5.87815e-07		2259.23	0.000232219		2444.37	2.98356e-06
	0.1	3679.47	3679.47	144.037	3781.32																					7375.37	0		7310.79	0		7366.28	0		4751.54	0.000254543		5081.49	5.61074e-21		3380.93	1.49678e-07		2293.12	0.000133106		2481.04	9.05948e-07
	0.1	0																								7486	0		7420.45	0		7476.78	0		4822.81	0.000172955		5157.72	4.10835e-23		3431.64	3.3594e-08		2327.52	7.14377e-05		2518.26	2.45586e-07
	0.1	3883.17	3883.17																							7598.29	0		7531.76	0		7588.93	0		4895.16	0.000111743		5235.08	2.09852e-25		3483.11	6.61222e-09		2362.43	3.58019e-05		2556.03	5.91618e-08
	0.05	4515.3	4515.3	341.295	4155.62																					7712.26	0		7644.74	0		7702.76	0		4968.58	6.85028e-05		5313.61	7.37319e-28		3535.36	1.13534e-09		2397.86	1.67075e-05		2594.37	1.26054e-08
	0.05	3836.3	3836.3																							7827.95	0		7759.41	0		7818.31	0		5043.11	3.97605e-05		5393.31	1.75623e-30		3588.39	1.69138e-10		2433.83	7.23896e-06		2633.29	2.36385e-09
	0.05	4115.27	4115.27																							7945.37	0		7875.8	0		7935.58	0		5118.76	2.18009e-05		5474.21	2.79364e-33		3642.22	2.17393e-11		2470.34	2.90331e-06		2672.78	3.88172e-10
	0.01	5016.89	5016.89	41.1552	4978.58																					8064.55	0		7993.94	0		8054.61	0		5195.54	1.12658e-05		5556.32	2.92201e-36		3696.85	2.39672e-12		2507.39	1.07451e-06		2712.88	5.55256e-11
	0.01	4983.76	4983.76																							8185.52	0		8113.84	0		8175.43	0		5273.47	5.4736e-06		5639.67	1.97765e-39		3752.3	2.25292e-13		2545.01	3.65789e-07		2753.57	6.88133e-12
	0.01	4935.08	4935.08																							8308.3	0		8235.55	0		8298.06	0		5352.58	2.49416e-06		5724.26	8.51876e-43		3808.59	1.79447e-14		2583.18	1.14158e-07		2794.87	7.34728e-13
	0.001	4958.65	4958.65	43.5987	4949.33																					8432.92	0		8359.09	0		8422.54	0		5432.86	1.06316e-06		5810.13	2.29574e-46		3865.72	1.20336e-15		2621.93	3.25493e-08		2836.8	6.71956e-14
	0.001	4987.52	4987.52																							8559.42	0		8484.47	0		8548.87	0		5514.36	4.22806e-07		5897.28	3.80281e-50		3923.7	6.74913e-17		2661.26	8.44875e-09		2879.35	5.23256e-15
	0.001	4901.83	4901.83																							8687.81	0		8611.74	0		8677.11	0		5597.07	1.56443e-07		5985.74	3.80172e-54		3982.56	3.14422e-18		2701.18	1.98913e-09		2922.54	3.44793e-16
	0	5024.19	5024.19	43.4213	4991.36																					8818.13	0		8740.91	0		8807.26	0		5681.03	5.3704e-08		6075.53	2.25085e-58		4042.3	1.20813e-19		2741.69	4.23155e-10		2966.38	1.91028e-17
	0	4942.13	4942.13																							8950.4	0		8872.03	0		8939.37	0		5766.24	1.70537e-08		6166.66	7.73975e-63		4102.93	3.80074e-21		2782.82	8.10208e-11		3010.87	8.84015e-19
	0	5007.77	5007.77																							9084.65	0		9005.11	0		9073.46	0		5852.74	4.99424e-09		6259.16	1.51484e-67		4164.47	9.71612e-23		2824.56	1.39056e-11		3056.03	3.39375e-20
																										9220.92	0		9140.19	0		9209.56	0		5940.53	1.34461e-09		6353.05	1.6528e-72		4226.94	2.00259e-24		2866.93	2.13038e-12		3101.88	1.07323e-21
																										9359.24	0		9277.29	0		9347.71	0		6029.64	3.31735e-10		6448.34	9.83888e-78		4290.35	3.3011e-26		2909.93	2.90079e-13		3148.4	2.77545e-23
																										9499.63	0		9416.45	0		9487.92	0		6120.08	7.47472e-11		6545.07	3.1253e-83		4354.7	4.31588e-28		2953.58	3.49475e-14		3195.63	5.82546e-25
																										9642.12	0		9557.69	0		9630.24	0		6211.88	1.53286e-11		6643.24	5.17716e-89		4420.02	4.43688e-30		2997.89	3.70809e-15		3243.56	9.84697e-27
																										9786.75	0		9701.06	0		9774.7	0		6305.06	2.85072e-12		6742.89	4.36768e-95		4486.32	3.55482e-32		3042.86	3.44855e-16		3292.22	1.32972e-28
																										9933.55	0		9846.58	0		9921.32	0		6399.64	4.79012e-13		6844.03	1.8312e-101		4553.62	2.19935e-34		3088.5	2.79724e-17		3341.6	1.42263e-30
																										10082.6	0		9994.27	0		10070.1	0		6495.63	7.24463e-14		6946.7	3.72024e-108		4621.92	1.04083e-36		3134.83	1.96884e-18		3391.72	1.19558e-32
																										10233.8	0		10144.2	0		10221.2	0		6593.07	9.82305e-15		7050.9	3.5679e-115		4691.25	3.7309e-39		3181.85	1.19616e-19		3442.6	7.82293e-35
																										10387.3	0		10296.4	0		10374.5	0		6691.96	1.18923e-15		7156.66	1.57237e-122		4761.62	1.00275e-41		3229.58	6.23872e-21		3494.24	3.94901e-37
																										10543.1	0		10450.8	0		10530.1	0		6792.34	1.28008e-16		7264.01	3.09675e-130		4833.04	1.99971e-44		3278.02	2.7777e-22		3546.65	1.52346e-39
																										10701.3	0		10607.6	0		10688.1	0		6894.23	1.21976e-17		7372.97	2.64839e-138		4905.54	2.92715e-47		3327.19	1.04962e-23		3599.85	4.44791e-42
																										10861.8	0		10766.7	0		10848.4	0		6997.64	1.02427e-18		7483.56	9.54756e-147		4979.12	3.11011e-50		3377.1	3.34599e-25		3653.85	9.72943e-45
																										11024.7	0		10928.2	0		11011.1	0		7102.6	7.54476e-20		7595.82	1.40711e-155		5053.81	2.37111e-53		3427.75	8.94276e-27		3708.66	1.57798e-47
																										11190.1	0		11092.1	0		11176.3	0		7209.14	4.85151e-21		7709.75	8.21388e-165		5129.61	1.28174e-56		3479.17	1.99108e-28		3764.29	1.87729e-50
																										11357.9	0		11258.5	0		11343.9	0		7317.28	2.70991e-22		7825.4	1.83809e-174		5206.56	4.85269e-60		3531.36	3.66858e-30		3820.75	1.62013e-53
																										11528.3	0		11427.4	0		11514.1	0		7427.04	1.30814e-23		7942.78	1.52454e-184		5284.66	1.27053e-63		3584.33	5.55566e-32		3878.06	1.00273e-56
																										11701.2	0		11598.8	0		11686.8	0		7538.44	5.42848e-25		8061.92	4.5263e-195		5363.93	2.27047e-67		3638.09	6.86646e-34		3936.24	4.39835e-60
																										11876.7	0		11772.7	0		11862.1	0		7651.52	1.92598e-26		8182.85	4.64061e-206		5444.39	2.7321e-71		3692.66	6.87584e-36		3995.28	1.3507e-63
																										12054.9	0		11949.3	0		12040	0		7766.29	5.80928e-28		8305.6	1.58315e-217		5526.05	2.18302e-75		3748.05	5.53662e-38		4055.21	2.86758e-67
																										12235.7	0		12128.6	0		12220.6	0		7882.79	1.48102e-29		8430.18	1.72964e-229		5608.94	1.14166e-79		3804.27	3.55725e-40		4116.04	4.1543e-71
																										12419.2	0		12310.5	0		12403.9	0		8001.03	3.17216e-31		8556.63	5.81713e-242		5693.08	3.85004e-84		3861.34	1.80905e-42		4177.78	4.05197e-75
																										12605.5	0		12495.2	0		12590	0		8121.05	5.67288e-33		8684.98	5.78182e-255		5778.47	8.24454e-89		3919.26	7.22196e-45		4240.44	2.62416e-79
																										12794.6	0		12682.6	0		12778.9	0		8242.86	8.41632e-35		8815.26	1.62831e-268		5865.15	1.10344e-93		3978.05	2.24395e-47		4304.05	1.11236e-83
																										12986.5	0		12872.8	0		12970.5	0		8366.5	1.02904e-36		8947.48	1.24408e-282		5953.13	9.08024e-99		4037.72	5.37885e-50		4368.61	3.04095e-88
																										13181.3	0		13065.9	0		13165.1	0		8492	1.02983e-38		9081.7	2.46561e-297		6042.42	4.5172e-104		4098.28	9.85657e-53		4434.14	5.28014e-93
																										13379.1	0		13261.9	0		13362.6	0		8619.38	8.37633e-41		9217.92	0		6133.06	1.33501e-109		4159.76	1.36784e-55		4500.65	5.73204e-98
																										13579.7	0		13460.8	0		13563	0		8748.67	5.49709e-43		9356.19	0		6225.06	2.30207e-115		4222.16	1.42363e-58		4568.16	3.82767e-103
																										13783.4	0		13662.8	0		13766.5	0		8879.9	2.88891e-45		9496.53	0		6318.43	2.27351e-121		4285.49	1.10016e-61		4636.68	1.54606e-108
																										13990.2	0		13867.7	0		13973	0		9013.1	1.20638e-47		9638.98	0		6413.21	1.2615e-127		4349.77	6.24768e-65		4706.23	3.71244e-114
																										14200	0		14075.7	0		14182.6	0		9148.3	3.971e-50		9783.57	0		6509.41	3.85553e-134		4415.02	2.57955e-68		4776.83	5.2055e-120
																										14413	0		14286.8	0		14395.3	0		9285.52	1.02185e-52		9930.32	0		6607.05	6.3594e-141		4481.24	7.65848e-72		4848.48	4.18425e-126
																										14629.2	0		14501.1	0		14611.2	0		9424.81	2.03815e-55		10079.3	0		6706.15	5.54268e-148		4548.46	1.61649e-75		4921.21	1.8917e-132
																										14848.7	0		14718.7	0		14830.4	0		9566.18	3.12333e-58		10230.5	0		6806.75	2.49771e-155		4616.69	2.39734e-79		4995.03	4.71654e-139
																										15071.4	0		14939.4	0		15052.8	0		9709.67	3.64399e-61		10383.9	0		6908.85	5.6902e-163		4685.94	2.46803e-83		5069.95	6.35508e-146
																										15297.5	0		15163.5	0		15278.6	0		9855.32	3.20654e-64		10539.7	0		7012.48	6.40339e-171		4756.23	1.74181e-87		5146	4.5316e-153
																										15526.9	0		15391	0		15507.8	0		10003.1	2.10759e-67		10697.8	0		7117.67	3.47537e-179		4827.57	8.31901e-92		5223.19	1.67351e-160
																										15759.8	0		15621.9	0		15740.4	0		10153.2	1.02442e-70		10858.2	0		7224.43	8.87528e-188		4899.98	2.65325e-96		5301.54	3.13021e-168
																										15996.2	0		15856.2	0		15976.5	0		10305.5	3.64446e-74		11021.1	0		7332.8	1.03967e-196		4973.48	5.57374e-101		5381.06	2.89796e-176
																										16236.2	0		16094	0		16216.2	0		10460.1	9.38899e-78		11186.4	0		7442.79	5.44157e-206		5048.09	7.60353e-106		5461.78	1.29681e-184
																										16479.7	0		16335.4	0		16459.4	0		10617	1.73245e-81		11354.2	0		7554.43	1.23851e-215		5123.81	6.63781e-111		5543.7	2.73707e-193
																										16726.9	0		16580.5	0		16706.3	0		10776.2	2.26377e-85		11524.5	0		7667.75	1.19199e-225		5200.66	3.6527e-116		5626.86	2.65675e-202
																										16977.8	0		16829.2	0		16956.9	0		10937.9	2.07037e-89		11697.4	0		7782.76	4.71311e-236		5278.67	1.24742e-121		5711.26	1.15544e-211
																										17232.5	0		17081.6	0		17211.3	0		11101.9	1.30937e-93		11872.9	0		7899.51	7.43149e-247		5357.85	2.60157e-127		5796.93	2.19174e-221
																										17491	0		17337.8	0		17469.4	0		11268.5	5.6553e-98		12051	0		8018	4.53144e-258		5438.22	3.25891e-133		5883.89	1.76371e-231
																										17753.3	0		17597.9	0		17731.5	0		11437.5	1.64683e-102		12231.7	0		8138.27	1.0352e-269		5519.8	2.4104e-139		5972.14	5.85093e-242
																										18019.6	0		17861.9	0		17997.5	0		11609.1	3.1906e-107		12415.2	0		8260.34	8.57524e-282		5602.59	1.03422e-145		6061.73	7.76884e-253
																										18289.9	0		18129.8	0		18267.4	0		11783.2	4.05678e-112		12601.4	0		8384.25	2.4903e-294		5686.63	2.52771e-152		6152.65	4.00486e-264
																										18564.3	0		18401.7	0		18541.4	0		11959.9	3.33766e-117		12790.5	0		8510.01	2.44868e-307		5771.93	3.45355e-159		6244.94	7.76722e-276
																										18842.8	0		18677.8	0		18819.5	0		12139.3	1.75114e-122		12982.3	0		8637.66	0		5858.51	2.58704e-166		6338.62	5.48668e-288
																										19125.4	0		18957.9	0		19101.8	0		12321.4	5.77152e-128		13177	0		8767.23	0		5946.39	1.04147e-173		6433.69	1.36518e-300
																										19412.3	0		19242.3	0		19388.4	0		12506.3	1.17655e-133		13374.7	0		8898.74	0		6035.58	2.20717e-181		6530.2	0
																										19703.5	0		19530.9	0		19679.2	0		12693.8	1.45993e-139		13575.3	0		9032.22	0		6126.12	2.41054e-189		6628.15	0
																										19999	0		19823.9	0		19974.4	0		12884.3	1.08463e-145		13779	0		9167.7	0		6218.01	1.32722e-197		6727.58	0
																										20299	0		20121.3	0		20274	0		13077.5	4.74315e-152		13985.6	0		9305.22	0		6311.28	3.60146e-206		6828.49	0
																										20603.5	0		20423.1	0		20578.1	0		13273.7	1.19965e-158		14195.4	0		9444.79	0		6405.95	4.70512e-215		6930.92	0
																										20912.5	0		20729.4	0		20886.8	0		13472.8	1.72335e-165		14408.4	0		9586.47	0		6502.04	2.88897e-224		7034.88	0
																										21226.2	0		21040.4	0		21200.1	0		13674.9	1.38008e-172		14624.5	0		9730.26	0		6599.57	8.132e-234		7140.4	0
																										21544.6	0		21356	0		21518.1	0		13880	6.04327e-180		14843.8	0		9876.22	0		6698.56	1.02279e-243		7247.51	0
																										21867.8	0		21676.3	0		21840.9	0		14088.2	1.41853e-187		15066.5	0		10024.4	0		6799.04	5.59789e-254		7356.22	0
																										22195.8	0		22001.5	0		22168.5	0		14299.5	1.7486e-195		15292.5	0		10174.7	0		6901.02	1.29734e-264		7466.57	0
																										22528.7	0		22331.5	0		22501	0		14514	1.10825e-203		15521.9	0		10327.3	0		7004.54	1.23779e-275		7578.56	0
																										22866.7	0		22666.5	0		22838.5	0		14731.7	3.53348e-212		15754.7	0		10482.3	0		7109.61	4.72275e-287		7692.24	0
																										23209.7	0		23006.5	0		23181.1	0		14952.7	5.54123e-221		15991	0		10639.5	0		7216.25	6.99351e-299		7807.63	0
																										23557.8	0		23351.5	0		23528.8	0		15177	4.17603e-230		16230.9	0		10799.1	0		7324.5	0		7924.74	0
																										23911.2	0		23701.8	0		23881.7	0		15404.6	1.47664e-239		16474.4	0		10961.1	0		7434.36	0		8043.61	0
																										24269.9	0		24057.3	0		24240	0		15635.7	2.39007e-249		16721.5	0		11125.5	0		7545.88	0		8164.27	0
																										24633.9	0		24418.2	0		24603.6	0		15870.3	1.72627e-259		16972.3	0		11292.4	0		7659.07	0		8286.73	0
																										25003.4	0		24784.5	0		24972.6	0		16108.3	5.41954e-270		17226.9	0		11461.8	0		7773.95	0		8411.03	0
																										25378.5	0		25156.2	0		25347.2	0		16349.9	7.19784e-281		17485.3	0		11633.7	0		7890.56	0		8537.2	0
																										25759.1	0		25533.6	0		25727.4	0		16595.2	3.93273e-292		17747.6	0		11808.2	0		8008.92	0		8665.25	0
																										26145.5	0		25916.6	0		26113.3	0		16844.1	8.58861e-304		18013.8	0		11985.3	0		8129.05	0		8795.23	0
																										26537.7	0		26305.3	0		26505	0		17096.8	0		18284	0		12165.1	0		8250.99	0		8927.16	0
																										26935.8	0		26699.9	0		26902.6	0		17353.2	0		18558.3	0		12347.6	0		8374.76	0		9061.07	0
																										27339.8	0		27100.4	0		27306.1	0		17613.5	0		18836.6	0		12532.8	0		8500.38	0		9196.98	0
																										27749.9	0		27506.9	0		27715.7	0		17877.7	0		19119.2	0		12720.8	0		8627.88	0		9334.94	0
																										28166.2	0		27919.5	0		28131.5	0		18145.9	0		19406	0		12911.6	0		8757.3	0		9474.96	0
																										28588.6	0		28338.3	0		28553.4	0		18418.1	0		19697.1	0		13105.3	0		8888.66	0		9617.09	0
																										29017.5	0		28763.4	0		28981.7	0		18694.3	0		19992.5	0		13301.8	0		9021.99	0		9761.34	0
																										29452.7	0		29194.9	0		29416.5	0		18974.8	0		20292.4	0		13501.4	0		9157.32	0		9907.76	0
																										29894.5	0		29632.8	0		29857.7	0		19259.4	0		20596.8	0		13703.9	0		9294.68	0		10056.4	0
																										30343	0		30077.3	0		30305.6	0		19548.3	0		20905.7	0		13909.4	0		9434.1	0		10207.2	0
																										30798.1	0		30528.4	0		30760.2	0		19841.5	0		21219.3	0		14118.1	0		9575.61	0		10360.3	0
																										31260.1	0		30986.4	0		31221.6	0		20139.1	0		21537.6	0		14329.8	0		9719.25	0		10515.7	0
																										31729	0		31451.1	0		31689.9	0		20441.2	0		21860.7	0		14544.8	0		9865.03	0		10673.5	0
																										32204.9	0		31922.9	0		32165.2	0		20747.8	0		22188.6	0		14763	0		10013	0		10833.6	0
																										32688	0		32401.8	0		32647.7	0		21059	0		22521.4	0		14984.4	0		10163.2	0		10996.1	0
																										33178.3	0		32887.8	0		33137.4	0		21374.9	0		22859.2	0		15209.2	0		10315.7	0		11161	0
																										33676	0		33381.1	0		33634.5	0		21695.6	0		23202.1	0		15437.3	0		10470.4	0		11328.4	0
																										34181.1	0		33881.8	0		34139	0		22021	0		23550.2	0		15668.9	0		10627.4	0		11498.4	0
																										34693.8	0		34390	0		34651.1	0		22351.3	0		23903.4	0		15903.9	0		10786.9	0		11670.8	0
																										35214.2	0		34905.9	0		35170.9	0		22686.6	0		24262	0		16142.5	0		10948.7	0		11845.9	0
																										35742.4	0		35429.5	0		35698.4	0		23026.9	0		24625.9	0		16384.6	0		11112.9	0		12023.6	0
																										36278.6	0		35960.9	0		36233.9	0		23372.3	0		24995.3	0		16630.4	0		11279.6	0		12203.9	0
																										36822.8	0		36500.3	0		36777.4	0		23722.9	0		25370.2	0		16879.8	0		11448.8	0		12387	0
																										37375.1	0		37047.8	0		37329.1	0		24078.7	0		25750.8	0		17133	0		11620.5	0		12572.8	0
																										37935.7	0		37603.6	0		37889	0		24439.9	0		26137	0		17390	0		11794.8	0		12761.4	0
																										38504.8	0		38167.6	0		38457.3	0		24806.5	0		26529.1	0		17650.9	0		11971.7	0		12952.8	0
																										39082.3	0		38740.1	0		39034.2	0		25178.6	0		26927	0		17915.6	0		12151.3	0		13147.1	0
																										39668.6	0		39321.2	0		39619.7	0		25556.3	0		27330.9	0		18184.4	0		12333.6	0		13344.3	0
																										40263.6	0		39911.1	0		40214	0		25939.6	0		27740.9	0		18457.1	0		12518.6	0		13544.5	0
																										40867.6	0		40509.7	0		40817.2	0		26328.7	0		28157	0		18734	0		12706.4	0		13747.7	0
																										41480.6	0		41117.4	0		41429.5	0		26723.6	0		28579.3	0		19015	0		12897	0		13953.9	0
																										42102.8	0		41734.1	0		42050.9	0		27124.5	0		29008	0		19300.2	0		13090.4	0		14163.2	0
																										42734.3	0		42360.1	0		42681.7	0		27531.3	0		29443.2	0		19589.7	0		13286.8	0		14375.6	0
																										43375.3	0		42995.5	0		43321.9	0		27944.3	0		29884.8	0		19883.6	0		13486.1	0		14591.3	0
																										44026	0		43640.5	0		43971.7	0		28363.5	0		30333.1	0		20181.8	0		13688.4	0		14810.1	0
																										44686.4	0		44295.1	0		44631.3	0		28788.9	0		30788.1	0		20484.6	0		13893.7	0		15032.3	0
																										45356.6	0		44959.5	0		45300.8	0		29220.8	0		31249.9	0		20791.8	0		14102.1	0		15257.8	0
																										46037	0		45633.9	0		45980.3	0		29659.1	0		31718.6	0		21103.7	0		14313.6	0		15486.6	0
																										46727.6	0		46318.4	0		46670	0		30104	0		32194.4	0		21420.3	0		14528.3	0		15718.9	0
																										47428.5	0		47013.2	0		47370	0		30555.5	0		32677.3	0		21741.6	0		14746.3	0		15954.7	0
																										48139.9	0		47718.4	0		48080.6	0		31013.9	0		33167.5	0		22067.7	0		14967.4	0		16194	0
																										48862	0		48434.2	0		48801.8	0		31479.1	0		33665	0		22398.7	0		15192	0		16436.9	0
																										49594.9	0		49160.7	0		49533.8	0		31951.3	0		34170	0		22734.7	0		15419.8	0		16683.5	0
																										50338.8	0		49898.1	0		50276.8	0		32430.5	0		34682.5	0		23075.7	0		15651.1	0		16933.8	0
																										51093.9	0		50646.6	0		51031	0		32917	0		35202.8	0		23421.8	0		15885.9	0		17187.8	0
																										51860.3	0		51406.2	0		51796.5	0		33410.7	0		35730.8	0		23773.2	0		16124.2	0		17445.6	0
																										52638.2	0		52177.3	0		52573.4	0		33911.9	0		36266.8	0		24129.8	0		16366.1	0		17707.3	0
																										53427.8	0		52960	0		53362	0		34420.6	0		36810.8	0		24491.7	0		16611.5	0		17972.9	0
																										54229.2	0		53754.4	0		54162.4	0		34936.9	0		37362.9	0		24859.1	0		16860.7	0		18242.5	0
																										55042.7	0		54560.7	0		54974.9	0		35460.9	0		37923.4	0		25232	0		17113.6	0		18516.1	0
																										55868.3	0		55379.1	0		55799.5	0		35992.8	0		38492.2	0		25610.5	0		17370.3	0		18793.8	0
																										56706.3	0		56209.8	0		56636.5	0		36532.7	0		39069.6	0		25994.6	0		17630.9	0		19075.7	0
																										57556.9	0		57053	0		57486	0		37080.7	0		39655.7	0		26384.5	0		17895.4	0		19361.9	0
																										58420.3	0		57908.8	0		58348.3	0		37636.9	0		40250.5	0		26780.3	0		18163.8	0		19652.3	0
																										59296.6	0		58777.4	0		59223.5	0		38201.5	0		40854.3	0		27182	0		18436.2	0		19947.1	0
																										60186	0		59659.1	0		60111.9	0		38774.5	0		41467.1	0		27589.7	0		18712.8	0		20246.3	0
																										61088.8	0		60553.9	0		61013.6	0		39356.1	0		42089.1	0		28003.6	0		18993.5	0		20550	0
																										62005.2	0		61462.2	0		61928.8	0		39946.5	0		42720.4	0		28423.6	0		19278.4	0		20858.2	0
																										62935.2	0		62384.2	0		62857.7	0		40545.7	0		43361.2	0		28850	0		19567.6	0		21171.1	0
																										63879.3	0		63319.9	0		63800.6	0		41153.9	0		44011.6	0		29282.7	0		19861.1	0		21488.7	0
																										64837.5	0		64269.7	0		64757.6	0		41771.2	0		44671.8	0		29722	0		20159	0		21811	0
																										65810	0		65233.8	0		65728.9	0		42397.7	0		45341.9	0		30167.8	0		20461.4	0		22138.2	0
																										66797.2	0		66212.3	0		66714.9	0		43033.7	0		46022	0		30620.3	0		20768.3	0		22470.3	0
																										67799.1	0		67205.5	0		67715.6	0		43679.2	0		46712.3	0		31079.6	0		21079.8	0		22807.3	0
																										68816.1	0		68213.6	0		68731.3	0		44334.4	0		47413	0		31545.8	0		21396	0		23149.4	0
																										69848.4	0		69236.8	0		69762.3	0		44999.4	0		48124.2	0		32019	0		21717	0		23496.7	0
																										70896.1	0		70275.3	0		70808.7	0		45674.4	0		48846.1	0		32499.3	0		22042.7	0		23849.1	0
																										71959.5	0		71329.4	0		71870.9	0		46359.5	0		49578.8	0		32986.8	0		22373.3	0		24206.8	0
																										73038.9	0		72399.4	0		72948.9	0		47054.9	0		50322.5	0		33481.6	0		22708.9	0		24569.9	0
																										74134.5	0		73485.4	0		74043.2	0		47760.7	0		51077.3	0		33983.8	0		23049.6	0		24938.5	0
																										75246.5	0		74587.7	0		75153.8	0		48477.1	0		51843.5	0		34493.6	0		23395.3	0		25312.6	0
																										76375.2	0		75706.5	0		76281.1	0		49204.3	0		52621.1	0		35011	0		23746.3	0		25692.3	0
																										77520.8	0		76842.1	0		77425.3	0		49942.4	0		53410.4	0		35536.1	0		24102.4	0		26077.6	0
																										78683.7	0		77994.7	0		78586.7	0		50691.5	0		54211.6	0		36069.2	0		24464	0		26468.8	0
																										79863.9	0		79164.6	0		79765.5	0		51451.9	0		55024.8	0		36610.2	0		24830.9	0		26865.8	0
																										81061.9	0		80352.1	0		80962	0		52223.7	0		55850.1	0		37159.4	0		25203.4	0		27268.8	0
																										82277.8	0		81557.4	0		82176.4	0		53007	0		56687.9	0		37716.8	0		25581.5	0		27677.9	0
																										83512	0		82780.7	0		83409.1	0		53802.1	0		57538.2	0		38282.5	0		25965.2	0		28093	0
																										84764.6	0		84022.4	0		84660.2	0		54609.1	0		58401.3	0		38856.8	0		26354.7	0		28514.4	0
																										86036.1	0		85282.8	0		85930.1	0		55428.3	0		59277.3	0		39439.6	0		26750	0		28942.1	0
																										87326.7	0		86562	0		87219.1	0		56259.7	0		60166.4	0		40031.2	0		27151.2	0		29376.3	0
																										88636.6	0		87860.5	0		88527.4	0		57103.6	0		61068.9	0		40631.7	0		27558.5	0		29816.9	0
																										89966.1	0		89178.4	0		89855.3	0		57960.2	0		61985	0		41241.1	0		27971.9	0		30264.2	0
																										91315.6	0		90516	0		91203.1	0		58829.6	0		62914.8	0		41859.8	0		28391.5	0		30718.1	0
																										92685.3	0		91873.8	0		92571.1	0		59712	0		63858.5	0		42487.7	0		28817.3	0		31178.9	0
																										94075.6	0		93251.9	0		93959.7	0		60607.7	0		64816.4	0		43125	0		29249.6	0		31646.6	0
																										95486.7	0		94650.7	0		95369.1	0		61516.8	0		65788.6	0		43771.8	0		29688.3	0		32121.3	0
																										96919	0		96070.4	0		96799.6	0		62439.5	0		66775.4	0		44428.4	0		30133.7	0		32603.1	0
																										98372.8	0		97511.5	0		98251.6	0		63376.1	0		67777.1	0		45094.8	0		30585.7	0		33092.2	0
																										99848.4	0		98974.1	0		99725.4	0		64326.8	0		68793.7	0		45771.3	0		31044.4	0		33588.5	0
																										101346	0		100459	0		101221	0		65291.7	0		69825.6	0		46457.8	0		31510.1	0		34092.4	0
																										102866	0		101966	0		102740	0		66271.1	0		70873	0		47154.7	0		31982.8	0		34603.8	0
																										104409	0		103495	0		104281	0		67265.1	0		71936.1	0		47862	0		32462.5	0		35122.8	0
																										105975	0		105048	0		105845	0		68274.1	0		73015.1	0		48580	0		32949.4	0		35649.7	0
																										107565	0		106623	0		107433	0		69298.2	0		74110.4	0		49308.7	0		33443.7	0		36184.4	0
																										109179	0		108223	0		109044	0		70337.7	0		75222	0		50048.3	0		33945.3	0		36727.2	0
																										110816	0		109846	0		110680	0		71392.8	0		76350.4	0		50799	0		34454.5	0		37278.1	0
																										112479	0		111494	0		112340	0		72463.6	0		77495.6	0		51561	0		34971.3	0		37837.2	0
																										114166	0		113166	0		114025	0		73550.6	0		78658	0		52334.4	0		35495.9	0		38404.8	0
																										115878	0		114864	0		115735	0		74653.9	0		79837.9	0		53119.4	0		36028.3	0		38980.9	0
																										117616	0		116586	0		117471	0		75773.7	0		81035.5	0		53916.2	0		36568.8	0		39565.6	0
																										119381	0		118335	0		119234	0		76910.3	0		82251	0		54725	0		37117.3	0		40159.1	0
																										121171	0		120110	0		121022	0		78063.9	0		83484.8	0		55545.8	0		37674.1	0		40761.5	0
																										122989	0		121912	0		122837	0		79234.9	0		84737.1	0		56379	0		38239.2	0		41372.9	0
																										124834	0		123741	0		124680	0		80423.4	0		86008.1	0		57224.7	0		38812.8	0		41993.5	0
																										126706	0		125597	0		126550	0		81629.8	0		87298.2	0		58083.1	0		39394.9	0		42623.4	0
																										128607	0		127481	0		128448	0		82854.2	0		88607.7	0		58954.3	0		39985.9	0		43262.7	0
																										130536	0		129393	0		130375	0		84097	0		89936.8	0		59838.6	0		40585.7	0		43911.7	0
																										132494	0		131334	0		132331	0		85358.5	0		91285.9	0		60736.2	0		41194.4	0		44570.3	0
																										134481	0		133304	0		134316	0		86638.9	0		92655.2	0		61647.3	0		41812.4	0		45238.9	0
																										136499	0		135303	0		136330	0		87938.4	0		94045	0		62572	0		42439.5	0		45917.5	0
																										138546	0		137333	0		138375	0		89257.5	0		95455.7	0		63510.5	0		43076.1	0		46606.2	0
																										140624	0		139393	0		140451	0		90596.4	0		96887.5	0		64463.2	0		43722.3	0		47305.3	0
																										142734	0		141484	0		142558	0		91955.3	0		98340.8	0		65430.2	0		44378.1	0		48014.9	0
																										144875	0		143606	0		144696	0		93334.6	0		99815.9	0		66411.6	0		45043.8	0		48735.1	0
																										147048	0		145760	0		146867	0		94734.7	0		101313	0		67407.8	0		45719.4	0		49466.2	0
																										149253	0		147947	0		149070	0		96155.7	0		102833	0		68418.9	0		46405.2	0		50208.2	0
																										151492	0		150166	0		151306	0		97598	0		104375	0		69445.2	0		47101.3	0		50961.3	0
																										153765	0		152418	0		153575	0		99062	0		105941	0		70486.9	0		47807.8	0		51725.7	0
																										156071	0		154705	0		155879	0		100548	0		107530	0		71544.2	0		48525	0		52501.6	0
																										158412	0		157025	0		158217	0		102056	0		109143	0		72617.3	0		49252.8	0		53289.1	0
																										160788	0		159380	0		160590	0		103587	0		110780	0		73706.6	0		49991.6	0		54088.4	0
																										163200	0		161771	0		162999	0		105141	0		112442	0		74812.2	0		50741.5	0		54899.8	0
																										165648	0		164198	0		165444	0		106718	0		114129	0		75934.4	0		51502.6	0		55723.3	0
																										168133	0		166661	0		167926	0		108319	0		115840	0		77073.4	0		52275.2	0		56559.1	0
																										170655	0		169161	0		170445	0		109943	0		117578	0		78229.5	0		53059.3	0		57407.5	0
																										173215	0		171698	0		173001	0		111593	0		119342	0		79402.9	0		53855.2	0		58268.6	0
																										175813	0		174274	0		175596	0		113266	0		121132	0		80594	0		54663	0		59142.6	0
																										178450	0		176888	0		178230	0		114965	0		122949	0		81802.9	0		55482.9	0		60029.8	0
																										181127	0		179541	0		180904	0		116690	0		124793	0		83029.9	0		56315.2	0		60930.2	0
																										183844	0		182234	0		183617	0		118440	0		126665	0		84275.4	0		57159.9	0		61844.2	0
																										186601	0		184968	0		186372	0		120217	0		128565	0		85539.5	0		58017.3	0		62771.8	0
																										189400	0		187742	0		189167	0		122020	0		130493	0		86822.6	0		58887.6	0		63713.4	0
																										192241	0		190558	0		192005	0		123850	0		132451	0		88124.9	0		59770.9	0		64669.1	0
																										195125	0		193417	0		194885	0		125708	0		134438	0		89446.8	0		60667.5	0		65639.2	0
																										198052	0		196318	0		197808	0		127594	0		136454	0		90788.5	0		61577.5	0		66623.7	0
																										201023	0		199263	0		200775	0		129508	0		138501	0		92150.3	0		62501.1	0		67623.1	0
																										204038	0		202252	0		203787	0		131450	0		140578	0		93532.6	0		63438.6	0		68637.5	0
																										207099	0		205285	0		206844	0		133422	0		142687	0		94935.6	0		64390.2	0		69667	0
																										210205	0		208365	0		209946	0		135423	0		144827	0		96359.6	0		65356.1	0		70712	0
																										213358	0		211490	0		213095	0		137455	0		147000	0		97805	0		66336.4	0		71772.7	0
																										216559	0		214662	0		216292	0		139517	0		149205	0		99272.1	0		67331.5	0		72849.3	0
																										219807	0		217882	0		219536	0		141609	0		151443	0		100761	0		68341.4	0		73942	0
																										223104	0		221151	0		222829	0		143734	0		153715	0		102273	0		69366.6	0		75051.2	0
																										226451	0		224468	0		226172	0		145890	0		156020	0		103807	0		70407.1	0		76176.9	0
																										229847	0		227835	0		229564	0		148078	0		158361	0		105364	0		71463.2	0		77319.6	0
																										233295	0		231252	0		233008	0		150299	0		160736	0		106944	0		72535.1	0		78479.4	0
																										236795	0		234721	0		236503	0		152554	0		163147	0		108548	0		73623.1	0		79656.6	0
																										240346	0		238242	0		240050	0		154842	0		165594	0		110177	0		74727.5	0		80851.4	0
																										243952	0		241816	0		243651	0		157164	0		168078	0		111829	0		75848.4	0		82064.2	0
																										247611	0		245443	0		247306	0		159522	0		170599	0		113507	0		76986.1	0		83295.1	0
																										251325	0		249124	0		251015	0		161915	0		173158	0		115209	0		78140.9	0		84544.6	0
																										255095	0		252861	0		254781	0		164343	0		175756	0		116937	0		79313	0		85812.7	0
																										258921	0		256654	0		258602	0		166809	0		178392	0		118692	0		80502.7	0		87099.9	0
																										262805	0		260504	0		262481	0		169311	0		181068	0		120472	0		81710.3	0		88406.4	0
																										266747	0		264412	0		266419	0		171850	0		183784	0		122279	0		82935.9	0		89732.5	0
																										270748	0		268378	0		270415	0		174428	0		186541	0		124113	0		84180	0		91078.5	0
																										274810	0		272403	0		274471	0		177045	0		189339	0		125975	0		85442.7	0		92444.7	0
																										278932	0		276490	0		278588	0		179700	0		192179	0		127864	0		86724.3	0		93831.4	0
																										283116	0		280637	0		282767	0		182396	0		195062	0		129782	0		88025.2	0		95238.8	0
																										287363	0		284846	0		287009	0		185132	0		197987	0		131729	0		89345.5	0		96667.4	0
																										291673	0		289119	0		291314	0		187909	0		200957	0		133705	0		90685.7	0		98117.4	0
																										296048	0		293456	0		295683	0		190727	0		203972	0		135711	0		92046	0		99589.2	0
																										300489	0		297858	0		300119	0		193588	0		207031	0		137746	0		93426.7	0		101083	0
																										304996	0		302326	0		304620	0		196492	0		210137	0		139813	0		94828.1	0		102599	0
																										309571	0		306861	0		309190	0		199439	0		213289	0		141910	0		96250.5	0		104138	0
																										314215	0		311463	0		313828	0		202431	0		216488	0		144038	0		97694.3	0		105700	0
																										318928	0		316135	0		318535	0		205467	0		219735	0		146199	0		99159.7	0		107286	0
																										323712	0		320877	0		323313	0		208550	0		223031	0		148392	0		100647	0		108895	0
																										328567	0		325691	0		328163	0		211678	0		226377	0		150618	0		102157	0		110529	0
																										333496	0		330576	0		333085	0		214853	0		229773	0		152877	0		103689	0		112186	0
																										338498	0		335535	0		338081	0		218076	0		233219	0		155170	0		105244	0		113869	0
																										343576	0		340568	0		343153	0		221347	0		236717	0		157498	0		106823	0		115577	0
																										348730	0		345676	0		348300	0		224667	0		240268	0		159860	0		108425	0		117311	0
																										353960	0		350861	0		353524	0		228037	0		243872	0		162258	0		110052	0		119071	0
																										359270	0		356124	0		358827	0		231458	0		247530	0		164692	0		111703	0		120857	0
																										364659	0		361466	0		364210	0		234929	0		251243	0		167162	0		113378	0		122670	0
																										370129	0		366888	0		369673	0		238453	0		255012	0		169670	0		115079	0		124510	0
																										375681	0		372391	0		375218	0		242030	0		258837	0		172215	0		116805	0		126377	0
																										381316	0		377977	0		380846	0		245661	0		262720	0		174798	0		118557	0		128273	0
																										387036	0		383647	0		386559	0		249346	0		266660	0		177420	0		120335	0		130197	0
																										392841	0		389402	0		392357	0		253086	0		270660	0		180081	0		122141	0		132150	0
																										398734	0		395243	0		398243	0		256882	0		274720	0		182783	0		123973	0		134132	0
																										404715	0		401171	0		404216	0		260735	0		278841	0		185524	0		125832	0		136144	0
																										410786	0		407189	0		410280	0		264646	0		283024	0		188307	0		127720	0		138186	0
																										416947	0		413297	0		416434	0		268616	0		287269	0		191132	0		129635	0		140259	0
																										423202	0		419496	0		422680	0		272645	0		291578	0		193999	0		131580	0		142363	0
																										429550	0		425788	0		429020	0		276735	0		295952	0		196909	0		133554	0		144498	0
																										435993	0		432175	0		435456	0		280886	0		300391	0		199862	0		135557	0		146666	0
																										442533	0		438658	0		441988	0		285099	0		304897	0		202860	0		137590	0		148866	0
																										449171	0		445238	0		448617	0		289376	0		309470	0		205903	0		139654	0		151099	0
																										455908	0		451916	0		455347	0		293716	0		314112	0		208992	0		141749	0		153365	0
																										462747	0		458695	0		462177	0		298122	0		318824	0		212127	0		143875	0		155666	0
																										469688	0		465576	0		469110	0		302594	0		323606	0		215309	0		146033	0		158001	0
																										476733	0		472559	0		476146	0		307133	0		328461	0		218538	0		148224	0		160371	0
																										483884	0		479648	0		483288	0		311740	0		333387	0		221816	0		150447	0		162776	0
																										491143	0		486842	0		490538	0		316416	0		338388	0		225144	0		152704	0		165218	0
																										498510	0		494145	0		497896	0		321162	0		343464	0		228521	0		154995	0		167696	0
																										505988	0		501557	0		505364	0		325980	0		348616	0		231948	0		157319	0		170212	0
																										513577	0		509080	0		512945	0		330869	0		353845	0		235428	0		159679	0		172765	0
																										521281	0		516717	0		520639	0		335832	0		359153	0		238959	0		162074	0		175356	0
																										529100	0		524467	0		528448	0		340870	0		364540	0		242544	0		164506	0		177987	0
																										537037	0		532334	0		536375	0		345983	0		370008	0		246182	0		166973	0		180657	0
																										545092	0		540319	0		544421	0		351173	0		375558	0		249874	0		169478	0		183366	0
																										553269	0		548424	0		552587	0		356440	0		381192	0		253623	0		172020	0		186117	0
																										561568	0		556651	0		560876	0		361787	0		386910	0		257427	0		174600	0		188909	0
																										569991	0		565000	0		569289	0		367214	0		392713	0		261288	0		177219	0		191742	0
																										578541	0		573475	0		577828	0		372722	0		398604	0		265208	0		179877	0		194618	0
																										587219	0		582077	0		586496	0		378313	0		404583	0		269186	0		182576	0		197538	0
																										596027	0		590809	0		595293	0		383987	0		410652	0		273223	0		185314	0		200501	0
																										604968	0		599671	0		604223	0		389747	0		416812	0		277322	0		188094	0		203508	0
																										614042	0		608666	0		613286	0		395593	0		423064	0		281482	0		190915	0		206561	0
																										623253	0		617796	0		622485	0		401527	0		429410	0		285704	0		193779	0		209659	0
																										632602	0		627063	0		631823	0		407550	0		435851	0		289989	0		196686	0		212804	0
																										642091	0		636469	0		641300	0		413663	0		442389	0		294339	0		199636	0		215996	0
																										651722	0		646016	0		650919	0		419868	0		449025	0		298754	0		202631	0		219236	0
																										661498	0		655706	0		660683	0		426166	0		455760	0		303236	0		205670	0		222525	0
																										671421	0		665542	0		670593	0		432559	0		462596	0		307784	0		208755	0		225863	0
																										681492	0		675525	0		680652	0		439047	0		469535	0		312401	0		211887	0		229251	0
																										691714	0		685658	0		690862	0		445633	0		476578	0		317087	0		215065	0		232689	0
																										702090	0		695942	0		701225	0		452317	0		483727	0		321843	0		218291	0		236180	0
																										712621	0		706382	0		711743	0		459102	0		490983	0		326671	0		221565	0		239722	0
																										723311	0		716977	0		722420	0		465989	0		498348	0		331571	0		224889	0		243318	0
																										734160	0		727732	0		733256	0		472979	0		505823	0		336545	0		228262	0		246968	0
																										745173	0		738648	0		744255	0		480073	0		513410	0		341593	0		231686	0		250673	0
																										756350	0		749728	0		755418	0		487274	0		521111	0		346717	0		235161	0		254433	0
																										767695	0		760974	0		766750	0		494584	0		528928	0		351917	0		238689	0		258249	0
																										779211	0		772388	0		778251	0		502002	0		536862	0		357196	0		242269	0		262123	0
																										790899	0		783974	0		789925	0		509532	0		544915	0		362554	0		245903	0		266055	0
																										802763	0		795734	0		801774	0		517175	0		553089	0		367992	0		249591	0		270046	0
																										814804	0		807670	0		813800	0		524933	0		561385	0		373512	0		253335	0		274096	0
																										827026	0		819785	0		826007	0		532807	0		569806	0		379115	0		257135	0		278208	0
																										839431	0		832081	0		838397	0		540799	0		578353	0		384802	0		260992	0		282381	0
																										852023	0		844563	0		850973	0		548911	0		587028	0		390574	0		264907	0		286617	0
																										864803	0		857231	0		863738	0		557145	0		595833	0		396432	0		268881	0		290916	0
																										877775	0		870090	0		876694	0		565502	0		604771	0		402379	0		272914	0		295279	0
																										890942	0		883141	0		889844	0		573984	0		613843	0		408414	0		277008	0		299709	0
																										904306	0		896388	0		903192	0		582594	0		623050	0		414541	0		281163	0		304204	0
																										917871	0		909834	0		916740	0		591333	0		632396	0		420759	0		285380	0		308767	0
																										931639	0		923481	0		930491	0		600203	0		641882	0		427070	0		289661	0		313399	0
																										945613	0		937334	0		944448	0		609206	0		651510	0		433476	0		294006	0		318100	0
																										959797	0		951394	0		958615	0		618344	0		661283	0		439978	0		298416	0		322871	0
																										974194	0		965664	0		972994	0		627619	0		671202	0		446578	0		302892	0		327714	0
																										988807	0		980149	0		987589	0		637034	0		681270	0		453277	0		307436	0		332630	0
																										1.00364e+06	0		994852	0		1.0024e+06	0		646589	0		691489	0		460076	0		312047	0		337620	0
																										1.01869e+06	0		1.00977e+06	0		1.01744e+06	0		656288	0		701861	0		466977	0		316728	0		342684	0
																										1.03397e+06	0		1.02492e+06	0		1.0327e+06	0		666132	0		712389	0		473982	0		321479	0		347824	0
																										1.04948e+06	0		1.04029e+06	0		1.04819e+06	0		676124	0		723075	0		481091	0		326301	0		353042	0
																										1.06523e+06	0		1.0559e+06	0		1.06391e+06	0		686266	0		733921	0		488308	0		331196	0		358337	0
																										1.0812e+06	0		1.07174e+06	0		1.07987e+06	0		696560	0		744930	0		495632	0		336164	0		363712	0
																										1.09742e+06	0		1.08781e+06	0		1.09607e+06	0		707009	0		756104	0		503067	0		341206	0		369168	0
																										1.11388e+06	0		1.10413e+06	0		1.11251e+06	0		717614	0		767446	0		510613	0		346324	0		374705	0
																										1.13059e+06	0		1.12069e+06	0		1.1292e+06	0		728378	0		778957	0		518272	0		351519	0		380326	0
																										1.14755e+06	0		1.1375e+06	0		1.14614e+06	0		739304	0		790642	0		526046	0		356792	0		386031	0
																										1.16476e+06	0		1.15457e+06	0		1.16333e+06	0		750393	0		802501	0		533937	0		362144	0		391821	0
																										1.18224e+06	0		1.17188e+06	0		1.18078e+06	0		761649	0		814539	0		541946	0		367576	0		397699	0
																										1.19997e+06	0		1.18946e+06	0		1.19849e+06	0		773074	0		826757	0		550075	0		373089	0		403664	0
																										1.21797e+06	0		1.2073e+06	0		1.21647e+06	0		784670	0		839158	0		558326	0		378686	0		409719	0
																										1.23624e+06	0		1.22541e+06	0		1.23472e+06	0		796440	0		851746	0		566701	0		384366	0		415865	0
																										1.25478e+06	0		1.2438e+06	0		1.25324e+06	0		808386	0		864522	0		575202	0		390132	0		422103	0
																										1.2736e+06	0		1.26245e+06	0		1.27204e+06	0		820512	0		877490	0		583830	0		395983	0		428434	0
																										1.29271e+06	0		1.28139e+06	0		1.29112e+06	0		832820	0		890652	0		592587	0		401923	0		434861	0
																										1.3121e+06	0		1.30061e+06	0		1.31048e+06	0		845312	0		904012	0		601476	0		407952	0		441384	0
																										1.33178e+06	0		1.32012e+06	0		1.33014e+06	0		857992	0		917572	0		610498	0		414071	0		448005	0
																										1.35176e+06	0		1.33992e+06	0		1.35009e+06	0		870862	0		931335	0		619656	0		420282	0		454725	0
																										1.37203e+06	0		1.36002e+06	0		1.37034e+06	0		883925	0		945306	0		628950	0		426587	0		461546	0
																										1.39261e+06	0		1.38042e+06	0		1.3909e+06	0		897184	0		959485	0		638385	0		432985	0		468469	0
																										1.4135e+06	0		1.40113e+06	0		1.41176e+06	0		910641	0		973877	0		647960	0		439480	0		475496	0
																										1.43471e+06	0		1.42214e+06	0		1.43294e+06	0		924301	0		988486	0		657680	0		446072	0		482628	0
																										1.45623e+06	0		1.44348e+06	0		1.45443e+06	0		938165	0		1.00331e+06	0		667545	0		452764	0		489868	0
																										1.47807e+06	0		1.46513e+06	0		1.47625e+06	0		952238	0		1.01836e+06	0		677558	0		459555	0		497216	0
																										1.50024e+06	0		1.4871e+06	0		1.49839e+06	0		966522	0		1.03364e+06	0		687722	0		466448	0		504674	0
																										1.52274e+06	0		1.50941e+06	0		1.52087e+06	0		981019	0		1.04914e+06	0		698037	0		473445	0		512244	0
																										1.54559e+06	0		1.53205e+06	0		1.54368e+06	0		995735	0		1.06488e+06	0		708508	0		480547	0		519928	0
																										1.56877e+06	0		1.55503e+06	0		1.56684e+06	0		1.01067e+06	0		1.08085e+06	0		719136	0		487755	0		527727	0
																										1.5923e+06	0		1.57836e+06	0		1.59034e+06	0		1.02583e+06	0		1.09707e+06	0		729923	0		495071	0		535642	0
																										1.61619e+06	0		1.60203e+06	0		1.61419e+06	0		1.04122e+06	0		1.11352e+06	0		740871	0		502497	0		543677	0
																										1.64043e+06	0		1.62606e+06	0		1.63841e+06	0		1.05684e+06	0		1.13022e+06	0		751984	0		510035	0		551832	0
																										1.66503e+06	0		1.65046e+06	0		1.66298e+06	0		1.07269e+06	0		1.14718e+06	0		763264	0		517685	0		560110	0
																										1.69001e+06	0		1.67521e+06	0		1.68793e+06	0		1.08878e+06	0		1.16439e+06	0		774713	0		525451	0		568511	0
																										1.71536e+06	0		1.70034e+06	0		1.71325e+06	0		1.10511e+06	0		1.18185e+06	0		786334	0		533332	0		577039	0
																										1.74109e+06	0		1.72585e+06	0		1.73895e+06	0		1.12169e+06	0		1.19958e+06	0		798129	0		541332	0		585695	0
																										1.76721e+06	0		1.75173e+06	0		1.76503e+06	0		1.13851e+06	0		1.21757e+06	0		810101	0		549452	0		594480	0
																										1.79371e+06	0		1.77801e+06	0		1.79151e+06	0		1.15559e+06	0		1.23584e+06	0		822252	0		557694	0		603397	0
																										1.82062e+06	0		1.80468e+06	0		1.81838e+06	0		1.17292e+06	0		1.25437e+06	0		834586	0		566060	0		612448	0
																										1.84793e+06	0		1.83175e+06	0		1.84565e+06	0		1.19052e+06	0		1.27319e+06	0		847105	0		574550	0		621635	0
																										1.87565e+06	0		1.85923e+06	0		1.87334e+06	0		1.20838e+06	0		1.29229e+06	0		859812	0		583169	0		630959	0
																										1.90378e+06	0		1.88711e+06	0		1.90144e+06	0		1.2265e+06	0		1.31167e+06	0		872709	0		591916	0		640424	0
																										1.93234e+06	0		1.91542e+06	0		1.92996e+06	0		1.2449e+06	0		1.33135e+06	0		885799	0		600795	0		650030	0
																										1.96133e+06	0		1.94415e+06	0		1.95891e+06	0		1.26357e+06	0		1.35132e+06	0		899086	0		609807	0		659781	0
																										1.99075e+06	0		1.97331e+06	0		1.98829e+06	0		1.28253e+06	0		1.37159e+06	0		912573	0		618954	0		669677	0
																										2.02061e+06	0		2.00291e+06	0		2.01812e+06	0		1.30176e+06	0		1.39216e+06	0		926261	0		628238	0		679723	0
																										2.05092e+06	0		2.03296e+06	0		2.04839e+06	0		1.32129e+06	0		1.41304e+06	0		940155	0		637662	0		689918	0
																										2.08168e+06	0		2.06345e+06	0		2.07911e+06	0		1.34111e+06	0		1.43424e+06	0		954257	0		647227	0		700267	0
																										2.1129e+06	0		2.0944e+06	0		2.1103e+06	0		1.36123e+06	0		1.45575e+06	0		968571	0		656935	0		710771	0
																										2.1446e+06	0		2.12582e+06	0		2.14196e+06	0		1.38165e+06	0		1.47759e+06	0		983100	0		666789	0		721433	0
																										2.17677e+06	0		2.15771e+06	0		2.17409e+06	0		1.40237e+06	0		1.49975e+06	0		997846	0		676791	0		732254	0
																										2.20942e+06	0		2.19007e+06	0		2.2067e+06	0		1.42341e+06	0		1.52225e+06	0		1.01281e+06	0		686943	0		743238	0
																										2.24256e+06	0		2.22292e+06	0		2.2398e+06	0		1.44476e+06	0		1.54508e+06	0		1.02801e+06	0		697247	0		754387	0
																										2.2762e+06	0		2.25627e+06	0		2.27339e+06	0		1.46643e+06	0		1.56826e+06	0		1.04343e+06	0		707706	0		765702	0
																										2.31034e+06	0		2.29011e+06	0		2.3075e+06	0		1.48842e+06	0		1.59178e+06	0		1.05908e+06	0		718321	0		777188	0
																										2.345e+06	0		2.32446e+06	0		2.34211e+06	0		1.51075e+06	0		1.61566e+06	0		1.07496e+06	0		729096	0		788846	0
																										2.38017e+06	0		2.35933e+06	0		2.37724e+06	0		1.53341e+06	0		1.63989e+06	0		1.09109e+06	0		740033	0		800678	0
																										2.41587e+06	0		2.39472e+06	0		2.4129e+06	0		1.55641e+06	0		1.66449e+06	0		1.10745e+06	0		751133	0		812689	0
																										2.45211e+06	0		2.43064e+06	0		2.44909e+06	0		1.57976e+06	0		1.68946e+06	0		1.12407e+06	0		762400	0		824879	0
																										2.48889e+06	0		2.4671e+06	0		2.48583e+06	0		1.60346e+06	0		1.7148e+06	0		1.14093e+06	0		773836	0		837252	0
																										2.52623e+06	0		2.50411e+06	0		2.52311e+06	0		1.62751e+06	0		1.74052e+06	0		1.15804e+06	0		785444	0		849811	0
																										2.56412e+06	0		2.54167e+06	0		2.56096e+06	0		1.65192e+06	0		1.76663e+06	0		1.17541e+06	0		797225	0		862558	0
																										2.60258e+06	0		2.57979e+06	0		2.59938e+06	0		1.6767e+06	0		1.79313e+06	0		1.19304e+06	0		809184	0		875496	0
																										2.64162e+06	0		2.61849e+06	0		2.63837e+06	0		1.70185e+06	0		1.82003e+06	0		1.21094e+06	0		821321	0		888629	0
																										2.68125e+06	0		2.65777e+06	0		2.67794e+06	0		1.72738e+06	0		1.84733e+06	0		1.2291e+06	0		833641	0		901958	0
																										2.72146e+06	0		2.69763e+06	0		2.71811e+06	0		1.75329e+06	0		1.87504e+06	0		1.24754e+06	0		846146	0		915488	0
																										2.76229e+06	0		2.7381e+06	0		2.75888e+06	0		1.77959e+06	0		1.90316e+06	0		1.26625e+06	0		858838	0		929220	0
																										2.80372e+06	0		2.77917e+06	0		2.80027e+06	0		1.80628e+06	0		1.93171e+06	0		1.28525e+06	0		871721	0		943158	0
																										2.84578e+06	0		2.82086e+06	0		2.84227e+06	0		1.83338e+06	0		1.96069e+06	0		1.30453e+06	0		884796	0		957306	0
																										2.88846e+06	0		2.86317e+06	0		2.8849e+06	0		1.86088e+06	0		1.9901e+06	0		1.32409e+06	0		898068	0		971665	0
																										2.93179e+06	0		2.90612e+06	0		2.92818e+06	0		1.88879e+06	0		2.01995e+06	0		1.34395e+06	0		911539	0		986240	0
																										2.97577e+06	0		2.94971e+06	0		2.9721e+06	0		1.91712e+06	0		2.05025e+06	0		1.36411e+06	0		925212	0		1.00103e+06	0
																										3.0204e+06	0		2.99396e+06	0		3.01668e+06	0		1.94588e+06	0		2.081e+06	0		1.38458e+06	0		939091	0		1.01605e+06	0
																										3.06571e+06	0		3.03887e+06	0		3.06193e+06	0		1.97507e+06	0		2.11222e+06	0		1.40534e+06	0		953177	0		1.03129e+06	0
																										3.11169e+06	0		3.08445e+06	0		3.10786e+06	0		2.00469e+06	0		2.1439e+06	0		1.42642e+06	0		967475	0		1.04676e+06	0
																										3.15837e+06	0		3.13072e+06	0		3.15448e+06	0		2.03476e+06	0		2.17606e+06	0		1.44782e+06	0		981987	0		1.06246e+06	0
																										3.20575e+06	0		3.17768e+06	0		3.2018e+06	0		2.06528e+06	0		2.2087e+06	0		1.46954e+06	0		996717	0		1.0784e+06	0
																										3.25383e+06	0		3.22534e+06	0		3.24982e+06	0		2.09626e+06	0		2.24183e+06	0		1.49158e+06	0		1.01167e+06	0		1.09457e+06	0
																										3.30264e+06	0		3.27372e+06	0		3.29857e+06	0		2.12771e+06	0		2.27546e+06	0		1.51395e+06	0		1.02684e+06	0		1.11099e+06	0
																										3.35218e+06	0		3.32283e+06	0		3.34805e+06	0		2.15962e+06	0		2.30959e+06	0		1.53666e+06	0		1.04225e+06	0		1.12766e+06	0
																										3.40246e+06	0		3.37267e+06	0		3.39827e+06	0		2.19202e+06	0		2.34423e+06	0		1.55971e+06	0		1.05788e+06	0		1.14457e+06	0
																										3.4535e+06	0		3.42326e+06	0		3.44924e+06	0		2.2249e+06	0		2.3794e+06	0		1.58311e+06	0		1.07375e+06	0		1.16174e+06	0
																										3.5053e+06	0		3.47461e+06	0		3.50098e+06	0		2.25827e+06	0		2.41509e+06	0		1.60686e+06	0		1.08985e+06	0		1.17917e+06	0
																										3.55788e+06	0		3.52673e+06	0		3.5535e+06	0		2.29214e+06	0		2.45131e+06	0		1.63096e+06	0		1.1062e+06	0		1.19685e+06	0
																										3.61125e+06	0		3.57963e+06	0		3.6068e+06	0		2.32653e+06	0		2.48808e+06	0		1.65542e+06	0		1.12279e+06	0		1.21481e+06	0
																										3.66542e+06	0		3.63332e+06	0		3.6609e+06	0		2.36142e+06	0		2.5254e+06	0		1.68025e+06	0		1.13964e+06	0		1.23303e+06	0
																										3.7204e+06	0		3.68782e+06	0		3.71582e+06	0		2.39685e+06	0		2.56329e+06	0		1.70546e+06	0		1.15673e+06	0		1.25152e+06	0
																										3.7762e+06	0		3.74314e+06	0		3.77155e+06	0		2.4328e+06	0		2.60174e+06	0		1.73104e+06	0		1.17408e+06	0		1.2703e+06	0
																										3.83285e+06	0		3.79929e+06	0		3.82813e+06	0		2.46929e+06	0		2.64076e+06	0		1.75701e+06	0		1.19169e+06	0		1.28935e+06	0
																										3.89034e+06	0		3.85628e+06	0		3.88555e+06	0		2.50633e+06	0		2.68037e+06	0		1.78336e+06	0		1.20957e+06	0		1.30869e+06	0
																										3.9487e+06	0		3.91412e+06	0		3.94383e+06	0		2.54392e+06	0		2.72058e+06	0		1.81011e+06	0		1.22771e+06	0		1.32832e+06	0
																										4.00793e+06	0		3.97283e+06	0		4.00299e+06	0		2.58208e+06	0		2.76139e+06	0		1.83726e+06	0		1.24613e+06	0		1.34825e+06	0
																										4.06804e+06	0		4.03243e+06	0		4.06303e+06	0		2.62081e+06	0		2.80281e+06	0		1.86482e+06	0		1.26482e+06	0		1.36847e+06	0
																										4.12907e+06	0		4.09291e+06	0		4.12398e+06	0		2.66013e+06	0		2.84485e+06	0		1.89279e+06	0		1.28379e+06	0		1.389e+06	0
																										4.191e+06	0		4.15431e+06	0		4.18584e+06	0		2.70003e+06	0		2.88752e+06	0		1.92119e+06	0		1.30305e+06	0		1.40983e+06	0
																										4.25387e+06	0		4.21662e+06	0		4.24863e+06	0		2.74053e+06	0		2.93084e+06	0		1.95e+06	0		1.32259e+06	0		1.43098e+06	0
																										4.31767e+06	0		4.27987e+06	0		4.31236e+06	0		2.78164e+06	0		2.9748e+06	0		1.97925e+06	0		1.34243e+06	0		1.45245e+06	0
																										4.38244e+06	0		4.34407e+06	0		4.37704e+06	0		2.82336e+06	0		3.01942e+06	0		2.00894e+06	0		1.36257e+06	0		1.47423e+06	0
																										4.44818e+06	0		4.40923e+06	0		4.4427e+06	0		2.86571e+06	0		3.06471e+06	0		2.03908e+06	0		1.38301e+06	0		1.49635e+06	0
																										4.5149e+06	0		4.47537e+06	0		4.50934e+06	0		2.9087e+06	0		3.11068e+06	0		2.06966e+06	0		1.40375e+06	0		1.51879e+06	0
																										4.58262e+06	0		4.5425e+06	0		4.57698e+06	0		2.95233e+06	0		3.15734e+06	0		2.10071e+06	0		1.42481e+06	0		1.54157e+06	0
																										4.65136e+06	0		4.61063e+06	0		4.64563e+06	0		2.99661e+06	0		3.2047e+06	0		2.13222e+06	0		1.44618e+06	0		1.5647e+06	0
																										4.72113e+06	0		4.67979e+06	0		4.71532e+06	0		3.04156e+06	0		3.25277e+06	0		2.1642e+06	0		1.46787e+06	0		1.58817e+06	0
																										4.79195e+06	0		4.74999e+06	0		4.78605e+06	0		3.08719e+06	0		3.30156e+06	0		2.19667e+06	0		1.48989e+06	0		1.61199e+06	0
																										4.86383e+06	0		4.82124e+06	0		4.85784e+06	0		3.13349e+06	0		3.35109e+06	0		2.22962e+06	0		1.51224e+06	0		1.63617e+06	0
																										4.93679e+06	0		4.89356e+06	0		4.9307e+06	0		3.1805e+06	0		3.40135e+06	0		2.26306e+06	0		1.53492e+06	0		1.66071e+06	0
																										5.01084e+06	0		4.96696e+06	0		5.00466e+06	0		3.2282e+06	0		3.45237e+06	0		2.29701e+06	0		1.55795e+06	0		1.68562e+06	0
																										5.086e+06	0		5.04147e+06	0		5.07973e+06	0		3.27663e+06	0		3.50416e+06	0		2.33146e+06	0		1.58132e+06	0		1.71091e+06	0
																										5.16229e+06	0		5.11709e+06	0		5.15593e+06	0		3.32578e+06	0		3.55672e+06	0		2.36643e+06	0		1.60504e+06	0		1.73657e+06	0
																										5.23972e+06	0		5.19385e+06	0		5.23327e+06	0		3.37566e+06	0		3.61007e+06	0		2.40193e+06	0		1.62911e+06	0		1.76262e+06	0
																										5.31832e+06	0		5.27175e+06	0		5.31177e+06	0		3.4263e+06	0		3.66422e+06	0		2.43796e+06	0		1.65355e+06	0		1.78906e+06	0
																										5.39809e+06	0		5.35083e+06	0		5.39145e+06	0		3.47769e+06	0		3.71919e+06	0		2.47453e+06	0		1.67835e+06	0		1.81589e+06	0
																										5.47907e+06	0		5.43109e+06	0		5.47232e+06	0		3.52986e+06	0		3.77498e+06	0		2.51165e+06	0		1.70353e+06	0		1.84313e+06	0
																										5.56125e+06	0		5.51256e+06	0		5.5544e+06	0		3.58281e+06	0		3.8316e+06	0		2.54932e+06	0		1.72908e+06	0		1.87078e+06	0
																										5.64467e+06	0		5.59525e+06	0		5.63772e+06	0		3.63655e+06	0		3.88907e+06	0		2.58756e+06	0		1.75502e+06	0		1.89884e+06	0
																										5.72934e+06	0		5.67918e+06	0		5.72228e+06	0		3.6911e+06	0		3.94741e+06	0		2.62637e+06	0		1.78134e+06	0		1.92732e+06	0
																										5.81528e+06	0		5.76436e+06	0		5.80812e+06	0		3.74646e+06	0		4.00662e+06	0		2.66577e+06	0		1.80806e+06	0		1.95623e+06	0
																										5.90251e+06	0		5.85083e+06	0		5.89524e+06	0		3.80266e+06	0		4.06672e+06	0		2.70576e+06	0		1.83518e+06	0		1.98558e+06	0
																										5.99105e+06	0		5.93859e+06	0		5.98367e+06	0		3.8597e+06	0		4.12772e+06	0		2.74634e+06	0		1.86271e+06	0		2.01536e+06	0
																										6.08091e+06	0		6.02767e+06	0		6.07342e+06	0		3.91759e+06	0		4.18964e+06	0		2.78754e+06	0		1.89065e+06	0		2.04559e+06	0
																										6.17213e+06	0		6.11808e+06	0		6.16452e+06	0		3.97636e+06	0		4.25248e+06	0		2.82935e+06	0		1.91901e+06	0		2.07627e+06	0
																										6.26471e+06	0		6.20986e+06	0		6.25699e+06	0		4.036e+06	0		4.31627e+06	0		2.87179e+06	0		1.9478e+06	0		2.10742e+06	0
																										6.35868e+06	0		6.303e+06	0		6.35085e+06	0		4.09654e+06	0		4.38101e+06	0		2.91487e+06	0		1.97701e+06	0		2.13903e+06	0
																										6.45406e+06	0		6.39755e+06	0		6.44611e+06	0		4.15799e+06	0		4.44673e+06	0		2.95859e+06	0		2.00667e+06	0		2.17112e+06	0
																										6.55087e+06	0		6.49351e+06	0		6.5428e+06	0		4.22036e+06	0		4.51343e+06	0		3.00297e+06	0		2.03677e+06	0		2.20368e+06	0
																										6.64913e+06	0		6.59091e+06	0		6.64094e+06	0		4.28367e+06	0		4.58113e+06	0		3.04801e+06	0		2.06732e+06	0		2.23674e+06	0
																										6.74887e+06	0		6.68978e+06	0		6.74056e+06	0		4.34792e+06	0		4.64985e+06	0		3.09373e+06	0		2.09833e+06	0		2.27029e+06	0
																										6.8501e+06	0		6.79013e+06	0		6.84167e+06	0		4.41314e+06	0		4.7196e+06	0		3.14014e+06	0		2.12981e+06	0		2.30434e+06	0
																										6.95286e+06	0		6.89198e+06	0		6.94429e+06	0		4.47934e+06	0		4.79039e+06	0		3.18724e+06	0		2.16175e+06	0		2.33891e+06	0
																										7.05715e+06	0		6.99536e+06	0		7.04846e+06	0		4.54653e+06	0		4.86225e+06	0		3.23505e+06	0		2.19418e+06	0		2.37399e+06	0
																										7.16301e+06	0		7.10029e+06	0		7.15418e+06	0		4.61473e+06	0		4.93518e+06	0		3.28358e+06	0		2.22709e+06	0		2.4096e+06	0
																										7.27045e+06	0		7.20679e+06	0		7.26149e+06	0		4.68395e+06	0		5.00921e+06	0		3.33283e+06	0		2.2605e+06	0		2.44575e+06	0
																										7.37951e+06	0		7.31489e+06	0		7.37042e+06	0		4.75421e+06	0		5.08434e+06	0		3.38282e+06	0		2.2944e+06	0		2.48243e+06	0
																										7.4902e+06	0		7.42462e+06	0		7.48097e+06	0		4.82552e+06	0		5.16061e+06	0		3.43356e+06	0		2.32882e+06	0		2.51967e+06	0
																										7.60255e+06	0		7.53599e+06	0		7.59319e+06	0		4.8979e+06	0		5.23802e+06	0		3.48507e+06	0		2.36375e+06	0		2.55746e+06	0
																										7.71659e+06	0		7.64903e+06	0		7.70709e+06	0		4.97137e+06	0		5.31659e+06	0		3.53734e+06	0		2.39921e+06	0		2.59583e+06	0
																										7.83234e+06	0		7.76376e+06	0		7.82269e+06	0		5.04594e+06	0		5.39634e+06	0		3.5904e+06	0		2.4352e+06	0		2.63476e+06	0
																										7.94983e+06	0		7.88022e+06	0		7.94003e+06	0		5.12163e+06	0		5.47728e+06	0		3.64426e+06	0		2.47173e+06	0		2.67428e+06	0
																										8.06907e+06	0		7.99842e+06	0		8.05913e+06	0		5.19846e+06	0		5.55944e+06	0		3.69892e+06	0		2.5088e+06	0		2.7144e+06	0
																										8.19011e+06	0		8.1184e+06	0		8.18002e+06	0		5.27643e+06	0		5.64283e+06	0		3.75441e+06	0		2.54643e+06	0		2.75511e+06	0
																										8.31296e+06	0		8.24017e+06	0		8.30272e+06	0		5.35558e+06	0		5.72748e+06	0		3.81072e+06	0		2.58463e+06	0		2.79644e+06	0
																										8.43766e+06	0		8.36378e+06	0		8.42726e+06	0		5.43591e+06	0		5.81339e+06	0		3.86788e+06	0		2.6234e+06	0		2.83839e+06	0
																										8.56422e+06	0		8.48923e+06	0		8.55367e+06	0		5.51745e+06	0		5.90059e+06	0		3.9259e+06	0		2.66275e+06	0		2.88096e+06	0
																										8.69268e+06	0		8.61657e+06	0		8.68198e+06	0		5.60021e+06	0		5.9891e+06	0		3.98479e+06	0		2.70269e+06	0		2.92418e+06	0
																										8.82307e+06	0		8.74582e+06	0		8.8122e+06	0		5.68422e+06	0		6.07893e+06	0		4.04456e+06	0		2.74323e+06	0		2.96804e+06	0
																										8.95542e+06	0		8.87701e+06	0		8.94439e+06	0		5.76948e+06	0		6.17012e+06	0		4.10523e+06	0		2.78438e+06	0		3.01256e+06	0
																										9.08975e+06	0		9.01016e+06	0		9.07855e+06	0		5.85602e+06	0		6.26267e+06	0		4.16681e+06	0		2.82615e+06	0		3.05775e+06	0
																										9.2261e+06	0		9.14531e+06	0		9.21473e+06	0		5.94386e+06	0		6.35661e+06	0		4.22931e+06	0		2.86854e+06	0		3.10362e+06	0
																										9.36449e+06	0		9.28249e+06	0		9.35295e+06	0		6.03302e+06	0		6.45196e+06	0		4.29275e+06	0		2.91157e+06	0		3.15017e+06	0
																										9.50496e+06	0		9.42173e+06	0		9.49325e+06	0		6.12351e+06	0		6.54874e+06	0		4.35714e+06	0		2.95524e+06	0		3.19742e+06	0
																										9.64753e+06	0		9.56306e+06	0		9.63565e+06	0		6.21537e+06	0		6.64697e+06	0		4.4225e+06	0		2.99957e+06	0		3.24538e+06	0
																										9.79224e+06	0		9.7065e+06	0		9.78018e+06	0		6.3086e+06	0		6.74667e+06	0		4.48884e+06	0		3.04456e+06	0		3.29406e+06	0
																										9.93913e+06	0		9.8521e+06	0		9.92688e+06	0		6.40323e+06	0		6.84787e+06	0		4.55617e+06	0		3.09023e+06	0		3.34348e+06	0
																										1.00882e+07	0		9.99988e+06	0		1.00758e+07	0		6.49928e+06	0		6.95059e+06	0		4.62451e+06	0		3.13658e+06	0		3.39363e+06	0
																										1.02395e+07	0		1.01499e+07	0		1.02269e+07	0		6.59676e+06	0		7.05485e+06	0		4.69388e+06	0		3.18363e+06	0		3.44453e+06	0
																										1.03931e+07	0		1.03021e+07	0		1.03803e+07	0		6.69572e+06	0		7.16067e+06	0		4.76429e+06	0		3.23139e+06	0		3.4962e+06	0
																										1.0549e+07	0		1.04567e+07	0		1.0536e+07	0		6.79615e+06	0		7.26808e+06	0		4.83575e+06	0		3.27986e+06	0		3.54864e+06	0
																										1.07073e+07	0		1.06135e+07	0		1.06941e+07	0		6.89809e+06	0		7.37711e+06	0		4.90829e+06	0		3.32906e+06	0		3.60187e+06	0
																										1.08679e+07	0		1.07727e+07	0		1.08545e+07	0		7.00157e+06	0		7.48776e+06	0		4.98191e+06	0		3.37899e+06	0		3.6559e+06	0
																										1.10309e+07	0		1.09343e+07	0		1.10173e+07	0		7.10659e+06	0		7.60008e+06	0		5.05664e+06	0		3.42968e+06	0		3.71074e+06	0
																										1.11964e+07	0		1.10983e+07	0		1.11826e+07	0		7.21319e+06	0		7.71408e+06	0		5.13249e+06	0		3.48112e+06	0		3.7664e+06	0
																										1.13643e+07	0		1.12648e+07	0		1.13503e+07	0		7.32139e+06	0		7.82979e+06	0		5.20948e+06	0		3.53334e+06	0		3.8229e+06	0
																										1.15348e+07	0		1.14338e+07	0		1.15206e+07	0		7.43121e+06	0		7.94724e+06	0		5.28762e+06	0		3.58634e+06	0		3.88024e+06	0
																										1.17078e+07	0		1.16053e+07	0		1.16934e+07	0		7.54267e+06	0		8.06645e+06	0		5.36694e+06	0		3.64013e+06	0		3.93844e+06	0
																										1.18834e+07	0		1.17794e+07	0		1.18688e+07	0		7.65581e+06	0		8.18744e+06	0		5.44744e+06	0		3.69474e+06	0		3.99752e+06	0
																										1.20617e+07	0		1.1956e+07	0		1.20468e+07	0		7.77065e+06	0		8.31026e+06	0		5.52915e+06	0		3.75016e+06	0		4.05748e+06	0
																										1.22426e+07	0		1.21354e+07	0		1.22275e+07	0		7.88721e+06	0		8.43491e+06	0		5.61209e+06	0		3.80641e+06	0		4.11835e+06	0
																										1.24262e+07	0		1.23174e+07	0		1.24109e+07	0		8.00552e+06	0		8.56143e+06	0		5.69627e+06	0		3.86351e+06	0		4.18012e+06	0
																										1.26126e+07	0		1.25022e+07	0		1.25971e+07	0		8.1256e+06	0		8.68985e+06	0		5.78171e+06	0		3.92146e+06	0		4.24282e+06	0
																										1.28018e+07	0		1.26897e+07	0		1.2786e+07	0		8.24749e+06	0		8.8202e+06	0		5.86844e+06	0		3.98028e+06	0		4.30646e+06	0
																										1.29938e+07	0		1.28801e+07	0		1.29778e+07	0		8.3712e+06	0		8.95251e+06	0		5.95647e+06	0		4.03998e+06	0		4.37106e+06	0
																										1.31887e+07	0		1.30733e+07	0		1.31725e+07	0		8.49677e+06	0		9.08679e+06	0		6.04581e+06	0		4.10058e+06	0		4.43663e+06	0
																										1.33866e+07	0		1.32694e+07	0		1.33701e+07	0		8.62422e+06	0		9.22309e+06	0		6.1365e+06	0		4.16209e+06	0		4.50318e+06	0
																										1.35874e+07	0		1.34684e+07	0		1.35706e+07	0		8.75358e+06	0		9.36144e+06	0		6.22855e+06	0		4.22452e+06	0		4.57072e+06	0
																										1.37912e+07	0		1.36704e+07	0		1.37742e+07	0		8.88489e+06	0		9.50186e+06	0		6.32198e+06	0		4.28789e+06	0		4.63929e+06	0
																										1.3998e+07	0		1.38755e+07	0		1.39808e+07	0		9.01816e+06	0		9.64439e+06	0		6.41681e+06	0		4.35221e+06	0		4.70887e+06	0
																										1.4208e+07	0		1.40836e+07	0		1.41905e+07	0		9.15343e+06	0		9.78906e+06	0		6.51306e+06	0		4.41749e+06	0		4.77951e+06	0
																										1.44211e+07	0		1.42949e+07	0		1.44034e+07	0		9.29073e+06	0		9.93589e+06	0		6.61075e+06	0		4.48376e+06	0		4.8512e+06	0
																										1.46374e+07	0		1.45093e+07	0		1.46194e+07	0		9.43009e+06	0		1.00849e+07	0		6.70992e+06	0		4.55101e+06	0		4.92397e+06	0
																										1.4857e+07	0		1.47269e+07	0		1.48387e+07	0		9.57154e+06	0		1.02362e+07	0		6.81056e+06	0		4.61928e+06	0		4.99783e+06	0
																										1.50799e+07	0		1.49478e+07	0		1.50613e+07	0		9.71512e+06	0		1.03897e+07	0		6.91272e+06	0		4.68857e+06	0		5.0728e+06	0
																										1.53061e+07	0		1.5172e+07	0		1.52872e+07	0		9.86084e+06	0		1.05456e+07	0		7.01641e+06	0		4.7589e+06	0		5.14889e+06	0
																										1.55357e+07	0		1.53996e+07	0		1.55165e+07	0		1.00088e+07	0		1.07038e+07	0		7.12166e+06	0		4.83028e+06	0		5.22612e+06	0
																										1.57687e+07	0		1.56306e+07	0		1.57493e+07	0		1.01589e+07	0		1.08643e+07	0		7.22849e+06	0		4.90273e+06	0		5.30451e+06	0
																										1.60052e+07	0		1.58651e+07	0		1.59855e+07	0		1.03113e+07	0		1.10273e+07	0		7.33691e+06	0		4.97627e+06	0		5.38408e+06	0
																										1.62453e+07	0		1.61031e+07	0		1.62253e+07	0		1.04659e+07	0		1.11927e+07	0		7.44697e+06	0		5.05092e+06	0		5.46484e+06	0
																										1.6489e+07	0		1.63446e+07	0		1.64687e+07	0		1.06229e+07	0		1.13606e+07	0		7.55867e+06	0		5.12668e+06	0		5.54681e+06	0
																										1.67363e+07	0		1.65898e+07	0		1.67157e+07	0		1.07823e+07	0		1.1531e+07	0		7.67205e+06	0		5.20358e+06	0		5.63002e+06	0
																										1.69874e+07	0		1.68386e+07	0		1.69664e+07	0		1.0944e+07	0		1.1704e+07	0		7.78713e+06	0		5.28164e+06	0		5.71447e+06	0
																										1.72422e+07	0		1.70912e+07	0		1.72209e+07	0		1.11082e+07	0		1.18795e+07	0		7.90394e+06	0		5.36086e+06	0		5.80018e+06	0
																										1.75008e+07	0		1.73476e+07	0		1.74792e+07	0		1.12748e+07	0		1.20577e+07	0		8.0225e+06	0		5.44127e+06	0		5.88719e+06	0
																										1.77633e+07	0		1.76078e+07	0		1.77414e+07	0		1.14439e+07	0		1.22386e+07	0		8.14284e+06	0		5.52289e+06	0		5.97549e+06	0
																										1.80298e+07	0		1.78719e+07	0		1.80075e+07	0		1.16156e+07	0		1.24222e+07	0		8.26498e+06	0		5.60574e+06	0		6.06513e+06	0
																										1.83002e+07	0		1.814e+07	0		1.82777e+07	0		1.17898e+07	0		1.26085e+07	0		8.38895e+06	0		5.68982e+06	0		6.1561e+06	0
																										1.85747e+07	0		1.84121e+07	0		1.85518e+07	0		1.19667e+07	0		1.27976e+07	0		8.51479e+06	0		5.77517e+06	0		6.24845e+06	0
																										1.88533e+07	0		1.86883e+07	0		1.88301e+07	0		1.21462e+07	0		1.29896e+07	0		8.64251e+06	0		5.8618e+06	0		6.34217e+06	0
																										1.91361e+07	0		1.89686e+07	0		1.91126e+07	0		1.23283e+07	0		1.31844e+07	0		8.77215e+06	0		5.94972e+06	0		6.4373e+06	0
																										1.94232e+07	0		1.92531e+07	0		1.93992e+07	0		1.25133e+07	0		1.33822e+07	0		8.90373e+06	0		6.03897e+06	0		6.53386e+06	0
																										1.97145e+07	0		1.95419e+07	0		1.96902e+07	0		1.2701e+07	0		1.35829e+07	0		9.03728e+06	0		6.12955e+06	0		6.63187e+06	0
																										2.00102e+07	0		1.9835e+07	0		1.99856e+07	0		1.28915e+07	0		1.37867e+07	0		9.17284e+06	0		6.2215e+06	0		6.73135e+06	0
																										2.03104e+07	0		2.01326e+07	0		2.02854e+07	0		1.30849e+07	0		1.39935e+07	0		9.31044e+06	0		6.31482e+06	0		6.83232e+06	0
																										2.0615e+07	0		2.04345e+07	0		2.05897e+07	0		1.32811e+07	0		1.42034e+07	0		9.45009e+06	0		6.40954e+06	0		6.9348e+06	0
																										2.09243e+07	0		2.07411e+07	0		2.08985e+07	0		1.34803e+07	0		1.44164e+07	0		9.59184e+06	0		6.50568e+06	0		7.03883e+06	0
																										2.12381e+07	0		2.10522e+07	0		2.1212e+07	0		1.36826e+07	0		1.46327e+07	0		9.73572e+06	0		6.60327e+06	0		7.14441e+06	0
																										2.15567e+07	0		2.1368e+07	0		2.15302e+07	0		1.38878e+07	0		1.48522e+07	0		9.88176e+06	0		6.70232e+06	0		7.25158e+06	0
																										2.18801e+07	0		2.16885e+07	0		2.18531e+07	0		1.40961e+07	0		1.5075e+07	0		1.003e+07	0		6.80285e+06	0		7.36035e+06	0
																										2.22083e+07	0		2.20138e+07	0		2.21809e+07	0		1.43075e+07	0		1.53011e+07	0		1.01804e+07	0		6.9049e+06	0		7.47075e+06	0
																										2.25414e+07	0		2.2344e+07	0		2.25136e+07	0		1.45222e+07	0		1.55306e+07	0		1.03331e+07	0		7.00847e+06	0		7.58282e+06	0
																										2.28795e+07	0		2.26792e+07	0		2.28513e+07	0		1.474e+07	0		1.57636e+07	0		1.04881e+07	0		7.1136e+06	0		7.69656e+06	0
																										2.32227e+07	0		2.30194e+07	0		2.31941e+07	0		1.49611e+07	0		1.6e+07	0		1.06455e+07	0		7.2203e+06	0		7.81201e+06	0
																										2.3571e+07	0		2.33647e+07	0		2.3542e+07	0		1.51855e+07	0		1.624e+07	0		1.08051e+07	0		7.32861e+06	0		7.92919e+06	0
																										2.39246e+07	0		2.37151e+07	0		2.38951e+07	0		1.54133e+07	0		1.64836e+07	0		1.09672e+07	0		7.43853e+06	0		8.04812e+06	0
																										2.42835e+07	0		2.40708e+07	0		2.42536e+07	0		1.56445e+07	0		1.67309e+07	0		1.11317e+07	0		7.55011e+06	0		8.16885e+06	0
																										2.46477e+07	0		2.44319e+07	0		2.46174e+07	0		1.58792e+07	0		1.69818e+07	0		1.12987e+07	0		7.66336e+06	0		8.29138e+06	0
																										2.50174e+07	0		2.47984e+07	0		2.49866e+07	0		1.61173e+07	0		1.72366e+07	0		1.14682e+07	0		7.77831e+06	0		8.41575e+06	0
																										2.53927e+07	0		2.51704e+07	0		2.53614e+07	0		1.63591e+07	0		1.74951e+07	0		1.16402e+07	0		7.89499e+06	0		8.54199e+06	0
																										2.57736e+07	0		2.55479e+07	0		2.57418e+07	0		1.66045e+07	0		1.77575e+07	0		1.18148e+07	0		8.01341e+06	0		8.67012e+06	0
																										2.61602e+07	0		2.59311e+07	0		2.6128e+07	0		1.68536e+07	0		1.80239e+07	0		1.1992e+07	0		8.13362e+06	0		8.80017e+06	0
																										2.65526e+07	0		2.63201e+07	0		2.65199e+07	0		1.71064e+07	0		1.82942e+07	0		1.21719e+07	0		8.25562e+06	0		8.93217e+06	0
																										2.69509e+07	0		2.67149e+07	0		2.69177e+07	0		1.7363e+07	0		1.85687e+07	0		1.23545e+07	0		8.37945e+06	0		9.06615e+06	0
																										2.73552e+07	0		2.71156e+07	0		2.73215e+07	0		1.76234e+07	0		1.88472e+07	0		1.25398e+07	0		8.50515e+06	0		9.20214e+06	0
																										2.77655e+07	0		2.75224e+07	0		2.77313e+07	0		1.78878e+07	0		1.91299e+07	0		1.27279e+07	0		8.63272e+06	0		9.34018e+06	0
																										2.8182e+07	0		2.79352e+07	0		2.81472e+07	0		1.81561e+07	0		1.94168e+07	0		1.29188e+07	0		8.76221e+06	0		9.48028e+06	0
																										2.86047e+07	0		2.83542e+07	0		2.85695e+07	0		1.84284e+07	0		1.97081e+07	0		1.31126e+07	0		8.89365e+06	0		9.62248e+06	0
																										2.90338e+07	0		2.87795e+07	0		2.8998e+07	0		1.87048e+07	0		2.00037e+07	0		1.33093e+07	0		9.02705e+06	0		9.76682e+06	0
																										2.94693e+07	0		2.92112e+07	0		2.9433e+07	0		1.89854e+07	0		2.03038e+07	0		1.35089e+07	0		9.16246e+06	0		9.91332e+06	0
																										2.99113e+07	0		2.96494e+07	0		2.98745e+07	0		1.92702e+07	0		2.06083e+07	0		1.37116e+07	0		9.29989e+06	0		1.0062e+07	0
																										3.036e+07	0		3.00941e+07	0		3.03226e+07	0		1.95592e+07	0		2.09175e+07	0		1.39172e+07	0		9.43939e+06	0		1.0213e+07	0
																										3.08154e+07	0		3.05456e+07	0		3.07774e+07	0		1.98526e+07	0		2.12312e+07	0		1.4126e+07	0		9.58098e+06	0		1.03661e+07	0
																										3.12776e+07	0		3.10037e+07	0		3.12391e+07	0		2.01504e+07	0		2.15497e+07	0		1.43379e+07	0		9.7247e+06	0		1.05216e+07	0
																										3.17468e+07	0		3.14688e+07	0		3.17077e+07	0		2.04527e+07	0		2.18729e+07	0		1.4553e+07	0		9.87057e+06	0		1.06795e+07	0
																										3.2223e+07	0		3.19408e+07	0		3.21833e+07	0		2.07595e+07	0		2.2201e+07	0		1.47713e+07	0		1.00186e+07	0		1.08397e+07	0
																										3.27063e+07	0		3.24199e+07	0		3.2666e+07	0		2.10709e+07	0		2.2534e+07	0		1.49928e+07	0		1.01689e+07	0		1.10023e+07	0
																										3.31969e+07	0		3.29062e+07	0		3.3156e+07	0		2.13869e+07	0		2.28721e+07	0		1.52177e+07	0		1.03214e+07	0		1.11673e+07	0
																										3.36949e+07	0		3.33998e+07	0		3.36534e+07	0		2.17077e+07	0		2.32151e+07	0		1.5446e+07	0		1.04763e+07	0		1.13348e+07	0
																										3.42003e+07	0		3.39008e+07	0		3.41582e+07	0		2.20333e+07	0		2.35634e+07	0		1.56777e+07	0		1.06334e+07	0		1.15048e+07	0
																										3.47133e+07	0		3.44093e+07	0		3.46705e+07	0		2.23638e+07	0		2.39168e+07	0		1.59128e+07	0		1.07929e+07	0		1.16774e+07	0
																										3.5234e+07	0		3.49255e+07	0		3.51906e+07	0		2.26993e+07	0		2.42756e+07	0		1.61515e+07	0		1.09548e+07	0		1.18525e+07	0
																										3.57625e+07	0		3.54494e+07	0		3.57184e+07	0		2.30398e+07	0		2.46397e+07	0		1.63938e+07	0		1.11191e+07	0		1.20303e+07	0
																										3.62989e+07	0		3.59811e+07	0		3.62542e+07	0		2.33854e+07	0		2.50093e+07	0		1.66397e+07	0		1.12859e+07	0		1.22108e+07	0
																										3.68434e+07	0		3.65208e+07	0		3.6798e+07	0		2.37362e+07	0		2.53844e+07	0		1.68893e+07	0		1.14552e+07	0		1.2394e+07	0
																										3.73961e+07	0		3.70686e+07	0		3.735e+07	0		2.40922e+07	0		2.57652e+07	0		1.71426e+07	0		1.1627e+07	0		1.25799e+07	0
																										3.7957e+07	0		3.76247e+07	0		3.79103e+07	0		2.44536e+07	0		2.61517e+07	0		1.73998e+07	0		1.18014e+07	0		1.27686e+07	0
																										3.85264e+07	0		3.8189e+07	0		3.84789e+07	0		2.48204e+07	0		2.6544e+07	0		1.76608e+07	0		1.19785e+07	0		1.29601e+07	0
																										3.91043e+07	0		3.87619e+07	0		3.90561e+07	0		2.51927e+07	0		2.69421e+07	0		1.79257e+07	0		1.21581e+07	0		1.31545e+07	0
																										3.96908e+07	0		3.93433e+07	0		3.96419e+07	0		2.55706e+07	0		2.73462e+07	0		1.81946e+07	0		1.23405e+07	0		1.33518e+07	0
																										4.02862e+07	0		3.99334e+07	0		4.02366e+07	0		2.59542e+07	0		2.77564e+07	0		1.84675e+07	0		1.25256e+07	0		1.35521e+07	0
																										4.08905e+07	0		4.05324e+07	0		4.08401e+07	0		2.63435e+07	0		2.81728e+07	0		1.87445e+07	0		1.27135e+07	0		1.37554e+07	0
																										4.15038e+07	0		4.11404e+07	0		4.14527e+07	0		2.67386e+07	0		2.85954e+07	0		1.90257e+07	0		1.29042e+07	0		1.39617e+07	0
																										4.21264e+07	0		4.17575e+07	0		4.20745e+07	0		2.71397e+07	0		2.90243e+07	0		1.93111e+07	0		1.30978e+07	0		1.41711e+07	0
																										4.27583e+07	0		4.23839e+07	0		4.27056e+07	0		2.75468e+07	0		2.94597e+07	0		1.96007e+07	0		1.32942e+07	0		1.43837e+07	0
																										4.33997e+07	0		4.30197e+07	0		4.33462e+07	0		2.796e+07	0		2.99016e+07	0		1.98947e+07	0		1.34936e+07	0		1.45994e+07	0
																										4.40507e+07	0		4.3665e+07	0		4.39964e+07	0		2.83794e+07	0		3.03501e+07	0		2.01932e+07	0		1.3696e+07	0		1.48184e+07	0
																										4.47114e+07	0		4.43199e+07	0		4.46563e+07	0		2.88051e+07	0		3.08053e+07	0		2.04961e+07	0		1.39015e+07	0		1.50407e+07	0
																										4.53821e+07	0		4.49847e+07	0		4.53262e+07	0		2.92372e+07	0		3.12674e+07	0		2.08035e+07	0		1.411e+07	0		1.52663e+07	0
																										4.60628e+07	0		4.56595e+07	0		4.60061e+07	0		2.96757e+07	0		3.17364e+07	0		2.11155e+07	0		1.43217e+07	0		1.54953e+07	0
																										4.67538e+07	0		4.63444e+07	0		4.66962e+07	0		3.01209e+07	0		3.22125e+07	0		2.14323e+07	0		1.45365e+07	0		1.57277e+07	0
																										4.74551e+07	0		4.70396e+07	0		4.73966e+07	0		3.05727e+07	0		3.26957e+07	0		2.17538e+07	0		1.47545e+07	0		1.59637e+07	0
																										4.81669e+07	0		4.77452e+07	0		4.81076e+07	0		3.10313e+07	0		3.31861e+07	0		2.20801e+07	0		1.49758e+07	0		1.62031e+07	0
																										4.88894e+07	0		4.84613e+07	0		4.88292e+07	0		3.14967e+07	0		3.36839e+07	0		2.24113e+07	0		1.52005e+07	0		1.64462e+07	0
																										4.96227e+07	0		4.91883e+07	0		4.95616e+07	0		3.19692e+07	0		3.41892e+07	0		2.27474e+07	0		1.54285e+07	0		1.66929e+07	0
																										5.03671e+07	0		4.99261e+07	0		5.0305e+07	0		3.24487e+07	0		3.4702e+07	0		2.30887e+07	0		1.56599e+07	0		1.69433e+07	0
																										5.11226e+07	0		5.0675e+07	0		5.10596e+07	0		3.29354e+07	0		3.52225e+07	0		2.3435e+07	0		1.58948e+07	0		1.71974e+07	0
																										5.18894e+07	0		5.14351e+07	0		5.18255e+07	0		3.34295e+07	0		3.57509e+07	0		2.37865e+07	0		1.61332e+07	0		1.74554e+07	0
																										5.26678e+07	0		5.22066e+07	0		5.26029e+07	0		3.39309e+07	0		3.62871e+07	0		2.41433e+07	0		1.63752e+07	0		1.77172e+07	0
																										5.34578e+07	0		5.29897e+07	0		5.33919e+07	0		3.44399e+07	0		3.68314e+07	0		2.45055e+07	0		1.66209e+07	0		1.7983e+07	0
																										5.42597e+07	0		5.37846e+07	0		5.41928e+07	0		3.49565e+07	0		3.73839e+07	0		2.4873e+07	0		1.68702e+07	0		1.82527e+07	0
																										5.50736e+07	0		5.45913e+07	0		5.50057e+07	0		3.54808e+07	0		3.79447e+07	0		2.52461e+07	0		1.71232e+07	0		1.85265e+07	0
																										5.58997e+07	0		5.54102e+07	0		5.58308e+07	0		3.6013e+07	0		3.85138e+07	0		2.56248e+07	0		1.73801e+07	0		1.88044e+07	0
																										5.67382e+07	0		5.62414e+07	0		5.66683e+07	0		3.65532e+07	0		3.90915e+07	0		2.60092e+07	0		1.76408e+07	0		1.90864e+07	0
																										5.75892e+07	0		5.7085e+07	0		5.75183e+07	0		3.71015e+07	0		3.96779e+07	0		2.63993e+07	0		1.79054e+07	0		1.93727e+07	0
																										5.84531e+07	0		5.79413e+07	0		5.83811e+07	0		3.76581e+07	0		4.02731e+07	0		2.67953e+07	0		1.8174e+07	0		1.96633e+07	0
																										5.93299e+07	0		5.88104e+07	0		5.92568e+07	0		3.82229e+07	0		4.08772e+07	0		2.71973e+07	0		1.84466e+07	0		1.99583e+07	0
																										6.02198e+07	0		5.96925e+07	0		6.01456e+07	0		3.87963e+07	0		4.14903e+07	0		2.76052e+07	0		1.87233e+07	0		2.02577e+07	0
																										6.11231e+07	0		6.05879e+07	0		6.10478e+07	0		3.93782e+07	0		4.21127e+07	0		2.80193e+07	0		1.90041e+07	0		2.05615e+07	0
																										6.204e+07	0		6.14967e+07	0		6.19635e+07	0		3.99689e+07	0		4.27444e+07	0		2.84396e+07	0		1.92892e+07	0		2.08699e+07	0
																										6.29705e+07	0		6.24192e+07	0		6.2893e+07	0		4.05684e+07	0		4.33855e+07	0		2.88662e+07	0		1.95785e+07	0		2.1183e+07	0
																										6.39151e+07	0		6.33555e+07	0		6.38364e+07	0		4.1177e+07	0		4.40363e+07	0		2.92992e+07	0		1.98722e+07	0		2.15007e+07	0
																										6.48738e+07	0		6.43058e+07	0		6.47939e+07	0		4.17946e+07	0		4.46969e+07	0		2.97387e+07	0		2.01703e+07	0		2.18233e+07	0
																										6.58469e+07	0		6.52704e+07	0		6.57658e+07	0		4.24215e+07	0		4.53673e+07	0		3.01847e+07	0		2.04728e+07	0		2.21506e+07	0
																										6.68346e+07	0		6.62494e+07	0		6.67523e+07	0		4.30578e+07	0		4.60478e+07	0		3.06375e+07	0		2.07799e+07	0		2.24829e+07	0
																										6.78372e+07	0		6.72432e+07	0		6.77536e+07	0		4.37037e+07	0		4.67386e+07	0		3.10971e+07	0		2.10916e+07	0		2.28201e+07	0
																										6.88547e+07	0		6.82518e+07	0		6.87699e+07	0		4.43593e+07	0		4.74396e+07	0		3.15635e+07	0		2.1408e+07	0		2.31624e+07	0
																										6.98875e+07	0		6.92756e+07	0		6.98015e+07	0		4.50247e+07	0		4.81512e+07	0		3.2037e+07	0		2.17291e+07	0		2.35098e+07	0
																										7.09359e+07	0		7.03147e+07	0		7.08485e+07	0		4.57e+07	0		4.88735e+07	0		3.25175e+07	0		2.20551e+07	0		2.38625e+07	0
																										7.19999e+07	0		7.13695e+07	0		7.19112e+07	0		4.63855e+07	0		4.96066e+07	0		3.30053e+07	0		2.23859e+07	0		2.42204e+07	0
																										7.30799e+07	0		7.244e+07	0		7.29899e+07	0		4.70813e+07	0		5.03507e+07	0		3.35004e+07	0		2.27217e+07	0		2.45837e+07	0
																										7.41761e+07	0		7.35266e+07	0		7.40847e+07	0		4.77875e+07	0		5.1106e+07	0		3.40029e+07	0		2.30625e+07	0		2.49525e+07	0
																										7.52887e+07	0		7.46295e+07	0		7.5196e+07	0		4.85043e+07	0		5.18725e+07	0		3.45129e+07	0		2.34084e+07	0		2.53268e+07	0
																										7.64181e+07	0		7.5749e+07	0		7.63239e+07	0		4.92319e+07	0		5.26506e+07	0		3.50306e+07	0		2.37596e+07	0		2.57067e+07	0
																										7.75643e+07	0		7.68852e+07	0		7.74688e+07	0		4.99704e+07	0		5.34404e+07	0		3.55561e+07	0		2.4116e+07	0		2.60923e+07	0
																										7.87278e+07	0		7.80385e+07	0		7.86308e+07	0		5.07199e+07	0		5.4242e+07	0		3.60894e+07	0		2.44777e+07	0		2.64837e+07	0
																										7.99087e+07	0		7.9209e+07	0		7.98103e+07	0		5.14807e+07	0		5.50556e+07	0		3.66308e+07	0		2.48449e+07	0		2.68809e+07	0
																										8.11073e+07	0		8.03972e+07	0		8.10074e+07	0		5.2253e+07	0		5.58815e+07	0		3.71802e+07	0		2.52175e+07	0		2.72841e+07	0
																										8.2324e+07	0		8.16031e+07	0		8.22225e+07	0		5.30367e+07	0		5.67197e+07	0		3.77379e+07	0		2.55958e+07	0		2.76934e+07	0
																										8.35588e+07	0		8.28272e+07	0		8.34559e+07	0		5.38323e+07	0		5.75705e+07	0		3.8304e+07	0		2.59797e+07	0		2.81088e+07	0
																										8.48122e+07	0		8.40696e+07	0		8.47077e+07	0		5.46398e+07	0		5.8434e+07	0		3.88786e+07	0		2.63694e+07	0		2.85304e+07	0
																										8.60844e+07	0		8.53306e+07	0		8.59783e+07	0		5.54594e+07	0		5.93105e+07	0		3.94617e+07	0		2.6765e+07	0		2.89584e+07	0
																										8.73756e+07	0		8.66106e+07	0		8.7268e+07	0		5.62913e+07	0		6.02002e+07	0		4.00537e+07	0		2.71665e+07	0		2.93928e+07	0
																										8.86863e+07	0		8.79098e+07	0		8.8577e+07	0		5.71356e+07	0		6.11032e+07	0		4.06545e+07	0		2.7574e+07	0		2.98337e+07	0
																										9.00166e+07	0		8.92284e+07	0		8.99057e+07	0		5.79927e+07	0		6.20198e+07	0		4.12643e+07	0		2.79876e+07	0		3.02812e+07	0
																										9.13668e+07	0		9.05668e+07	0		9.12543e+07	0		5.88626e+07	0		6.29501e+07	0		4.18832e+07	0		2.84074e+07	0		3.07354e+07	0
																										9.27373e+07	0		9.19253e+07	0		9.26231e+07	0		5.97455e+07	0		6.38943e+07	0		4.25115e+07	0		2.88335e+07	0		3.11964e+07	0
																										9.41284e+07	0		9.33042e+07	0		9.40124e+07	0		6.06417e+07	0		6.48527e+07	0		4.31492e+07	0		2.9266e+07	0		3.16643e+07	0
																										9.55403e+07	0		9.47038e+07	0		9.54226e+07	0		6.15513e+07	0		6.58255e+07	0		4.37964e+07	0		2.9705e+07	0		3.21393e+07	0
																										9.69734e+07	0		9.61243e+07	0		9.6854e+07	0		6.24746e+07	0		6.68129e+07	0		4.44533e+07	0		3.01506e+07	0		3.26214e+07	0
																										9.8428e+07	0		9.75662e+07	0		9.83068e+07	0		6.34117e+07	0		6.78151e+07	0		4.51201e+07	0		3.06028e+07	0		3.31107e+07	0
																										9.99044e+07	0		9.90297e+07	0		9.97814e+07	0		6.43629e+07	0		6.88323e+07	0		4.57969e+07	0		3.10619e+07	0		3.36074e+07	0
																										1.01403e+08	0		1.00515e+08	0		1.01278e+08	0		6.53283e+07	0		6.98648e+07	0		4.64839e+07	0		3.15278e+07	0		3.41115e+07	0
																										1.02924e+08	0		1.02023e+08	0		1.02797e+08	0		6.63082e+07	0		7.09128e+07	0		4.71812e+07	0		3.20007e+07	0		3.46232e+07	0
																										1.04468e+08	0		1.03553e+08	0		1.04339e+08	0		6.73029e+07	0		7.19765e+07	0		4.78889e+07	0		3.24807e+07	0		3.51425e+07	0
																										1.06035e+08	0		1.05106e+08	0		1.05904e+08	0		6.83124e+07	0		7.30561e+07	0		4.86072e+07	0		3.29679e+07	0		3.56697e+07	0
																										1.07625e+08	0		1.06683e+08	0		1.07493e+08	0		6.93371e+07	0		7.41519e+07	0		4.93363e+07	0		3.34624e+07	0		3.62047e+07	0
																										1.0924e+08	0		1.08283e+08	0		1.09105e+08	0		7.03772e+07	0		7.52642e+07	0		5.00764e+07	0		3.39644e+07	0		3.67478e+07	0
																										1.10878e+08	0		1.09908e+08	0		1.10742e+08	0		7.14328e+07	0		7.63932e+07	0		5.08275e+07	0		3.44738e+07	0		3.7299e+07	0
																										1.12542e+08	0		1.11556e+08	0		1.12403e+08	0		7.25043e+07	0		7.75391e+07	0		5.15899e+07	0		3.4991e+07	0		3.78585e+07	0
																										1.1423e+08	0		1.1323e+08	0		1.14089e+08	0		7.35919e+07	0		7.87022e+07	0		5.23638e+07	0		3.55158e+07	0		3.84263e+07	0
																										1.15943e+08	0		1.14928e+08	0		1.158e+08	0		7.46957e+07	0		7.98827e+07	0		5.31492e+07	0		3.60486e+07	0		3.90027e+07	0
																										1.17682e+08	0		1.16652e+08	0		1.17537e+08	0		7.58162e+07	0		8.10809e+07	0		5.39465e+07	0		3.65893e+07	0		3.95878e+07	0
																										1.19448e+08	0		1.18402e+08	0		1.193e+08	0		7.69534e+07	0		8.22972e+07	0		5.47557e+07	0		3.71381e+07	0		4.01816e+07	0
																										1.21239e+08	0		1.20178e+08	0		1.2109e+08	0		7.81077e+07	0		8.35316e+07	0		5.5577e+07	0		3.76952e+07	0		4.07843e+07	0
																										1.23058e+08	0		1.2198e+08	0		1.22906e+08	0		7.92793e+07	0		8.47846e+07	0		5.64107e+07	0		3.82606e+07	0		4.13961e+07	0
																										1.24904e+08	0		1.2381e+08	0		1.2475e+08	0		8.04685e+07	0		8.60564e+07	0		5.72568e+07	0		3.88345e+07	0		4.2017e+07	0
																										1.26777e+08	0		1.25667e+08	0		1.26621e+08	0		8.16756e+07	0		8.73472e+07	0		5.81157e+07	0		3.94171e+07	0		4.26473e+07	0
																										1.28679e+08	0		1.27552e+08	0		1.2852e+08	0		8.29007e+07	0		8.86574e+07	0		5.89874e+07	0		4.00083e+07	0		4.3287e+07	0
																										1.30609e+08	0		1.29466e+08	0		1.30448e+08	0		8.41442e+07	0		8.99873e+07	0		5.98722e+07	0		4.06084e+07	0		4.39363e+07	0
																										1.32568e+08	0		1.31408e+08	0		1.32405e+08	0		8.54064e+07	0		9.13371e+07	0		6.07703e+07	0		4.12176e+07	0		4.45953e+07	0
																										1.34557e+08	0		1.33379e+08	0		1.34391e+08	0		8.66875e+07	0		9.27071e+07	0		6.16818e+07	0		4.18358e+07	0		4.52643e+07	0
																										1.36575e+08	0		1.35379e+08	0		1.36407e+08	0		8.79878e+07	0		9.40978e+07	0		6.26071e+07	0		4.24634e+07	0		4.59432e+07	0
																										1.38624e+08	0		1.3741e+08	0		1.38453e+08	0		8.93076e+07	0		9.55092e+07	0		6.35462e+07	0		4.31003e+07	0		4.66324e+07	0
																										1.40703e+08	0		1.39471e+08	0		1.4053e+08	0		9.06472e+07	0		9.69419e+07	0		6.44994e+07	0		4.37468e+07	0		4.73319e+07	0
																										1.42814e+08	0		1.41563e+08	0		1.42638e+08	0		9.20069e+07	0		9.8396e+07	0		6.54669e+07	0		4.4403e+07	0		4.80419e+07	0
																										1.44956e+08	0		1.43687e+08	0		1.44777e+08	0		9.3387e+07	0		9.98719e+07	0		6.64489e+07	0		4.50691e+07	0		4.87625e+07	0
																										1.4713e+08	0		1.45842e+08	0		1.46949e+08	0		9.47878e+07	0		1.0137e+08	0		6.74456e+07	0		4.57451e+07	0		4.94939e+07	0
																										1.49337e+08	0		1.4803e+08	0		1.49153e+08	0		9.62096e+07	0		1.02891e+08	0		6.84573e+07	0		4.64313e+07	0		5.02363e+07	0
																										1.51577e+08	0		1.5025e+08	0		1.51391e+08	0		9.76528e+07	0		1.04434e+08	0		6.94841e+07	0		4.71277e+07	0		5.09899e+07	0
																										1.53851e+08	0		1.52504e+08	0		1.53661e+08	0		9.91176e+07	0		1.06e+08	0		7.05264e+07	0		4.78347e+07	0		5.17547e+07	0
																										1.56159e+08	0		1.54791e+08	0		1.55966e+08	0		1.00604e+08	0		1.0759e+08	0		7.15843e+07	0		4.85522e+07	0		5.2531e+07	0
																										1.58501e+08	0		1.57113e+08	0		1.58306e+08	0		1.02113e+08	0		1.09204e+08	0		7.26581e+07	0		4.92805e+07	0		5.3319e+07	0
																										1.60879e+08	0		1.5947e+08	0		1.6068e+08	0		1.03645e+08	0		1.10842e+08	0		7.37479e+07	0		5.00197e+07	0		5.41188e+07	0
																										1.63292e+08	0		1.61862e+08	0		1.63091e+08	0		1.052e+08	0		1.12505e+08	0		7.48542e+07	0		5.077e+07	0		5.49306e+07	0
																										1.65741e+08	0		1.6429e+08	0		1.65537e+08	0		1.06778e+08	0		1.14193e+08	0		7.5977e+07	0		5.15315e+07	0		5.57545e+07	0
																										1.68227e+08	0		1.66754e+08	0		1.6802e+08	0		1.08379e+08	0		1.15905e+08	0		7.71166e+07	0		5.23045e+07	0		5.65908e+07	0
																										1.70751e+08	0		1.69256e+08	0		1.7054e+08	0		1.10005e+08	0		1.17644e+08	0		7.82734e+07	0		5.30891e+07	0		5.74397e+07	0
																										1.73312e+08	0		1.71794e+08	0		1.73098e+08	0		1.11655e+08	0		1.19409e+08	0		7.94475e+07	0		5.38854e+07	0		5.83013e+07	0
																										1.75912e+08	0		1.74371e+08	0		1.75695e+08	0		1.1333e+08	0		1.212e+08	0		8.06392e+07	0		5.46937e+07	0		5.91758e+07	0
																										1.7855e+08	0		1.76987e+08	0		1.7833e+08	0		1.1503e+08	0		1.23018e+08	0		8.18488e+07	0		5.55141e+07	0		6.00635e+07	0
																										1.81228e+08	0		1.79642e+08	0		1.81005e+08	0		1.16755e+08	0		1.24863e+08	0		8.30765e+07	0		5.63468e+07	0		6.09644e+07	0
																										1.83947e+08	0		1.82336e+08	0		1.8372e+08	0		1.18507e+08	0		1.26736e+08	0		8.43227e+07	0		5.7192e+07	0		6.18789e+07	0
																										1.86706e+08	0		1.85071e+08	0		1.86476e+08	0		1.20284e+08	0		1.28637e+08	0		8.55875e+07	0		5.80499e+07	0		6.28071e+07	0
																										1.89507e+08	0		1.87847e+08	0		1.89273e+08	0		1.22089e+08	0		1.30567e+08	0		8.68713e+07	0		5.89206e+07	0		6.37492e+07	0
																										1.92349e+08	0		1.90665e+08	0		1.92112e+08	0		1.2392e+08	0		1.32525e+08	0		8.81744e+07	0		5.98044e+07	0		6.47054e+07	0
																										1.95235e+08	0		1.93525e+08	0		1.94994e+08	0		1.25779e+08	0		1.34513e+08	0		8.9497e+07	0		6.07015e+07	0		6.5676e+07	0
																										1.98163e+08	0		1.96428e+08	0		1.97919e+08	0		1.27665e+08	0		1.36531e+08	0		9.08394e+07	0		6.1612e+07	0		6.66611e+07	0
																										2.01136e+08	0		1.99374e+08	0		2.00888e+08	0		1.2958e+08	0		1.38579e+08	0		9.2202e+07	0		6.25362e+07	0		6.7661e+07	0
																										2.04153e+08	0		2.02365e+08	0		2.03901e+08	0		1.31524e+08	0		1.40657e+08	0		9.35851e+07	0		6.34742e+07	0		6.8676e+07	0
																										2.07215e+08	0		2.054e+08	0		2.0696e+08	0		1.33497e+08	0		1.42767e+08	0		9.49888e+07	0		6.44263e+07	0		6.97061e+07	0
																										2.10323e+08	0		2.08481e+08	0		2.10064e+08	0		1.35499e+08	0		1.44909e+08	0		9.64137e+07	0		6.53927e+07	0		7.07517e+07	0
																										2.13478e+08	0		2.11609e+08	0		2.13215e+08	0		1.37532e+08	0		1.47082e+08	0		9.78599e+07	0		6.63736e+07	0		7.1813e+07	0
																										2.1668e+08	0		2.14783e+08	0		2.16413e+08	0		1.39595e+08	0		1.49289e+08	0		9.93278e+07	0		6.73692e+07	0		7.28902e+07	0
																										2.1993e+08	0		2.18005e+08	0		2.19659e+08	0		1.41689e+08	0		1.51528e+08	0		1.00818e+08	0		6.83798e+07	0		7.39835e+07	0
																										2.23229e+08	0		2.21275e+08	0		2.22954e+08	0		1.43814e+08	0		1.53801e+08	0		1.0233e+08	0		6.94055e+07	0		7.50933e+07	0
																										2.26578e+08	0		2.24594e+08	0		2.26299e+08	0		1.45971e+08	0		1.56108e+08	0		1.03865e+08	0		7.04466e+07	0		7.62197e+07	0
																										2.29976e+08	0		2.27963e+08	0		2.29693e+08	0		1.48161e+08	0		1.58449e+08	0		1.05423e+08	0		7.15033e+07	0		7.7363e+07	0
																										2.33426e+08	0		2.31382e+08	0		2.33138e+08	0		1.50383e+08	0		1.60826e+08	0		1.07004e+08	0		7.25758e+07	0		7.85234e+07	0
																										2.36927e+08	0		2.34853e+08	0		2.36636e+08	0		1.52639e+08	0		1.63239e+08	0		1.08609e+08	0		7.36644e+07	0		7.97013e+07	0
																										2.40481e+08	0		2.38376e+08	0		2.40185e+08	0		1.54929e+08	0		1.65687e+08	0		1.10238e+08	0		7.47694e+07	0		8.08968e+07	0
																										2.44089e+08	0		2.41951e+08	0		2.43788e+08	0		1.57253e+08	0		1.68172e+08	0		1.11892e+08	0		7.5891e+07	0		8.21102e+07	0
																										2.4775e+08	0		2.45581e+08	0		2.47445e+08	0		1.59611e+08	0		1.70695e+08	0		1.1357e+08	0		7.70293e+07	0		8.33419e+07	0
																										2.51466e+08	0		2.49264e+08	0		2.51156e+08	0		1.62006e+08	0		1.73255e+08	0		1.15274e+08	0		7.81848e+07	0		8.4592e+07	0
																										2.55238e+08	0		2.53003e+08	0		2.54924e+08	0		1.64436e+08	0		1.75854e+08	0		1.17003e+08	0		7.93575e+07	0		8.58609e+07	0
																										2.59067e+08	0		2.56798e+08	0		2.58748e+08	0		1.66902e+08	0		1.78492e+08	0		1.18758e+08	0		8.05479e+07	0		8.71488e+07	0
																										2.62953e+08	0		2.6065e+08	0		2.62629e+08	0		1.69406e+08	0		1.8117e+08	0		1.20539e+08	0		8.17561e+07	0		8.8456e+07	0
																										2.66897e+08	0		2.6456e+08	0		2.66568e+08	0		1.71947e+08	0		1.83887e+08	0		1.22348e+08	0		8.29824e+07	0		8.97829e+07	0
																										2.709e+08	0		2.68528e+08	0		2.70567e+08	0		1.74526e+08	0		1.86645e+08	0		1.24183e+08	0		8.42272e+07	0		9.11296e+07	0
																										2.74964e+08	0		2.72556e+08	0		2.74625e+08	0		1.77144e+08	0		1.89445e+08	0		1.26046e+08	0		8.54906e+07	0		9.24966e+07	0
																										2.79088e+08	0		2.76645e+08	0		2.78745e+08	0		1.79801e+08	0		1.92287e+08	0		1.27936e+08	0		8.6773e+07	0		9.3884e+07	0
																										2.83275e+08	0		2.80794e+08	0		2.82926e+08	0		1.82498e+08	0		1.95171e+08	0		1.29855e+08	0		8.80745e+07	0		9.52923e+07	0
																										2.87524e+08	0		2.85006e+08	0		2.8717e+08	0		1.85236e+08	0		1.98099e+08	0		1.31803e+08	0		8.93957e+07	0		9.67217e+07	0
																										2.91837e+08	0		2.89281e+08	0		2.91477e+08	0		1.88014e+08	0		2.0107e+08	0		1.3378e+08	0		9.07366e+07	0		9.81725e+07	0
																										2.96214e+08	0		2.93621e+08	0		2.95849e+08	0		1.90834e+08	0		2.04086e+08	0		1.35787e+08	0		9.20976e+07	0		9.96451e+07	0
																										3.00657e+08	0		2.98025e+08	0		3.00287e+08	0		1.93697e+08	0		2.07147e+08	0		1.37824e+08	0		9.34791e+07	0		1.0114e+08	0
																										3.05167e+08	0		3.02495e+08	0		3.04791e+08	0		1.96602e+08	0		2.10255e+08	0		1.39891e+08	0		9.48813e+07	0		1.02657e+08	0
																										3.09745e+08	0		3.07033e+08	0		3.09363e+08	0		1.99551e+08	0		2.13408e+08	0		1.41989e+08	0		9.63045e+07	0		1.04197e+08	0
																										3.14391e+08	0		3.11638e+08	0		3.14004e+08	0		2.02545e+08	0		2.1661e+08	0		1.44119e+08	0		9.77491e+07	0		1.0576e+08	0
																										3.19107e+08	0		3.16313e+08	0		3.18714e+08	0		2.05583e+08	0		2.19859e+08	0		1.46281e+08	0		9.92153e+07	0		1.07346e+08	0
																										3.23893e+08	0		3.21057e+08	0		3.23494e+08	0		2.08667e+08	0		2.23157e+08	0		1.48475e+08	0		1.00704e+08	0		1.08956e+08	0
																										3.28752e+08	0		3.25873e+08	0		3.28347e+08	0		2.11797e+08	0		2.26504e+08	0		1.50702e+08	0		1.02214e+08	0		1.10591e+08	0
																										3.33683e+08	0		3.30761e+08	0		3.33272e+08	0		2.14973e+08	0		2.29901e+08	0		1.52963e+08	0		1.03747e+08	0		1.12249e+08	0
																										3.38688e+08	0		3.35723e+08	0		3.38271e+08	0		2.18198e+08	0		2.3335e+08	0		1.55257e+08	0		1.05304e+08	0		1.13933e+08	0
																										3.43769e+08	0		3.40759e+08	0		3.43345e+08	0		2.21471e+08	0		2.3685e+08	0		1.57586e+08	0		1.06883e+08	0		1.15642e+08	0
																										3.48925e+08	0		3.4587e+08	0		3.48495e+08	0		2.24793e+08	0		2.40403e+08	0		1.5995e+08	0		1.08486e+08	0		1.17377e+08	0
																										3.54159e+08	0		3.51058e+08	0		3.53723e+08	0		2.28165e+08	0		2.44009e+08	0		1.62349e+08	0		1.10114e+08	0		1.19137e+08	0
																										3.59471e+08	0		3.56324e+08	0		3.59029e+08	0		2.31587e+08	0		2.47669e+08	0		1.64784e+08	0		1.11765e+08	0		1.20925e+08	0
																										3.64864e+08	0		3.61669e+08	0		3.64414e+08	0		2.35061e+08	0		2.51384e+08	0		1.67256e+08	0		1.13442e+08	0		1.22738e+08	0
																										3.70336e+08	0		3.67094e+08	0		3.6988e+08	0		2.38587e+08	0		2.55155e+08	0		1.69765e+08	0		1.15143e+08	0		1.24579e+08	0
																										3.75892e+08	0		3.726e+08	0		3.75428e+08	0		2.42166e+08	0		2.58982e+08	0		1.72312e+08	0		1.16871e+08	0		1.26448e+08	0
																										3.8153e+08	0		3.78189e+08	0		3.8106e+08	0		2.45799e+08	0		2.62867e+08	0		1.74896e+08	0		1.18624e+08	0		1.28345e+08	0
																										3.87253e+08	0		3.83862e+08	0		3.86776e+08	0		2.49485e+08	0		2.6681e+08	0		1.7752e+08	0		1.20403e+08	0		1.3027e+08	0
																										3.93062e+08	0		3.8962e+08	0		3.92577e+08	0		2.53228e+08	0		2.70812e+08	0		1.80182e+08	0		1.22209e+08	0		1.32224e+08	0
																										3.98958e+08	0		3.95464e+08	0		3.98466e+08	0		2.57026e+08	0		2.74874e+08	0		1.82885e+08	0		1.24042e+08	0		1.34207e+08	0
																										4.04942e+08	0		4.01396e+08	0		4.04443e+08	0		2.60882e+08	0		2.78998e+08	0		1.85628e+08	0		1.25903e+08	0		1.36221e+08	0
																										4.11016e+08	0		4.07417e+08	0		4.1051e+08	0		2.64795e+08	0		2.83182e+08	0		1.88413e+08	0		1.27791e+08	0		1.38264e+08	0
																										4.17181e+08	0		4.13528e+08	0		4.16667e+08	0		2.68767e+08	0		2.8743e+08	0		1.91239e+08	0		1.29708e+08	0		1.40338e+08	0
																										4.23439e+08	0		4.19731e+08	0		4.22917e+08	0		2.72798e+08	0		2.91742e+08	0		1.94108e+08	0		1.31654e+08	0		1.42443e+08	0
																										4.29791e+08	0		4.26027e+08	0		4.29261e+08	0		2.7689e+08	0		2.96118e+08	0		1.97019e+08	0		1.33629e+08	0		1.4458e+08	0
																										4.36237e+08	0		4.32418e+08	0		4.357e+08	0		2.81044e+08	0		3.0056e+08	0		1.99975e+08	0		1.35633e+08	0		1.46748e+08	0
																										4.42781e+08	0		4.38904e+08	0		4.42236e+08	0		2.85259e+08	0		3.05068e+08	0		2.02974e+08	0		1.37668e+08	0		1.48949e+08	0
																										4.49423e+08	0		4.45488e+08	0		4.48869e+08	0		2.89538e+08	0		3.09644e+08	0		2.06019e+08	0		1.39733e+08	0		1.51184e+08	0
																										4.56164e+08	0		4.5217e+08	0		4.55602e+08	0		2.93881e+08	0		3.14289e+08	0		2.09109e+08	0		1.41829e+08	0		1.53451e+08	0
																										4.63007e+08	0		4.58952e+08	0		4.62436e+08	0		2.98289e+08	0		3.19003e+08	0		2.12246e+08	0		1.43956e+08	0		1.55753e+08	0
																										4.69952e+08	0		4.65837e+08	0		4.69373e+08	0		3.02764e+08	0		3.23788e+08	0		2.15429e+08	0		1.46115e+08	0		1.5809e+08	0
																										4.77001e+08	0		4.72824e+08	0		4.76413e+08	0		3.07305e+08	0		3.28645e+08	0		2.18661e+08	0		1.48307e+08	0		1.60461e+08	0
																										4.84156e+08	0		4.79917e+08	0		4.8356e+08	0		3.11915e+08	0		3.33574e+08	0		2.21941e+08	0		1.50532e+08	0		1.62868e+08	0
																										4.91418e+08	0		4.87115e+08	0		4.90813e+08	0		3.16593e+08	0		3.38578e+08	0		2.2527e+08	0		1.5279e+08	0		1.65311e+08	0
																										4.9879e+08	0		4.94422e+08	0		4.98175e+08	0		3.21342e+08	0		3.43657e+08	0		2.28649e+08	0		1.55082e+08	0		1.6779e+08	0
																										5.06271e+08	0		5.01839e+08	0		5.05648e+08	0		3.26163e+08	0		3.48812e+08	0		2.32079e+08	0		1.57408e+08	0		1.70307e+08	0
																										5.13865e+08	0		5.09366e+08	0		5.13232e+08	0		3.31055e+08	0		3.54044e+08	0		2.3556e+08	0		1.59769e+08	0		1.72862e+08	0
																										5.21573e+08	0		5.17007e+08	0		5.20931e+08	0		3.36021e+08	0		3.59354e+08	0		2.39093e+08	0		1.62165e+08	0		1.75455e+08	0
																										5.29397e+08	0		5.24762e+08	0		5.28745e+08	0		3.41061e+08	0		3.64745e+08	0		2.4268e+08	0		1.64598e+08	0		1.78087e+08	0
																										5.37338e+08	0		5.32633e+08	0		5.36676e+08	0		3.46177e+08	0		3.70216e+08	0		2.4632e+08	0		1.67067e+08	0		1.80758e+08	0
																										5.45398e+08	0		5.40623e+08	0		5.44726e+08	0		3.5137e+08	0		3.75769e+08	0		2.50015e+08	0		1.69573e+08	0		1.83469e+08	0
																										5.53579e+08	0		5.48732e+08	0		5.52897e+08	0		3.5664e+08	0		3.81406e+08	0		2.53765e+08	0		1.72116e+08	0		1.86221e+08	0
																										5.61883e+08	0		5.56963e+08	0		5.61191e+08	0		3.6199e+08	0		3.87127e+08	0		2.57571e+08	0		1.74698e+08	0		1.89015e+08	0
																										5.70311e+08	0		5.65317e+08	0		5.69608e+08	0		3.6742e+08	0		3.92934e+08	0		2.61435e+08	0		1.77319e+08	0		1.9185e+08	0
																										5.78866e+08	0		5.73797e+08	0		5.78153e+08	0		3.72931e+08	0		3.98828e+08	0		2.65356e+08	0		1.79978e+08	0		1.94728e+08	0
																										5.87549e+08	0		5.82404e+08	0		5.86825e+08	0		3.78525e+08	0		4.0481e+08	0		2.69337e+08	0		1.82678e+08	0		1.97649e+08	0
																										5.96362e+08	0		5.9114e+08	0		5.95627e+08	0		3.84203e+08	0		4.10882e+08	0		2.73377e+08	0		1.85418e+08	0		2.00613e+08	0
																										6.05307e+08	0		6.00007e+08	0		6.04562e+08	0		3.89966e+08	0		4.17046e+08	0		2.77477e+08	0		1.882e+08	0		2.03623e+08	0
																										6.14387e+08	0		6.09007e+08	0		6.1363e+08	0		3.95815e+08	0		4.23301e+08	0		2.8164e+08	0		1.91023e+08	0		2.06677e+08	0
																										6.23603e+08	0		6.18142e+08	0		6.22834e+08	0		4.01753e+08	0		4.29651e+08	0		2.85864e+08	0		1.93888e+08	0		2.09777e+08	0
																										6.32957e+08	0		6.27415e+08	0		6.32177e+08	0		4.07779e+08	0		4.36095e+08	0		2.90152e+08	0		1.96796e+08	0		2.12924e+08	0
																										6.42451e+08	0		6.36826e+08	0		6.4166e+08	0		4.13896e+08	0		4.42637e+08	0		2.94504e+08	0		1.99748e+08	0		2.16118e+08	0
																										6.52088e+08	0		6.46378e+08	0		6.51285e+08	0		4.20104e+08	0		4.49276e+08	0		2.98922e+08	0		2.02744e+08	0		2.19359e+08	0
																										6.61869e+08	0		6.56074e+08	0		6.61054e+08	0		4.26406e+08	0		4.56016e+08	0		3.03406e+08	0		2.05786e+08	0		2.2265e+08	0
																										6.71797e+08	0		6.65915e+08	0		6.7097e+08	0		4.32802e+08	0		4.62856e+08	0		3.07957e+08	0		2.08872e+08	0		2.25989e+08	0
																										6.81874e+08	0		6.75904e+08	0		6.81034e+08	0		4.39294e+08	0		4.69799e+08	0		3.12576e+08	0		2.12005e+08	0		2.29379e+08	0
																										6.92102e+08	0		6.86042e+08	0		6.9125e+08	0		4.45883e+08	0		4.76846e+08	0		3.17265e+08	0		2.15185e+08	0		2.3282e+08	0
																										7.02484e+08	0		6.96333e+08	0		7.01618e+08	0		4.52571e+08	0		4.83998e+08	0		3.22024e+08	0		2.18413e+08	0		2.36312e+08	0
																										7.13021e+08	0		7.06778e+08	0		7.12143e+08	0		4.5936e+08	0		4.91258e+08	0		3.26854e+08	0		2.21689e+08	0		2.39857e+08	0
																										7.23716e+08	0		7.1738e+08	0		7.22825e+08	0		4.6625e+08	0		4.98627e+08	0		3.31757e+08	0		2.25015e+08	0		2.43455e+08	0
																										7.34572e+08	0		7.2814e+08	0		7.33667e+08	0		4.73244e+08	0		5.06107e+08	0		3.36733e+08	0		2.2839e+08	0		2.47107e+08	0
																										7.45591e+08	0		7.39062e+08	0		7.44672e+08	0		4.80343e+08	0		5.13698e+08	0		3.41784e+08	0		2.31816e+08	0		2.50813e+08	0
																										7.56775e+08	0		7.50148e+08	0		7.55842e+08	0		4.87548e+08	0		5.21404e+08	0		3.46911e+08	0		2.35293e+08	0		2.54575e+08	0
																										7.68126e+08	0		7.61401e+08	0		7.6718e+08	0		4.94861e+08	0		5.29225e+08	0		3.52115e+08	0		2.38823e+08	0		2.58394e+08	0
																										7.79648e+08	0		7.72822e+08	0		7.78688e+08	0		5.02284e+08	0		5.37163e+08	0		3.57397e+08	0		2.42405e+08	0		2.6227e+08	0
																										7.91343e+08	0		7.84414e+08	0		7.90368e+08	0		5.09818e+08	0		5.45221e+08	0		3.62758e+08	0		2.46041e+08	0		2.66204e+08	0
																										8.03213e+08	0		7.9618e+08	0		8.02223e+08	0		5.17465e+08	0		5.53399e+08	0		3.68199e+08	0		2.49732e+08	0		2.70197e+08	0
																										8.15261e+08	0		8.08123e+08	0		8.14257e+08	0		5.25227e+08	0		5.617e+08	0		3.73722e+08	0		2.53477e+08	0		2.7425e+08	0
																										8.2749e+08	0		8.20245e+08	0		8.26471e+08	0		5.33106e+08	0		5.70125e+08	0		3.79328e+08	0		2.5728e+08	0		2.78364e+08	0
																										8.39902e+08	0		8.32548e+08	0		8.38868e+08	0		5.41102e+08	0		5.78677e+08	0		3.85018e+08	0		2.61139e+08	0		2.82539e+08	0
																										8.52501e+08	0		8.45036e+08	0		8.51451e+08	0		5.49219e+08	0		5.87357e+08	0		3.90793e+08	0		2.65056e+08	0		2.86777e+08	0
																										8.65288e+08	0		8.57712e+08	0		8.64223e+08	0		5.57457e+08	0		5.96168e+08	0		3.96655e+08	0		2.69032e+08	0		2.91079e+08	0
																										8.78268e+08	0		8.70578e+08	0		8.77186e+08	0		5.65819e+08	0		6.0511e+08	0		4.02605e+08	0		2.73067e+08	0		2.95445e+08	0
																										8.91442e+08	0		8.83636e+08	0		8.90344e+08	0		5.74306e+08	0		6.14187e+08	0		4.08644e+08	0		2.77163e+08	0		2.99877e+08	0
																										9.04813e+08	0		8.96891e+08	0		9.03699e+08	0		5.82921e+08	0		6.234e+08	0		4.14773e+08	0		2.81321e+08	0		3.04375e+08	0
																										9.18386e+08	0		9.10344e+08	0		9.17254e+08	0		5.91665e+08	0		6.32751e+08	0		4.20995e+08	0		2.85541e+08	0		3.08941e+08	0
																										9.32161e+08	0		9.23999e+08	0		9.31013e+08	0		6.0054e+08	0		6.42242e+08	0		4.2731e+08	0		2.89824e+08	0		3.13575e+08	0
																										9.46144e+08	0		9.37859e+08	0		9.44978e+08	0		6.09548e+08	0		6.51876e+08	0		4.33719e+08	0		2.94171e+08	0		3.18278e+08	0
																										9.60336e+08	0		9.51927e+08	0		9.59153e+08	0		6.18691e+08	0		6.61654e+08	0		4.40225e+08	0		2.98584e+08	0		3.23053e+08	0
																										9.74741e+08	0		9.66206e+08	0		9.7354e+08	0		6.27971e+08	0		6.71579e+08	0		4.46829e+08	0		3.03062e+08	0		3.27898e+08	0
																										9.89362e+08	0		9.80699e+08	0		9.88143e+08	0		6.37391e+08	0		6.81652e+08	0		4.53531e+08	0		3.07608e+08	0		3.32817e+08	0
																										1.0042e+09	0		9.9541e+08	0		1.00297e+09	0		6.46952e+08	0		6.91877e+08	0		4.60334e+08	0		3.12222e+08	0		3.37809e+08	0
																										1.01927e+09	0		1.01034e+09	0		1.01801e+09	0		6.56656e+08	0		7.02255e+08	0		4.67239e+08	0		3.16906e+08	0		3.42876e+08	0
																										1.03455e+09	0		1.0255e+09	0		1.03328e+09	0		6.66506e+08	0		7.12789e+08	0		4.74248e+08	0		3.21659e+08	0		3.48019e+08	0
																										1.05007e+09	0		1.04088e+09	0		1.04878e+09	0		6.76504e+08	0		7.23481e+08	0		4.81361e+08	0		3.26484e+08	0		3.5324e+08	0
																										1.06582e+09	0		1.05649e+09	0		1.06451e+09	0		6.86651e+08	0		7.34333e+08	0		4.88582e+08	0		3.31381e+08	0		3.58538e+08	0
																										1.08181e+09	0		1.07234e+09	0		1.08048e+09	0		6.96951e+08	0		7.45348e+08	0		4.9591e+08	0		3.36352e+08	0		3.63916e+08	0
																										1.09804e+09	0		1.08842e+09	0		1.09669e+09	0		7.07405e+08	0		7.56528e+08	0		5.03349e+08	0		3.41397e+08	0		3.69375e+08	0
																										1.11451e+09	0		1.10475e+09	0		1.11314e+09	0		7.18016e+08	0		7.67876e+08	0		5.10899e+08	0		3.46518e+08	0		3.74916e+08	0
																										1.13123e+09	0		1.12132e+09	0		1.12983e+09	0		7.28787e+08	0		7.79394e+08	0		5.18563e+08	0		3.51716e+08	0		3.80539e+08	0
																										1.1482e+09	0		1.13814e+09	0		1.14678e+09	0		7.39718e+08	0		7.91085e+08	0		5.26341e+08	0		3.56992e+08	0		3.86247e+08	0
																										1.16542e+09	0		1.15521e+09	0		1.16398e+09	0		7.50814e+08	0		8.02952e+08	0		5.34236e+08	0		3.62347e+08	0		3.92041e+08	0
																										1.1829e+09	0		1.17254e+09	0		1.18144e+09	0		7.62076e+08	0		8.14996e+08	0		5.4225e+08	0		3.67782e+08	0		3.97922e+08	0
																										1.20064e+09	0		1.19013e+09	0		1.19916e+09	0		7.73507e+08	0		8.27221e+08	0		5.50384e+08	0		3.73299e+08	0		4.03891e+08	0
																										1.21865e+09	0		1.20798e+09	0		1.21715e+09	0		7.8511e+08	0		8.39629e+08	0		5.5864e+08	0		3.78898e+08	0		4.09949e+08	0
																										1.23693e+09	0		1.2261e+09	0		1.23541e+09	0		7.96887e+08	0		8.52223e+08	0		5.67019e+08	0		3.84582e+08	0		4.16098e+08	0
																										1.25549e+09	0		1.24449e+09	0		1.25394e+09	0		8.0884e+08	0		8.65007e+08	0		5.75524e+08	0		3.9035e+08	0		4.2234e+08	0
																										1.27432e+09	0		1.26316e+09	0		1.27275e+09	0		8.20973e+08	0		8.77982e+08	0		5.84157e+08	0		3.96206e+08	0		4.28675e+08	0
																										1.29343e+09	0		1.28211e+09	0		1.29184e+09	0		8.33287e+08	0		8.91152e+08	0		5.9292e+08	0		4.02149e+08	0		4.35105e+08	0
																										1.31283e+09	0		1.30134e+09	0		1.31122e+09	0		8.45787e+08	0		9.04519e+08	0		6.01813e+08	0		4.08181e+08	0		4.41631e+08	0
																										1.33253e+09	0		1.32086e+09	0		1.33089e+09	0		8.58473e+08	0		9.18087e+08	0		6.10841e+08	0		4.14304e+08	0		4.48256e+08	0
																										1.35252e+09	0		1.34067e+09	0		1.35085e+09	0		8.7135e+08	0		9.31858e+08	0		6.20003e+08	0		4.20518e+08	0		4.5498e+08	0
																										1.3728e+09	0		1.36078e+09	0		1.37111e+09	0		8.84421e+08	0		9.45836e+08	0		6.29303e+08	0		4.26826e+08	0		4.61805e+08	0
																										1.3934e+09	0		1.38119e+09	0		1.39168e+09	0		8.97687e+08	0		9.60023e+08	0		6.38743e+08	0		4.33228e+08	0		4.68732e+08	0
																										1.4143e+09	0		1.40191e+09	0		1.41255e+09	0		9.11152e+08	0		9.74424e+08	0		6.48324e+08	0		4.39727e+08	0		4.75763e+08	0
																										1.43551e+09	0		1.42294e+09	0		1.43374e+09	0		9.2482e+08	0		9.8904e+08	0		6.58049e+08	0		4.46323e+08	0		4.82899e+08	0
																										1.45704e+09	0		1.44429e+09	0		1.45525e+09	0		9.38692e+08	0		1.00388e+09	0		6.6792e+08	0		4.53018e+08	0		4.90142e+08	0
																										1.4789e+09	0		1.46595e+09	0		1.47708e+09	0		9.52772e+08	0		1.01893e+09	0		6.77938e+08	0		4.59813e+08	0		4.97495e+08	0
																										1.50108e+09	0		1.48794e+09	0		1.49923e+09	0		9.67064e+08	0		1.03422e+09	0		6.88107e+08	0		4.6671e+08	0		5.04957e+08	0
																										1.5236e+09	0		1.51026e+09	0		1.52172e+09	0		9.8157e+08	0		1.04973e+09	0		6.98429e+08	0		4.73711e+08	0		5.12531e+08	0
																										1.54645e+09	0		1.53291e+09	0		1.54455e+09	0		9.96293e+08	0		1.06548e+09	0		7.08905e+08	0		4.80816e+08	0		5.20219e+08	0
																										1.56965e+09	0		1.55591e+09	0		1.56772e+09	0		1.01124e+09	0		1.08146e+09	0		7.19539e+08	0		4.88029e+08	0		5.28023e+08	0
																										1.59319e+09	0		1.57924e+09	0		1.59123e+09	0		1.02641e+09	0		1.09768e+09	0		7.30332e+08	0		4.95349e+08	0		5.35943e+08	0
																										1.61709e+09	0		1.60293e+09	0		1.6151e+09	0		1.0418e+09	0		1.11415e+09	0		7.41287e+08	0		5.02779e+08	0		5.43982e+08	0
																										1.64135e+09	0		1.62698e+09	0		1.63933e+09	0		1.05743e+09	0		1.13086e+09	0		7.52406e+08	0		5.10321e+08	0		5.52142e+08	0
																										1.66597e+09	0		1.65138e+09	0		1.66392e+09	0		1.07329e+09	0		1.14782e+09	0		7.63693e+08	0		5.17976e+08	0		5.60424e+08	0
																										1.69096e+09	0		1.67615e+09	0		1.68887e+09	0		1.08939e+09	0		1.16504e+09	0		7.75148e+08	0		5.25745e+08	0		5.6883e+08	0
																										1.71632e+09	0		1.70129e+09	0		1.71421e+09	0		1.10573e+09	0		1.18251e+09	0		7.86775e+08	0		5.33632e+08	0		5.77363e+08	0
																										1.74207e+09	0		1.72681e+09	0		1.73992e+09	0		1.12232e+09	0		1.20025e+09	0		7.98577e+08	0		5.41636e+08	0		5.86023e+08	0
																										1.7682e+09	0		1.75272e+09	0		1.76602e+09	0		1.13915e+09	0		1.21826e+09	0		8.10555e+08	0		5.49761e+08	0		5.94814e+08	0
																										1.79472e+09	0		1.77901e+09	0		1.79251e+09	0		1.15624e+09	0		1.23653e+09	0		8.22714e+08	0		5.58007e+08	0		6.03736e+08	0
																										1.82164e+09	0		1.80569e+09	0		1.8194e+09	0		1.17358e+09	0		1.25508e+09	0		8.35054e+08	0		5.66377e+08	0		6.12792e+08	0
																										1.84897e+09	0		1.83278e+09	0		1.84669e+09	0		1.19119e+09	0		1.2739e+09	0		8.4758e+08	0		5.74873e+08	0		6.21984e+08	0
																										1.8767e+09	0		1.86027e+09	0		1.87439e+09	0		1.20905e+09	0		1.29301e+09	0		8.60294e+08	0		5.83496e+08	0		6.31313e+08	0
																										1.90485e+09	0		1.88817e+09	0		1.90251e+09	0		1.22719e+09	0		1.31241e+09	0		8.73198e+08	0		5.92248e+08	0		6.40783e+08	0
																										1.93342e+09	0		1.9165e+09	0		1.93104e+09	0		1.2456e+09	0		1.33209e+09	0		8.86296e+08	0		6.01132e+08	0		6.50395e+08	0
																										1.96243e+09	0		1.94524e+09	0		1.96001e+09	0		1.26428e+09	0		1.35208e+09	0		8.99591e+08	0		6.10149e+08	0		6.60151e+08	0
																										1.99186e+09	0		1.97442e+09	0		1.98941e+09	0		1.28325e+09	0		1.37236e+09	0		9.13085e+08	0		6.19301e+08	0		6.70053e+08	0
																										2.02174e+09	0		2.00404e+09	0		2.01925e+09	0		1.30249e+09	0		1.39294e+09	0		9.26781e+08	0		6.28591e+08	0		6.80104e+08	0
																										2.05207e+09	0		2.0341e+09	0		2.04954e+09	0		1.32203e+09	0		1.41384e+09	0		9.40683e+08	0		6.3802e+08	0		6.90305e+08	0
																										2.08285e+09	0		2.06461e+09	0		2.08028e+09	0		1.34186e+09	0		1.43504e+09	0		9.54793e+08	0		6.4759e+08	0		7.0066e+08	0
																										2.11409e+09	0		2.09558e+09	0		2.11149e+09	0		1.36199e+09	0		1.45657e+09	0		9.69115e+08	0		6.57304e+08	0		7.1117e+08	0
																										2.1458e+09	0		2.12701e+09	0		2.14316e+09	0		1.38242e+09	0		1.47842e+09	0		9.83651e+08	0		6.67163e+08	0		7.21837e+08	0
																										2.17799e+09	0		2.15892e+09	0		2.17531e+09	0		1.40316e+09	0		1.50059e+09	0		9.98406e+08	0		6.77171e+08	0		7.32665e+08	0
																										2.21066e+09	0		2.1913e+09	0		2.20793e+09	0		1.4242e+09	0		1.5231e+09	0		1.01338e+09	0		6.87328e+08	0		7.43655e+08	0
																										2.24382e+09	0		2.22417e+09	0		2.24105e+09	0		1.44557e+09	0		1.54595e+09	0		1.02858e+09	0		6.97638e+08	0		7.5481e+08	0
																										2.27748e+09	0		2.25753e+09	0		2.27467e+09	0		1.46725e+09	0		1.56914e+09	0		1.04401e+09	0		7.08103e+08	0		7.66132e+08	0
																										2.31164e+09	0		2.2914e+09	0		2.30879e+09	0		1.48926e+09	0		1.59268e+09	0		1.05967e+09	0		7.18724e+08	0		7.77624e+08	0
																										2.34631e+09	0		2.32577e+09	0		2.34342e+09	0		1.5116e+09	0		1.61657e+09	0		1.07557e+09	0		7.29505e+08	0		7.89288e+08	0
																										2.38151e+09	0		2.36065e+09	0		2.37857e+09	0		1.53427e+09	0		1.64081e+09	0		1.0917e+09	0		7.40448e+08	0		8.01128e+08	0
																										2.41723e+09	0		2.39606e+09	0		2.41425e+09	0		1.55729e+09	0		1.66543e+09	0		1.10808e+09	0		7.51555e+08	0		8.13145e+08	0
																										2.45349e+09	0		2.43201e+09	0		2.45047e+09	0		1.58065e+09	0		1.69041e+09	0		1.1247e+09	0		7.62828e+08	0		8.25342e+08	0
																										2.49029e+09	0		2.46849e+09	0		2.48722e+09	0		1.60436e+09	0		1.71576e+09	0		1.14157e+09	0		7.7427e+08	0		8.37722e+08	0
																										2.52764e+09	0		2.50551e+09	0		2.52453e+09	0		1.62842e+09	0		1.7415e+09	0		1.15869e+09	0		7.85884e+08	0		8.50288e+08	0
																										2.56556e+09	0		2.5431e+09	0		2.5624e+09	0		1.65285e+09	0		1.76762e+09	0		1.17607e+09	0		7.97673e+08	0		8.63042e+08	0
																										2.60404e+09	0		2.58124e+09	0		2.60083e+09	0		1.67764e+09	0		1.79414e+09	0		1.19371e+09	0		8.09638e+08	0		8.75988e+08	0
																										2.6431e+09	0		2.61996e+09	0		2.63985e+09	0		1.7028e+09	0		1.82105e+09	0		1.21162e+09	0		8.21782e+08	0		8.89127e+08	0
																										2.68275e+09	0		2.65926e+09	0		2.67944e+09	0		1.72835e+09	0		1.84836e+09	0		1.22979e+09	0		8.34109e+08	0		9.02464e+08	0
																										2.72299e+09	0		2.69915e+09	0		2.71964e+09	0		1.75427e+09	0		1.87609e+09	0		1.24824e+09	0		8.46621e+08	0		9.16001e+08	0
																										2.76384e+09	0		2.73964e+09	0		2.76043e+09	0		1.78059e+09	0		1.90423e+09	0		1.26696e+09	0		8.5932e+08	0		9.29741e+08	0
																										2.80529e+09	0		2.78073e+09	0		2.80184e+09	0		1.80729e+09	0		1.9328e+09	0		1.28597e+09	0		8.7221e+08	0		9.43687e+08	0
																										2.84737e+09	0		2.82244e+09	0		2.84386e+09	0		1.8344e+09	0		1.96179e+09	0		1.30526e+09	0		8.85293e+08	0		9.57843e+08	0
																										2.89008e+09	0		2.86478e+09	0		2.88652e+09	0		1.86192e+09	0		1.99121e+09	0		1.32484e+09	0		8.98572e+08	0		9.7221e+08	0
																										2.93343e+09	0		2.90775e+09	0		2.92982e+09	0		1.88985e+09	0		2.02108e+09	0		1.34471e+09	0		9.12051e+08	0		9.86794e+08	0
																										2.97744e+09	0		2.95137e+09	0		2.97377e+09	0		1.9182e+09	0		2.0514e+09	0		1.36488e+09	0		9.25732e+08	0		1.0016e+09	0
																										3.0221e+09	0		2.99564e+09	0		3.01837e+09	0		1.94697e+09	0		2.08217e+09	0		1.38535e+09	0		9.39618e+08	0		1.01662e+09	0
																										3.06743e+09	0		3.04057e+09	0		3.06365e+09	0		1.97617e+09	0		2.1134e+09	0		1.40613e+09	0		9.53712e+08	0		1.03187e+09	0
																										3.11344e+09	0		3.08618e+09	0		3.1096e+09	0		2.00582e+09	0		2.1451e+09	0		1.42722e+09	0		9.68018e+08	0		1.04735e+09	0
																										3.16014e+09	0		3.13247e+09	0		3.15625e+09	0		2.0359e+09	0		2.17728e+09	0		1.44863e+09	0		9.82538e+08	0		1.06306e+09	0
																										3.20754e+09	0		3.17946e+09	0		3.20359e+09	0		2.06644e+09	0		2.20994e+09	0		1.47036e+09	0		9.97276e+08	0		1.079e+09	0
																										3.25566e+09	0		3.22715e+09	0		3.25165e+09	0		2.09744e+09	0		2.24309e+09	0		1.49242e+09	0		1.01223e+09	0		1.09519e+09	0
																										3.30449e+09	0		3.27556e+09	0		3.30042e+09	0		2.1289e+09	0		2.27673e+09	0		1.5148e+09	0		1.02742e+09	0		1.11162e+09	0
																										3.35406e+09	0		3.32469e+09	0		3.34993e+09	0		2.16083e+09	0		2.31088e+09	0		1.53753e+09	0		1.04283e+09	0		1.12829e+09	0
																										3.40437e+09	0		3.37456e+09	0		3.40018e+09	0		2.19325e+09	0		2.34555e+09	0		1.56059e+09	0		1.05847e+09	0		1.14521e+09	0
																										3.45544e+09	0		3.42518e+09	0		3.45118e+09	0		2.22615e+09	0		2.38073e+09	0		1.584e+09	0		1.07435e+09	0		1.16239e+09	0
																										3.50727e+09	0		3.47656e+09	0		3.50295e+09	0		2.25954e+09	0		2.41644e+09	0		1.60776e+09	0		1.09046e+09	0		1.17983e+09	0
																										3.55988e+09	0		3.52871e+09	0		3.55549e+09	0		2.29343e+09	0		2.45269e+09	0		1.63187e+09	0		1.10682e+09	0		1.19753e+09	0
																										3.61327e+09	0		3.58164e+09	0		3.60882e+09	0		2.32783e+09	0		2.48948e+09	0		1.65635e+09	0		1.12342e+09	0		1.21549e+09	0
																										3.66747e+09	0		3.63536e+09	0		3.66296e+09	0		2.36275e+09	0		2.52682e+09	0		1.6812e+09	0		1.14028e+09	0		1.23372e+09	0
																										3.72249e+09	0		3.68989e+09	0		3.7179e+09	0		2.39819e+09	0		2.56472e+09	0		1.70642e+09	0		1.15738e+09	0		1.25223e+09	0
																										3.77832e+09	0		3.74524e+09	0		3.77367e+09	0		2.43416e+09	0		2.60319e+09	0		1.73201e+09	0		1.17474e+09	0		1.27101e+09	0
																										3.835e+09	0		3.80142e+09	0		3.83027e+09	0		2.47068e+09	0		2.64224e+09	0		1.75799e+09	0		1.19236e+09	0		1.29008e+09	0
																										3.89252e+09	0		3.85844e+09	0		3.88773e+09	0		2.50774e+09	0		2.68188e+09	0		1.78436e+09	0		1.21025e+09	0		1.30943e+09	0
																										3.95091e+09	0		3.91632e+09	0		3.94604e+09	0		2.54535e+09	0		2.7221e+09	0		1.81113e+09	0		1.2284e+09	0		1.32907e+09	0
																										4.01017e+09	0		3.97506e+09	0		4.00523e+09	0		2.58353e+09	0		2.76294e+09	0		1.83829e+09	0		1.24683e+09	0		1.349e+09	0
																										4.07033e+09	0		4.03469e+09	0		4.06531e+09	0		2.62229e+09	0		2.80438e+09	0		1.86587e+09	0		1.26553e+09	0		1.36924e+09	0
																										4.13138e+09	0		4.09521e+09	0		4.12629e+09	0		2.66162e+09	0		2.84645e+09	0		1.89386e+09	0		1.28451e+09	0		1.38978e+09	0
																										4.19335e+09	0		4.15664e+09	0		4.18819e+09	0		2.70154e+09	0		2.88914e+09	0		1.92226e+09	0		1.30378e+09	0		1.41062e+09	0
																										4.25625e+09	0		4.21899e+09	0		4.25101e+09	0		2.74207e+09	0		2.93248e+09	0		1.9511e+09	0		1.32334e+09	0		1.43178e+09	0
																										4.3201e+09	0		4.28227e+09	0		4.31477e+09	0		2.7832e+09	0		2.97647e+09	0		1.98036e+09	0		1.34319e+09	0		1.45326e+09	0
																										4.3849e+09	0		4.3465e+09	0		4.3795e+09	0		2.82495e+09	0		3.02111e+09	0		2.01007e+09	0		1.36333e+09	0		1.47506e+09	0
																										4.45067e+09	0		4.4117e+09	0		4.44519e+09	0		2.86732e+09	0		3.06643e+09	0		2.04022e+09	0		1.38378e+09	0		1.49719e+09	0
																										4.51743e+09	0		4.47788e+09	0		4.51187e+09	0		2.91033e+09	0		3.11243e+09	0		2.07082e+09	0		1.40454e+09	0		1.51964e+09	0
																										4.58519e+09	0		4.54505e+09	0		4.57954e+09	0		2.95399e+09	0		3.15911e+09	0		2.10189e+09	0		1.42561e+09	0		1.54244e+09	0
																										4.65397e+09	0		4.61322e+09	0		4.64824e+09	0		2.99829e+09	0		3.2065e+09	0		2.13342e+09	0		1.44699e+09	0		1.56557e+09	0
																										4.72378e+09	0		4.68242e+09	0		4.71796e+09	0		3.04327e+09	0		3.2546e+09	0		2.16542e+09	0		1.4687e+09	0		1.58906e+09	0
																										4.79464e+09	0		4.75266e+09	0		4.78873e+09	0		3.08892e+09	0		3.30342e+09	0		2.1979e+09	0		1.49073e+09	0		1.61289e+09	0
																										4.86656e+09	0		4.82395e+09	0		4.86056e+09	0		3.13525e+09	0		3.35297e+09	0		2.23087e+09	0		1.51309e+09	0		1.63709e+09	0
																										4.93956e+09	0		4.8963e+09	0		4.93347e+09	0		3.18228e+09	0		3.40326e+09	0		2.26433e+09	0		1.53579e+09	0		1.66164e+09	0
																										5.01365e+09	0		4.96975e+09	0		5.00747e+09	0		3.23002e+09	0		3.45431e+09	0		2.29829e+09	0		1.55882e+09	0		1.68657e+09	0
																										5.08885e+09	0		5.0443e+09	0		5.08258e+09	0		3.27847e+09	0		3.50613e+09	0		2.33277e+09	0		1.5822e+09	0		1.71187e+09	0
																										5.16519e+09	0		5.11996e+09	0		5.15882e+09	0		3.32764e+09	0		3.55872e+09	0		2.36776e+09	0		1.60594e+09	0		1.73754e+09	0
																										5.24266e+09	0		5.19676e+09	0		5.23621e+09	0		3.37756e+09	0		3.6121e+09	0		2.40328e+09	0		1.63003e+09	0		1.76361e+09	0
																										5.3213e+09	0		5.27471e+09	0		5.31475e+09	0		3.42822e+09	0		3.66628e+09	0		2.43933e+09	0		1.65448e+09	0		1.79006e+09	0
																										5.40112e+09	0		5.35383e+09	0		5.39447e+09	0		3.47964e+09	0		3.72127e+09	0		2.47592e+09	0		1.67929e+09	0		1.81691e+09	0
																										5.48214e+09	0		5.43414e+09	0		5.47539e+09	0		3.53184e+09	0		3.77709e+09	0		2.51305e+09	0		1.70448e+09	0		1.84417e+09	0
																										5.56437e+09	0		5.51565e+09	0		5.55752e+09	0		3.58482e+09	0		3.83375e+09	0		2.55075e+09	0		1.73005e+09	0		1.87183e+09	0
																										5.64784e+09	0		5.59839e+09	0		5.64088e+09	0		3.63859e+09	0		3.89126e+09	0		2.58901e+09	0		1.756e+09	0		1.89991e+09	0
																										5.73256e+09	0		5.68236e+09	0		5.72549e+09	0		3.69317e+09	0		3.94962e+09	0		2.62785e+09	0		1.78234e+09	0		1.9284e+09	0
																										5.81854e+09	0		5.7676e+09	0		5.81138e+09	0		3.74856e+09	0		4.00887e+09	0		2.66726e+09	0		1.80908e+09	0		1.95733e+09	0
																										5.90582e+09	0		5.85411e+09	0		5.89855e+09	0		3.80479e+09	0		4.069e+09	0		2.70727e+09	0		1.83621e+09	0		1.98669e+09	0
																										5.99441e+09	0		5.94192e+09	0		5.98703e+09	0		3.86186e+09	0		4.13004e+09	0		2.74788e+09	0		1.86376e+09	0		2.01649e+09	0
																										6.08433e+09	0		6.03105e+09	0		6.07683e+09	0		3.91979e+09	0		4.19199e+09	0		2.7891e+09	0		1.89171e+09	0		2.04674e+09	0
																										6.17559e+09	0		6.12152e+09	0		6.16798e+09	0		3.97859e+09	0		4.25487e+09	0		2.83094e+09	0		1.92009e+09	0		2.07744e+09	0
																										6.26822e+09	0		6.21334e+09	0		6.2605e+09	0		4.03827e+09	0		4.31869e+09	0		2.8734e+09	0		1.94889e+09	0		2.1086e+09	0
																										6.36225e+09	0		6.30654e+09	0		6.35441e+09	0		4.09884e+09	0		4.38347e+09	0		2.9165e+09	0		1.97812e+09	0		2.14023e+09	0
																										6.45768e+09	0		6.40114e+09	0		6.44973e+09	0		4.16033e+09	0		4.44922e+09	0		2.96025e+09	0		2.00779e+09	0		2.17233e+09	0
																										6.55455e+09	0		6.49716e+09	0		6.54647e+09	0		4.22273e+09	0		4.51596e+09	0		3.00465e+09	0		2.03791e+09	0		2.20492e+09	0
																										6.65286e+09	0		6.59461e+09	0		6.64467e+09	0		4.28607e+09	0		4.5837e+09	0		3.04972e+09	0		2.06848e+09	0		2.23799e+09	0
																										6.75266e+09	0		6.69353e+09	0		6.74434e+09	0		4.35036e+09	0		4.65246e+09	0		3.09547e+09	0		2.09951e+09	0		2.27156e+09	0
																										6.85395e+09	0		6.79393e+09	0		6.8455e+09	0		4.41562e+09	0		4.72224e+09	0		3.1419e+09	0		2.131e+09	0		2.30564e+09	0
																										6.95676e+09	0		6.89584e+09	0		6.94819e+09	0		4.48185e+09	0		4.79308e+09	0		3.18903e+09	0		2.16297e+09	0		2.34022e+09	0
																										7.06111e+09	0		6.99928e+09	0		7.05241e+09	0		4.54908e+09	0		4.86497e+09	0		3.23687e+09	0		2.19541e+09	0		2.37532e+09	0
																										7.16703e+09	0		7.10427e+09	0		7.1582e+09	0		4.61732e+09	0		4.93795e+09	0		3.28542e+09	0		2.22834e+09	0		2.41095e+09	0
																										7.27453e+09	0		7.21083e+09	0		7.26557e+09	0		4.68658e+09	0		5.01202e+09	0		3.3347e+09	0		2.26177e+09	0		2.44712e+09	0
																										7.38365e+09	0		7.319e+09	0		7.37455e+09	0		4.75687e+09	0		5.0872e+09	0		3.38472e+09	0		2.29569e+09	0		2.48382e+09	0
																										7.4944e+09	0		7.42878e+09	0		7.48517e+09	0		4.82823e+09	0		5.16351e+09	0		3.43549e+09	0		2.33013e+09	0		2.52108e+09	0
																										7.60682e+09	0		7.54021e+09	0		7.59745e+09	0		4.90065e+09	0		5.24096e+09	0		3.48702e+09	0		2.36508e+09	0		2.5589e+09	0
																										7.72092e+09	0		7.65332e+09	0		7.71141e+09	0		4.97416e+09	0		5.31957e+09	0		3.53933e+09	0		2.40056e+09	0		2.59728e+09	0
																										7.83674e+09	0		7.76812e+09	0		7.82708e+09	0		5.04877e+09	0		5.39937e+09	0		3.59242e+09	0		2.43656e+09	0		2.63624e+09	0
																										7.95429e+09	0		7.88464e+09	0		7.94449e+09	0		5.1245e+09	0		5.48036e+09	0		3.6463e+09	0		2.47311e+09	0		2.67578e+09	0
																										8.0736e+09	0		8.00291e+09	0		8.06365e+09	0		5.20137e+09	0		5.56256e+09	0		3.701e+09	0		2.51021e+09	0		2.71592e+09	0
																										8.1947e+09	0		8.12295e+09	0		8.18461e+09	0		5.27939e+09	0		5.646e+09	0		3.75651e+09	0		2.54786e+09	0		2.75666e+09	0
																										8.31763e+09	0		8.2448e+09	0		8.30738e+09	0		5.35858e+09	0		5.73069e+09	0		3.81286e+09	0		2.58608e+09	0		2.79801e+09	0
																										8.44239e+09	0		8.36847e+09	0		8.43199e+09	0		5.43896e+09	0		5.81665e+09	0		3.87005e+09	0		2.62487e+09	0		2.83998e+09	0
																										8.56903e+09	0		8.494e+09	0		8.55847e+09	0		5.52055e+09	0		5.9039e+09	0		3.92811e+09	0		2.66424e+09	0		2.88258e+09	0
																										8.69756e+09	0		8.62141e+09	0		8.68685e+09	0		5.60335e+09	0		5.99246e+09	0		3.98703e+09	0		2.70421e+09	0		2.92582e+09	0
																										8.82802e+09	0		8.75073e+09	0		8.81715e+09	0		5.68741e+09	0		6.08235e+09	0		4.04683e+09	0		2.74477e+09	0		2.96971e+09	0
																										8.96044e+09	0		8.88199e+09	0		8.94941e+09	0		5.77272e+09	0		6.17358e+09	0		4.10754e+09	0		2.78594e+09	0		3.01425e+09	0
																										9.09485e+09	0		9.01522e+09	0		9.08365e+09	0		5.85931e+09	0		6.26618e+09	0		4.16915e+09	0		2.82773e+09	0		3.05947e+09	0
																										9.23127e+09	0		9.15045e+09	0		9.2199e+09	0		5.9472e+09	0		6.36018e+09	0		4.23169e+09	0		2.87015e+09	0		3.10536e+09	0
																										9.36974e+09	0		9.2877e+09	0		9.3582e+09	0		6.0364e+09	0		6.45558e+09	0		4.29516e+09	0		2.9132e+09	0		3.15194e+09	0
																										9.51029e+09	0		9.42702e+09	0		9.49857e+09	0		6.12695e+09	0		6.55241e+09	0		4.35959e+09	0		2.9569e+09	0		3.19922e+09	0
																										9.65294e+09	0		9.56842e+09	0		9.64105e+09	0		6.21885e+09	0		6.6507e+09	0		4.42498e+09	0		3.00125e+09	0		3.2472e+09	0
																										9.79774e+09	0		9.71195e+09	0		9.78567e+09	0		6.31214e+09	0		6.75046e+09	0		4.49136e+09	0		3.04627e+09	0		3.29591e+09	0
																										9.9447e+09	0		9.85763e+09	0		9.93245e+09	0		6.40682e+09	0		6.85172e+09	0		4.55873e+09	0		3.09196e+09	0		3.34535e+09	0
																										1.00939e+10	0		1.00055e+10	0		1.00814e+10	0		6.50292e+09	0		6.95449e+09	0		4.62711e+09	0		3.13834e+09	0		3.39553e+09	0
																										1.02453e+10	0		1.01556e+10	0		1.02327e+10	0		6.60047e+09	0		7.05881e+09	0		4.69651e+09	0		3.18542e+09	0		3.44646e+09	0
																										1.0399e+10	0		1.03079e+10	0		1.03862e+10	0		6.69947e+09	0		7.16469e+09	0		4.76696e+09	0		3.2332e+09	0		3.49816e+09	0
																										1.05549e+10	0		1.04625e+10	0		1.05419e+10	0		6.79996e+09	0		7.27216e+09	0		4.83847e+09	0		3.2817e+09	0		3.55063e+09	0
																										1.07133e+10	0		1.06195e+10	0		1.07001e+10	0		6.90196e+09	0		7.38125e+09	0		4.91104e+09	0		3.33092e+09	0		3.60389e+09	0
																										1.0874e+10	0		1.07788e+10	0		1.08606e+10	0		7.00549e+09	0		7.49196e+09	0		4.98471e+09	0		3.38089e+09	0		3.65795e+09	0
																										1.10371e+10	0		1.09404e+10	0		1.10235e+10	0		7.11058e+09	0		7.60434e+09	0		5.05948e+09	0		3.4316e+09	0		3.71282e+09	0
																										1.12026e+10	0		1.11045e+10	0		1.11888e+10	0		7.21723e+09	0		7.71841e+09	0		5.13537e+09	0		3.48308e+09	0		3.76851e+09	0
																										1.13707e+10	0		1.12711e+10	0		1.13567e+10	0		7.32549e+09	0		7.83418e+09	0		5.2124e+09	0		3.53532e+09	0		3.82504e+09	0
																										1.15412e+10	0		1.14402e+10	0		1.1527e+10	0		7.43538e+09	0		7.9517e+09	0		5.29059e+09	0		3.58835e+09	0		3.88242e+09	0
																										1.17144e+10	0		1.16118e+10	0		1.16999e+10	0		7.54691e+09	0		8.07097e+09	0		5.36995e+09	0		3.64218e+09	0		3.94065e+09	0
																										1.18901e+10	0		1.1786e+10	0		1.18754e+10	0		7.66011e+09	0		8.19204e+09	0		5.4505e+09	0		3.69681e+09	0		3.99976e+09	0
																										1.20684e+10	0		1.19627e+10	0		1.20536e+10	0		7.77501e+09	0		8.31492e+09	0		5.53225e+09	0		3.75226e+09	0		4.05976e+09	0
																										1.22494e+10	0		1.21422e+10	0		1.22344e+10	0		7.89164e+09	0		8.43964e+09	0		5.61524e+09	0		3.80855e+09	0		4.12066e+09	0
																										1.24332e+10	0		1.23243e+10	0		1.24179e+10	0		8.01001e+09	0		8.56624e+09	0		5.69947e+09	0		3.86567e+09	0		4.18247e+09	0
																										1.26197e+10	0		1.25092e+10	0		1.26041e+10	0		8.13016e+09	0		8.69473e+09	0		5.78496e+09	0		3.92366e+09	0		4.2452e+09	0
																										1.2809e+10	0		1.26968e+10	0		1.27932e+10	0		8.25211e+09	0		8.82515e+09	0		5.87173e+09	0		3.98251e+09	0		4.30888e+09	0
																										1.30011e+10	0		1.28873e+10	0		1.29851e+10	0		8.3759e+09	0		8.95753e+09	0		5.95981e+09	0		4.04225e+09	0		4.37351e+09	0
																										1.31961e+10	0		1.30806e+10	0		1.31799e+10	0		8.50153e+09	0		9.09189e+09	0		6.04921e+09	0		4.10288e+09	0		4.43912e+09	0
																										1.33941e+10	0		1.32768e+10	0		1.33776e+10	0		8.62906e+09	0		9.22827e+09	0		6.13994e+09	0		4.16443e+09	0		4.5057e+09	0
																										1.3595e+10	0		1.34759e+10	0		1.35782e+10	0		8.75849e+09	0		9.36669e+09	0		6.23204e+09	0		4.22689e+09	0		4.57329e+09	0
																										1.37989e+10	0		1.36781e+10	0		1.37819e+10	0		8.88987e+09	0		9.50719e+09	0		6.32552e+09	0		4.2903e+09	0		4.64189e+09	0
																										1.40059e+10	0		1.38833e+10	0		1.39886e+10	0		9.02322e+09	0		9.6498e+09	0		6.42041e+09	0		4.35465e+09	0		4.71152e+09	0
																										1.4216e+10	0		1.40915e+10	0		1.41985e+10	0		9.15857e+09	0		9.79455e+09	0		6.51671e+09	0		4.41997e+09	0		4.78219e+09	0
																										1.44292e+10	0		1.43029e+10	0		1.44114e+10	0		9.29595e+09	0		9.94147e+09	0		6.61446e+09	0		4.48627e+09	0		4.85392e+09	0
																										1.46457e+10	0		1.45174e+10	0		1.46276e+10	0		9.43538e+09	0		1.00906e+10	0		6.71368e+09	0		4.55357e+09	0		4.92673e+09	0
																										1.48653e+10	0		1.47352e+10	0		1.4847e+10	0		9.57692e+09	0		1.02419e+10	0		6.81439e+09	0		4.62187e+09	0		5.00063e+09	0
																										1.50883e+10	0		1.49562e+10	0		1.50697e+10	0		9.72057e+09	0		1.03956e+10	0		6.9166e+09	0		4.6912e+09	0		5.07564e+09	0
																										1.53146e+10	0		1.51806e+10	0		1.52958e+10	0		9.86638e+09	0		1.05515e+10	0		7.02035e+09	0		4.76157e+09	0		5.15178e+09	0
																										1.55444e+10	0		1.54083e+10	0		1.55252e+10	0		1.00144e+10	0		1.07098e+10	0		7.12566e+09	0		4.83299e+09	0		5.22905e+09	0
																										1.57775e+10	0		1.56394e+10	0		1.57581e+10	0		1.01646e+10	0		1.08704e+10	0		7.23254e+09	0		4.90548e+09	0		5.30749e+09	0
																										1.60142e+10	0		1.5874e+10	0		1.59945e+10	0		1.03171e+10	0		1.10335e+10	0		7.34103e+09	0		4.97907e+09	0		5.3871e+09	0
																										1.62544e+10	0		1.61121e+10	0		1.62344e+10	0		1.04718e+10	0		1.1199e+10	0		7.45114e+09	0		5.05375e+09	0		5.46791e+09	0
																										1.64982e+10	0		1.63538e+10	0		1.64779e+10	0		1.06289e+10	0		1.1367e+10	0		7.56291e+09	0		5.12956e+09	0		5.54993e+09	0
																										1.67457e+10	0		1.65991e+10	0		1.67251e+10	0		1.07883e+10	0		1.15375e+10	0		7.67636e+09	0		5.2065e+09	0		5.63318e+09	0
																										1.69969e+10	0		1.68481e+10	0		1.69759e+10	0		1.09501e+10	0		1.17105e+10	0		7.7915e+09	0		5.2846e+09	0		5.71767e+09	0
																										1.72518e+10	0		1.71008e+10	0		1.72306e+10	0		1.11144e+10	0		1.18862e+10	0		7.90837e+09	0		5.36387e+09	0		5.80344e+09	0
																										1.75106e+10	0		1.73573e+10	0		1.7489e+10	0		1.12811e+10	0		1.20645e+10	0		8.027e+09	0		5.44433e+09	0		5.89049e+09	0
																										1.77733e+10	0		1.76177e+10	0		1.77514e+10	0		1.14503e+10	0		1.22455e+10	0		8.1474e+09	0		5.52599e+09	0		5.97885e+09	0
																										1.80399e+10	0		1.78819e+10	0		1.80177e+10	0		1.16221e+10	0		1.24291e+10	0		8.26961e+09	0		5.60888e+09	0		6.06853e+09	0
																										1.83105e+10	0		1.81501e+10	0		1.82879e+10	0		1.17964e+10	0		1.26156e+10	0		8.39366e+09	0		5.69301e+09	0		6.15956e+09	0
																										1.85851e+10	0		1.84224e+10	0		1.85622e+10	0		1.19734e+10	0		1.28048e+10	0		8.51956e+09	0		5.77841e+09	0		6.25195e+09	0
																										1.88639e+10	0		1.86987e+10	0		1.88407e+10	0		1.2153e+10	0		1.29969e+10	0		8.64736e+09	0		5.86509e+09	0		6.34573e+09	0
																										1.91469e+10	0		1.89792e+10	0		1.91233e+10	0		1.23353e+10	0		1.31918e+10	0		8.77707e+09	0		5.95306e+09	0		6.44092e+09	0
																										1.94341e+10	0		1.92639e+10	0		1.94101e+10	0		1.25203e+10	0		1.33897e+10	0		8.90872e+09	0		6.04236e+09	0		6.53753e+09	0
																										1.97256e+10	0		1.95529e+10	0		1.97013e+10	0		1.27081e+10	0		1.35906e+10	0		9.04235e+09	0		6.13299e+09	0		6.63559e+09	0
																										2.00215e+10	0		1.98462e+10	0		1.99968e+10	0		1.28987e+10	0		1.37944e+10	0		9.17799e+09	0		6.22499e+09	0		6.73513e+09	0
																										2.03218e+10	0		2.01438e+10	0		2.02968e+10	0		1.30922e+10	0		1.40013e+10	0		9.31566e+09	0		6.31836e+09	0		6.83615e+09	0
																										2.06266e+10	0		2.0446e+10	0		2.06012e+10	0		1.32886e+10	0		1.42114e+10	0		9.45539e+09	0		6.41314e+09	0		6.9387e+09	0
																										2.0936e+10	0		2.07527e+10	0		2.09102e+10	0		1.34879e+10	0		1.44245e+10	0		9.59723e+09	0		6.50933e+09	0		7.04278e+09	0
																										2.12501e+10	0		2.1064e+10	0		2.12239e+10	0		1.36902e+10	0		1.46409e+10	0		9.74118e+09	0		6.60698e+09	0		7.14842e+09	0
																										2.15688e+10	0		2.13799e+10	0		2.15422e+10	0		1.38956e+10	0		1.48605e+10	0		9.8873e+09	0		6.70608e+09	0		7.25564e+09	0
																										2.18923e+10	0		2.17006e+10	0		2.18654e+10	0		1.4104e+10	0		1.50834e+10	0		1.00356e+10	0		6.80667e+09	0		7.36448e+09	0
																										2.22207e+10	0		2.20262e+10	0		2.21933e+10	0		1.43156e+10	0		1.53097e+10	0		1.01861e+10	0		6.90877e+09	0		7.47495e+09	0
																										2.2554e+10	0		2.23565e+10	0		2.25262e+10	0		1.45303e+10	0		1.55393e+10	0		1.03389e+10	0		7.0124e+09	0		7.58707e+09	0
																										2.28923e+10	0		2.26919e+10	0		2.28641e+10	0		1.47483e+10	0		1.57724e+10	0		1.0494e+10	0		7.11759e+09	0		7.70088e+09	0
																										2.32357e+10	0		2.30323e+10	0		2.32071e+10	0		1.49695e+10	0		1.6009e+10	0		1.06514e+10	0		7.22435e+09	0		7.81639e+09	0
																										2.35843e+10	0		2.33778e+10	0		2.35552e+10	0		1.5194e+10	0		1.62491e+10	0		1.08112e+10	0		7.33272e+09	0		7.93364e+09	0
																										2.3938e+10	0		2.37284e+10	0		2.39085e+10	0		1.54219e+10	0		1.64929e+10	0		1.09734e+10	0		7.44271e+09	0		8.05264e+09	0
																										2.42971e+10	0		2.40844e+10	0		2.42672e+10	0		1.56533e+10	0		1.67403e+10	0		1.1138e+10	0		7.55435e+09	0		8.17343e+09	0
																										2.46616e+10	0		2.44456e+10	0		2.46312e+10	0		1.58881e+10	0		1.69914e+10	0		1.1305e+10	0		7.66766e+09	0		8.29603e+09	0
																										2.50315e+10	0		2.48123e+10	0		2.50006e+10	0		1.61264e+10	0		1.72462e+10	0		1.14746e+10	0		7.78268e+09	0		8.42047e+09	0
																										2.54069e+10	0		2.51845e+10	0		2.53757e+10	0		1.63683e+10	0		1.75049e+10	0		1.16467e+10	0		7.89942e+09	0		8.54678e+09	0
																										2.57881e+10	0		2.55623e+10	0		2.57563e+10	0		1.66138e+10	0		1.77675e+10	0		1.18214e+10	0		8.01791e+09	0		8.67498e+09	0
																										2.61749e+10	0		2.59457e+10	0		2.61426e+10	0		1.6863e+10	0		1.8034e+10	0		1.19988e+10	0		8.13818e+09	0		8.8051e+09	0
																										2.65675e+10	0		2.63349e+10	0		2.65348e+10	0		1.7116e+10	0		1.83045e+10	0		1.21787e+10	0		8.26025e+09	0		8.93718e+09	0
																										2.6966e+10	0		2.67299e+10	0		2.69328e+10	0		1.73727e+10	0		1.85791e+10	0		1.23614e+10	0		8.38416e+09	0		9.07124e+09	0
																										2.73705e+10	0		2.71308e+10	0		2.73368e+10	0		1.76333e+10	0		1.88578e+10	0		1.25468e+10	0		8.50992e+09	0		9.20731e+09	0
																										2.77811e+10	0		2.75378e+10	0		2.77468e+10	0		1.78978e+10	0		1.91406e+10	0		1.2735e+10	0		8.63757e+09	0		9.34542e+09	0
																										2.81978e+10	0		2.79509e+10	0		2.8163e+10	0		1.81663e+10	0		1.94277e+10	0		1.29261e+10	0		8.76713e+09	0		9.4856e+09	0
																										2.86207e+10	0		2.83701e+10	0		2.85855e+10	0		1.84388e+10	0		1.97192e+10	0		1.312e+10	0		8.89864e+09	0		9.62788e+09	0
																										2.90501e+10	0		2.87957e+10	0		2.90143e+10	0		1.87153e+10	0		2.00149e+10	0		1.33168e+10	0		9.03212e+09	0		9.7723e+09	0
																										2.94858e+10	0		2.92276e+10	0		2.94495e+10	0		1.89961e+10	0		2.03152e+10	0		1.35165e+10	0		9.1676e+09	0		9.91889e+09	0
																										2.99281e+10	0		2.9666e+10	0		2.98912e+10	0		1.9281e+10	0		2.06199e+10	0		1.37193e+10	0		9.30511e+09	0		1.00677e+10	0
																										3.0377e+10	0		3.0111e+10	0		3.03396e+10	0		1.95702e+10	0		2.09292e+10	0		1.39251e+10	0		9.44469e+09	0		1.02187e+10	0
																										3.08327e+10	0		3.05627e+10	0		3.07947e+10	0		1.98638e+10	0		2.12431e+10	0		1.41339e+10	0		9.58636e+09	0		1.0372e+10	0
																										3.12952e+10	0		3.10211e+10	0		3.12566e+10	0		2.01617e+10	0		2.15618e+10	0		1.43459e+10	0		9.73016e+09	0		1.05275e+10	0
																										3.17646e+10	0		3.14865e+10	0		3.17255e+10	0		2.04642e+10	0		2.18852e+10	0		1.45611e+10	0		9.87611e+09	0		1.06855e+10	0
																										3.22411e+10	0		3.19587e+10	0		3.22013e+10	0		2.07711e+10	0		2.22135e+10	0		1.47795e+10	0		1.00242e+10	0		1.08457e+10	0
																										3.27247e+10	0		3.24381e+10	0		3.26844e+10	0		2.10827e+10	0		2.25467e+10	0		1.50012e+10	0		1.01746e+10	0		1.10084e+10	0
																										3.32155e+10	0		3.29247e+10	0		3.31746e+10	0		2.13989e+10	0		2.28849e+10	0		1.52263e+10	0		1.03272e+10	0		1.11736e+10	0
																										3.37138e+10	0		3.34186e+10	0		3.36722e+10	0		2.17199e+10	0		2.32282e+10	0		1.54546e+10	0		1.04821e+10	0		1.13412e+10	0
																										3.42195e+10	0		3.39199e+10	0		3.41773e+10	0		2.20457e+10	0		2.35766e+10	0		1.56865e+10	0		1.06394e+10	0		1.15113e+10	0
																										3.47328e+10	0		3.44286e+10	0		3.469e+10	0		2.23764e+10	0		2.39302e+10	0		1.59218e+10	0		1.0799e+10	0		1.16839e+10	0
																										3.52538e+10	0		3.49451e+10	0		3.52103e+10	0		2.2712e+10	0		2.42892e+10	0		1.61606e+10	0		1.09609e+10	0		1.18592e+10	0
																										3.57826e+10	0		3.54693e+10	0		3.57385e+10	0		2.30527e+10	0		2.46535e+10	0		1.6403e+10	0		1.11254e+10	0		1.20371e+10	0
																										3.63193e+10	0		3.60013e+10	0		3.62746e+10	0		2.33985e+10	0		2.50233e+10	0		1.6649e+10	0		1.12922e+10	0		1.22176e+10	0
																										3.68641e+10	0		3.65413e+10	0		3.68187e+10	0		2.37495e+10	0		2.53987e+10	0		1.68988e+10	0		1.14616e+10	0		1.24009e+10	0
																										3.74171e+10	0		3.70894e+10	0		3.7371e+10	0		2.41057e+10	0		2.57797e+10	0		1.71523e+10	0		1.16336e+10	0		1.25869e+10	0
																										3.79783e+10	0		3.76458e+10	0		3.79315e+10	0		2.44673e+10	0		2.61664e+10	0		1.74095e+10	0		1.18081e+10	0		1.27757e+10	0
																										3.8548e+10	0		3.82105e+10	0		3.85005e+10	0		2.48343e+10	0		2.65588e+10	0		1.76707e+10	0		1.19852e+10	0		1.29674e+10	0
																										3.91262e+10	0		3.87836e+10	0		3.9078e+10	0		2.52068e+10	0		2.69572e+10	0		1.79357e+10	0		1.2165e+10	0		1.31619e+10	0
																										3.97131e+10	0		3.93654e+10	0		3.96642e+10	0		2.55849e+10	0		2.73616e+10	0		1.82048e+10	0		1.23474e+10	0		1.33593e+10	0
																										4.03088e+10	0		3.99559e+10	0		4.02591e+10	0		2.59687e+10	0		2.7772e+10	0		1.84779e+10	0		1.25326e+10	0		1.35597e+10	0
																										4.09134e+10	0		4.05552e+10	0		4.0863e+10	0		2.63582e+10	0		2.81886e+10	0		1.8755e+10	0		1.27206e+10	0		1.37631e+10	0
																										4.15271e+10	0		4.11635e+10	0		4.1476e+10	0		2.67536e+10	0		2.86114e+10	0		1.90363e+10	0		1.29114e+10	0		1.39695e+10	0
																										4.215e+10	0		4.1781e+10	0		4.20981e+10	0		2.71549e+10	0		2.90406e+10	0		1.93219e+10	0		1.31051e+10	0		1.41791e+10	0
																										4.27823e+10	0		4.24077e+10	0		4.27296e+10	0		2.75622e+10	0		2.94762e+10	0		1.96117e+10	0		1.33017e+10	0		1.43918e+10	0
																										4.3424e+10	0		4.30438e+10	0		4.33705e+10	0		2.79757e+10	0		2.99183e+10	0		1.99059e+10	0		1.35012e+10	0		1.46076e+10	0
																										4.40754e+10	0		4.36895e+10	0		4.40211e+10	0		2.83953e+10	0		3.03671e+10	0		2.02045e+10	0		1.37037e+10	0		1.48268e+10	0
																										4.47365e+10	0		4.43448e+10	0		4.46814e+10	0		2.88212e+10	0		3.08226e+10	0		2.05076e+10	0		1.39093e+10	0		1.50492e+10	0
																										4.54076e+10	0		4.501e+10	0		4.53516e+10	0		2.92536e+10	0		3.1285e+10	0		2.08152e+10	0		1.41179e+10	0		1.52749e+10	0
																										4.60887e+10	0		4.56851e+10	0		4.60319e+10	0		2.96924e+10	0		3.17542e+10	0		2.11274e+10	0		1.43297e+10	0		1.5504e+10	0
																										4.678e+10	0		4.63704e+10	0		4.67224e+10	0		3.01378e+10	0		3.22306e+10	0		2.14443e+10	0		1.45446e+10	0		1.57366e+10	0
																										4.74817e+10	0		4.7066e+10	0		4.74232e+10	0		3.05898e+10	0		3.2714e+10	0		2.1766e+10	0		1.47628e+10	0		1.59726e+10	0
																										4.81939e+10	0		4.77719e+10	0		4.81346e+10	0		3.10487e+10	0		3.32047e+10	0		2.20925e+10	0		1.49842e+10	0		1.62122e+10	0
																										4.89168e+10	0		4.84885e+10	0		4.88566e+10	0		3.15144e+10	0		3.37028e+10	0		2.24238e+10	0		1.5209e+10	0		1.64554e+10	0
																										4.96506e+10	0		4.92159e+10	0		4.95894e+10	0		3.19871e+10	0		3.42083e+10	0		2.27602e+10	0		1.54371e+10	0		1.67022e+10	0
																										5.03953e+10	0		4.99541e+10	0		5.03333e+10	0		3.24669e+10	0		3.47215e+10	0		2.31016e+10	0		1.56687e+10	0		1.69528e+10	0
																										5.11513e+10	0		5.07034e+10	0		5.10883e+10	0		3.29539e+10	0		3.52423e+10	0		2.34481e+10	0		1.59037e+10	0		1.72071e+10	0
																										5.19185e+10	0		5.1464e+10	0		5.18546e+10	0		3.34482e+10	0		3.57709e+10	0		2.37999e+10	0		1.61423e+10	0		1.74652e+10	0
																										5.26973e+10	0		5.22359e+10	0		5.26324e+10	0		3.395e+10	0		3.63075e+10	0		2.41569e+10	0		1.63844e+10	0		1.77271e+10	0
																										5.34878e+10	0		5.30194e+10	0		5.34219e+10	0		3.44592e+10	0		3.68521e+10	0		2.45192e+10	0		1.66302e+10	0		1.7993e+10	0
																										5.42901e+10	0		5.38147e+10	0		5.42232e+10	0		3.49761e+10	0		3.74049e+10	0		2.4887e+10	0		1.68796e+10	0		1.82629e+10	0
																										5.51045e+10	0		5.4622e+10	0		5.50366e+10	0		3.55007e+10	0		3.7966e+10	0		2.52603e+10	0		1.71328e+10	0		1.85369e+10	0
																										5.5931e+10	0		5.54413e+10	0		5.58621e+10	0		3.60332e+10	0		3.85354e+10	0		2.56392e+10	0		1.73898e+10	0		1.88149e+10	0
																										5.677e+10	0		5.62729e+10	0		5.67001e+10	0		3.65737e+10	0		3.91135e+10	0		2.60238e+10	0		1.76507e+10	0		1.90972e+10	0
																										5.76215e+10	0		5.7117e+10	0		5.75506e+10	0		3.71224e+10	0		3.97002e+10	0		2.64141e+10	0		1.79154e+10	0		1.93836e+10	0
																										5.84859e+10	0		5.79738e+10	0		5.84138e+10	0		3.76792e+10	0		4.02957e+10	0		2.68104e+10	0		1.81842e+10	0		1.96744e+10	0
																										5.93631e+10	0		5.88434e+10	0		5.929e+10	0		3.82444e+10	0		4.09001e+10	0		2.72125e+10	0		1.84569e+10	0		1.99695e+10	0
																										6.02536e+10	0		5.9726e+10	0		6.01794e+10	0		3.8818e+10	0		4.15136e+10	0		2.76207e+10	0		1.87338e+10	0		2.0269e+10	0
																										6.11574e+10	0		6.06219e+10	0		6.10821e+10	0		3.94003e+10	0		4.21363e+10	0		2.8035e+10	0		1.90148e+10	0		2.05731e+10	0
																										6.20748e+10	0		6.15312e+10	0		6.19983e+10	0		3.99913e+10	0		4.27684e+10	0		2.84555e+10	0		1.93e+10	0		2.08817e+10	0
																										6.30059e+10	0		6.24542e+10	0		6.29283e+10	0		4.05912e+10	0		4.34099e+10	0		2.88824e+10	0		1.95895e+10	0		2.11949e+10	0
																										6.3951e+10	0		6.3391e+10	0		6.38722e+10	0		4.12001e+10	0		4.4061e+10	0		2.93156e+10	0		1.98834e+10	0		2.15128e+10	0
																										6.49102e+10	0		6.43419e+10	0		6.48303e+10	0		4.18181e+10	0		4.4722e+10	0		2.97553e+10	0		2.01816e+10	0		2.18355e+10	0
																										6.58839e+10	0		6.5307e+10	0		6.58027e+10	0		4.24453e+10	0		4.53928e+10	0		3.02017e+10	0		2.04843e+10	0		2.2163e+10	0
																										6.68721e+10	0		6.62866e+10	0		6.67898e+10	0		4.3082e+10	0		4.60737e+10	0		3.06547e+10	0		2.07916e+10	0		2.24955e+10	0
																										6.78752e+10	0		6.72809e+10	0		6.77916e+10	0		4.37282e+10	0		4.67648e+10	0		3.11145e+10	0		2.11035e+10	0		2.28329e+10	0
																										6.88934e+10	0		6.82901e+10	0		6.88085e+10	0		4.43842e+10	0		4.74662e+10	0		3.15812e+10	0		2.142e+10	0		2.31754e+10	0
																										6.99268e+10	0		6.93145e+10	0		6.98406e+10	0		4.50499e+10	0		4.81782e+10	0		3.2055e+10	0		2.17413e+10	0		2.3523e+10	0
																										7.09757e+10	0		7.03542e+10	0		7.08882e+10	0		4.57257e+10	0		4.89009e+10	0		3.25358e+10	0		2.20674e+10	0		2.38759e+10	0
																										7.20403e+10	0		7.14095e+10	0		7.19515e+10	0		4.64116e+10	0		4.96344e+10	0		3.30238e+10	0		2.23985e+10	0		2.4234e+10	0
																										7.31209e+10	0		7.24807e+10	0		7.30308e+10	0		4.71077e+10	0		5.03789e+10	0		3.35192e+10	0		2.27344e+10	0		2.45975e+10	0
																										7.42177e+10	0		7.35679e+10	0		7.41263e+10	0		4.78143e+10	0		5.11346e+10	0		3.4022e+10	0		2.30755e+10	0		2.49665e+10	0
																										7.5331e+10	0		7.46714e+10	0		7.52382e+10	0		4.85316e+10	0		5.19016e+10	0		3.45323e+10	0		2.34216e+10	0		2.5341e+10	0
																										7.64609e+10	0		7.57915e+10	0		7.63667e+10	0		4.92595e+10	0		5.26802e+10	0		3.50503e+10	0		2.37729e+10	0		2.57211e+10	0
																										7.76079e+10	0		7.69283e+10	0		7.75123e+10	0		4.99984e+10	0		5.34704e+10	0		3.5576e+10	0		2.41295e+10	0		2.61069e+10	0
																										7.8772e+10	0		7.80822e+10	0		7.86749e+10	0		5.07484e+10	0		5.42724e+10	0		3.61097e+10	0		2.44914e+10	0		2.64985e+10	0
																										7.99536e+10	0		7.92535e+10	0		7.98551e+10	0		5.15096e+10	0		5.50865e+10	0		3.66513e+10	0		2.48588e+10	0		2.6896e+10	0
																										8.11529e+10	0		8.04423e+10	0		8.10529e+10	0		5.22823e+10	0		5.59128e+10	0		3.72011e+10	0		2.52317e+10	0		2.72994e+10	0
																										8.23701e+10	0		8.16489e+10	0		8.22687e+10	0		5.30665e+10	0		5.67515e+10	0		3.77591e+10	0		2.56102e+10	0		2.77089e+10	0
																										8.36057e+10	0		8.28737e+10	0		8.35027e+10	0		5.38625e+10	0		5.76028e+10	0		3.83255e+10	0		2.59943e+10	0		2.81246e+10	0
																										8.48598e+10	0		8.41168e+10	0		8.47552e+10	0		5.46704e+10	0		5.84668e+10	0		3.89004e+10	0		2.63842e+10	0		2.85464e+10	0
																										8.61327e+10	0		8.53785e+10	0		8.60266e+10	0		5.54905e+10	0		5.93438e+10	0		3.94839e+10	0		2.678e+10	0		2.89746e+10	0
																										8.74247e+10	0		8.66592e+10	0		8.7317e+10	0		5.63229e+10	0		6.0234e+10	0		4.00761e+10	0		2.71817e+10	0		2.94093e+10	0
																										8.8736e+10	0		8.79591e+10	0		8.86267e+10	0		5.71677e+10	0		6.11375e+10	0		4.06773e+10	0		2.75894e+10	0		2.98504e+10	0
																										9.00671e+10	0		8.92785e+10	0		8.99561e+10	0		5.80252e+10	0		6.20546e+10	0		4.12874e+10	0		2.80033e+10	0		3.02981e+10	0
																										9.14181e+10	0		9.06176e+10	0		9.13055e+10	0		5.88956e+10	0		6.29854e+10	0		4.19067e+10	0		2.84233e+10	0		3.07526e+10	0
																										9.27894e+10	0		9.19769e+10	0		9.26751e+10	0		5.9779e+10	0		6.39302e+10	0		4.25353e+10	0		2.88497e+10	0		3.12139e+10	0
																										9.41812e+10	0		9.33566e+10	0		9.40652e+10	0		6.06757e+10	0		6.48891e+10	0		4.31734e+10	0		2.92824e+10	0		3.16821e+10	0
																										9.55939e+10	0		9.47569e+10	0		9.54762e+10	0		6.15858e+10	0		6.58624e+10	0		4.3821e+10	0		2.97217e+10	0		3.21573e+10	0
																										9.70278e+10	0		9.61783e+10	0		9.69083e+10	0		6.25096e+10	0		6.68504e+10	0		4.44783e+10	0		3.01675e+10	0		3.26397e+10	0
																										9.84832e+10	0		9.76209e+10	0		9.83619e+10	0		6.34473e+10	0		6.78531e+10	0		4.51455e+10	0		3.062e+10	0		3.31293e+10	0
																										9.99605e+10	0		9.90852e+10	0		9.98374e+10	0		6.4399e+10	0		6.88709e+10	0		4.58226e+10	0		3.10793e+10	0		3.36262e+10	0
																										1.0146e+11	0		1.00572e+11	0		1.01335e+11	0		6.5365e+10	0		6.9904e+10	0		4.651e+10	0		3.15455e+10	0		3.41306e+10	0
																										1.02982e+11	0		1.0208e+11	0		1.02855e+11	0		6.63454e+10	0		7.09526e+10	0		4.72076e+10	0		3.20187e+10	0		3.46426e+10	0
																										1.04527e+11	0		1.03611e+11	0		1.04398e+11	0		6.73406e+10	0		7.20168e+10	0		4.79157e+10	0		3.24989e+10	0		3.51622e+10	0
																										1.06094e+11	0		1.05165e+11	0		1.05964e+11	0		6.83507e+10	0		7.30971e+10	0		4.86345e+10	0		3.29864e+10	0		3.56897e+10	0
																										1.07686e+11	0		1.06743e+11	0		1.07553e+11	0		6.9376e+10	0		7.41936e+10	0		4.9364e+10	0		3.34812e+10	0		3.6225e+10	0
																										1.09301e+11	0		1.08344e+11	0		1.09166e+11	0		7.04166e+10	0		7.53065e+10	0		5.01045e+10	0		3.39834e+10	0		3.67684e+10	0
																										1.10941e+11	0		1.09969e+11	0		1.10804e+11	0		7.14729e+10	0		7.64361e+10	0		5.0856e+10	0		3.44932e+10	0		3.73199e+10	0
																										1.12605e+11	0		1.11619e+11	0		1.12466e+11	0		7.2545e+10	0		7.75826e+10	0		5.16189e+10	0		3.50106e+10	0		3.78797e+10	0
																										1.14294e+11	0		1.13293e+11	0		1.14153e+11	0		7.36332e+10	0		7.87463e+10	0		5.23932e+10	0		3.55357e+10	0		3.84479e+10	0
																										1.16008e+11	0		1.14992e+11	0		1.15865e+11	0		7.47377e+10	0		7.99275e+10	0		5.3179e+10	0		3.60688e+10	0		3.90246e+10	0
																										1.17748e+11	0		1.16717e+11	0		1.17603e+11	0		7.58587e+10	0		8.11264e+10	0		5.39767e+10	0		3.66098e+10	0		3.961e+10	0
																										1.19515e+11	0		1.18468e+11	0		1.19367e+11	0		7.69966e+10	0		8.23433e+10	0		5.47864e+10	0		3.7159e+10	0		4.02041e+10	0
																										1.21307e+11	0		1.20245e+11	0		1.21158e+11	0		7.81516e+10	0		8.35785e+10	0		5.56082e+10	0		3.77163e+10	0		4.08072e+10	0
																										1.23127e+11	0		1.22049e+11	0		1.22975e+11	0		7.93238e+10	0		8.48322e+10	0		5.64423e+10	0		3.82821e+10	0		4.14193e+10	0
																										1.24974e+11	0		1.2388e+11	0		1.2482e+11	0		8.05137e+10	0		8.61046e+10	0		5.72889e+10	0		3.88563e+10	0		4.20406e+10	0
																										1.26848e+11	0		1.25738e+11	0		1.26692e+11	0		8.17214e+10	0		8.73962e+10	0		5.81483e+10	0		3.94392e+10	0		4.26712e+10	0
																										1.28751e+11	0		1.27624e+11	0		1.28593e+11	0		8.29472e+10	0		8.87072e+10	0		5.90205e+10	0		4.00308e+10	0		4.33113e+10	0
																										1.30682e+11	0		1.29538e+11	0		1.30521e+11	0		8.41914e+10	0		9.00378e+10	0		5.99058e+10	0		4.06312e+10	0		4.3961e+10	0
																										1.32643e+11	0		1.31481e+11	0		1.32479e+11	0		8.54543e+10	0		9.13883e+10	0		6.08044e+10	0		4.12407e+10	0		4.46204e+10	0
																										1.34632e+11	0		1.33453e+11	0		1.34466e+11	0		8.67361e+10	0		9.27592e+10	0		6.17165e+10	0		4.18593e+10	0		4.52897e+10	0
																										1.36652e+11	0		1.35455e+11	0		1.36483e+11	0		8.80371e+10	0		9.41505e+10	0		6.26422e+10	0		4.24872e+10	0		4.5969e+10	0
																										1.38702e+11	0		1.37487e+11	0		1.38531e+11	0		8.93577e+10	0		9.55628e+10	0		6.35818e+10	0		4.31245e+10	0		4.66586e+10	0
																										1.40782e+11	0		1.39549e+11	0		1.40609e+11	0		9.06981e+10	0		9.69962e+10	0		6.45356e+10	0		4.37714e+10	0		4.73584e+10	0
																										1.42894e+11	0		1.41643e+11	0		1.42718e+11	0		9.20585e+10	0		9.84512e+10	0		6.55036e+10	0		4.44279e+10	0		4.80688e+10	0
																										1.45037e+11	0		1.43767e+11	0		1.44859e+11	0		9.34394e+10	0		9.9928e+10	0		6.64862e+10	0		4.50943e+10	0		4.87898e+10	0
																										1.47213e+11	0		1.45924e+11	0		1.47031e+11	0		9.4841e+10	0		1.01427e+11	0		6.74834e+10	0		4.57708e+10	0		4.95217e+10	0
																										1.49421e+11	0		1.48113e+11	0		1.49237e+11	0		9.62636e+10	0		1.02948e+11	0		6.84957e+10	0		4.64573e+10	0		5.02645e+10	0
																										1.51662e+11	0		1.50334e+11	0		1.51475e+11	0		9.77076e+10	0		1.04493e+11	0		6.95231e+10	0		4.71542e+10	0		5.10185e+10	0
																										1.53937e+11	0		1.52589e+11	0		1.53748e+11	0		9.91732e+10	0		1.0606e+11	0		7.0566e+10	0		4.78615e+10	0		5.17838e+10	0
																										1.56246e+11	0		1.54878e+11	0		1.56054e+11	0		1.00661e+11	0		1.07651e+11	0		7.16245e+10	0		4.85794e+10	0		5.25605e+10	0
																										1.5859e+11	0		1.57201e+11	0		1.58395e+11	0		1.02171e+11	0		1.09266e+11	0		7.26988e+10	0		4.93081e+10	0		5.33489e+10	0
																										1.60969e+11	0		1.59559e+11	0		1.60771e+11	0		1.03703e+11	0		1.10905e+11	0		7.37893e+10	0		5.00477e+10	0		5.41492e+10	0
																										1.63383e+11	0		1.61953e+11	0		1.63182e+11	0		1.05259e+11	0		1.12568e+11	0		7.48962e+10	0		5.07984e+10	0		5.49614e+10	0
																										1.65834e+11	0		1.64382e+11	0		1.6563e+11	0		1.06838e+11	0		1.14257e+11	0		7.60196e+10	0		5.15604e+10	0		5.57858e+10	0
																										1.68322e+11	0		1.66848e+11	0		1.68114e+11	0		1.0844e+11	0		1.1597e+11	0		7.71599e+10	0		5.23338e+10	0		5.66226e+10	0
																										1.70846e+11	0		1.69351e+11	0		1.70636e+11	0		1.10067e+11	0		1.1771e+11	0		7.83173e+10	0		5.31188e+10	0		5.74719e+10	0
																										1.73409e+11	0		1.71891e+11	0		1.73196e+11	0		1.11718e+11	0		1.19476e+11	0		7.94921e+10	0		5.39156e+10	0		5.8334e+10	0
																										1.7601e+11	0		1.74469e+11	0		1.75793e+11	0		1.13394e+11	0		1.21268e+11	0		8.06844e+10	0		5.47244e+10	0		5.9209e+10	0
																										1.7865e+11	0		1.77086e+11	0		1.7843e+11	0		1.15095e+11	0		1.23087e+11	0		8.18947e+10	0		5.55452e+10	0		6.00972e+10	0
																										1.8133e+11	0		1.79742e+11	0		1.81107e+11	0		1.16821e+11	0		1.24933e+11	0		8.31231e+10	0		5.63784e+10	0		6.09986e+10	0
																										1.8405e+11	0		1.82439e+11	0		1.83823e+11	0		1.18573e+11	0		1.26807e+11	0		8.437e+10	0		5.72241e+10	0		6.19136e+10	0
																										1.86811e+11	0		1.85175e+11	0		1.86581e+11	0		1.20352e+11	0		1.28709e+11	0		8.56355e+10	0		5.80824e+10	0		6.28423e+10	0
																										1.89613e+11	0		1.87953e+11	0		1.89379e+11	0		1.22157e+11	0		1.3064e+11	0		8.692e+10	0		5.89537e+10	0		6.37849e+10	0
																										1.92457e+11	0		1.90772e+11	0		1.9222e+11	0		1.23989e+11	0		1.32599e+11	0		8.82238e+10	0		5.9838e+10	0		6.47417e+10	0
																										1.95344e+11	0		1.93634e+11	0		1.95103e+11	0		1.25849e+11	0		1.34588e+11	0		8.95472e+10	0		6.07355e+10	0		6.57128e+10	0
																										1.98274e+11	0		1.96538e+11	0		1.9803e+11	0		1.27737e+11	0		1.36607e+11	0		9.08904e+10	0		6.16466e+10	0		6.66985e+10	0
																										2.01248e+11	0		1.99486e+11	0		2.01e+11	0		1.29653e+11	0		1.38656e+11	0		9.22538e+10	0		6.25713e+10	0		6.7699e+10	0
																										2.04267e+11	0		2.02479e+11	0		2.04015e+11	0		1.31598e+11	0		1.40736e+11	0		9.36376e+10	0		6.35098e+10	0		6.87145e+10	0
																										2.07331e+11	0		2.05516e+11	0		2.07076e+11	0		1.33572e+11	0		1.42847e+11	0		9.50421e+10	0		6.44625e+10	0		6.97452e+10	0
																										2.10441e+11	0		2.08598e+11	0		2.10182e+11	0		1.35575e+11	0		1.4499e+11	0		9.64678e+10	0		6.54294e+10	0		7.07914e+10	0
																										2.13598e+11	0		2.11727e+11	0		2.13335e+11	0		1.37609e+11	0		1.47165e+11	0		9.79148e+10	0		6.64109e+10	0		7.18533e+10	0
																										2.16802e+11	0		2.14903e+11	0		2.16535e+11	0		1.39673e+11	0		1.49372e+11	0		9.93835e+10	0		6.7407e+10	0		7.29311e+10	0
																										2.20054e+11	0		2.18127e+11	0		2.19783e+11	0		1.41768e+11	0		1.51613e+11	0		1.00874e+11	0		6.84181e+10	0		7.4025e+10	0
																										2.23354e+11	0		2.21399e+11	0		2.23079e+11	0		1.43895e+11	0		1.53887e+11	0		1.02387e+11	0		6.94444e+10	0		7.51354e+10	0
																										2.26705e+11	0		2.2472e+11	0		2.26426e+11	0		1.46053e+11	0		1.56195e+11	0		1.03923e+11	0		7.04861e+10	0		7.62624e+10	0
																										2.30105e+11	0		2.28091e+11	0		2.29822e+11	0		1.48244e+11	0		1.58538e+11	0		1.05482e+11	0		7.15434e+10	0		7.74064e+10	0
																										2.33557e+11	0		2.31512e+11	0		2.33269e+11	0		1.50468e+11	0		1.60916e+11	0		1.07064e+11	0		7.26165e+10	0		7.85675e+10	0
																										2.3706e+11	0		2.34985e+11	0		2.36768e+11	0		1.52725e+11	0		1.6333e+11	0		1.0867e+11	0		7.37058e+10	0		7.9746e+10	0
																										2.40616e+11	0		2.38509e+11	0		2.4032e+11	0		1.55016e+11	0		1.6578e+11	0		1.103e+11	0		7.48114e+10	0		8.09422e+10	0
																										2.44225e+11	0		2.42087e+11	0		2.43925e+11	0		1.57341e+11	0		1.68267e+11	0		1.11955e+11	0		7.59335e+10	0		8.21563e+10	0
																										2.47889e+11	0		2.45718e+11	0		2.47583e+11	0		1.59701e+11	0		1.70791e+11	0		1.13634e+11	0		7.70725e+10	0		8.33886e+10	0
																										2.51607e+11	0		2.49404e+11	0		2.51297e+11	0		1.62097e+11	0		1.73353e+11	0		1.15339e+11	0		7.82286e+10	0		8.46395e+10	0
																										2.55381e+11	0		2.53145e+11	0		2.55067e+11	0		1.64528e+11	0		1.75953e+11	0		1.17069e+11	0		7.94021e+10	0		8.59091e+10	0
																										2.59212e+11	0		2.56942e+11	0		2.58893e+11	0		1.66996e+11	0		1.78592e+11	0		1.18825e+11	0		8.05931e+10	0		8.71977e+10	0
																										2.631e+11	0		2.60796e+11	0		2.62776e+11	0		1.69501e+11	0		1.81271e+11	0		1.20607e+11	0		8.1802e+10	0		8.85057e+10	0
																										2.67047e+11	0		2.64708e+11	0		2.66718e+11	0		1.72043e+11	0		1.8399e+11	0		1.22416e+11	0		8.3029e+10	0		8.98333e+10	0
																										2.71052e+11	0		2.68679e+11	0		2.70718e+11	0		1.74624e+11	0		1.8675e+11	0		1.24252e+11	0		8.42744e+10	0		9.11808e+10	0
																										2.75118e+11	0		2.72709e+11	0		2.74779e+11	0		1.77243e+11	0		1.89551e+11	0		1.26116e+11	0		8.55386e+10	0		9.25485e+10	0
																										2.79245e+11	0		2.768e+11	0		2.78901e+11	0		1.79902e+11	0		1.92395e+11	0		1.28008e+11	0		8.68216e+10	0		9.39367e+10	0
																										2.83434e+11	0		2.80952e+11	0		2.83084e+11	0		1.82601e+11	0		1.95281e+11	0		1.29928e+11	0		8.8124e+10	0		9.53457e+10	0
																										2.87685e+11	0		2.85166e+11	0		2.87331e+11	0		1.8534e+11	0		1.9821e+11	0		1.31877e+11	0		8.94458e+10	0		9.67759e+10	0
																										2.92e+11	0		2.89444e+11	0		2.91641e+11	0		1.8812e+11	0		2.01183e+11	0		1.33855e+11	0		9.07875e+10	0		9.82276e+10	0
																										2.9638e+11	0		2.93785e+11	0		2.96015e+11	0		1.90941e+11	0		2.04201e+11	0		1.35863e+11	0		9.21493e+10	0		9.9701e+10	0
																										3.00826e+11	0		2.98192e+11	0		3.00456e+11	0		1.93806e+11	0		2.07264e+11	0		1.37901e+11	0		9.35316e+10	0		1.01196e+11	0
																										3.05338e+11	0		3.02665e+11	0		3.04962e+11	0		1.96713e+11	0		2.10373e+11	0		1.39969e+11	0		9.49345e+10	0		1.02714e+11	0
																										3.09919e+11	0		3.07205e+11	0		3.09537e+11	0		1.99663e+11	0		2.13528e+11	0		1.42069e+11	0		9.63586e+10	0		1.04255e+11	0
																										3.14567e+11	0		3.11813e+11	0		3.1418e+11	0		2.02658e+11	0		2.16731e+11	0		1.442e+11	0		9.78039e+10	0		1.05819e+11	0
																										3.19286e+11	0		3.1649e+11	0		3.18893e+11	0		2.05698e+11	0		2.19982e+11	0		1.46363e+11	0		9.9271e+10	0		1.07406e+11	0
																										3.24075e+11	0		3.21238e+11	0		3.23676e+11	0		2.08784e+11	0		2.23282e+11	0		1.48558e+11	0		1.0076e+11	0		1.09017e+11	0
																										3.28936e+11	0		3.26056e+11	0		3.28531e+11	0		2.11915e+11	0		2.26631e+11	0		1.50787e+11	0		1.02271e+11	0		1.10653e+11	0
																										3.3387e+11	0		3.30947e+11	0		3.33459e+11	0		2.15094e+11	0		2.3003e+11	0		1.53049e+11	0		1.03806e+11	0		1.12312e+11	0
																										3.38878e+11	0		3.35911e+11	0		3.38461e+11	0		2.1832e+11	0		2.33481e+11	0		1.55344e+11	0		1.05363e+11	0		1.13997e+11	0
																										3.43962e+11	0		3.4095e+11	0		3.43538e+11	0		2.21595e+11	0		2.36983e+11	0		1.57675e+11	0		1.06943e+11	0		1.15707e+11	0
																										3.49121e+11	0		3.46064e+11	0		3.48691e+11	0		2.24919e+11	0		2.40538e+11	0		1.6004e+11	0		1.08547e+11	0		1.17443e+11	0
																										3.54358e+11	0		3.51255e+11	0		3.53921e+11	0		2.28293e+11	0		2.44146e+11	0		1.6244e+11	0		1.10175e+11	0		1.19204e+11	0
																										3.59673e+11	0		3.56524e+11	0		3.5923e+11	0		2.31717e+11	0		2.47808e+11	0		1.64877e+11	0		1.11828e+11	0		1.20992e+11	0
																										3.65068e+11	0		3.61872e+11	0		3.64619e+11	0		2.35193e+11	0		2.51525e+11	0		1.6735e+11	0		1.13505e+11	0		1.22807e+11	0
																										3.70544e+11	0		3.673e+11	0		3.70088e+11	0		2.38721e+11	0		2.55298e+11	0		1.6986e+11	0		1.15208e+11	0		1.24649e+11	0
																										3.76102e+11	0		3.72809e+11	0		3.75639e+11	0		2.42302e+11	0		2.59128e+11	0		1.72408e+11	0		1.16936e+11	0		1.26519e+11	0
																										3.81744e+11	0		3.78401e+11	0		3.81274e+11	0		2.45936e+11	0		2.63015e+11	0		1.74994e+11	0		1.1869e+11	0		1.28417e+11	0
																										3.8747e+11	0		3.84077e+11	0		3.86993e+11	0		2.49625e+11	0		2.6696e+11	0		1.77619e+11	0		1.20471e+11	0		1.30343e+11	0
																										3.93282e+11	0		3.89839e+11	0		3.92798e+11	0		2.5337e+11	0		2.70964e+11	0		1.80284e+11	0		1.22278e+11	0		1.32298e+11	0
																										3.99181e+11	0		3.95686e+11	0		3.9869e+11	0		2.5717e+11	0		2.75029e+11	0		1.82988e+11	0		1.24112e+11	0		1.34283e+11	0
																										4.05169e+11	0		4.01622e+11	0		4.0467e+11	0		2.61028e+11	0		2.79154e+11	0		1.85733e+11	0		1.25973e+11	0		1.36297e+11	0
																										4.11247e+11	0		4.07646e+11	0		4.1074e+11	0		2.64943e+11	0		2.83341e+11	0		1.88519e+11	0		1.27863e+11	0		1.38341e+11	0
																										4.17415e+11	0		4.13761e+11	0		4.16901e+11	0		2.68918e+11	0		2.87591e+11	0		1.91346e+11	0		1.29781e+11	0		1.40417e+11	0
																										4.23677e+11	0		4.19967e+11	0		4.23155e+11	0		2.72951e+11	0		2.91905e+11	0		1.94217e+11	0		1.31728e+11	0		1.42523e+11	0
																										4.30032e+11	0		4.26266e+11	0		4.29502e+11	0		2.77046e+11	0		2.96284e+11	0		1.9713e+11	0		1.33704e+11	0		1.44661e+11	0
																										4.36482e+11	0		4.3266e+11	0		4.35945e+11	0		2.81201e+11	0		3.00728e+11	0		2.00087e+11	0		1.35709e+11	0		1.46831e+11	0
																										4.43029e+11	0		4.3915e+11	0		4.42484e+11	0		2.85419e+11	0		3.05239e+11	0		2.03088e+11	0		1.37745e+11	0		1.49033e+11	0
																										4.49675e+11	0		4.45738e+11	0		4.49121e+11	0		2.89701e+11	0		3.09818e+11	0		2.06134e+11	0		1.39811e+11	0		1.51269e+11	0
																										4.5642e+11	0		4.52424e+11	0		4.55858e+11	0		2.94046e+11	0		3.14465e+11	0		2.09226e+11	0		1.41908e+11	0		1.53538e+11	0
																										4.63266e+11	0		4.5921e+11	0		4.62696e+11	0		2.98457e+11	0		3.19182e+11	0		2.12365e+11	0		1.44037e+11	0		1.55841e+11	0
																										4.70215e+11	0		4.66098e+11	0		4.69636e+11	0		3.02934e+11	0		3.2397e+11	0		2.1555e+11	0		1.46197e+11	0		1.58178e+11	0
																										4.77269e+11	0		4.7309e+11	0		4.76681e+11	0		3.07478e+11	0		3.28829e+11	0		2.18784e+11	0		1.4839e+11	0		1.60551e+11	0
																										4.84428e+11	0		4.80186e+11	0		4.83831e+11	0		3.1209e+11	0		3.33762e+11	0		2.22065e+11	0		1.50616e+11	0		1.62959e+11	0
																										4.91694e+11	0		4.87389e+11	0		4.91088e+11	0		3.16771e+11	0		3.38768e+11	0		2.25396e+11	0		1.52875e+11	0		1.65404e+11	0
																										4.99069e+11	0		4.947e+11	0		4.98455e+11	0		3.21523e+11	0		3.4385e+11	0		2.28777e+11	0		1.55169e+11	0		1.67885e+11	0
																										5.06555e+11	0		5.0212e+11	0		5.05931e+11	0		3.26346e+11	0		3.49007e+11	0		2.32209e+11	0		1.57496e+11	0		1.70403e+11	0
																										5.14154e+11	0		5.09652e+11	0		5.1352e+11	0		3.31241e+11	0		3.54242e+11	0		2.35692e+11	0		1.59858e+11	0		1.72959e+11	0
																										5.21866e+11	0		5.17297e+11	0		5.21223e+11	0		3.36209e+11	0		3.59556e+11	0		2.39227e+11	0		1.62256e+11	0		1.75553e+11	0
																										5.29694e+11	0		5.25056e+11	0		5.29042e+11	0		3.41252e+11	0		3.64949e+11	0		2.42816e+11	0		1.6469e+11	0		1.78187e+11	0
																										5.3764e+11	0		5.32932e+11	0		5.36977e+11	0		3.46371e+11	0		3.70424e+11	0		2.46458e+11	0		1.67161e+11	0		1.80859e+11	0
																										5.45704e+11	0		5.40926e+11	0		5.45032e+11	0		3.51567e+11	0		3.7598e+11	0		2.50155e+11	0		1.69668e+11	0		1.83572e+11	0
																										5.5389e+11	0		5.4904e+11	0		5.53207e+11	0		3.5684e+11	0		3.8162e+11	0		2.53907e+11	0		1.72213e+11	0		1.86326e+11	0
																										5.62198e+11	0		5.57275e+11	0		5.61505e+11	0		3.62193e+11	0		3.87344e+11	0		2.57716e+11	0		1.74796e+11	0		1.89121e+11	0
																										5.70631e+11	0		5.65635e+11	0		5.69928e+11	0		3.67626e+11	0		3.93154e+11	0		2.61582e+11	0		1.77418e+11	0		1.91958e+11	0
																										5.7919e+11	0		5.74119e+11	0		5.78477e+11	0		3.7314e+11	0		3.99052e+11	0		2.65505e+11	0		1.80079e+11	0		1.94837e+11	0
																										5.87878e+11	0		5.82731e+11	0		5.87154e+11	0		3.78737e+11	0		4.05037e+11	0		2.69488e+11	0		1.82781e+11	0		1.9776e+11	0
																										5.96696e+11	0		5.91472e+11	0		5.95961e+11	0		3.84418e+11	0		4.11113e+11	0		2.7353e+11	0		1.85522e+11	0		2.00726e+11	0
																										6.05647e+11	0		6.00344e+11	0		6.04901e+11	0		3.90185e+11	0		4.1728e+11	0		2.77633e+11	0		1.88305e+11	0		2.03737e+11	0
																										6.14732e+11	0		6.09349e+11	0		6.13974e+11	0		3.96037e+11	0		4.23539e+11	0		2.81798e+11	0		1.9113e+11	0		2.06793e+11	0
																										6.23953e+11	0		6.18489e+11	0		6.23184e+11	0		4.01978e+11	0		4.29892e+11	0		2.86025e+11	0		1.93997e+11	0		2.09895e+11	0
																										6.33312e+11	0		6.27767e+11	0		6.32532e+11	0		4.08008e+11	0		4.3634e+11	0		2.90315e+11	0		1.96907e+11	0		2.13043e+11	0
																										6.42812e+11	0		6.37183e+11	0		6.4202e+11	0		4.14128e+11	0		4.42885e+11	0		2.9467e+11	0		1.9986e+11	0		2.16239e+11	0
																										6.52454e+11	0		6.46741e+11	0		6.5165e+11	0		4.2034e+11	0		4.49529e+11	0		2.9909e+11	0		2.02858e+11	0		2.19482e+11	0
																										6.62241e+11	0		6.56442e+11	0		6.61425e+11	0		4.26645e+11	0		4.56271e+11	0		3.03576e+11	0		2.05901e+11	0		2.22775e+11	0
																										6.72174e+11	0		6.66289e+11	0		6.71346e+11	0		4.33044e+11	0		4.63116e+11	0		3.0813e+11	0		2.08989e+11	0		2.26116e+11	0
																										6.82257e+11	0		6.76283e+11	0		6.81416e+11	0		4.3954e+11	0		4.70062e+11	0		3.12752e+11	0		2.12124e+11	0		2.29508e+11	0
																										6.92491e+11	0		6.86427e+11	0		6.91638e+11	0		4.46133e+11	0		4.77113e+11	0		3.17443e+11	0		2.15306e+11	0		2.32951e+11	0
																										7.02878e+11	0		6.96724e+11	0		7.02012e+11	0		4.52825e+11	0		4.8427e+11	0		3.22205e+11	0		2.18536e+11	0		2.36445e+11	0
																										7.13421e+11	0		7.07174e+11	0		7.12542e+11	0		4.59618e+11	0		4.91534e+11	0		3.27038e+11	0		2.21814e+11	0		2.39992e+11	0
																										7.24122e+11	0		7.17782e+11	0		7.2323e+11	0		4.66512e+11	0		4.98907e+11	0		3.31943e+11	0		2.25141e+11	0		2.43591e+11	0
																										7.34984e+11	0		7.28549e+11	0		7.34079e+11	0		4.7351e+11	0		5.06391e+11	0		3.36922e+11	0		2.28518e+11	0		2.47245e+11	0
																										7.46009e+11	0		7.39477e+11	0		7.4509e+11	0		4.80612e+11	0		5.13986e+11	0		3.41976e+11	0		2.31946e+11	0		2.50954e+11	0
																										7.57199e+11	0		7.50569e+11	0		7.56266e+11	0		4.87821e+11	0		5.21696e+11	0		3.47106e+11	0		2.35425e+11	0		2.54718e+11	0
																										7.68557e+11	0		7.61828e+11	0		7.6761e+11	0		4.95139e+11	0		5.29522e+11	0		3.52312e+11	0		2.38956e+11	0		2.58539e+11	0
																										7.80086e+11	0		7.73255e+11	0		7.79125e+11	0		5.02566e+11	0		5.37465e+11	0		3.57597e+11	0		2.42541e+11	0		2.62417e+11	0
																										7.91787e+11	0		7.84854e+11	0		7.90811e+11	0		5.10104e+11	0		5.45526e+11	0		3.62961e+11	0		2.46179e+11	0		2.66353e+11	0
																										8.03664e+11	0		7.96627e+11	0		8.02674e+11	0		5.17756e+11	0		5.53709e+11	0		3.68405e+11	0		2.49872e+11	0		2.70349e+11	0
																										8.15719e+11	0		8.08576e+11	0		8.14714e+11	0		5.25522e+11	0		5.62015e+11	0		3.73932e+11	0		2.5362e+11	0		2.74404e+11	0
																										8.27954e+11	0		8.20705e+11	0		8.26934e+11	0		5.33405e+11	0		5.70445e+11	0		3.79541e+11	0		2.57424e+11	0		2.7852e+11	0
																										8.40374e+11	0		8.33015e+11	0		8.39338e+11	0		5.41406e+11	0		5.79002e+11	0		3.85234e+11	0		2.61285e+11	0		2.82698e+11	0
																										8.52979e+11	0		8.45511e+11	0		8.51929e+11	0		5.49527e+11	0		5.87687e+11	0		3.91012e+11	0		2.65205e+11	0		2.86938e+11	0
																										8.65774e+11	0		8.58193e+11	0		8.64707e+11	0		5.5777e+11	0		5.96502e+11	0		3.96877e+11	0		2.69183e+11	0		2.91242e+11	0
																										8.78761e+11	0		8.71066e+11	0		8.77678e+11	0		5.66137e+11	0		6.0545e+11	0		4.0283e+11	0		2.7322e+11	0		2.95611e+11	0
																										8.91942e+11	0		8.84132e+11	0		8.90843e+11	0		5.74629e+11	0		6.14532e+11	0		4.08873e+11	0		2.77319e+11	0		3.00045e+11	0
																										9.05321e+11	0		8.97394e+11	0		9.04206e+11	0		5.83248e+11	0		6.2375e+11	0		4.15006e+11	0		2.81479e+11	0		3.04546e+11	0
																										9.18901e+11	0		9.10855e+11	0		9.17769e+11	0		5.91997e+11	0		6.33106e+11	0		4.21231e+11	0		2.85701e+11	0		3.09114e+11	0
																										9.32684e+11	0		9.24518e+11	0		9.31535e+11	0		6.00877e+11	0		6.42602e+11	0		4.2755e+11	0		2.89986e+11	0		3.13751e+11	0
																										9.46675e+11	0		9.38386e+11	0		9.45509e+11	0		6.0989e+11	0		6.52241e+11	0		4.33963e+11	0		2.94336e+11	0		3.18457e+11	0
																										9.60875e+11	0		9.52461e+11	0		9.59691e+11	0		6.19038e+11	0		6.62025e+11	0		4.40472e+11	0		2.98751e+11	0		3.23234e+11	0
																										9.75288e+11	0		9.66748e+11	0		9.74087e+11	0		6.28324e+11	0		6.71955e+11	0		4.47079e+11	0		3.03232e+11	0		3.28082e+11	0
																										9.89917e+11	0		9.8125e+11	0		9.88698e+11	0		6.37749e+11	0		6.82035e+11	0		4.53786e+11	0		3.07781e+11	0		3.33004e+11	0
																										1.00477e+12	0		9.95968e+11	0		1.00353e+12	0		6.47315e+11	0		6.92265e+11	0		4.60592e+11	0		3.12398e+11	0		3.37999e+11	0
																										1.01984e+12	0		1.01091e+12	0		1.01858e+12	0		6.57025e+11	0		7.02649e+11	0		4.67501e+11	0		3.17084e+11	0		3.43069e+11	0
																										1.03514e+12	0		1.02607e+12	0		1.03386e+12	0		6.6688e+11	0		7.13189e+11	0		4.74514e+11	0		3.2184e+11	0		3.48215e+11	0
																										1.05066e+12	0		1.04146e+12	0		1.04937e+12	0		6.76883e+11	0		7.23887e+11	0		4.81631e+11	0		3.26667e+11	0		3.53438e+11	0
																										1.06642e+12	0		1.05708e+12	0		1.06511e+12	0		6.87036e+11	0		7.34745e+11	0		4.88856e+11	0		3.31567e+11	0		3.58739e+11	0
																										1.08242e+12	0		1.07294e+12	0		1.08108e+12	0		6.97342e+11	0		7.45766e+11	0		4.96189e+11	0		3.36541e+11	0		3.6412e+11	0
																										1.09865e+12	0		1.08903e+12	0		1.0973e+12	0		7.07802e+11	0		7.56953e+11	0		5.03632e+11	0		3.41589e+11	0		3.69582e+11	0
																										1.11513e+12	0		1.10537e+12	0		1.11376e+12	0		7.18419e+11	0		7.68307e+11	0		5.11186e+11	0		3.46713e+11	0		3.75126e+11	0
																										1.13186e+12	0		1.12195e+12	0		1.13047e+12	0		7.29195e+11	0		7.79832e+11	0		5.18854e+11	0		3.51914e+11	0		3.80753e+11	0
																										1.14884e+12	0		1.13878e+12	0		1.14742e+12	0		7.40133e+11	0		7.91529e+11	0		5.26637e+11	0		3.57192e+11	0		3.86464e+11	0
																										1.16607e+12	0		1.15586e+12	0		1.16464e+12	0		7.51235e+11	0		8.03402e+11	0		5.34536e+11	0		3.6255e+11	0		3.92261e+11	0
																										1.18356e+12	0		1.1732e+12	0		1.18211e+12	0		7.62504e+11	0		8.15453e+11	0		5.42554e+11	0		3.67988e+11	0		3.98145e+11	0
																										1.20132e+12	0		1.1908e+12	0		1.19984e+12	0		7.73941e+11	0		8.27685e+11	0		5.50693e+11	0		3.73508e+11	0		4.04117e+11	0
																										1.21934e+12	0		1.20866e+12	0		1.21783e+12	0		7.85551e+11	0		8.401e+11	0		5.58953e+11	0		3.79111e+11	0		4.10179e+11	0
																										1.23763e+12	0		1.22679e+12	0		1.2361e+12	0		7.97334e+11	0		8.52702e+11	0		5.67337e+11	0		3.84797e+11	0		4.16332e+11	0
																										1.25619e+12	0		1.24519e+12	0		1.25464e+12	0		8.09294e+11	0		8.65492e+11	0		5.75847e+11	0		3.90569e+11	0		4.22577e+11	0
																										1.27503e+12	0		1.26387e+12	0		1.27346e+12	0		8.21433e+11	0		8.78475e+11	0		5.84485e+11	0		3.96428e+11	0		4.28915e+11	0
																										1.29416e+12	0		1.28283e+12	0		1.29256e+12	0		8.33755e+11	0		8.91652e+11	0		5.93252e+11	0		4.02374e+11	0		4.35349e+11	0
																										1.31357e+12	0		1.30207e+12	0		1.31195e+12	0		8.46261e+11	0		9.05026e+11	0		6.02151e+11	0		4.0841e+11	0		4.41879e+11	0
																										1.33328e+12	0		1.3216e+12	0		1.33163e+12	0		8.58955e+11	0		9.18602e+11	0		6.11183e+11	0		4.14536e+11	0		4.48507e+11	0
																										1.35327e+12	0		1.34142e+12	0		1.35161e+12	0		8.71839e+11	0		9.32381e+11	0		6.20351e+11	0		4.20754e+11	0		4.55235e+11	0
																										1.37357e+12	0		1.36155e+12	0		1.37188e+12	0		8.84917e+11	0		9.46367e+11	0		6.29656e+11	0		4.27066e+11	0		4.62064e+11	0
																										1.39418e+12	0		1.38197e+12	0		1.39246e+12	0		8.98191e+11	0		9.60562e+11	0		6.39101e+11	0		4.33471e+11	0		4.68995e+11	0
																										1.41509e+12	0		1.4027e+12	0		1.41335e+12	0		9.11664e+11	0		9.74971e+11	0		6.48688e+11	0		4.39974e+11	0		4.76029e+11	0
																										1.43632e+12	0		1.42374e+12	0		1.43455e+12	0		9.25338e+11	0		9.89595e+11	0		6.58418e+11	0		4.46573e+11	0		4.8317e+11	0
																										1.45786e+12	0		1.4451e+12	0		1.45606e+12	0		9.39219e+11	0		1.00444e+12	0		6.68294e+11	0		4.53272e+11	0		4.90417e+11	0
																										1.47973e+12	0		1.46677e+12	0		1.47791e+12	0		9.53307e+11	0		1.01951e+12	0		6.78319e+11	0		4.60071e+11	0		4.97774e+11	0
																										1.50192e+12	0		1.48877e+12	0		1.50007e+12	0		9.67606e+11	0		1.0348e+12	0		6.88493e+11	0		4.66972e+11	0		5.0524e+11	0
																										1.52445e+12	0		1.51111e+12	0		1.52258e+12	0		9.82121e+11	0		1.05032e+12	0		6.98821e+11	0		4.73976e+11	0		5.12819e+11	0
																										1.54732e+12	0		1.53377e+12	0		1.54541e+12	0		9.96852e+11	0		1.06607e+12	0		7.09303e+11	0		4.81086e+11	0		5.20511e+11	0
																										1.57053e+12	0		1.55678e+12	0		1.5686e+12	0		1.01181e+12	0		1.08207e+12	0		7.19943e+11	0		4.88302e+11	0		5.28319e+11	0
																										1.59409e+12	0		1.58013e+12	0		1.59212e+12	0		1.02698e+12	0		1.0983e+12	0		7.30742e+11	0		4.95627e+11	0		5.36244e+11	0
																										1.618e+12	0		1.60383e+12	0		1.61601e+12	0		1.04239e+12	0		1.11477e+12	0		7.41703e+11	0		5.03061e+11	0		5.44287e+11	0
																										1.64227e+12	0		1.62789e+12	0		1.64025e+12	0		1.05802e+12	0		1.13149e+12	0		7.52829e+11	0		5.10607e+11	0		5.52452e+11	0
																										1.6669e+12	0		1.65231e+12	0		1.66485e+12	0		1.07389e+12	0		1.14847e+12	0		7.64121e+11	0		5.18266e+11	0		5.60738e+11	0
																										1.69191e+12	0		1.67709e+12	0		1.68982e+12	0		1.09e+12	0		1.16569e+12	0		7.75583e+11	0		5.2604e+11	0		5.6915e+11	0
																										1.71729e+12	0		1.70225e+12	0		1.71517e+12	0		1.10635e+12	0		1.18318e+12	0		7.87217e+11	0		5.33931e+11	0		5.77687e+11	0
																										1.74304e+12	0		1.72778e+12	0		1.7409e+12	0		1.12295e+12	0		1.20093e+12	0		7.99025e+11	0		5.4194e+11	0		5.86352e+11	0
																										1.76919e+12	0		1.7537e+12	0		1.76701e+12	0		1.13979e+12	0		1.21894e+12	0		8.1101e+11	0		5.50069e+11	0		5.95147e+11	0
																										1.79573e+12	0		1.78e+12	0		1.79352e+12	0		1.15689e+12	0		1.23722e+12	0		8.23175e+11	0		5.5832e+11	0		6.04075e+11	0
																										1.82266e+12	0		1.8067e+12	0		1.82042e+12	0		1.17424e+12	0		1.25578e+12	0		8.35523e+11	0		5.66695e+11	0		6.13136e+11	0
																										1.85e+12	0		1.83381e+12	0		1.84773e+12	0		1.19185e+12	0		1.27462e+12	0		8.48056e+11	0		5.75195e+11	0		6.22333e+11	0
																										1.87775e+12	0		1.86131e+12	0		1.87544e+12	0		1.20973e+12	0		1.29374e+12	0		8.60777e+11	0		5.83823e+11	0		6.31668e+11	0
																										1.90592e+12	0		1.88923e+12	0		1.90357e+12	0		1.22788e+12	0		1.31314e+12	0		8.73688e+11	0		5.92581e+11	0		6.41143e+11	0
																										1.93451e+12	0		1.91757e+12	0		1.93213e+12	0		1.2463e+12	0		1.33284e+12	0		8.86794e+11	0		6.01469e+11	0		6.5076e+11	0
																										1.96353e+12	0		1.94633e+12	0		1.96111e+12	0		1.26499e+12	0		1.35283e+12	0		9.00096e+11	0		6.10491e+11	0		6.60521e+11	0
																										1.99298e+12	0		1.97553e+12	0		1.99052e+12	0		1.28397e+12	0		1.37313e+12	0		9.13597e+11	0		6.19649e+11	0		6.70429e+11	0
																										2.02287e+12	0		2.00516e+12	0		2.02038e+12	0		1.30323e+12	0		1.39372e+12	0		9.27301e+11	0		6.28943e+11	0		6.80485e+11	0
																										2.05322e+12	0		2.03524e+12	0		2.05069e+12	0		1.32277e+12	0		1.41463e+12	0		9.4121e+11	0		6.38378e+11	0		6.90693e+11	0
																										2.08402e+12	0		2.06577e+12	0		2.08145e+12	0		1.34262e+12	0		1.43585e+12	0		9.55329e+11	0		6.47953e+11	0		7.01053e+11	0
																										2.11528e+12	0		2.09675e+12	0		2.11267e+12	0		1.36275e+12	0		1.45739e+12	0		9.69658e+11	0		6.57673e+11	0		7.11569e+11	0
																										2.14701e+12	0		2.12821e+12	0		2.14436e+12	0		1.3832e+12	0		1.47925e+12	0		9.84203e+11	0		6.67538e+11	0		7.22242e+11	0
																										2.17921e+12	0		2.16013e+12	0		2.17653e+12	0		1.40394e+12	0		1.50144e+12	0		9.98966e+11	0		6.77551e+11	0		7.33076e+11	0
																										2.2119e+12	0		2.19253e+12	0		2.20917e+12	0		1.425e+12	0		1.52396e+12	0		1.01395e+12	0		6.87714e+11	0		7.44072e+11	0
																										2.24508e+12	0		2.22542e+12	0		2.24231e+12	0		1.44638e+12	0		1.54682e+12	0		1.02916e+12	0		6.9803e+11	0		7.55233e+11	0
																										2.27875e+12	0		2.2588e+12	0		2.27595e+12	0		1.46807e+12	0		1.57002e+12	0		1.0446e+12	0		7.085e+11	0		7.66562e+11	0
																										2.31293e+12	0		2.29268e+12	0		2.31009e+12	0		1.4901e+12	0		1.59357e+12	0		1.06027e+12	0		7.19128e+11	0		7.7806e+11	0
																										2.34763e+12	0		2.32707e+12	0		2.34474e+12	0		1.51245e+12	0		1.61747e+12	0		1.07617e+12	0		7.29915e+11	0		7.89731e+11	0
																										2.38284e+12	0		2.36198e+12	0		2.37991e+12	0		1.53513e+12	0		1.64173e+12	0		1.09231e+12	0		7.40863e+11	0		8.01577e+11	0
																										2.41859e+12	0		2.39741e+12	0		2.41561e+12	0		1.55816e+12	0		1.66636e+12	0		1.1087e+12	0		7.51976e+11	0		8.13601e+11	0
																										2.45486e+12	0		2.43337e+12	0		2.45184e+12	0		1.58153e+12	0		1.69136e+12	0		1.12533e+12	0		7.63256e+11	0		8.25805e+11	0
																										2.49169e+12	0		2.46987e+12	0		2.48862e+12	0		1.60526e+12	0		1.71673e+12	0		1.14221e+12	0		7.74705e+11	0		8.38192e+11	0
																										2.52906e+12	0		2.50692e+12	0		2.52595e+12	0		1.62933e+12	0		1.74248e+12	0		1.15934e+12	0		7.86325e+11	0		8.50765e+11	0
																										2.567e+12	0		2.54452e+12	0		2.56384e+12	0		1.65377e+12	0		1.76861e+12	0		1.17673e+12	0		7.9812e+11	0		8.63526e+11	0
																										2.6055e+12	0		2.58269e+12	0		2.60229e+12	0		1.67858e+12	0		1.79514e+12	0		1.19438e+12	0		8.10092e+11	0		8.76479e+11	0
																										2.64459e+12	0		2.62143e+12	0		2.64133e+12	0		1.70376e+12	0		1.82207e+12	0		1.2123e+12	0		8.22243e+11	0		8.89626e+11	0
																										2.68425e+12	0		2.66075e+12	0		2.68095e+12	0		1.72932e+12	0		1.8494e+12	0		1.23048e+12	0		8.34577e+11	0		9.02971e+11	0
																										2.72452e+12	0		2.70066e+12	0		2.72116e+12	0		1.75526e+12	0		1.87714e+12	0		1.24894e+12	0		8.47096e+11	0		9.16515e+11	0
																										2.76539e+12	0		2.74117e+12	0		2.76198e+12	0		1.78158e+12	0		1.9053e+12	0		1.26767e+12	0		8.59802e+11	0		9.30263e+11	0
																										2.80687e+12	0		2.78229e+12	0		2.80341e+12	0		1.80831e+12	0		1.93388e+12	0		1.28669e+12	0		8.72699e+11	0		9.44217e+11	0
																										2.84897e+12	0		2.82402e+12	0		2.84546e+12	0		1.83543e+12	0		1.96289e+12	0		1.30599e+12	0		8.8579e+11	0		9.5838e+11	0
																										2.8917e+12	0		2.86639e+12	0		2.88814e+12	0		1.86296e+12	0		1.99233e+12	0		1.32558e+12	0		8.99076e+11	0		9.72756e+11	0
																										2.93508e+12	0		2.90938e+12	0		2.93146e+12	0		1.89091e+12	0		2.02222e+12	0		1.34546e+12	0		9.12563e+11	0		9.87347e+11	0
																										2.97911e+12	0		2.95302e+12	0		2.97544e+12	0		1.91927e+12	0		2.05255e+12	0		1.36564e+12	0		9.26251e+11	0		1.00216e+12	0
																										3.02379e+12	0		2.99732e+12	0		3.02007e+12	0		1.94806e+12	0		2.08334e+12	0		1.38613e+12	0		9.40145e+11	0		1.01719e+12	0
																										3.06915e+12	0		3.04228e+12	0		3.06537e+12	0		1.97728e+12	0		2.11459e+12	0		1.40692e+12	0		9.54247e+11	0		1.03245e+12	0
																										3.11519e+12	0		3.08791e+12	0		3.11135e+12	0		2.00694e+12	0		2.14631e+12	0		1.42803e+12	0		9.68561e+11	0		1.04793e+12	0
																										3.16192e+12	0		3.13423e+12	0		3.15802e+12	0		2.03705e+12	0		2.1785e+12	0		1.44945e+12	0		9.83089e+11	0		1.06365e+12	0
																										3.20934e+12	0		3.18124e+12	0		3.20539e+12	0		2.0676e+12	0		2.21118e+12	0		1.47119e+12	0		9.97835e+11	0		1.07961e+12	0
																										3.25748e+12	0		3.22896e+12	0		3.25347e+12	0		2.09862e+12	0		2.24435e+12	0		1.49326e+12	0		1.0128e+12	0		1.0958e+12	0
																										3.30635e+12	0		3.2774e+12	0		3.30227e+12	0		2.1301e+12	0		2.27801e+12	0		1.51565e+12	0		1.02799e+12	0		1.11224e+12	0
																										3.35594e+12	0		3.32656e+12	0		3.35181e+12	0		2.16205e+12	0		2.31218e+12	0		1.53839e+12	0		1.04341e+12	0		1.12892e+12	0
																										3.40628e+12	0		3.37646e+12	0		3.40208e+12	0		2.19448e+12	0		2.34686e+12	0		1.56146e+12	0		1.05907e+12	0		1.14586e+12	0
																										3.45737e+12	0		3.4271e+12	0		3.45312e+12	0		2.22739e+12	0		2.38207e+12	0		1.58489e+12	0		1.07495e+12	0		1.16304e+12	0
																										3.50924e+12	0		3.47851e+12	0		3.50491e+12	0		2.26081e+12	0		2.4178e+12	0		1.60866e+12	0		1.09108e+12	0		1.18049e+12	0
																										3.56187e+12	0		3.53069e+12	0		3.55749e+12	0		2.29472e+12	0		2.45407e+12	0		1.63279e+12	0		1.10744e+12	0		1.1982e+12	0
																										3.6153e+12	0		3.58365e+12	0		3.61085e+12	0		2.32914e+12	0		2.49088e+12	0		1.65728e+12	0		1.12405e+12	0		1.21617e+12	0
																										3.66953e+12	0		3.6374e+12	0		3.66501e+12	0		2.36408e+12	0		2.52824e+12	0		1.68214e+12	0		1.14091e+12	0		1.23441e+12	0
																										3.72457e+12	0		3.69196e+12	0		3.71999e+12	0		2.39954e+12	0		2.56616e+12	0		1.70737e+12	0		1.15803e+12	0		1.25293e+12	0
																										3.78044e+12	0		3.74734e+12	0		3.77579e+12	0		2.43553e+12	0		2.60466e+12	0		1.73298e+12	0		1.1754e+12	0		1.27172e+12	0
																										3.83715e+12	0		3.80355e+12	0		3.83242e+12	0		2.47206e+12	0		2.64373e+12	0		1.75898e+12	0		1.19303e+12	0		1.2908e+12	0
																										3.89471e+12	0		3.86061e+12	0		3.88991e+12	0		2.50914e+12	0		2.68338e+12	0		1.78536e+12	0		1.21093e+12	0		1.31016e+12	0
																										3.95313e+12	0		3.91851e+12	0		3.94826e+12	0		2.54678e+12	0		2.72363e+12	0		1.81214e+12	0		1.22909e+12	0		1.32981e+12	0
																										4.01242e+12	0		3.97729e+12	0		4.00748e+12	0		2.58498e+12	0		2.76449e+12	0		1.83933e+12	0		1.24753e+12	0		1.34976e+12	0
																										4.07261e+12	0		4.03695e+12	0		4.06759e+12	0		2.62376e+12	0		2.80595e+12	0		1.86692e+12	0		1.26624e+12	0		1.37001e+12	0
																										4.1337e+12	0		4.09751e+12	0		4.12861e+12	0		2.66311e+12	0		2.84804e+12	0		1.89492e+12	0		1.28523e+12	0		1.39056e+12	0
																										4.19571e+12	0		4.15897e+12	0		4.19054e+12	0		2.70306e+12	0		2.89076e+12	0		1.92334e+12	0		1.30451e+12	0		1.41142e+12	0
																										4.25864e+12	0		4.22135e+12	0		4.25339e+12	0		2.74361e+12	0		2.93413e+12	0		1.95219e+12	0		1.32408e+12	0		1.43259e+12	0
																										4.32252e+12	0		4.28467e+12	0		4.3172e+12	0		2.78476e+12	0		2.97814e+12	0		1.98148e+12	0		1.34394e+12	0		1.45408e+12	0
																										4.38736e+12	0		4.34894e+12	0		4.38195e+12	0		2.82653e+12	0		3.02281e+12	0		2.0112e+12	0		1.3641e+12	0		1.47589e+12	0
																										4.45317e+12	0		4.41418e+12	0		4.44768e+12	0		2.86893e+12	0		3.06815e+12	0		2.04137e+12	0		1.38456e+12	0		1.49803e+12	0
																										4.51997e+12	0		4.48039e+12	0		4.5144e+12	0		2.91196e+12	0		3.11417e+12	0		2.07199e+12	0		1.40533e+12	0		1.5205e+12	0
																										4.58777e+12	0		4.5476e+12	0		4.58211e+12	0		2.95564e+12	0		3.16089e+12	0		2.10307e+12	0		1.42641e+12	0		1.5433e+12	0
																										4.65658e+12	0		4.61581e+12	0		4.65085e+12	0		2.99998e+12	0		3.2083e+12	0		2.13461e+12	0		1.4478e+12	0		1.56645e+12	0
																										4.72643e+12	0		4.68505e+12	0		4.72061e+12	0		3.04498e+12	0		3.25642e+12	0		2.16663e+12	0		1.46952e+12	0		1.58995e+12	0
																										4.79733e+12	0		4.75532e+12	0		4.79142e+12	0		3.09065e+12	0		3.30527e+12	0		2.19913e+12	0		1.49156e+12	0		1.6138e+12	0
																										4.86929e+12	0		4.82665e+12	0		4.86329e+12	0		3.13701e+12	0		3.35485e+12	0		2.23212e+12	0		1.51394e+12	0		1.63801e+12	0
																										4.94233e+12	0		4.89905e+12	0		4.93624e+12	0		3.18407e+12	0		3.40517e+12	0		2.2656e+12	0		1.53665e+12	0		1.66258e+12	0
																										5.01646e+12	0		4.97254e+12	0		5.01028e+12	0		3.23183e+12	0		3.45625e+12	0		2.29958e+12	0		1.5597e+12	0		1.68751e+12	0
																										5.09171e+12	0		5.04713e+12	0		5.08544e+12	0		3.2803e+12	0		3.50809e+12	0		2.33408e+12	0		1.58309e+12	0		1.71283e+12	0
																										5.16808e+12	0		5.12283e+12	0		5.16172e+12	0		3.32951e+12	0		3.56071e+12	0		2.36909e+12	0		1.60684e+12	0		1.73852e+12	0
																										5.24561e+12	0		5.19968e+12	0		5.23914e+12	0		3.37945e+12	0		3.61413e+12	0		2.40463e+12	0		1.63094e+12	0		1.7646e+12	0
																										5.32429e+12	0		5.27767e+12	0		5.31773e+12	0		3.43014e+12	0		3.66834e+12	0		2.44069e+12	0		1.65541e+12	0		1.79107e+12	0
																										5.40415e+12	0		5.35684e+12	0		5.3975e+12	0		3.4816e+12	0		3.72336e+12	0		2.4773e+12	0		1.68024e+12	0		1.81793e+12	0
																										5.48522e+12	0		5.43719e+12	0		5.47846e+12	0		3.53382e+12	0		3.77921e+12	0		2.51446e+12	0		1.70544e+12	0		1.8452e+12	0
																										5.56749e+12	0		5.51875e+12	0		5.56064e+12	0		3.58683e+12	0		3.8359e+12	0		2.55218e+12	0		1.73102e+12	0		1.87288e+12	0
																										5.65101e+12	0		5.60153e+12	0		5.64405e+12	0		3.64063e+12	0		3.89344e+12	0		2.59046e+12	0		1.75699e+12	0		1.90097e+12	0
																										5.73577e+12	0		5.68555e+12	0		5.72871e+12	0		3.69524e+12	0		3.95184e+12	0		2.62932e+12	0		1.78334e+12	0		1.92949e+12	0
																										5.82181e+12	0		5.77083e+12	0		5.81464e+12	0		3.75067e+12	0		4.01112e+12	0		2.66876e+12	0		1.81009e+12	0		1.95843e+12	0
																										5.90914e+12	0		5.8574e+12	0		5.90186e+12	0		3.80693e+12	0		4.07129e+12	0		2.70879e+12	0		1.83724e+12	0		1.98781e+12	0
																										5.99777e+12	0		5.94526e+12	0		5.99038e+12	0		3.86403e+12	0		4.13235e+12	0		2.74942e+12	0		1.8648e+12	0		2.01762e+12	0
																										6.08774e+12	0		6.03444e+12	0		6.08024e+12	0		3.92199e+12	0		4.19434e+12	0		2.79067e+12	0		1.89277e+12	0		2.04789e+12	0
[truncated: 12 more columns]

[truncated: 5 more sheets: Detection window (DW), 2 variables within DW, PTF within DW, USC within DW, Compare Before-after cut off]
