# Supplementary material for: Methylation levels assessment with Methylation-Sensitive High-Resolution Melting (MS-HRM)
Source: PLoS One. 2022 Sep 6;17(9):e0273058. doi: 10.1371/journal.pone.0273058 (PMC9447921; doi:10.1371/journal.pone.0273058)
Supplement: S7 File — (XLSX) [file pone.0273058.s007.xlsx]

## Sheet: Plate set up
	1	2	3	4	5	6	7	8	9	10	11	12
A	1	1	1	0.2	0.2	0.2	Sample 70%	Sample 70%	Sample 70%
B	0.9	0.9	0.9	0.1	0.1	0.1	Sample 50%	Sample 50%	Sample 50%
C	0.8	0.8	0.8	0.05	0.05	0.05	Sample 35%	Sample 35%	Sample 35%
D	0.7	0.7	0.7	0.01	0.01	0.01	Sample 15%	Sample 15%	Sample 15%
E	0.6	0.6	0.6	0.1%	0.1%	0.1%	Sample 10%	Sample 10%	Sample 10%
F	0.5	0.5	0.5	0	0	0	Sample 3%	Sample 3%	Sample 3%
G	0.4	0.4	0.4	NTC	NTC	NTC	Sample 1%	Sample 1%	Sample 1%
H	0.3	0.3	0.3

## Sheet: Imported data
AUC for each of the replicates		0		-21.821		49.846		1469.98		1237.06		1537.95		516.45		247.062		297.311		0		0		0		1823.25		1660.16		1771.92		418.334		620.217		796.272		0		0		0		0		2383.22		2290.3
X = Temperature [°C]	X	A1: 100%	X	A2: 100%	X	A3: 100%	X	A4: 20%	X	A5: 20%	X	A6: 20%	X	A7: Sample 70%	X	A8: Sample 70%	X	A9: Sample 70%	X	B1: 90%	X	B2: 90%	X	B3: 90%	X	B4: 10%	X	B5: 10%	X	B6: 10%	X	B7: Sample 50%	X	B8: Sample 50%	X	B9: Sample 50%	X	C1: 80%	X	C2: 80%	X	C3: 80%	X	C4: 5%	X	C5: 5%	X	C6: 5%	X
	X	A1: 100%	X	A2: 100%	X	A3: 100%	X	A4: 20%	X	A5: 20%	X	A6: 20%	X	A7: Sample 70%	X	A8: Sample 70%	X	A9: Sample 70%							X	B4: 10%	X	B5: 10%	X	B6: 10%	X	B7: Sample 50%	X	B8: Sample 50%	X	B9: Sample 50%									X	C5: 5%	X	C6: 5%	X
	70.4707	0	70.4707	0.0630779	70.4707	0.0234221	70.4707	-0.0603321	70.4707	-0.0394574	70.4707	-0.0512966	70.4707	-0.10731	70.4707	-0.0999188	70.4707	-0.149098							70.4707	-0.117157	70.4707	-0.0560294	70.4707	-0.0771911	70.4707	-0.12547	70.4707	-0.133471	70.4707	-0.133746									70.4707	-0.0530431	70.4707	-0.0431707	70.4707
	70.5395	0	70.5395	0.0890227	70.5395	0.0987878	70.5395	-0.0630112	70.5395	-0.0471437	70.5395	-0.0526896	70.5395	-0.117864	70.5395	-0.119344	70.5395	-0.153944							70.5395	-0.124058	70.5395	-0.0582216	70.5395	-0.081979	70.5395	-0.123601	70.5395	-0.14031	70.5395	-0.143128									70.5395	-0.0648484	70.5395	-0.0522465	70.5395
	70.6084	0	70.6084	0.0773414	70.6084	0.140922	70.6084	-0.0324294	70.6084	-0.0316549	70.6084	-0.0178268	70.6084	-0.0681582	70.6084	-0.0892894	70.6084	-0.0725638							70.6084	-0.0594552	70.6084	-0.0267386	70.6084	-0.0418898	70.6084	-0.0517891	70.6084	-0.0723333	70.6084	-0.0763542									70.6084	-0.0422032	70.6084	-0.0294496	70.6084
	70.6773	0	70.6773	0.0496858	70.6773	0.118393	70.6773	-0.00164701	70.6773	-0.0145596	70.6773	0.0175992	70.6773	-0.00631382	70.6773	-0.0478955	70.6773	0.0145739							70.6773	0.0161118	70.6773	0.00476494	70.6773	0.00151853	70.6773	0.024091	70.6773	0.0037857	70.6773	0.0031923									70.6773	-0.0122107	70.6773	-0.00198196	70.6773
	70.7461	0	70.7461	0.00189377	70.7461	0.0417157	70.7461	0.012923	70.7461	-0.00781902	70.7461	0.0306606	70.7461	0.041036	70.7461	-0.012061	70.7461	0.0724126							70.7461	0.0688525	70.7461	0.0190786	70.7461	0.0282569	70.7461	0.0746489	70.7461	0.0569274	70.7461	0.0626122									70.7461	0.00747259	70.7461	0.0121017	70.7461
	70.815	0	70.815	-0.0562385	70.815	-0.0526898	70.815	0.0193595	70.815	-0.00389807	70.815	0.024091	70.815	0.0736033	70.815	0.030469	70.815	0.105731							70.815	0.0990955	70.815	0.0243772	70.815	0.0436924	70.815	0.10355	70.815	0.0912012	70.815	0.102867									70.815	0.0208454	70.815	0.0174745	70.815
	70.8839	0	70.8839	-0.107289	70.8839	-0.133857	70.8839	0.0376002	70.8839	0.0158545	70.8839	0.0214104	70.8839	0.105914	70.8839	0.0920559	70.8839	0.135206							70.8839	0.125226	70.8839	0.0385427	70.8839	0.0651319	70.8839	0.126094	70.8839	0.125934	70.8839	0.139303									70.8839	0.0441407	70.8839	0.0313213	70.8839
	70.9527	0	70.9527	-0.138429	70.9527	-0.184708	70.9527	0.0731076	70.9527	0.0571838	70.9527	0.0392539	70.9527	0.145232	70.9527	0.167904	70.9527	0.170744							70.9527	0.152574	70.9527	0.0649723	70.9527	0.098065	70.9527	0.148665	70.9527	0.16922	70.9527	0.176732									70.9527	0.0820832	70.9527	0.058611	70.9527
	71.0216	0	71.0216	-0.136317	71.0216	-0.190355	71.0216	0.113137	71.0216	0.103477	71.0216	0.0693805	71.0216	0.180328	71.0216	0.229818	71.0216	0.200947							71.0216	0.168446	71.0216	0.0929823	71.0216	0.130477	71.0216	0.162852	71.0216	0.207078	71.0216	0.203159									71.0216	0.121289	71.0216	0.0880044	71.0216
	71.0905	0	71.0905	-0.107758	71.0905	-0.14776	71.0905	0.134814	71.0905	0.129578	71.0905	0.0892463	71.0905	0.187426	71.0905	0.248221	71.0905	0.203461							71.0905	0.157303	71.0905	0.106953	71.0905	0.14326	71.0905	0.152329	71.0905	0.21434	71.0905	0.200151									71.0905	0.139258	71.0905	0.101572	71.0905
	71.1593	0	71.1593	-0.0634462	71.1593	-0.0711932	71.1593	0.125339	71.1593	0.124812	71.1593	0.0871984	71.1593	0.155592	71.1593	0.216419	71.1593	0.169183							71.1593	0.116513	71.1593	0.0989632	71.1593	0.126845	71.1593	0.111042	71.1593	0.177792	71.1593	0.160757									71.1593	0.124786	71.1593	0.0928738	71.1593
	71.2282	0	71.2282	-0.000550495	71.2282	0.0112076	71.2282	0.0822879	71.2282	0.0888022	71.2282	0.0608556	71.2282	0.0851797	71.2282	0.135713	71.2282	0.0962155							71.2282	0.0505172	71.2282	0.0669756	71.2282	0.0777996	71.2282	0.0427324	71.2282	0.0950942	71.2282	0.082947									71.2282	0.0768232	71.2282	0.0619956	71.2282
	71.297	0	71.297	0.0610171	71.297	0.0761895	71.297	0.00282634	71.297	0.0175706	71.297	0.00845972	71.297	-0.0240499	71.297	0.00191427	71.297	-0.0226125							71.297	-0.0420469	71.297	0.00475693	71.297	-0.0080819	71.297	-0.0490692	71.297	-0.0328993	71.297	-0.0363105									71.297	-0.0051196	71.297	0.00514554	71.297
	71.3659	0	71.3659	0.101796	71.3659	0.118381	71.3659	-0.112317	71.3659	-0.094304	71.3659	-0.0733128	71.3659	-0.168632	71.3659	-0.189639	71.3659	-0.188964							71.3659	-0.16127	71.3659	-0.0918309	71.3659	-0.129218	71.3659	-0.158863	71.3659	-0.199928	71.3659	-0.193506									71.3659	-0.117304	71.3659	-0.0830128	71.3659
	71.4348	0	71.4348	0.108476	71.4348	0.127483	71.4348	-0.255482	71.4348	-0.24659	71.4348	-0.189162	71.4348	-0.345853	71.4348	-0.439717	71.4348	-0.398819							71.4348	-0.303005	71.4348	-0.219098	71.4348	-0.279004	71.4348	-0.282071	71.4348	-0.3951	71.4348	-0.380145									71.4348	-0.252042	71.4348	-0.202751	71.4348
	71.5036	0	71.5036	0.099233	71.5036	0.116454	71.5036	-0.409323	71.5036	-0.424251	71.5036	-0.334068	71.5036	-0.551794	71.5036	-0.739956	71.5036	-0.644115							71.5036	-0.450701	71.5036	-0.363947	71.5036	-0.441403	71.5036	-0.408931	71.5036	-0.601232	71.5036	-0.581869									71.5036	-0.39612	71.5036	-0.343617	71.5036
	71.5725	0	71.5725	0.10074	71.5725	0.106816	71.5725	-0.555315	71.5725	-0.605525	71.5725	-0.490252	71.5725	-0.76993	71.5725	-1.07133	71.5725	-0.903332							71.5725	-0.582886	71.5725	-0.508186	71.5725	-0.594475	71.5725	-0.523022	71.5725	-0.79942	71.5725	-0.782969									71.5725	-0.534337	71.5725	-0.488039	71.5725
	71.6414	0	71.6414	0.116116	71.6414	0.107282	71.6414	-0.681214	71.6414	-0.770436	71.6414	-0.634855	71.6414	-0.973903	71.6414	-1.39723	71.6414	-1.15004							71.6414	-0.684069	71.6414	-0.635141	71.6414	-0.720402	71.6414	-0.610056	71.6414	-0.969189	71.6414	-0.96673									71.6414	-0.653614	71.6414	-0.615576	71.6414
	71.7102	0	71.7102	0.133436	71.7102	0.124554	71.7102	-0.788932	71.7102	-0.912981	71.7102	-0.760486	71.7102	-1.15257	71.7102	-1.69693	71.7102	-1.37655							71.7102	-0.756358	71.7102	-0.742876	71.7102	-0.817285	71.7102	-0.669948	71.7102	-1.10196	71.7102	-1.12444									71.7102	-0.755995	71.7102	-0.720864	71.7102
	71.7791	0	71.7791	0.139471	71.7791	0.164541	71.7791	-0.885259	71.7791	-1.03484	71.7791	-0.871206	71.7791	-1.30965	71.7791	-1.96898	71.7791	-1.58612							71.7791	-0.807097	71.7791	-0.837167	71.7791	-0.892238	71.7791	-0.710973	71.7791	-1.20741	71.7791	-1.25836									71.7791	-0.848279	71.7791	-0.808136	71.7791
	71.848	0	71.848	0.127931	71.848	0.218255	71.848	-0.972411	71.848	-1.14114	71.848	-0.973988	71.848	-1.44785	71.848	-2.21168	71.848	-1.7792							71.848	-0.846077	71.848	-0.923432	71.848	-0.953812	71.848	-0.741999	71.848	-1.29964	71.848	-1.37063									71.848	-0.935228	71.848	-0.8839	71.848
	71.9168	0	71.9168	0.097071	71.9168	0.264125	71.9168	-1.05898	71.9168	-1.24841	71.9168	-1.08105	71.9168	-1.5777	71.9168	-2.43577	71.9168	-1.95853							71.9168	-0.890979	71.9168	-1.01443	71.9168	-1.01866	71.9168	-0.779835	71.9168	-1.39779	71.9168	-1.47063									71.9168	-1.02736	71.9168	-0.963636	71.9168
	71.9857	0	71.9857	0.0526931	71.9857	0.288321	71.9857	-1.14973	71.9857	-1.36733	71.9857	-1.1987	71.9857	-1.71058	71.9857	-2.65458	71.9857	-2.12954							71.9857	-0.950654	71.9857	-1.1179	71.9857	-1.09623	71.9857	-0.836119	71.9857	-1.51292	71.9857	-1.57038									71.9857	-1.13063	71.9857	-1.0542	71.9857
	72.0546	0	72.0546	0.00907475	72.0546	0.294508	72.0546	-1.23765	72.0546	-1.48966	72.0546	-1.31737	72.0546	-1.84165	72.0546	-2.863	72.0546	-2.28855							72.0546	-1.01696	72.0546	-1.22454	72.0546	-1.17857	72.0546	-0.906154	72.0546	-1.63026	72.0546	-1.66583									72.0546	-1.23646	72.0546	-1.14588	72.0546
	72.1234	0	72.1234	-0.0192577	72.1234	0.292032	72.1234	-1.30881	72.1234	-1.59371	72.1234	-1.41783	72.1234	-1.95347	72.1234	-3.04639	72.1234	-2.42282							72.1234	-1.07118	72.1234	-1.31471	72.1234	-1.24474	72.1234	-0.971763	72.1234	-1.72462	72.1234	-1.73913									72.1234	-1.32763	72.1234	-1.22154	72.1234
	72.1923	0	72.1923	-0.0223888	72.1923	0.294631	72.1923	-1.35562	72.1923	-1.66531	72.1923	-1.48693	72.1923	-2.03166	72.1923	-3.19451	72.1923	-2.52347							72.1923	-1.09552	72.1923	-1.37137	72.1923	-1.27942	72.1923	-1.017	72.1923	-1.78185	72.1923	-1.78051									72.1923	-1.39057	72.1923	-1.26941	72.1923
	72.2612	0	72.2612	-0.00731184	72.2612	0.303115	72.2612	-1.3752	72.2612	-1.70398	72.2612	-1.52286	72.2612	-2.07387	72.2612	-3.30431	72.2612	-2.58807							72.2612	-1.08442	72.2612	-1.39054	72.2612	-1.28186	72.2612	-1.03564	72.2612	-1.80366	72.2612	-1.79155									72.2612	-1.42215	72.2612	-1.2888	72.2612
	72.33	0	72.33	0.0179855	72.33	0.325827	72.33	-1.36739	72.33	-1.71579	72.33	-1.53017	72.33	-2.07978	72.33	-3.37118	72.33	-2.61582							72.33	-1.03897	72.33	-1.37499	72.33	-1.25613	72.33	-1.02493	72.33	-1.79699	72.33	-1.77363									72.33	-1.42394	72.33	-1.28388	72.33
	72.3989	0	72.3989	0.0453803	72.3989	0.365899	72.3989	-1.33858	72.3989	-1.70791	72.3989	-1.51741	72.3989	-2.05377	72.3989	-3.39978	72.3989	-2.61327							72.3989	-0.965933	72.3989	-1.33471	72.3989	-1.21223	72.3989	-0.991694	72.3989	-1.77169	72.3989	-1.73542									72.3989	-1.40391	72.3989	-1.26409	72.3989
	72.4677	0	72.4677	0.069166	72.4677	0.413283	72.4677	-1.3002	72.4677	-1.68978	72.4677	-1.49575	72.4677	-2.01105	72.4677	-3.40591	72.4677	-2.59086							72.4677	-0.879486	72.4677	-1.28818	72.4677	-1.16341	72.4677	-0.948698	72.4677	-1.74021	72.4677	-1.69002									72.4677	-1.37419	72.4677	-1.24012	72.4677
	72.5366	0	72.5366	0.0788418	72.5366	0.44399	72.5366	-1.26349	72.5366	-1.67687	72.5366	-1.4749	72.5366	-1.96947	72.5366	-3.40129	72.5366	-2.56166							72.5366	-0.796408	72.5366	-1.2515	72.5366	-1.12298	72.5366	-0.910706	72.5366	-1.7169	72.5366	-1.65019									72.5366	-1.35051	72.5366	-1.22251	72.5366
	72.6055	0	72.6055	0.0724106	72.6055	0.446444	72.6055	-1.23296	72.6055	-1.6737	72.6055	-1.4574	72.6055	-1.93667	72.6055	-3.39265	72.6055	-2.53436							72.6055	-0.72147	72.6055	-1.23037	72.6055	-1.09409	72.6055	-0.88419	72.6055	-1.70614	72.6055	-1.6221									72.6055	-1.33857	72.6055	-1.21418	72.6055
	72.6743	0	72.6743	0.0554423	72.6743	0.426794	72.6743	-1.20327	72.6743	-1.67163	72.6743	-1.43703	72.6743	-1.9091	72.6743	-3.38258	72.6743	-2.51134							72.6743	-0.648607	72.6743	-1.21636	72.6743	-1.06602	72.6743	-0.866863	72.6743	-1.69706	72.6743	-1.60213									72.6743	-1.32996	72.6743	-1.20704	72.6743
	72.7432	0	72.7432	0.0310079	72.7432	0.397229	72.7432	-1.16838	72.7432	-1.65784	72.7432	-1.4108	72.7432	-1.88376	72.7432	-3.37279	72.7432	-2.49579							72.7432	-0.573253	72.7432	-1.19828	72.7432	-1.02807	72.7432	-0.856562	72.7432	-1.68093	72.7432	-1.5844									72.7432	-1.31637	72.7432	-1.19299	72.7432
	72.8121	0	72.8121	0.00598919	72.8121	0.363723	72.8121	-1.12545	72.8121	-1.62767	72.8121	-1.38141	72.8121	-1.86327	72.8121	-3.3697	72.8121	-2.49594							72.8121	-0.495702	72.8121	-1.17318	72.8121	-0.980305	72.8121	-0.853657	72.8121	-1.65911	72.8121	-1.57028									72.8121	-1.29601	72.8121	-1.16953	72.8121
	72.8809	0	72.8809	-0.0183598	72.8809	0.326396	72.8809	-1.07662	72.8809	-1.58414	72.8809	-1.35429	72.8809	-1.85292	72.8809	-3.38184	72.8809	-2.51432							72.8809	-0.418055	72.8809	-1.14361	72.8809	-0.929909	72.8809	-0.86027	72.8809	-1.6378	72.8809	-1.56031									72.8809	-1.27182	72.8809	-1.13688	72.8809
	72.9498	0	72.9498	-0.0484095	72.9498	0.293624	72.9498	-1.02188	72.9498	-1.52837	72.9498	-1.32654	72.9498	-1.84651	72.9498	-3.40101	72.9498	-2.54096							72.9498	-0.335649	72.9498	-1.10603	72.9498	-0.879421	72.9498	-0.870448	72.9498	-1.61669	72.9498	-1.54608									72.9498	-1.24226	72.9498	-1.09235	72.9498
	73.0187	0	73.0187	-0.0761023	73.0187	0.276581	73.0187	-0.960534	73.0187	-1.47139	73.0187	-1.29545	73.0187	-1.84051	73.0187	-3.41258	73.0187	-2.56357							73.0187	-0.24644	73.0187	-1.06134	73.0187	-0.826878	73.0187	-0.880103	73.0187	-1.59165	73.0187	-1.52256									73.0187	-1.20476	73.0187	-1.0385	73.0187
	73.0875	0	73.0875	-0.0865164	73.0875	0.281548	73.0875	-0.89146	73.0875	-1.42502	73.0875	-1.25795	73.0875	-1.83255	73.0875	-3.4067	73.0875	-2.5752							73.0875	-0.149813	73.0875	-1.01133	73.0875	-0.767769	73.0875	-0.885968	73.0875	-1.55846	73.0875	-1.48724									73.0875	-1.15665	73.0875	-0.977098	73.0875
	73.1564	0	73.1564	-0.0757838	73.1564	0.301939	73.1564	-0.811093	73.1564	-1.38937	73.1564	-1.20737	73.1564	-1.81414	73.1564	-3.38054	73.1564	-2.57012							73.1564	-0.0417303	73.1564	-0.95021	73.1564	-0.696811	73.1564	-0.883013	73.1564	-1.50933	73.1564	-1.434									73.1564	-1.09161	73.1564	-0.90428	73.1564
	73.2253	0	73.2253	-0.0586937	73.2253	0.321434	73.2253	-0.72014	73.2253	-1.35474	73.2253	-1.14276	73.2253	-1.78388	73.2253	-3.34041	73.2253	-2.55298							73.2253	0.0807824	73.2253	-0.874765	73.2253	-0.612503	73.2253	-0.868858	73.2253	-1.44442	73.2253	-1.36269									73.2253	-1.00834	73.2253	-0.818796	73.2253
	73.2941	0	73.2941	-0.0461975	73.2941	0.332974	73.2941	-0.613347	73.2941	-1.30416	73.2941	-1.05877	73.2941	-1.73586	73.2941	-3.28754	73.2941	-2.52314							73.2941	0.225474	73.2941	-0.777732	73.2941	-0.507274	73.2941	-0.834588	73.2941	-1.36343	73.2941	-1.27164									73.2941	-0.901961	73.2941	-0.713794	73.2941
	73.363	0	73.363	-0.04808	73.363	0.335056	73.363	-0.487223	73.363	-1.2299	73.363	-0.952274	73.363	-1.66924	73.363	-3.22477	73.363	-2.47702							73.363	0.394937	73.363	-0.657643	73.363	-0.376343	73.363	-0.777985	73.363	-1.26852	73.363	-1.1625									73.363	-0.770417	73.363	-0.58623	73.363
	73.4319	0	73.4319	-0.0626182	73.4319	0.336009	73.4319	-0.343815	73.4319	-1.13229	73.4319	-0.830144	73.4319	-1.58861	73.4319	-3.16326	73.4319	-2.41675							73.4319	0.583832	73.4319	-0.518986	73.4319	-0.222373	73.4319	-0.707128	73.4319	-1.16338	73.4319	-1.04283									73.4319	-0.618371	73.4319	-0.43934	73.4319
	73.5007	0	73.5007	-0.082433	73.5007	0.34497	73.5007	-0.187266	73.5007	-1.01305	73.5007	-0.697316	73.5007	-1.49451	73.5007	-3.10742	73.5007	-2.34453							73.5007	0.789309	73.5007	-0.365705	73.5007	-0.0505244	73.5007	-0.632226	73.5007	-1.05006	73.5007	-0.916557									73.5007	-0.448935	73.5007	-0.277385	73.5007
	73.5696	0	73.5696	-0.108515	73.5696	0.3606	73.5696	-0.0182982	73.5696	-0.875826	73.5696	-0.55097	73.5696	-1.38904	73.5696	-3.05014	73.5696	-2.262							73.5696	1.01079	73.5696	-0.197635	73.5696	0.135192	73.5696	-0.558653	73.5696	-0.927404	73.5696	-0.783172									73.5696	-0.262532	73.5696	-0.101556	73.5696
	73.6385	0	73.6385	-0.136598	73.6385	0.380215	73.6385	0.166002	73.6385	-0.722582	73.6385	-0.385998	73.6385	-1.27282	73.6385	-2.98241	73.6385	-2.16922							73.6385	1.24927	73.6385	-0.0136198	73.6385	0.334878	73.6385	-0.486868	73.6385	-0.792421	73.6385	-0.638544									73.6385	-0.0572229	73.6385	0.0913909	73.6385
	73.7073	0	73.7073	-0.151502	73.7073	0.402814	73.7073	0.366204	73.7073	-0.55145	73.7073	-0.202103	73.7073	-1.14452	73.7073	-2.90112	73.7073	-2.06612							73.7073	1.50574	73.7073	0.186226	73.7073	0.550684	73.7073	-0.414697	73.7073	-0.645403	73.7073	-0.480404									73.7073	0.168007	73.7073	0.304117	73.7073
	73.7762	0	73.7762	-0.143452	73.7762	0.427706	73.7762	0.58154	73.7762	-0.360269	73.7762	-0.000821058	73.7762	-1.00317	73.7762	-2.80452	73.7762	-1.95475							73.7762	1.78029	73.7762	0.402716	73.7762	0.784759	73.7762	-0.33834	73.7762	-0.487877	73.7762	-0.30717									73.7762	0.412927	73.7762	0.537019	73.7762
	73.845	0	73.845	-0.114313	73.845	0.44825	73.845	0.810037	73.845	-0.15212	73.845	0.211611	73.845	-0.851932	73.845	-2.69079	73.845	-1.8386							73.845	2.06932	73.845	0.632623	73.845	1.03489	73.845	-0.257167	73.845	-0.326628	73.845	-0.12105									73.845	0.67433	73.845	0.786623	73.845
	73.9139	0	73.9139	-0.073939	73.9139	0.464005	73.9139	1.05296	73.9139	0.0708266	73.9139	0.430373	73.9139	-0.694365	73.9139	-2.56214	73.9139	-1.71499							73.9139	2.37149	73.9139	0.873277	73.9139	1.29876	73.9139	-0.171554	73.9139	-0.166332	73.9139	0.0765509									73.9139	0.951696	73.9139	1.05339	73.9139
	73.9828	0	73.9828	-0.0427077	73.9828	0.470255	73.9828	1.31092	73.9828	0.305977	73.9828	0.65503	73.9828	-0.535216	73.9828	-2.42011	73.9828	-1.58154							73.9828	2.68681	73.9828	1.12188	73.9828	1.57818	73.9828	-0.0820949	73.9828	-0.00823698	73.9828	0.282072									73.9828	1.2452	73.9828	1.33713	73.9828
	74.0516	0	74.0516	-0.0304446	74.0516	0.465106	74.0516	1.5871	74.0516	0.551751	74.0516	0.892584	74.0516	-0.37303	74.0516	-2.26589	74.0516	-1.43988							74.0516	3.01762	74.0516	1.37937	74.0516	1.87609	74.0516	0.0103357	74.0516	0.149774	74.0516	0.493983									74.0516	1.55988	74.0516	1.64009	74.0516
	74.1205	0	74.1205	-0.0299971	74.1205	0.448814	74.1205	1.88009	74.1205	0.804864	74.1205	1.14976	74.1205	-0.208395	74.1205	-2.10355	74.1205	-1.29712							74.1205	3.36557	74.1205	1.64857	74.1205	2.19337	74.1205	0.10448	74.1205	0.308717	74.1205	0.709344									74.1205	1.90113	74.1205	1.96637	74.1205
	74.1894	0	74.1894	-0.0344672	74.1894	0.422448	74.1894	2.18776	74.1894	1.06628	74.1894	1.42928	74.1894	-0.0406794	74.1894	-1.93583	74.1894	-1.15978							74.1894	3.7331	74.1894	1.93706	74.1894	2.5311	74.1894	0.20219	74.1894	0.470743	74.1894	0.92511									74.1894	2.27545	74.1894	2.319	74.1894
	74.2582	0	74.2582	-0.0369117	74.2582	0.393733	74.2582	2.51438	74.2582	1.34509	74.2582	1.73585	74.2582	0.136189	74.2582	-1.76297	74.2582	-1.02076							74.2582	4.13009	74.2582	2.25358	74.2582	2.89369	74.2582	0.3079	74.2582	0.643523	74.2582	1.14625									74.2582	2.69074	74.2582	2.70491	74.2582
	74.3271	0	74.3271	-0.0255095	74.3271	0.368467	74.3271	2.86412	74.3271	1.64839	74.3271	2.07491	74.3271	0.32784	74.3271	-1.58269	74.3271	-0.869858							74.3271	4.56973	74.3271	2.60563	74.3271	3.28767	74.3271	0.426271	74.3271	0.836152	74.3271	1.38192									74.3271	3.15163	74.3271	3.13208	74.3271
	74.396	0	74.396	-0.00198494	74.396	0.359146	74.396	3.24649	74.396	1.98273	74.396	2.45288	74.396	0.543455	74.396	-1.38372	74.396	-0.696416							74.396	5.06622	74.396	3.00039	74.396	3.72376	74.396	0.568313	74.396	1.05874	74.396	1.64517									74.396	3.66381	74.396	3.61058	74.396
	74.4648	0	74.4648	0.0231234	74.4648	0.372524	74.4648	3.66921	74.4648	2.35088	74.4648	2.87131	74.4648	0.789838	74.4648	-1.15809	74.4648	-0.494716							74.4648	5.62623	74.4648	3.44173	74.4648	4.20961	74.4648	0.740227	74.4648	1.31588	74.4648	1.94386									74.4648	4.22937	74.4648	4.1468	74.4648
	74.5337	0	74.5337	0.0419404	74.5337	0.401794	74.5337	4.13369	74.5337	2.74988	74.5337	3.32655	74.5337	1.06103	74.5337	-0.911194	74.5337	-0.270374							74.5337	6.2467	74.5337	3.92975	74.5337	4.74853	74.5337	0.938048	74.5337	1.60659	74.5337	2.27858									74.5337	4.84851	74.5337	4.74283	74.5337
	74.6026	0	74.6026	0.0516652	74.6026	0.435609	74.6026	4.63717	74.6026	3.17595	74.6026	3.81476	74.6026	1.34683	74.6026	-0.652844	74.6026	-0.0320953							74.6026	6.92257	74.6026	4.4638	74.6026	5.33952	74.6026	1.15219	74.6026	1.92676	74.6026	2.64752									74.6026	5.52276	74.6026	5.40054	74.6026
	74.6714	0	74.6714	0.0546692	74.6714	0.469392	74.6714	5.18322	74.6714	3.63223	74.6714	4.34212	74.6714	1.64878	74.6714	-0.384244	74.6714	0.218596							74.6714	7.65842	74.6714	5.05059	74.6714	5.98687	74.6714	1.37788	74.6714	2.27763	74.6714	3.05407									74.6714	6.26437	74.6714	6.1283	74.6714
	74.7403	0	74.7403	0.052777	74.7403	0.500332	74.7403	5.77739	74.7403	4.12637	74.7403	4.91896	74.7403	1.97542	74.7403	-0.102073	74.7403	0.485194							74.7403	8.45936	74.7403	5.69651	74.7403	6.69635	74.7403	1.61514	74.7403	2.66056	74.7403	3.50186									74.7403	7.0888	74.7403	6.93286	74.7403
	74.8092	0	74.8092	0.0475909	74.8092	0.526393	74.8092	6.42725	74.8092	4.67068	74.8092	5.55649	74.8092	2.33765	74.8092	0.201156	74.8092	0.774225							74.8092	9.33011	74.8092	6.40636	74.8092	7.47385	74.8092	1.86661	74.8092	3.07761	74.8092	3.99528									74.8092	8.00679	74.8092	7.81892	74.8092
	74.878	0	74.878	0.0413209	74.878	0.554558	74.878	7.14731	74.878	5.28077	74.878	6.27041	74.878	2.74815	74.878	0.538294	74.878	1.10055							74.878	10.2803	74.878	7.19069	74.878	8.33078	74.878	2.13941	74.878	3.53702	74.878	4.54247									74.878	9.02879	74.878	8.79682	74.878
	74.9469	0	74.9469	0.0380271	74.9469	0.591545	74.9469	7.94994	74.9469	5.96606	74.9469	7.07234	74.9469	3.20811	74.9469	0.917755	74.9469	1.47501							74.9469	11.3159	74.9469	8.06171	74.9469	9.27624	74.9469	2.43325	74.9469	4.04363	74.9469	5.14713									74.9469	10.1619	74.9469	9.87781	74.9469
	75.0158	0	75.0158	0.0398752	75.0158	0.634247	75.0158	8.83651	75.0158	6.72947	75.0158	7.96107	75.0158	3.71125	75.0158	1.33792	75.0158	1.89401							75.0158	12.4319	75.0158	9.02146	75.0158	10.3103	75.0158	2.74198	75.0158	4.59359	75.0158	5.80206									75.0158	11.4049	75.0158	11.0634	75.0158
	75.0846	0	75.0846	0.0468161	75.0846	0.676045	75.0846	9.80227	75.0846	7.5716	75.0846	8.93521	75.0846	4.25057	75.0846	1.80008	75.0846	2.35285							75.0846	13.6191	75.0846	10.0643	75.0846	11.43	75.0846	3.06011	75.0846	5.18186	75.0846	6.50291									75.0846	12.7546	75.0846	12.3517	75.0846
	75.1535	0	75.1535	0.0590502	75.1535	0.713353	75.1535	10.8393	75.1535	8.48592	75.1535	9.98695	75.1535	4.8168	75.1535	2.30876	75.1535	2.84336							75.1535	14.8671	75.1535	11.1832	75.1535	12.6298	75.1535	3.37928	75.1535	5.80134	75.1535	7.2455									75.1535	14.2076	75.1535	13.7396	75.1535
	75.2223	0	75.2223	0.0764492	75.2223	0.741743	75.2223	11.9388	75.2223	9.46137	75.2223	11.1053	75.2223	5.40016	75.2223	2.85916	75.2223	3.35291							75.2223	16.1628	75.2223	12.3702	75.2223	13.8991	75.2223	3.68666	75.2223	6.43781	75.2223	8.01734									75.2223	15.7561	75.2223	15.2215	75.2223
	75.2912	0	75.2912	0.0936738	75.2912	0.758337	75.2912	13.0866	75.2912	10.4855	75.2912	12.2793	75.2912	5.98571	75.2912	3.43229	75.2912	3.86666							75.2912	17.4877	75.2912	13.6133	75.2912	15.222	75.2912	3.97015	75.2912	7.07676	75.2912	8.79906									75.2912	17.3867	75.2912	16.7854	75.2912
	75.3601	0	75.3601	0.103283	75.3601	0.7616	75.3601	14.2669	75.3601	11.5491	75.3601	13.4988	75.3601	6.56224	75.3601	4.0114	75.3601	4.37549							75.3601	18.8231	75.3601	14.8987	75.3601	16.5802	75.3601	4.22403	75.3601	7.70451	75.3601	9.57309									75.3601	19.0834	75.3601	18.4162	75.3601
	75.4289	0	75.4289	0.103894	75.4289	0.755294	75.4289	15.4661	75.4289	12.6451	75.4289	14.7565	75.4289	7.12544	75.4289	4.5851	75.4289	4.8714							75.4289	20.1499	75.4289	16.2152	75.4289	17.959	75.4289	4.4455	75.4289	8.3092	75.4289	10.3267									75.4289	20.8301	75.4289	20.0998	75.4289
	75.4978	0	75.4978	0.0967284	75.4978	0.746428	75.4978	16.669	75.4978	13.7671	75.4978	16.0449	75.4978	7.67116	75.4978	5.14379	75.4978	5.34666							75.4978	21.4511	75.4978	17.5521	75.4978	19.3485	75.4978	4.63636	75.4978	8.8819	75.4978	11.0518									75.4978	22.6173	75.4978	21.825	75.4978
	75.5667	0	75.5667	0.0806001	75.5667	0.744059	75.5667	17.8614	75.5667	14.9028	75.5667	17.3496	75.5667	8.18627	75.5667	5.67536	75.5667	5.79188							75.5667	22.7124	75.5667	18.8969	75.5667	20.7367	75.5667	4.80547	75.5667	9.4161	75.5667	11.7402									75.5667	24.4346	75.5667	23.5804	75.5667
	75.6355	0	75.6355	0.0538521	75.6355	0.751036	75.6355	19.0323	75.6355	16.0365	75.6355	18.6565	75.6355	8.65712	75.6355	6.16579	75.6355	6.2011							75.6355	23.9266	75.6355	20.2394	75.6355	22.1098	75.6355	4.95918	75.6355	9.90199	75.6355	12.3821									75.6355	26.2747	75.6355	25.3563	75.6355
	75.7044	0	75.7044	0.0203989	75.7044	0.761984	75.7044	20.1709	75.7044	17.1524	75.7044	19.9556	75.7044	9.07666	75.7044	6.60155	75.7044	6.56967							75.7044	25.0861	75.7044	21.5681	75.7044	23.4515	75.7044	5.09693	75.7044	10.329	75.7044	12.9672									75.7044	28.1291	75.7044	27.1437	75.7044
	75.7733	0	75.7733	-0.0130686	75.7733	0.769193	75.7733	21.2731	75.7733	18.2424	75.7733	21.2395	75.7733	9.44081	75.7733	6.97672	75.7733	6.89608							75.7733	26.1844	75.7733	22.8739	75.7733	24.7546	75.7733	5.22148	75.7733	10.6942	75.7733	13.4927									75.7733	29.9898	75.7733	28.9367	75.7733
	75.8421	0	75.8421	-0.0438402	75.8421	0.768971	75.8421	22.332	75.8421	19.2974	75.8421	22.4988	75.8421	9.74666	75.8421	7.29333	75.8421	7.17698							75.8421	27.211	75.8421	24.1478	75.8421	26.0109	75.8421	5.33328	75.8421	11.0005	75.8421	13.9557									75.8421	31.846	75.8421	30.7242	75.8421
	75.911	0	75.911	-0.0713675	75.911	0.763742	75.911	23.3341	75.911	20.3033	75.911	23.7197	75.911	9.99677	75.911	7.55475	75.911	7.40867							75.911	28.1529	75.911	25.3736	75.911	27.2055	75.911	5.43075	75.911	11.2501	75.911	14.3494									75.911	33.679	75.911	32.4847	75.911
	75.9799	0	75.9799	-0.0926471	75.9799	0.756952	75.9799	24.2605	75.9799	21.2413	75.9799	24.8819	75.9799	10.1969	75.9799	7.76418	75.9799	7.59194							75.9799	28.9983	75.9799	26.5253	75.9799	28.3183	75.9799	5.51213	75.9799	11.4422	75.9799	14.6695									75.9799	35.4609	75.9799	34.1897	75.9799
	76.0487	0	76.0487	-0.103479	76.0487	0.752657	76.0487	25.0945	76.0487	22.0953	76.0487	25.9624	76.0487	10.3527	76.0487	7.92264	76.0487	7.73209							76.0487	29.7374	76.0487	27.5809	76.0487	29.329	76.0487	5.57713	76.0487	11.5821	76.0487	14.9191									76.0487	37.1584	76.0487	35.8084	76.0487
	76.1176	0	76.1176	-0.103912	76.1176	0.75098	76.1176	25.8215	76.1176	22.8534	76.1176	26.941	76.1176	10.47	76.1176	8.03305	76.1176	7.83224							76.1176	30.3642	76.1176	28.526	76.1176	30.2233	76.1176	5.62635	76.1176	11.6798	76.1176	15.1015									76.1176	38.7417	76.1176	37.3138	76.1176
	76.1865	0	76.1865	-0.102742	76.1865	0.749106	76.1865	26.4352	76.1865	23.5089	76.1865	27.8046	76.1865	10.5548	76.1865	8.10237	76.1865	7.89435							76.1865	30.8802	76.1865	29.353	76.1865	30.9942	76.1865	5.6623	76.1865	11.7425	76.1865	15.2232									76.1865	40.1904	76.1865	38.6862	76.1865
	76.2553	0	76.2553	-0.106836	76.2553	0.747359	76.2553	26.9423	76.2553	24.062	76.2553	28.5521	76.2553	10.6157	76.2553	8.14197	76.2553	7.93046							76.2553	31.2952	76.2553	30.0658	76.2553	31.6457	76.2553	5.69355	76.2553	11.7798	76.2553	15.3									76.2553	41.4968	76.2553	39.9188	76.2553
	76.3242	0	76.3242	-0.116761	76.3242	0.74775	76.3242	27.3528	76.3242	24.5163	76.3242	29.1862	76.3242	10.6565	76.3242	8.15971	76.3242	7.9528							76.3242	31.6207	76.3242	30.6708	76.3242	32.1847	76.3242	5.72513	76.3242	11.7997	76.3242	15.3442									76.3242	42.6603	76.3242	41.0124	76.3242
	76.3931	0	76.3931	-0.129913	76.3931	0.752911	76.3931	27.6759	76.3931	24.8781	76.3931	29.7096	76.3931	10.677	76.3931	8.16007	76.3931	7.9636							76.3931	31.8661	76.3931	31.1726	76.3931	32.6182	76.3931	5.75669	76.3931	11.8059	76.3931	15.3603									76.3931	43.6815	76.3931	41.9708	76.3931
	76.4619	0	76.4619	-0.140197	76.4619	0.763618	76.4619	27.9192	76.4619	25.1553	76.4619	30.1292	76.4619	10.6784	76.4619	8.14255	76.4619	7.96217							76.4619	32.0399	76.4619	31.576	76.4619	32.9531	76.4619	5.78365	76.4619	11.797	76.4619	15.35									76.4619	44.5655	76.4619	42.7995	76.4619
	76.5308	0	76.5308	-0.139589	76.5308	0.783855	76.5308	28.0909	76.5308	25.3548	76.5308	30.4564	76.5308	10.663	76.5308	8.105	76.5308	7.94877							76.5308	32.1521	76.5308	31.8885	76.5308	33.2004	76.5308	5.80355	76.5308	11.7717	76.5308	15.3162									76.5308	45.3194	76.5308	43.5058	76.5308
	76.5996	0	76.5996	-0.124644	76.5996	0.811452	76.5996	28.196	76.5996	25.483	76.5996	30.6981	76.5996	10.6316	76.5996	8.04591	76.5996	7.92316							76.5996	32.2097	76.5996	32.1148	76.5996	33.3695	76.5996	5.81563	76.5996	11.7286	76.5996	15.2594									76.5996	45.9463	76.5996	44.0933	76.5996
	76.6685	0	76.6685	-0.100708	76.6685	0.84067	76.6685	28.2367	76.6685	25.5457	76.6685	30.8572	76.6685	10.5847	76.6685	7.96936	76.6685	7.88404							76.6685	32.2155	76.6685	32.2602	76.6685	33.4657	76.6685	5.81786	76.6685	11.6663	76.6685	15.181									76.6685	46.4448	76.6685	44.5588	76.6685
	76.7374	0	76.7374	-0.0745558	76.7374	0.868834	76.7374	28.2176	76.7374	25.5484	76.7374	30.9367	76.7374	10.5206	76.7374	7.88235	76.7374	7.82993							76.7374	32.1715	76.7374	32.3318	76.7374	33.494	76.7374	5.81108	76.7374	11.5874	76.7374	15.0819									76.7374	46.8126	76.7374	44.8988	76.7374
	76.8062	0	76.8062	-0.049544	76.8062	0.892452	76.8062	28.1459	76.8062	25.496	76.8062	30.9423	76.8062	10.4398	76.8062	7.7881	76.8062	7.76056							76.8062	32.0829	76.8062	32.3378	76.8062	33.4614	76.8062	5.79792	76.8062	11.4964	76.8062	14.9637									76.8062	47.0525	76.8062	45.1157	76.8062
	76.8751	0	76.8751	-0.0298176	76.8751	0.90464	76.8751	28.0278	76.8751	25.3948	76.8751	30.881	76.8751	10.345	76.8751	7.68922	76.8751	7.67908							76.8751	31.9557	76.8751	32.2846	76.8751	33.3746	76.8751	5.77766	76.8751	11.395	76.8751	14.829									76.8751	47.1742	76.8751	45.2179	76.8751
	76.944	0	76.944	-0.0194893	76.944	0.901439	76.944	27.8669	76.944	25.2496	76.944	30.756	76.944	10.2362	76.944	7.5852	76.944	7.5871							76.944	31.7907	76.944	32.1737	76.944	33.2373	76.944	5.74847	76.944	11.2838	76.944	14.6791									76.944	47.1863	76.944	45.2155	76.944
	77.0128	0	77.0128	-0.0160328	77.0128	0.890425	77.0128	27.6699	77.0128	25.068	77.0128	30.5753	77.0128	10.1185	77.0128	7.47354	77.0128	7.4884							77.0128	31.593	77.0128	32.01	77.0128	33.0558	77.0128	5.71748	77.0128	11.1646	77.0128	14.5192									77.0128	47.1029	77.0128	45.122	77.0128
	77.0817	0	77.0817	-0.0149435	77.0817	0.880403	77.0817	27.4442	77.0817	24.8565	77.0817	30.3479	77.0817	9.99994	77.0817	7.35338	77.0817	7.38633							77.0817	31.3693	77.0817	31.8024	77.0817	32.8362	77.0817	5.69379	77.0817	11.0413	77.0817	14.3564									77.0817	46.9369	77.0817	44.95	77.0817
	77.1506	0	77.1506	-0.0124426	77.1506	0.876915	77.1506	27.1952	77.1506	24.6163	77.1506	30.0804	77.1506	9.8863	77.1506	7.22712	77.1506	7.28242							77.1506	31.126	77.1506	31.5574	77.1506	32.5813	77.1506	5.68498	77.1506	10.9156	77.1506	14.1942									77.1506	46.6947	77.1506	44.7086	77.1506
	77.2194	0	77.2194	-0.00356022	77.2194	0.886854	77.2194	26.9245	77.2194	24.3449	77.2194	29.7788	77.2194	9.77509	77.2194	7.09677	77.2194	7.17435							77.2194	30.865	77.2194	31.2767	77.2194	32.2906	77.2194	5.69314	77.2194	10.7857	77.2194	14.028									77.2194	46.3807	77.2194	44.4025	77.2194
	77.2883	0	77.2883	0.0137985	77.2883	0.90982	77.2883	26.6319	77.2883	24.0399	77.2883	29.4457	77.2883	9.65948	77.2883	6.96057	77.2883	7.05502							77.2883	30.5819	77.2883	30.9571	77.2883	31.9627	77.2883	5.71424	77.2883	10.6484	77.2883	13.8501									77.2883	46.0001	77.2883	44.0337	77.2883
	77.3572	0	77.3572	0.0347266	77.3572	0.939518	77.3572	26.3192	77.3572	23.7053	77.3572	29.0842	77.3572	9.53628	77.3572	6.82108	77.3572	6.92387							77.3572	30.2774	77.3572	30.602	77.3572	31.6022	77.3572	5.74563	77.3572	10.5066	77.3572	13.6608									77.3572	45.5625	77.3572	43.6088	77.3572
	77.426	0	77.426	0.0503954	77.426	0.968846	77.426	25.9852	77.426	23.3451	77.426	28.6943	77.426	9.40262	77.426	6.67917	77.426	6.7825							77.426	29.9532	77.426	30.2153	77.426	31.2124	77.426	5.78462	77.426	10.3623	77.426	13.4622									77.426	45.0737	77.426	43.1319	77.426
	77.4949	0	77.4949	0.0542953	77.4949	0.990315	77.4949	25.6237	77.4949	22.9565	77.4949	28.2705	77.4949	9.25386	77.4949	6.53035	77.4949	6.63098							77.4949	29.6057	77.4949	29.795	77.4949	30.7908	77.4949	5.82374	77.4949	10.2138	77.4949	13.2508									77.4949	44.5305	77.4949	42.5983	77.4949
	77.5638	0	77.5638	0.0436005	77.5638	0.997446	77.5638	25.2313	77.5638	22.5358	77.5638	27.8075	77.5638	9.08953	77.5638	6.36961	77.5638	6.4723							77.5638	29.2322	77.5638	29.3387	77.5638	30.336	77.5638	5.85914	77.5638	10.0624	77.5638	13.0242									77.5638	43.93	77.5638	42.0044	77.5638
	77.6326	0	77.6326	0.0198815	77.6326	0.986709	77.6326	24.8074	77.6326	22.0835	77.6326	27.3067	77.6326	8.91384	77.6326	6.19497	77.6326	6.30972							77.6326	28.8325	77.6326	28.8469	77.6326	29.8495	77.6326	5.89488	77.6326	9.90911	77.6326	12.7858									77.6326	43.2735	77.6326	41.353	77.6326
	77.7015	0	77.7015	-0.00887332	77.7015	0.96141	77.7015	24.3527	77.7015	21.605	77.7015	26.7758	77.7015	8.73108	77.7015	6.00725	77.7015	6.14583							77.7015	28.4097	77.7015	28.3217	77.7015	29.3349	77.7015	5.94129	77.7015	9.75463	77.7015	12.5409									77.7015	42.5637	77.7015	40.6502	77.7015
	77.7704	0	77.7704	-0.0379459	77.7704	0.925988	77.7704	23.8721	77.7704	21.1067	77.7704	26.2212	77.7704	8.54772	77.7704	5.81004	77.7704	5.98478							77.7704	27.9695	77.7704	27.7674	77.7704	28.7984	77.7704	6.00662	77.7704	9.60033	77.7704	12.2941									77.7704	41.8066	77.7704	39.9046	77.7704
	77.8392	0	77.8392	-0.066556	77.8392	0.883397	77.8392	23.3734	77.8392	20.5939	77.8392	25.6477	77.8392	8.36908	77.8392	5.60855	77.8392	5.82759							77.8392	27.5187	77.8392	27.191	77.8392	28.247	77.8392	6.09357	77.8392	9.44867	77.8392	12.0487									77.8392	41.0095	77.8392	39.1252	77.8392
	77.9081	0	77.9081	-0.0934286	77.9081	0.832931	77.9081	22.8618	77.9081	20.0704	77.9081	25.0592	77.9081	8.19415	77.9081	5.40367	77.9081	5.66981							77.9081	27.0621	77.9081	26.5997	77.9081	27.6856	77.9081	6.19791	77.9081	9.29945	77.9081	11.8041									77.9081	40.1803	77.9081	38.3196	77.9081
	77.9769	0	77.9769	-0.120589	77.9769	0.772672	77.9769	22.3383	77.9769	19.5364	77.9769	24.4559	77.9769	8.02054	77.9769	5.19671	77.9769	5.50455							77.9769	26.5992	77.9769	25.9976	77.9769	27.1135	77.9769	6.31261	77.9769	9.14986	77.9769	11.5578									77.9769	39.3213	77.9769	37.4895	77.9769
	78.0458	0	78.0458	-0.149316	78.0458	0.708073	78.0458	21.8084	78.0458	18.9958	78.0458	23.8424	78.0458	7.8509	78.0458	4.99334	78.0458	5.32951							78.0458	26.1323	78.0458	25.3917	78.0458	26.5331	78.0458	6.4336	78.0458	9.00305	78.0458	11.3127									78.0458	38.4398	78.0458	36.6405	78.0458
	78.1147	0	78.1147	-0.180636	78.1147	0.64411	78.1147	21.2763	78.1147	18.4521	78.1147	23.2221	78.1147	7.68633	78.1147	4.79423	78.1147	5.13794							78.1147	25.6617	78.1147	24.7846	78.1147	25.9469	78.1147	6.55471	78.1147	8.86051	78.1147	11.0709									78.1147	37.5413	78.1147	35.7779	78.1147
	78.1835	0	78.1835	-0.216461	78.1835	0.583717	78.1835	20.7449	78.1835	17.9081	78.1835	22.5974	78.1835	7.52494	78.1835	4.59901	78.1835	4.92306							78.1835	25.1872	78.1835	24.1775	78.1835	25.3597	78.1835	6.66905	78.1835	8.72055	78.1835	10.8353									78.1835	36.6308	78.1835	34.9072	78.1835
	78.2524	0	78.2524	-0.260829	78.2524	0.526679	78.2524	20.2135	78.2524	17.365	78.2524	21.9696	78.2524	7.3646	78.2524	4.41095	78.2524	4.68205							78.2524	24.7057	78.2524	23.5688	78.2524	24.7742	78.2524	6.77337	78.2524	8.58162	78.2524	10.6081									78.2524	35.7082	78.2524	34.0277	78.2524
	78.3213	0	78.3213	-0.312585	78.3213	0.470614	78.3213	19.6785	78.3213	16.8203	78.3213	21.3375	78.3213	7.2045	78.3213	4.23529	78.3213	4.41703							78.3213	24.2127	78.3213	22.9526	78.3213	24.1871	78.3213	6.86855	78.3213	8.44325	78.3213	10.3875									78.3213	34.7669	78.3213	33.1324	78.3213
	78.3901	0	78.3901	-0.364614	78.3901	0.414324	78.3901	19.1356	78.3901	16.269	78.3901	20.6981	78.3901	7.04229	78.3901	4.07268	78.3901	4.13861							78.3901	23.7036	78.3901	22.321	78.3901	23.5897	78.3901	6.95482	78.3901	8.30447	78.3901	10.1695									78.3901	33.7979	78.3901	32.214	78.3901
	78.459	0	78.459	-0.413467	78.459	0.357278	78.459	18.5863	78.459	15.7115	78.459	20.0539	78.459	6.87686	78.459	3.91931	78.459	3.87019							78.459	23.1778	78.459	21.6737	78.459	22.9771	78.459	7.03045	78.459	8.16209	78.459	9.95137									78.459	32.8004	78.459	31.273	78.459
	78.5279	0	78.5279	-0.458678	78.5279	0.299069	78.5279	18.0339	78.5279	15.1532	78.5279	19.4098	78.5279	6.71094	78.5279	3.77104	78.5279	3.64524							78.5279	22.6386	78.5279	21.0175	78.5279	22.3523	78.5279	7.0947	78.5279	8.01537	78.5279	9.73342									78.5279	31.7796	78.5279	30.3146	78.5279
	78.5967	0	78.5967	-0.500879	78.5967	0.241091	78.5967	17.4853	78.5967	14.6028	78.5967	18.7728	78.5967	6.54743	78.5967	3.62594	78.5967	3.49289							78.5967	22.094	78.5967	20.3639	78.5967	21.7239	78.5967	7.14893	78.5967	7.86643	78.5967	9.51766									78.5967	30.7497	78.5967	29.3498	78.5967
	78.6656	0	78.6656	-0.540051	78.6656	0.18477	78.6656	16.9456	78.6656	14.0675	78.6656	18.1484	78.6656	6.38759	78.6656	3.48373	78.6656	3.41239							78.6656	21.549	78.6656	19.7211	78.6656	21.0974	78.6656	7.19525	78.6656	7.7179	78.6656	9.3045									78.6656	29.7231	78.6656	28.3866	78.6656
	78.7345	0	78.7345	-0.576505	78.7345	0.129228	78.7345	16.4147	78.7345	13.5505	78.7345	17.5371	78.7345	6.22997	78.7345	3.34347	78.7345	3.37502							78.7345	21.0014	78.7345	19.0926	78.7345	20.4725	78.7345	7.23281	78.7345	7.57041	78.7345	9.09214									78.7345	28.7033	78.7345	27.4273	78.7345
	78.8033	0	78.8033	-0.612794	78.8033	0.0721595	78.8033	15.888	78.8033	13.0497	78.8033	16.9345	78.8033	6.07063	78.8033	3.20447	78.8033	3.35277							78.8033	20.4447	78.8033	18.4756	78.8033	19.8454	78.8033	7.25703	78.8033	7.4218	78.8033	8.87808									78.8033	27.6878	78.8033	26.4702	78.8033
	78.8722	0	78.8722	-0.652918	78.8722	0.0110732	78.8722	15.3631	78.8722	12.5616	78.8722	16.3366	78.8722	5.90716	78.8722	3.06843	78.8722	3.32647							78.8722	19.8741	78.8722	17.8657	78.8722	19.2147	78.8722	7.26349	78.8722	7.27098	78.8722	8.66164									78.8722	26.6751	78.8722	25.5154	78.8722
	78.9411	0	78.9411	-0.69669	78.9411	-0.055108	78.9411	14.8385	78.9411	12.081	78.9411	15.7391	78.9411	5.73912	78.9411	2.93677	78.9411	3.28728							78.9411	19.284	78.9411	17.2556	78.9411	18.5777	78.9411	7.25168	78.9411	7.11665	78.9411	8.44167									78.9411	25.6609	78.9411	24.5598	78.9411
	79.0099	0	79.0099	-0.740021	79.0099	-0.125276	79.0099	14.3071	79.0099	11.5998	79.0099	15.1348	79.0099	5.56619	79.0099	2.80639	79.0099	3.23276							79.0099	18.6657	79.0099	16.6355	79.0099	17.9276	79.0099	7.21855	79.0099	6.95497	79.0099	8.21326									79.0099	24.6352	79.0099	23.5944	79.0099
	79.0788	0	79.0788	-0.779202	79.0788	-0.196626	79.0788	13.7581	79.0788	11.1082	79.0788	14.5149	79.0788	5.38719	79.0788	2.67064	79.0788	3.15969							79.0788	18.0074	79.0788	15.9929	79.0788	17.2538	79.0788	7.15659	79.0788	6.77789	79.0788	7.96839									79.0788	23.5841	79.0788	22.6044	79.0788
	79.1477	0	79.1477	-0.811507	79.1477	-0.265951	79.1477	13.1838	79.1477	10.6007	79.1477	13.8732	79.1477	5.20093	79.1477	2.52853	79.1477	3.06829							79.1477	17.3005	79.1477	15.318	79.1477	16.5481	79.1477	7.05847	79.1477	6.57918	79.1477	7.70137									79.1477	22.497	79.1477	21.5782	79.1477
	79.2165	0	79.2165	-0.838236	79.2165	-0.333847	79.2165	12.5781	79.2165	10.072	79.2165	13.2044	79.2165	5.00151	79.2165	2.37945	79.2165	2.95839							79.2165	16.5381	79.2165	14.6033	79.2165	15.801	79.2165	6.91708	79.2165	6.35234	79.2165	7.40623									79.2165	21.3636	79.2165	20.5052	79.2165
	79.2854	0	79.2854	-0.860199	79.2854	-0.39741	79.2854	11.9389	79.2854	9.51912	79.2854	12.506	79.2854	4.78446	79.2854	2.22392	79.2854	2.83032							79.2854	15.7183	79.2854	13.8467	79.2854	15.0068	79.2854	6.7298	79.2854	6.09488	79.2854	7.07962									79.2854	20.1783	79.2854	19.3803	79.2854
	79.3542	0	79.3542	-0.875937	79.3542	-0.452295	79.3542	11.2701	79.3542	8.94534	79.3542	11.7802	79.3542	4.54861	79.3542	2.06614	79.3542	2.68771							79.3542	14.847	79.3542	13.0521	79.3542	14.1669	79.3542	6.50062	79.3542	5.80867	79.3542	6.72328									79.3542	18.9457	79.3542	18.2075	79.3542
	79.4231	0	79.4231	-0.883985	79.4231	-0.495798	79.4231	10.5793	79.4231	8.35866	79.4231	11.0341	79.4231	4.29566	79.4231	1.90926	79.4231	2.53524							79.4231	13.9365	79.4231	12.2297	79.4231	13.2898	79.4231	6.23691	79.4231	5.49938	79.4231	6.34335									79.4231	17.6777	79.4231	16.998	79.4231
	79.492	0	79.492	-0.883459	79.492	-0.527675	79.492	9.87547	79.492	7.76937	79.492	10.2778	79.492	4.02996	79.492	1.75494	79.492	2.37724							79.492	13.0021	79.492	11.3932	79.492	12.3888	79.492	5.94636	79.492	5.17504	79.492	5.94908									79.492	16.3914	79.492	15.769	79.492
	79.5608	0	79.5608	-0.872523	79.5608	-0.547078	79.5608	9.17129	79.5608	7.1903	79.5608	9.5249	79.5608	3.76025	79.5608	1.60593	79.5608	2.21878							79.5608	12.0633	79.5608	10.5605	79.5608	11.4831	79.5608	5.63778	79.5608	4.84579	79.5608	5.552									79.5608	15.1104	79.5608	14.5437	79.5608
	79.6297	0	79.6297	-0.851759	79.6297	-0.554433	79.6297	8.46684	79.6297	6.62108	79.6297	8.77503	79.6297	3.49007	79.6297	1.46152	79.6297	2.05979							79.6297	11.1221	79.6297	9.73311	79.6297	10.5761	79.6297	5.31181	79.6297	4.51306	79.6297	5.15423									79.6297	13.8388	79.6297	13.3268	79.6297
	79.6986	0	79.6986	-0.822691	79.6986	-0.553198	79.6986	7.75716	79.6986	6.05515	79.6986	8.02354	79.6986	3.21817	79.6986	1.31912	79.6986	1.89782							79.6986	10.1723	79.6986	8.90442	79.6986	9.66497	79.6986	4.96539	79.6986	4.17396	79.6986	4.7529									79.6986	12.573	79.6986	12.1148	79.6986
	79.7674	0	79.7674	-0.787138	79.7674	-0.54741	79.7674	7.05062	79.7674	5.49612	79.7674	7.2787	79.7674	2.94761	79.7674	1.17956	79.7674	1.73469							79.7674	9.22426	79.7674	8.08103	79.7674	8.76169	79.7674	4.60164	79.7674	3.83194	79.7674	4.35182									79.7674	11.3282	79.7674	10.9226	79.7674
	79.8363	0	79.8363	-0.746326	79.8363	-0.539057	79.8363	6.35558	79.8363	4.94924	79.8363	6.5482	79.8363	2.68013	79.8363	1.04508	79.8363	1.57212							79.8363	8.28946	79.8363	7.26997	79.8363	7.87598	79.8363	4.22364	79.8363	3.4895	79.8363	3.95199									79.8363	10.1187	79.8363	9.76353	79.8363
	79.9052	0	79.9052	-0.702005	79.9052	-0.528533	79.9052	5.67293	79.9052	4.41473	79.9052	5.83282	79.9052	2.41456	79.9052	0.915797	79.9052	1.40948							79.9052	7.37186	79.9052	6.47289	79.9052	7.00888	79.9052	3.83157	79.9052	3.14404	79.9052	3.55064									79.9052	8.94784	79.9052	8.64059	79.9052
	79.974	0	79.974	-0.654241	79.974	-0.513706	79.974	5.00191	79.974	3.8907	79.974	5.13168	79.974	2.14888	79.974	0.791589	79.974	1.24517							79.974	6.47287	79.974	5.69006	79.974	6.15967	79.974	3.4262	79.974	2.79276	79.974	3.14508									79.974	7.81489	79.974	7.55296	79.974
	80.0429	0	80.0429	-0.60102	80.0429	-0.48845	80.0429	4.34489	80.0429	3.37844	80.0429	4.44774	80.0429	1.88255	80.0429	0.673449	80.0429	1.0806							80.0429	5.59705	80.0429	4.92497	80.0429	5.33153	80.0429	3.01165	80.0429	2.43858	80.0429	2.73697									80.0429	6.7232	80.0429	6.50296	80.0429
	80.1118	0	80.1118	-0.541124	80.1118	-0.451498	80.1118	3.70489	80.1118	2.87996	80.1118	3.78436	80.1118	1.6157	80.1118	0.561068	80.1118	0.915816							80.1118	4.75085	80.1118	4.18322	80.1118	4.52977	80.1118	2.59355	80.1118	2.08623	80.1118	2.33119									80.1118	5.67876	80.1118	5.49658	80.1118
	80.1806	0	80.1806	-0.474232	80.1806	-0.403849	80.1806	3.08704	80.1806	2.39967	80.1806	3.14671	80.1806	1.35133	80.1806	0.455487	80.1806	0.752907							80.1806	3.94243	80.1806	3.47289	80.1806	3.76156	80.1806	2.1799	80.1806	1.74155	80.1806	1.93555									80.1806	4.69001	80.1806	4.54272	80.1806
	80.2495	0	80.2495	-0.40219	80.2495	-0.348307	80.2495	2.50171	80.2495	1.9461	80.2495	2.54552	80.2495	1.09686	80.2495	0.358202	80.2495	0.597894							80.2495	3.18431	80.2495	2.80659	80.2495	3.03959	80.2495	1.78166	80.2495	1.41289	80.2495	1.56143									80.2495	3.77041	80.2495	3.65528	80.2495
	80.3184	0	80.3184	-0.328403	80.3184	-0.289094	80.3184	1.96041	80.3184	1.52779	80.3184	1.99162	80.3184	0.858607	80.3184	0.270056	80.3184	0.455589							80.3184	2.48858	80.3184	2.19585	80.3184	2.37637	80.3184	1.40806	80.3184	1.10737	80.3184	1.21744									80.3184	2.93253	80.3184	2.8465	80.3184
	80.3872	0	80.3872	-0.255743	80.3872	-0.22958	80.3872	1.47171	80.3872	1.14995	80.3872	1.49198	80.3872	0.641622	80.3872	0.191789	80.3872	0.329178							80.3872	1.86302	80.3872	1.64722	80.3872	1.77959	80.3872	1.06523	80.3872	0.830572	80.3872	0.908614									80.3872	2.18423	80.3872	2.12358	80.3872
	80.4561	0	80.4561	-0.187195	80.4561	-0.17222	80.4561	1.04029	80.4561	0.815153	80.4561	1.05106	80.4561	0.449688	80.4561	0.124335	80.4561	0.221674							80.4561	1.31252	80.4561	1.16414	80.4561	1.25411	80.4561	0.758493	80.4561	0.586337	80.4561	0.638262									80.4561	1.53066	80.4561	1.4905	80.4561
	80.525	0	80.525	-0.125511	80.525	-0.118495	80.525	0.667766	80.525	0.523996	80.525	0.670909	80.525	0.285203	80.525	0.0689434	80.525	0.134051							80.525	0.838449	80.525	0.747603	80.525	0.801356	80.525	0.490096	80.525	0.376255	80.525	0.406753									80.525	0.972151	80.525	0.947327	80.525
	80.5938	0	80.5938	-0.0716619	80.5938	-0.0695649	80.5938	0.354597	80.5938	0.27706	80.5938	0.352474	80.5938	0.148898	80.5938	0.0259232	80.5938	0.0649006							80.5938	0.441376	80.5938	0.396763	80.5938	0.421529	80.5938	0.261223	80.5938	0.20025	80.5938	0.213603									80.5938	0.507531	80.5938	0.494108	80.5938
	80.6627	0	80.6627	-0.0265343	80.6627	-0.0275314	80.6627	0.101042	80.6627	0.0766027	80.6627	0.0968099	80.6627	0.0408635	80.6627	-0.00442094	80.6627	0.0126725							80.6627	0.121701	80.6627	0.112287	80.6627	0.115861	80.6627	0.0737722	80.6627	0.0579101	80.6627	0.0590375									80.6627	0.135909	80.6627	0.13137	80.6627
	80.7315	0	80.7315	0.00910885	80.7315	0.00659503	80.7315	-0.0934612	80.7315	-0.0760799	80.7315	-0.0970495	80.7315	-0.0398357	80.7315	-0.0223922	80.7315	-0.0240246							80.7315	-0.122343	80.7315	-0.105737	80.7315	-0.116688	80.7315	-0.0705625	80.7315	-0.051549	80.7315	-0.0580667									80.7315	-0.145798	80.7315	-0.143285	80.7315
	80.8004	0	80.8004	0.0360223	80.8004	0.0330205	80.8004	-0.231354	80.8004	-0.182655	80.8004	-0.233016	80.8004	-0.0960346	80.8004	-0.0296482	80.8004	-0.0470071							80.8004	-0.294793	80.8004	-0.260323	80.8004	-0.280354	80.8004	-0.171911	80.8004	-0.129414	80.8004	-0.140552									80.8004	-0.343326	80.8004	-0.33503	80.8004
	80.8693	0	80.8693	0.0552289	80.8693	0.0520443	80.8693	-0.316115	80.8693	-0.246886	80.8693	-0.315823	80.8693	-0.130527	80.8693	-0.0292351	80.8693	-0.0592147							80.8693	-0.400294	80.8693	-0.355588	80.8693	-0.380211	80.8693	-0.232519	80.8693	-0.177344	80.8693	-0.190718									80.8693	-0.463139	80.8693	-0.450331	80.8693
	80.9381	0	80.9381	0.0672723	80.9381	0.0644868	80.9381	-0.353571	80.9381	-0.274052	80.9381	-0.351572	80.9381	-0.145864	80.9381	-0.0243533	80.9381	-0.0634024							80.9381	-0.445517	80.9381	-0.397631	80.9381	-0.423687	80.9381	-0.257675	80.9381	-0.198427	80.9381	-0.212431									80.9381	-0.51382	80.9381	-0.498504	80.9381
	81.007	0	81.007	0.0716455	81.007	0.0702671	81.007	-0.349893	81.007	-0.269145	81.007	-0.346263	81.007	-0.144527	81.007	-0.0176432	81.007	-0.0609889							81.007	-0.437729	81.007	-0.392741	81.007	-0.417683	81.007	-0.252955	81.007	-0.196384	81.007	-0.209534									81.007	-0.504479	81.007	-0.489044	81.007
	81.0759	0	81.0759	0.0677591	81.0759	0.0677897	81.0759	-0.311395	81.0759	-0.237868	81.0759	-0.306588	81.0759	-0.129563	81.0759	-0.0117789	81.0759	-0.0536915							81.0759	-0.385726	81.0759	-0.348073	81.0759	-0.369447	81.0759	-0.22359	81.0759	-0.175143	81.0759	-0.186012									81.0759	-0.444596	81.0759	-0.431017	81.0759
	81.1447	0	81.1447	0.0553592	81.1447	0.0561856	81.1447	-0.242563	81.1447	-0.184722	81.1447	-0.237894	81.1447	-0.103016	81.1447	-0.00774602	81.1447	-0.0421864							81.1447	-0.29659	81.1447	-0.269791	81.1447	-0.285034	81.1447	-0.173476	81.1447	-0.137157	81.1447	-0.144855									81.1447	-0.341194	81.1447	-0.331207	81.1447
	81.2136	0	81.2136	0.0353325	81.2136	0.0364688	81.2136	-0.145203	81.2136	-0.110793	81.2136	-0.142192	81.2136	-0.0642691	81.2136	-0.0041447	81.2136	-0.025615							81.2136	-0.173677	81.2136	-0.160735	81.2136	-0.167828	81.2136	-0.103661	81.2136	-0.0830842	81.2136	-0.0867286									81.2136	-0.198217	81.2136	-0.193329	81.2136
	81.2825	0	81.2825	0.00888422	81.2825	0.00957239	81.2825	-0.0200742	81.2825	-0.0156866	81.2825	-0.0194298	81.2825	-0.0125593	81.2825	0.000662536	81.2825	-0.00334603							81.2825	-0.0182725	81.2825	-0.0209089	81.2825	-0.0190609	81.2825	-0.0141651	81.2825	-0.0129233	81.2825	-0.0119093									81.2825	-0.0181806	81.2825	-0.0192104	81.2825
	81.3513	0	81.3513	-0.0231354	81.3513	-0.0229592	81.3513	0.131482	81.3513	0.0999625	81.3513	0.129775	81.3513	0.0518121	81.3513	0.00772173	81.3513	0.023819							81.3513	0.167848	81.3513	0.14831	81.3513	0.159566	81.3513	0.0942356	81.3513	0.072297	81.3513	0.0785949									81.3513	0.196407	81.3513	0.189298	81.3513
	81.4202	0	81.4202	-0.0601147	81.4202	-0.0597603	81.4202	0.307174	81.4202	0.234988	81.4202	0.303387	81.4202	0.127783	81.4202	0.0178122	81.4202	0.0551002							81.4202	0.38298	81.4202	0.344323	81.4202	0.366076	81.4202	0.220361	81.4202	0.17186	81.4202	0.183399									81.4202	0.443304	81.4202	0.430253	81.4202
	81.4891	0	81.4891	-0.101827	81.4891	-0.100231	81.4891	0.50416	81.4891	0.387734	81.4891	0.499081	81.4891	0.213432	81.4891	0.0304806	81.4891	0.0897192							81.4891	0.625209	81.4891	0.564854	81.4891	0.598226	81.4891	0.363213	81.4891	0.284804	81.4891	0.301429									81.4891	0.720071	81.4891	0.701222	81.4891
[truncated: 77 more columns]

## Sheet: 0 variable
	Panel 1. AUC for each of the replicates (Color coded as Plate Layout and illustrated in panel 3 as red dots)							Panel 2. Theoretical AUC calculated from equation 1							Panel 3. Graphical illustration of the standard curve calculated with equation 1 (blue) and values of AUC of the controls obtained in the experiment (red)
	Controls' Methylation Level	AUC	Controls' Methylation Level	Controls' Methylation Level	AUC			AUC 0%	3667.76			Methylation level	AUC
								x	Methylation level			0	3667.76
												0.001	3664.1
								Equation 1				0.01	3631.09
	1	0	1	1	0							0.02	3594.41
	1	-21.821	1	1	-21.821							0.03	3557.73
	1	49.846	1	1	49.846							0.04	3521.05
	0.9	0		#VALUE!								0.05	3484.38
	0.9	0		#VALUE!								0.06	3447.7
	0.9	0		#VALUE!								0.07	3411.02
	0.8	0		#VALUE!								0.08	3374.34
	0.8	0		#VALUE!								0.09	3337.66
	0.8	0		#VALUE!								0.1	3300.99
	0.7	318.274	0.7	0.7	318.274							0.11	3264.31
	0.7	0		#VALUE!								0.12	3227.63
	0.7	386.404	0.7	0.7	386.404							0.13	3190.95
	0.6	189.76	0.6	0.6	189.76							0.14	3154.28
	0.6	83.4011	0.6	0.6	83.4011							0.15	3117.6
	0.6	98.1716	0.6	0.6	98.1716							0.16	3080.92
	0.5	677.745	0.5	0.5	677.745							0.17	3044.24
	0.5	554.338	0.5	0.5	554.338							0.18	3007.57
	0.5	917.448	0.5	0.5	917.448							0.19	2970.89
	0.4	599.783	0.4	0.4	599.783							0.2	2934.21
	0.4	0		#VALUE!								0.21	2897.53
	0.4	445.729	0.4	0.4	445.729							0.22	2860.86
	0.3	1411.17	0.3	0.3	1411.17							0.23	2824.18
	0.3	1118.4	0.3	0.3	1118.4							0.24	2787.5
	0.3	700.593	0.3	0.3	700.593							0.25	2750.82
	0.2	1469.98	0.2	0.2	1469.98							0.26	2714.15
	0.2	1237.06	0.2	0.2	1237.06							0.27	2677.47
	0.2	1537.95	0.2	0.2	1537.95							0.28	2640.79
	0.1	1823.25	0.1	0.1	1823.25							0.29	2604.11
	0.1	1660.16	0.1	0.1	1660.16							0.3	2567.43
	0.1	1771.92	0.1	0.1	1771.92							0.31	2530.76
	0.05	0		#VALUE!								0.32	2494.08
	0.05	2383.22	0.05	0.05	2383.22							0.33	2457.4
	0.05	2290.3	0.05	0.05	2290.3							0.34	2420.72
	0.01	3061.19	0.01	0.01	3061.19							0.35	2384.05
	0.01	3352.15	0.01	0.01	3352.15							0.36	2347.37
	0.01	0		#VALUE!								0.37	2310.69
	0.001	3766.48	0.001	0.001	3766.48							0.38	2274.01
	0.001	3596.6	0.001	0.001	3596.6							0.39	2237.34
	0.001	3525.44	0.001	0.001	3525.44							0.4	2200.66
	0	3806.5	0	0	3806.5							0.41	2163.98
	0	3642.91	0	0	3642.91							0.42	2127.3
	0	3553.88	0	0	3553.88							0.43	2090.63
												0.44	2053.95
												0.45	2017.27
												0.46	1980.59
												0.47	1943.91
												0.48	1907.24
												0.49	1870.56
												0.5	1833.88
												0.51	1797.2
												0.52	1760.53
												0.53	1723.85
												0.54	1687.17
												0.55	1650.49
												0.56	1613.82
												0.57	1577.14
												0.58	1540.46
												0.59	1503.78
												0.6	1467.11
												0.61	1430.43
												0.62	1393.75
												0.63	1357.07
												0.64	1320.39
												0.65	1283.72
												0.66	1247.04
												0.67	1210.36
												0.68	1173.68
												0.69	1137.01
												0.7	1100.33
												0.71	1063.65
												0.72	1026.97
												0.73	990.296
												0.74	953.619
												0.75	916.941
												0.76	880.263
												0.77	843.586
												0.78	806.908
												0.79	770.23
												0.8	733.553
												0.81	696.875
												0.82	660.197
												0.83	623.52
												0.84	586.842
												0.85	550.165
												0.86	513.487
												0.87	476.809
												0.88	440.132
												0.89	403.454
												0.9	366.776
												0.91	330.099
												0.92	293.421
												0.93	256.743
												0.94	220.066
												0.95	183.388
												0.96	146.711
												0.97	110.033
												0.98	73.3553
												0.99	36.6776
												1	0

## Sheet: 1 variable
	Panel 1. AUC for each of the replicates (Color coded as Plate Layout and illustrated in panel 3 as red dots)							Panel 2. Theoretical AUC calculated from equation 2							Panel 3. Graphical illustration of the standard curve calculated with equation 2 (blue) and values of AUC of the controls obtained in the experiment (red)
	Controls' Methylation Level	AUC	Controls' Methylation Level	Controls' Methylation Level	AUC			AUC 0%	3667.76			Methylation level	AUC
								M	1			0	3667.76
								x	Methylation level			0.001	3660.43
												0.01	3594.96
	1	0	1	1	0			Equation 2				0.02	3523.23
	1	-21.821	1	1	-21.821							0.03	3452.58
	1	49.846	1	1	49.846							0.04	3382.99
	0.9	0		#VALUE!								0.05	3314.44
	0.9	0		#VALUE!								0.06	3246.92
	0.9	0		#VALUE!								0.07	3180.41
	0.8	0		#VALUE!								0.08	3114.91
	0.8	0		#VALUE!								0.09	3050.4
	0.8	0		#VALUE!								0.1	2986.86
	0.7	318.274	0.7	0.7	318.274							0.11	2924.28
	0.7	0		#VALUE!								0.12	2862.65
	0.7	386.404	0.7	0.7	386.404							0.13	2801.96
	0.6	189.76	0.6	0.6	189.76							0.14	2742.2
	0.6	83.4011	0.6	0.6	83.4011							0.15	2683.34
	0.6	98.1716	0.6	0.6	98.1716							0.16	2625.39
	0.5	677.745	0.5	0.5	677.745							0.17	2568.32
	0.5	554.338	0.5	0.5	554.338							0.18	2512.13
	0.5	917.448	0.5	0.5	917.448							0.19	2456.8
	0.4	599.783	0.4	0.4	599.783							0.2	2402.33
	0.4	0		#VALUE!								0.21	2348.69
	0.4	445.729	0.4	0.4	445.729							0.22	2295.89
	0.3	1411.17	0.3	0.3	1411.17							0.23	2243.9
	0.3	1118.4	0.3	0.3	1118.4							0.24	2192.73
	0.3	700.593	0.3	0.3	700.593							0.25	2142.34
	0.2	1469.98	0.2	0.2	1469.98							0.26	2092.75
	0.2	1237.06	0.2	0.2	1237.06							0.27	2043.92
	0.2	1537.95	0.2	0.2	1537.95							0.28	1995.87
	0.1	1823.25	0.1	0.1	1823.25							0.29	1948.56
	0.1	1660.16	0.1	0.1	1660.16							0.3	1902
	0.1	1771.92	0.1	0.1	1771.92							0.31	1856.18
	0.05	0		#VALUE!								0.32	1811.07
	0.05	2383.22	0.05	0.05	2383.22							0.33	1766.68
	0.05	2290.3	0.05	0.05	2290.3							0.34	1723
	0.01	3061.19	0.01	0.01	3061.19							0.35	1680.01
	0.01	3352.15	0.01	0.01	3352.15							0.36	1637.7
	0.01	0		#VALUE!								0.37	1596.07
	0.001	3766.48	0.001	0.001	3766.48							0.38	1555.11
	0.001	3596.6	0.001	0.001	3596.6							0.39	1514.8
	0.001	3525.44	0.001	0.001	3525.44							0.4	1475.15
	0	3806.5	0	0	3806.5							0.41	1436.13
	0	3642.91	0	0	3642.91							0.42	1397.74
	0	3553.88	0	0	3553.88							0.43	1359.97
												0.44	1322.82
												0.45	1286.27
												0.46	1250.32
												0.47	1214.95
												0.48	1180.17
												0.49	1145.95
												0.5	1112.31
												0.51	1079.21
												0.52	1046.67
												0.53	1014.67
												0.54	983.196
												0.55	952.252
												0.56	921.826
												0.57	891.912
												0.58	862.501
												0.59	833.588
												0.6	805.165
												0.61	777.224
												0.62	749.76
												0.63	722.766
												0.64	696.234
												0.65	670.159
												0.66	644.534
												0.67	619.353
												0.68	594.608
												0.69	570.295
												0.7	546.407
												0.71	522.938
												0.72	499.882
												0.73	477.233
												0.74	454.985
												0.75	433.132
												0.76	411.67
												0.77	390.591
												0.78	369.891
												0.79	349.565
												0.8	329.606
												0.81	310.011
												0.82	290.772
												0.83	271.885
												0.84	253.346
												0.85	235.149
												0.86	217.288
												0.87	199.76
												0.88	182.559
												0.89	165.681
												0.9	149.12
												0.91	132.873
												0.92	116.934
												0.93	101.299
												0.94	85.9638
												0.95	70.9237
												0.96	56.1744
												0.97	41.7116
												0.98	27.531
												0.99	13.6286
												1	0

## Sheet: 1 variable_after LSA
	Panel 1. AUC for each of the replicates (Color coded as Plate Layout and illustrated in panel 3 as red dots)						Panel 2. Least Square Approximation					Panel 2. Theoretical AUC calculated from equation 2							Panel 3. Graphical illustration of the standard curve calculated with equation 2 (blue) and values of AUC of the controls obtained in the experiment (red)
	Controls' Methylation Level	AUC	Controls' Methylation Level	Controls' Methylation Level	AUC		Methylation Level	AUC estimated by the standard curve calculated from equation 3. (Listed in no 4)	Varians between AUC for each replicate and AUC calculated by equation 3			AUC 0%	3667.76			Methylation level	AUC
												M	3.92581			0	3667.76
												x	Methylation level			0.001	3649.74
																0.01	3491.3
	1	0	1	1	0		1	0	0			Equation 2				0.02	3322.98
	1	-21.821	1	1	-21.821		1	0	476.156							0.03	3162.45
	1	49.846	1	1	49.846		1	0	2484.63							0.04	3009.36
	0.9	0		#VALUE!			0.9	10.7137								0.05	2863.37
	0.9	0		#VALUE!			0.9	10.7137								0.06	2724.15
	0.9	0		#VALUE!			0.9	10.7137								0.07	2591.42
	0.8	0		#VALUE!			0.8	31.7296								0.08	2464.86
	0.8	0		#VALUE!			0.8	31.7296								0.09	2344.21
	0.8	0		#VALUE!			0.8	31.7296								0.1	2229.19
	0.7	318.274	0.7	0.7	318.274		0.7	70.4777	61402.8							0.11	2119.56
	0.7	0		#VALUE!			0.7	70.4777								0.12	2015.06
	0.7	386.404	0.7	0.7	386.404		0.7	70.4777	99809.6							0.13	1915.47
	0.6	189.76	0.6	0.6	189.76		0.6	139.151	2561.26							0.14	1820.56
	0.6	83.4011	0.6	0.6	83.4011		0.6	139.151	3108.06							0.15	1730.12
	0.6	98.1716	0.6	0.6	98.1716		0.6	139.151	1679.32							0.16	1643.95
	0.5	677.745	0.5	0.5	677.745		0.5	257.568	176548							0.17	1561.84
	0.5	554.338	0.5	0.5	554.338		0.5	257.568	88072.4							0.18	1483.62
	0.5	917.448	0.5	0.5	917.448		0.5	257.568	435442							0.19	1409.11
	0.4	599.783	0.4	0.4	599.783		0.4	457.688	20191							0.2	1338.13
	0.4	0		#VALUE!			0.4	457.688								0.21	1270.54
	0.4	445.729	0.4	0.4	445.729		0.4	457.688	143.014							0.22	1206.16
	0.3	1411.17	0.3	0.3	1411.17		0.3	790.7	384988							0.23	1144.86
	0.3	1118.4	0.3	0.3	1118.4		0.3	790.7	107386							0.24	1086.49
	0.3	700.593	0.3	0.3	700.593		0.3	790.7	8119.43							0.25	1030.92
	0.2	1469.98	0.2	0.2	1469.98		0.2	1338.13	17382.2							0.26	978.012
	0.2	1237.06	0.2	0.2	1237.06		0.2	1338.13	10215.6							0.27	927.653
	0.2	1537.95	0.2	0.2	1537.95		0.2	1338.13	39925							0.28	879.722
	0.1	1823.25	0.1	0.1	1823.25		0.1	2229.19	164791							0.29	834.107
	0.1	1660.16	0.1	0.1	1660.16		0.1	2229.19	323796							0.3	790.7
	0.1	1771.92	0.1	0.1	1771.92		0.1	2229.19	209096							0.31	749.4
	0.05	0		#VALUE!			0.05	2863.37								0.32	710.107
	0.05	2383.22	0.05	0.05	2383.22		0.05	2863.37	230538							0.33	672.729
	0.05	2290.3	0.05	0.05	2290.3		0.05	2863.37	328412							0.34	637.176
	0.01	3061.19	0.01	0.01	3061.19		0.01	3491.3	184994							0.35	603.364
	0.01	3352.15	0.01	0.01	3352.15		0.01	3491.3	19361.8							0.36	571.211
	0.01	0		#VALUE!			0.01	3491.3								0.37	540.639
	0.001	3766.48	0.001	0.001	3766.48		0.001	3649.74	13628.1							0.38	511.575
	0.001	3596.6	0.001	0.001	3596.6		0.001	3649.74	2824.18							0.39	483.947
	0.001	3525.44	0.001	0.001	3525.44		0.001	3649.74	15449.2							0.4	457.688
	0	3806.5	0	0	3806.5		0	3667.76	19247.6							0.41	432.734
	0	3642.91	0	0	3642.91		0	3667.76	617.632							0.42	409.022
	0	3553.88	0	0	3553.88		0	3667.76	12969.5							0.43	386.495
																0.44	365.097
							Root-mean-square-error		305.453							0.45	344.773
																0.46	325.473
																0.47	307.147
																0.48	289.751
																0.49	273.239
																0.5	257.568
																0.51	242.699
																0.52	228.594
																0.53	215.214
																0.54	202.527
																0.55	190.496
																0.56	179.093
																0.57	168.284
																0.58	158.043
																0.59	148.341
																0.6	139.151
																0.61	130.449
																0.62	122.211
																0.63	114.414
																0.64	107.036
																0.65	100.057
																0.66	93.4562
																0.67	87.2155
																0.68	81.3167
																0.69	75.7429
																0.7	70.4777
																0.71	65.5057
																0.72	60.8121
																0.73	56.3827
																0.74	52.2042
																0.75	48.264
																0.76	44.5497
																0.77	41.0498
																0.78	37.7535
																0.79	34.65
																0.8	31.7296
																0.81	28.9827
																0.82	26.4003
																0.83	23.9737
																0.84	21.6948
																0.85	19.5559
																0.86	17.5495
																0.87	15.6686
																0.88	13.9066
																0.89	12.2569
																0.9	10.7137
																0.91	9.27112
																0.92	7.92374
																0.93	6.66636
																0.94	5.49404
																0.95	4.40211
																0.96	3.38611
																0.97	2.44182
																0.98	1.56521
																0.99	0.752477
																1	0

## Sheet: 2 variables
	Panel 1. AUC for each of the replicates (Color coded as Plate Layout and illustrated in panel 3 as red dots)						Panel 2. Least Square Approximation					Panel 2. Theoretical AUC calculated from equation 3							Panel 3. Graphical illustration of the standard curve calculated with equation 3 (blue) and values of AUC of the controls obtained in the experiment (red)
	Controls' Methylation Level	AUC	Controls' Methylation Level	Controls' Methylation Level	AUC		Methylation Level	AUC estimated by the standard curve calculated from equation 3. (Listed in no 4)	Varians between AUC for each replicate and AUC calculated by equation 3			AUC 0%	3667.76			Methylation level	AUC
												M	3.92581			0	3667.76
												N	1			0.001	3649.75
												x	Methylation level			0.01	3492.67
	1	0	1	1	0		1	0	0							0.02	3328.21
	1	-21.821	1	1	-21.821		1	0	476.156			Equation 3				0.03	3173.65
	1	49.846	1	1	49.846		1	0	2484.63							0.04	3028.32
	0.9	0		#VALUE!			0.9	257.605								0.05	2891.61
	0.9	0		#VALUE!			0.9	257.605								0.06	2762.93
	0.9	0		#VALUE!			0.9	257.605								0.07	2641.75
	0.8	0		#VALUE!			0.8	391.416								0.08	2527.58
	0.8	0		#VALUE!			0.8	391.416								0.09	2419.95
	0.8	0		#VALUE!			0.8	391.416								0.1	2318.45
	0.7	318.274	0.7	0.7	318.274		0.7	482.482	26964.5							0.11	2222.67
	0.7	0		#VALUE!			0.7	482.482								0.12	2132.26
	0.7	386.404	0.7	0.7	386.404		0.7	482.482	9230.99							0.13	2046.87
	0.6	189.76	0.6	0.6	189.76		0.6	571.836	145982							0.14	1966.18
	0.6	83.4011	0.6	0.6	83.4011		0.6	571.836	238569							0.15	1889.9
	0.6	98.1716	0.6	0.6	98.1716		0.6	571.836	224358							0.16	1817.75
	0.5	677.745	0.5	0.5	677.745		0.5	687.277	90.8678							0.17	1749.48
	0.5	554.338	0.5	0.5	554.338		0.5	687.277	17672.8							0.18	1684.86
	0.5	917.448	0.5	0.5	917.448		0.5	687.277	52978.8							0.19	1623.65
	0.4	599.783	0.4	0.4	599.783		0.4	857.754	66548.9							0.2	1565.66
	0.4	0		#VALUE!			0.4	857.754								0.21	1510.69
	0.4	445.729	0.4	0.4	445.729		0.4	857.754	169764							0.22	1458.56
	0.3	1411.17	0.3	0.3	1411.17		0.3	1125.79	81443.2							0.23	1409.11
	0.3	1118.4	0.3	0.3	1118.4		0.3	1125.79	54.6716							0.24	1362.17
	0.3	700.593	0.3	0.3	700.593		0.3	1125.79	180795							0.25	1317.6
	0.2	1469.98	0.2	0.2	1469.98		0.2	1565.66	9155.84							0.26	1275.26
	0.2	1237.06	0.2	0.2	1237.06		0.2	1565.66	107978							0.27	1235.03
	0.2	1537.95	0.2	0.2	1537.95		0.2	1565.66	768.143							0.28	1196.78
	0.1	1823.25	0.1	0.1	1823.25		0.1	2318.45	245222							0.29	1160.4
	0.1	1660.16	0.1	0.1	1660.16		0.1	2318.45	433340							0.3	1125.79
	0.1	1771.92	0.1	0.1	1771.92		0.1	2318.45	298689							0.31	1092.85
	0.05	0		#VALUE!			0.05	2891.61								0.32	1061.48
	0.05	2383.22	0.05	0.05	2383.22		0.05	2891.61	258455							0.33	1031.6
	0.05	2290.3	0.05	0.05	2290.3		0.05	2891.61	361577							0.34	1003.12
	0.01	3061.19	0.01	0.01	3061.19		0.01	3492.67	186175							0.35	975.971
	0.01	3352.15	0.01	0.01	3352.15		0.01	3492.67	19745.1							0.36	950.077
	0.01	0		#VALUE!			0.01	3492.67								0.37	925.372
	0.001	3766.48	0.001	0.001	3766.48		0.001	3649.75	13624.8							0.38	901.789
	0.001	3596.6	0.001	0.001	3596.6		0.001	3649.75	2825.71							0.39	879.269
	0.001	3525.44	0.001	0.001	3525.44		0.001	3649.75	15452.8							0.4	857.754
	0	3806.5	0	0	3806.5		0	3667.76	19247.6							0.41	837.19
	0	3642.91	0	0	3642.91		0	3667.76	617.632							0.42	817.526
	0	3553.88	0	0	3553.88		0	3667.76	12969.5							0.43	798.713
																0.44	780.706
							Root-mean-square-error		316.389							0.45	763.461
																0.46	746.936
																0.47	731.092
																0.48	715.891
																0.49	701.298
																0.5	687.277
																0.51	673.796
																0.52	660.823
																0.53	648.327
																0.54	636.279
																0.55	624.65
																0.56	613.412
																0.57	602.538
																0.58	592.002
																0.59	581.776
																0.6	571.836
																0.61	562.155
																0.62	552.709
																0.63	543.472
																0.64	534.419
																0.65	525.523
																0.66	516.759
																0.67	508.1
																0.68	499.52
																0.69	490.99
																0.7	482.482
																0.71	473.967
																0.72	465.414
																0.73	456.791
																0.74	448.065
																0.75	439.199
																0.76	430.158
																0.77	420.902
																0.78	411.39
																0.79	401.576
																0.8	391.416
																0.81	380.857
																0.82	369.847
																0.83	358.328
																0.84	346.238
																0.85	333.511
																0.86	320.076
																0.87	305.854
																0.88	290.763
																0.89	274.713
																0.9	257.605
																0.91	239.336
																0.92	219.789
																0.93	198.841
																0.94	176.357
																0.95	152.19
																0.96	126.18
																0.97	98.1541
																0.98	67.9226
																0.99	35.2795
																1	0

## Sheet: 2 variables after LSA
	Panel 1. AUC for each of the replicates (Color coded as Plate Layout and illustrated in panel 3 as red dots)						Panel 2. Least Square Approximation					Panel 2. Theoretical AUC calculated from equation 3							Panel 3. Graphical illustration of the standard curve calculated with equation 3 (blue) and values of AUC of the controls obtained in the experiment (red)
	Controls' Methylation Level	AUC	Controls' Methylation Level	Controls' Methylation Level	AUC		Methylation Level	AUC estimated by the standard curve calculated from equation 3. (Listed in no 4)	Varians between AUC for each replicate and AUC calculated by equation 3			AUC 0%	3667.76			Methylation level	AUC
												M	2.35154			0	3667.76
												N	2.35154			0.001	3643.91
												x	Methylation level			0.01	3437.65
	1	0	1	1	0		1	0	0							0.02	3225.2
	1	-21.821	1	1	-21.821		1	0	476.156			Equation 3				0.03	3028.92
	1	49.846	1	1	49.846		1	0	2484.63							0.04	2847.43
	0.9	0		#VALUE!			0.9	222.979								0.05	2679.49
	0.9	0		#VALUE!			0.9	222.979								0.06	2523.96
	0.9	0		#VALUE!			0.9	222.979								0.07	2379.82
	0.8	0		#VALUE!			0.8	302.821								0.08	2246.14
	0.8	0		#VALUE!			0.8	302.821								0.09	2122.06
	0.8	0		#VALUE!			0.8	302.821								0.1	2006.81
	0.7	318.274	0.7	0.7	318.274		0.7	344.509	688.275							0.11	1899.68
	0.7	0		#VALUE!			0.7	344.509								0.12	1800.04
	0.7	386.404	0.7	0.7	386.404		0.7	344.509	1755.24							0.13	1707.29
	0.6	189.76	0.6	0.6	189.76		0.6	389.128	39747.7							0.14	1620.9
	0.6	83.4011	0.6	0.6	83.4011		0.6	389.128	93469.2							0.15	1540.37
	0.6	98.1716	0.6	0.6	98.1716		0.6	389.128	84655.8							0.16	1465.26
	0.5	677.745	0.5	0.5	677.745		0.5	460.243	47306.8							0.17	1395.16
	0.5	554.338	0.5	0.5	554.338		0.5	460.243	8853.83							0.18	1329.68
	0.5	917.448	0.5	0.5	917.448		0.5	460.243	209036							0.19	1268.5
	0.4	599.783	0.4	0.4	599.783		0.4	583.693	258.906							0.2	1211.28
	0.4	0		#VALUE!			0.4	583.693								0.21	1157.75
	0.4	445.729	0.4	0.4	445.729		0.4	583.693	19033.9							0.22	1107.62
	0.3	1411.17	0.3	0.3	1411.17		0.3	803.854	368839							0.23	1060.67
	0.3	1118.4	0.3	0.3	1118.4		0.3	803.854	98938.2							0.24	1016.66
	0.3	700.593	0.3	0.3	700.593		0.3	803.854	10662.8							0.25	975.382
	0.2	1469.98	0.2	0.2	1469.98		0.2	1211.28	66922							0.26	936.651
	0.2	1237.06	0.2	0.2	1237.06		0.2	1211.28	664.562							0.27	900.288
	0.2	1537.95	0.2	0.2	1537.95		0.2	1211.28	106709							0.28	866.132
	0.1	1823.25	0.1	0.1	1823.25		0.1	2006.81	33692.9							0.29	834.034
	0.1	1660.16	0.1	0.1	1660.16		0.1	2006.81	120162							0.3	803.854
	0.1	1771.92	0.1	0.1	1771.92		0.1	2006.81	55169.9							0.31	775.465
	0.05	0		#VALUE!			0.05	2679.49								0.32	748.749
	0.05	2383.22	0.05	0.05	2383.22		0.05	2679.49	87773.2							0.33	723.597
	0.05	2290.3	0.05	0.05	2290.3		0.05	2679.49	151472							0.34	699.908
	0.01	3061.19	0.01	0.01	3061.19		0.01	3437.65	141721							0.35	677.588
	0.01	3352.15	0.01	0.01	3352.15		0.01	3437.65	7309.52							0.36	656.55
	0.01	0		#VALUE!			0.01	3437.65								0.37	636.713
	0.001	3766.48	0.001	0.001	3766.48		0.001	3643.91	15023.1							0.38	618.004
	0.001	3596.6	0.001	0.001	3596.6		0.001	3643.91	2238.61							0.39	600.352
	0.001	3525.44	0.001	0.001	3525.44		0.001	3643.91	14034.1							0.4	583.693
	0	3806.5	0	0	3806.5		0	3667.76	19247.6							0.41	567.966
	0	3642.91	0	0	3642.91		0	3667.76	617.632							0.42	553.115
	0	3553.88	0	0	3553.88		0	3667.76	12969.5							0.43	539.088
																0.44	525.837
							Root-mean-square-error		238.611							0.45	513.315
																0.46	501.48
																0.47	490.292
																0.48	479.713
																0.49	469.708
																0.5	460.243
																0.51	451.288
																0.52	442.812
																0.53	434.787
																0.54	427.187
																0.55	419.985
																0.56	413.158
																0.57	406.681
																0.58	400.531
																0.59	394.688
																0.6	389.128
																0.61	383.832
																0.62	378.777
																0.63	373.943
																0.64	369.309
																0.65	364.855
																0.66	360.559
																0.67	356.398
																0.68	352.352
																0.69	348.397
																0.7	344.509
																0.71	340.662
																0.72	336.829
																0.73	332.983
																0.74	329.093
																0.75	325.127
																0.76	321.05
																0.77	316.823
																0.78	312.407
																0.79	307.756
																0.8	302.821
																0.81	297.549
																0.82	291.882
																0.83	285.755
																0.84	279.097
																0.85	271.83
																0.86	263.867
																0.87	255.112
																0.88	245.46
																0.89	234.792
																0.9	222.979
																0.91	209.874
																0.92	195.316
																0.93	179.126
																0.94	161.104
																0.95	141.026
																0.96	118.643
																0.97	93.6781
																0.98	65.8205
																0.99	34.7237
																1	0

## Sheet: Polynominal trend function(PTF)
	Panel 1. Theoretical standard curve calculated from equation 3		Data from Polynominal trend function															Panel 2. Graphical illustration of the theoretical standard curve (blue) and the polynominal trend function (red). The curve reflects methylation level for specific AUC.
	AUC	Methylation level	AUC	Methylation level	j
	3667.76	0	3667.76	0.00756353
	3643.91	0.001	3643.91	-0.00695171
	3437.65	0.01	3437.65	0.00501631
	3225.2	0.02	3225.2	0.0333031
	3028.92	0.03	3028.92	0.0282292
	2847.43	0.04	2847.43	0.0284509
	2679.49	0.05	2679.49	0.0431796
	2523.96	0.06	2523.96	0.0635281
	2379.82	0.07	2379.82	0.0804362
	2246.14	0.08	2246.14	0.0906036
	2122.06	0.09	2122.06	0.095412
	2006.81	0.1	2006.81	0.0981341
	1899.68	0.11	1899.68	0.101817
	1800.04	0.12	1800.04	0.108313
	1707.29	0.13	1707.29	0.118164
	1620.9	0.14	1620.9	0.130931
	1540.37	0.15	1540.37	0.145629
	1465.26	0.16	1465.26	0.161117
	1395.16	0.17	1395.16	0.176369
	1329.68	0.18	1329.68	0.190612
	1268.5	0.19	1268.5	0.203372
	1211.28	0.2	1211.28	0.214462
	1157.75	0.21	1157.75	0.223921		3. Calculation of the constant variables in the polynominal trend function
	1107.62	0.22	1107.62	0.231956
	1060.67	0.23	1060.67	0.238871
	1016.66	0.24	1016.66	0.245018
	975.382	0.25	975.382	0.250752
	936.651	0.26	936.651	0.2564		b10	b9	b8	b7	b6	b5	b4	b3	b2	b1	a	x
	900.288	0.27	900.288	0.262244		4.62538e-33	-6.05001e-29	2.32231e-25	3.45813e-22	-5.67997e-18	2.01768e-14	-3.61809e-11	3.52192e-08	-1.69089e-05	0.00216093	0.93797	AUC
	866.132	0.28	866.132	0.26851
	834.034	0.29	834.034	0.275367
	803.854	0.3	803.854	0.282929
	775.465	0.31	775.465	0.291259
	748.749	0.32	748.749	0.300378
	723.597	0.33	723.597	0.310269
	699.908	0.34	699.908	0.320889
	677.588	0.35	677.588	0.332176
	656.55	0.36	656.55	0.344049
	636.713	0.37	636.713	0.356422
	618.004	0.38	618.004	0.369204
	600.352	0.39	600.352	0.382301
	583.693	0.4	583.693	0.395623
	567.966	0.41	567.966	0.409084
	553.115	0.42	553.115	0.422604
	539.088	0.43	539.088	0.436109
	525.837	0.44	525.837	0.449532
	513.315	0.45	513.315	0.462813
	501.48	0.46	501.48	0.475902
	490.292	0.47	490.292	0.488754
	479.713	0.48	479.713	0.501332
	469.708	0.49	469.708	0.513605
	460.243	0.5	460.243	0.525549
	451.288	0.51	451.288	0.537145
	442.812	0.52	442.812	0.548379
	434.787	0.53	434.787	0.559243
	427.187	0.54	427.187	0.569733
	419.985	0.55	419.985	0.579847
	413.158	0.56	413.158	0.589588
	406.681	0.57	406.681	0.598963
	400.531	0.58	400.531	0.607981
	394.688	0.59	394.688	0.616652
	389.128	0.6	389.128	0.62499
	383.832	0.61	383.832	0.633013
	378.777	0.62	378.777	0.640737
	373.943	0.63	373.943	0.648184
	369.309	0.64	369.309	0.655374
	364.855	0.65	364.855	0.662333
	360.559	0.66	360.559	0.669086
	356.398	0.67	356.398	0.675661
	352.352	0.68	352.352	0.682089
	348.397	0.69	348.397	0.688402
	344.509	0.7	344.509	0.694636
	340.662	0.71	340.662	0.700827
	336.829	0.72	336.829	0.707017
	332.983	0.73	332.983	0.71325
	329.093	0.74	329.093	0.719573
	325.127	0.75	325.127	0.726039
	321.05	0.76	321.05	0.732702
	316.823	0.77	316.823	0.739625
	312.407	0.78	312.407	0.746873
	307.756	0.79	307.756	0.754517
	302.821	0.8	302.821	0.762637
	297.549	0.81	297.549	0.771315
	291.882	0.82	291.882	0.780643
	285.755	0.83	285.755	0.790717
	279.097	0.84	279.097	0.801639
	271.83	0.85	271.83	0.813515
	263.867	0.86	263.867	0.826451
	255.112	0.87	255.112	0.840549
	245.46	0.88	245.46	0.855898
	234.792	0.89	234.792	0.872562
	222.979	0.9	222.979	0.890558
	209.874	0.91	209.874	0.909825
	195.316	0.92	195.316	0.930176
	179.126	0.93	179.126	0.951215
	161.104	0.94	161.104	0.972226
	141.026	0.95	141.026	0.99198
	118.643	0.96	118.643	1.00844
	93.6781	0.97	93.6781	1.01833
	65.8205	0.98	65.8205	1.01634
	34.7237	0.99	34.7237	0.994041
	0	1	0	0.93797

## Sheet: Unknown Sample Calculation(USC)
	Panel 1 Calculation of the unknown samples (Color coded as Plate Layout)
	Panel 1.1 Sample name.	Replicate AUC	Panel 1.2 Replicate AUC	Panel 1.3 Averance AUC		Panel 1.3 Calculated methylated level
	A7: Sample 70%	516.45	516.45	353.608		0.680091
	A8: Sample 70%	247.062	247.062
	A9: Sample 70%	297.311	297.311
	B7: Sample 50%	418.334	418.334	611.608		0.37383
	B8: Sample 50%	620.217	620.217
	B9: Sample 50%	796.272	796.272
	C7: Sample 35%	939.472	939.472	922.417		0.258607
	C8: Sample 35%	1115.11	1115.11
	C9: Sample 35%	712.666	712.666
	D7: Sample 15%	1479.72	1479.72	1306.67		0.195499
	D8: Sample 15%	1044.95	1044.95
	D9: Sample 15%	1395.35	1395.35
	E7: Sample 10%	1725.12	1725.12	1408.04		0.173546
	E8: Sample 10%	1423.93	1423.93
	E9: Sample 10%	1075.05	1075.05
	F7: Sample 3%	2566.76	2566.76	2425.66		0.0756206
	F8: Sample 3%	2315.26	2315.26
	F9: Sample 3%	2394.95	2394.95
	G7: Sample 1%	3239.03	3239.03	3279.79		0.0307854
	G8: Sample 1%	3320.56	3320.56
	G9: Sample 1%	0

## Sheet: Cut off (CO)
	Panel 1. AUC for each of the replicates							Panel 2. Figure 1. Graphical illustration of the gaussian dristribution of each of the controls																		Panel 3. AUC for each sample in a range of AUC ± 3STD as well as the normal distribution for each AUC value
	Panel 1.1 Controls' Methylation Level	AUC	Panel 1.2 AUC	Panel 1.3 STD (𝜎)	Panel 1.4 Mean																					0			0.001			0.01			0.05			0.1			0.2			0.3			0.4
																										AUC value	Norm distribution		AUC value	norm distribution		AUC value	norm distribution		AUC value	norm distribution		AUC value	norm distribution		AUC value	norm distribution		AUC value	norm distribution		AUC value	norm distribution
																										3283.37	3.45886e-05		3257.98	3.57865e-05		2589.44	2.15408e-05		2139.63	6.74451e-05		1501.61	5.31467e-05		941.602	2.80857e-05		5.36298	1.241e-05		195.958	4.06843e-05
	1	0	0	36.7354	9.34167																					3332.62	0.000101777		3306.85	0.000108154		2628.29	3.72814e-05		2171.72	0.000259123		1524.14	0.000115227		955.727	3.659e-05		5.44342	1.24184e-05		198.897	4.40986e-05
	1	-21.821	-21.821																							3382.61	0.000261687		3356.45	0.000283408		2667.71	6.27288e-05		2204.3	0.000795944		1547	0.000234571		970.062	4.74685e-05		5.52507	1.24269e-05		201.881	4.78217e-05
	1	49.846	49.846																							3433.35	0.000584073		3406.8	0.000639454		2707.73	0.000102453		2237.36	0.00193385		1570.2	0.000446931		984.613	6.13026e-05		5.60795	1.24355e-05		204.909	5.18823e-05
	0.9	0		#DIV/0!	#DIV/0!																					3484.85	0.00112393		3457.9	0.0012334		2748.34	0.000162172		2270.92	0.00367533		1593.76	0.000794358		999.383	7.87847e-05		5.69207	1.24443e-05		207.983	5.63121e-05
	0.9	0																								3537.12	0.00185151		3509.77	0.00201865		2789.57	0.000248379		2304.99	0.00540143		1617.66	0.00131253		1014.37	0.000100728		5.77745	1.24533e-05		211.103	6.11454e-05
	0.9	0																								3590.18	0.00259207		3562.42	0.00278175		2831.41	0.000367449		2339.56	0.0060657		1641.93	0.00200896		1029.59	0.00012807		5.86411	1.24623e-05		214.269	6.64199e-05
	0.8	0		#DIV/0!	#DIV/0!																					3644.03	0.00306063		3615.86	0.00320188		2873.88	0.000524157		2374.66	0.00514107		1666.56	0.00283793		1045.03	0.000161876		5.95207	1.24715e-05		217.483	7.21767e-05
	0.8	0																								3698.69	0.00302415		3670.09	0.00305296		2916.99	0.000719639		2410.28	0.00324697		1691.56	0.00368589		1060.71	0.000203324		6.04135	1.24809e-05		220.745	7.84603e-05
	0.8	0																								3754.18	0.00248025		3725.14	0.00239079		2960.75	0.000949152		2446.43	0.00150802		1716.93	0.00438404		1076.62	0.000253686		6.13197	1.24904e-05		224.057	8.53196e-05
	0.7	318.274	318.274	48.1756	352.339																					3810.49	0.00167428		3781.02	0.00152408		3005.16	0.00120025		2483.13	0.000508041		1742.68	0.00475574		1092.77	0.000314292		6.22395	1.25e-05		227.417	9.28075e-05
	0.7	0																								3867.65	0.000922183		3837.74	0.00078366		3050.23	0.00145227		2520.37	0.000122403		1768.82	0.00468523		1109.16	0.000386467		6.31731	1.25098e-05		230.829	0.000100982
	0.7	386.404	386.404																							3925.66	0.00041072		3895.3	0.000321936		3095.99	0.00167781		2558.18	2.07837e-05		1795.36	0.00417354		1125.8	0.000471461		6.41207	1.25198e-05		234.291	0.000109905
	0.6	189.76	189.76	57.6177	123.778																					3984.54	0.00014654		3953.73	0.000104629		3142.43	0.00184678		2596.55	2.44959e-06		1822.29	0.0033463		1142.68	0.000570345		6.50825	1.25299e-05		237.805	0.000119645
	0.6	83.4011	83.4011																							4044.31	4.14816e-05		4013.04	2.6629e-05		3189.56	0.00193235		2635.5	1.97281e-07		1849.62	0.00240362		1159.82	0.000683885		6.60588	1.25402e-05		241.372	0.000130275
	0.6	98.1716	98.1716																							4104.98	9.22356e-06		4073.23	5.25159e-06		3237.41	0.00191753		2675.03	1.06816e-08		1877.36	0.00153919		1177.22	0.000812404		6.70497	1.25506e-05		244.993	0.000141876
	0.5	677.745	677.745	184.633	716.51																					4166.55	1.59438e-06		4134.33	7.93823e-07		3285.97	0.00180024		2715.16	3.82339e-10		1905.53	0.000874289		1194.88	0.000955617		6.80554	1.25612e-05		248.668	0.000154532
	0.5	554.338	554.338																							4229.05	2.11976e-07		4196.35	9.09385e-08		3335.26	0.00159502		2755.88	8.8913e-12		1934.11	0.000438212		1212.8	0.00111248		6.90762	1.25719e-05		252.398	0.000168338
	0.5	917.448	917.448																							4292.49	2.14374e-08		4259.29	7.80352e-09		3385.29	0.00133022		2797.22	1.31939e-13		1963.12	0.000192768		1231	0.00128103		7.01124	1.25829e-05		256.184	0.000183392
	0.4	599.783	599.783	108.933	522.756																					4356.87	1.63032e-09		4323.18	4.95568e-10		3436.07	0.00104145		2839.18	1.22627e-15		1992.57	7.40086e-05		1249.46	0.0014583		7.11641	1.2594e-05		260.027	0.000199803
	0.4	0																								4422.23	9.2139e-11		4388.03	2.30016e-11		3487.61	0.000763323		2881.77	7.00236e-18		2022.46	2.46554e-05		1268.2	0.00164019		7.22315	1.26053e-05		263.927	0.000217684
	0.4	445.729	445.729																							4488.56	3.82259e-12		4453.85	7.7026e-13		3539.92	0.000522253		2925	2.40826e-20		2052.79	7.08479e-06		1287.23	0.00182155		7.3315	1.26167e-05		267.886	0.000237161
	0.3	1411.17	1411.17	357.12	1076.72																					4555.89	1.14951e-13		4520.66	1.83627e-14		3593.02	0.000332558		2968.87	4.88677e-23		2083.58	1.74518e-06		1306.53	0.00199627		7.44147	1.26284e-05		271.904	0.000258363
	0.3	1118.4	1118.4																							4624.23	2.47291e-15		4588.47	3.07362e-16		3646.92	0.000196487		3013.4	5.72732e-26		2114.84	3.66159e-07		1326.13	0.00215747		7.55309	1.26402e-05		275.983	0.00028143
	0.3	700.593	700.593																							4693.59	3.7546e-17		4657.29	3.56095e-18		3701.62	0.000107373		3058.6	3.79257e-29		2146.56	6.50043e-08		1346.02	0.00229787		7.66639	1.26522e-05		280.123	0.00030651
	0.2	1469.98	1469.98	157.798	1415																					4763.99	3.96722e-19		4727.15	2.81361e-20		3757.14	5.40907e-05		3104.48	1.38702e-32		2178.76	9.698e-09		1366.21	0.00241023		7.78139	1.26644e-05		284.324	0.000333761
	0.2	1237.06	1237.06																							4835.45	2.87528e-21		4798.06	1.49315e-22		3813.5	2.50345e-05		3151.05	2.73642e-36		2211.44	1.2073e-09		1386.71	0.00248789		7.89811	1.26768e-05		288.589	0.000363345
	0.2	1537.95	1537.95																							4907.99	1.40812e-23		4870.03	5.2387e-25		3870.7	1.06075e-05		3198.32	2.84226e-40		2244.61	1.24497e-10		1407.51	0.00252535		8.01658	1.26894e-05		292.918	0.000395435
	0.1	1823.25	1823.25	83.3889	1751.78																					4981.61	4.5881e-26		4943.08	1.19543e-27		3928.76	4.09979e-06		3246.29	1.51569e-44		2278.28	1.05543e-11		1428.62	0.00251878		8.13683	1.27022e-05		297.312	0.000430211
	0.1	1660.16	1660.16																							5056.33	9.78827e-29		5017.23	1.74449e-30		3987.69	1.43996e-06		3294.99	4.04324e-49		2312.45	7.29825e-13		1450.05	0.00246657		8.25888	1.27152e-05		301.772	0.000467858
	0.1	1771.92	1771.92																							5132.17	1.34483e-31		5092.49	1.59984e-33		4047.51	4.5781e-07		3344.41	5.2524e-54		2347.14	4.08336e-14		1471.8	0.00236957		8.38276	1.27284e-05		306.298	0.000508568
	0.05	0		65.7105	2336.76																					5209.16	1.16973e-34		5168.88	9.05547e-37		4108.22	1.31225e-07		3394.58	3.23172e-59		2382.35	1.83312e-15		1493.88	0.00223124		8.5085	1.27418e-05		310.893	0.000552537
	0.05	2383.22	2383.22																							5287.29	6.3282e-38		5246.41	3.10505e-40		4169.85	3.37704e-08		3445.5	9.15159e-65		2418.08	6.54604e-17		1516.29	0.00205749		8.63613	1.27554e-05		315.556	0.000599961
	0.05	2290.3	2290.3																							5366.6	2.09079e-41		5325.1	6.3267e-44		4232.39	7.76909e-09		3497.18	1.15789e-70		2454.36	1.84289e-18		1539.03	0.00185628		8.76567	1.27693e-05		320.289	0.000651039
	0.01	3061.19	3061.19	205.742	3206.67																					5447.1	4.13973e-45		5404.98	7.50907e-48		4295.88	1.59069e-09		3549.64	6.34796e-77		2491.17	4.05266e-20		1562.12	0.00163702		8.89716	1.27833e-05		325.094	0.000705968
	0.01	3352.15	3352.15																							5528.81	4.81712e-49		5486.06	5.08574e-52		4360.32	2.88525e-10		3602.88	1.461e-83		2528.54	6.89524e-22		1585.55	0.00140975		9.03062	1.27976e-05		329.97	0.00076494
	0.01	0																								5611.74	3.22846e-53		5568.35	1.92416e-56		4425.72	4.61418e-11		3656.92	1.36616e-90		2566.47	8.98755e-24		1609.33	0.0011843		9.16608	1.28121e-05		334.92	0.000828136
	0.001	3766.48	3766.48	123.841	3629.51																					5695.92	1.22052e-57		5651.87	3.97834e-61		4492.11	6.47415e-12		3711.78	5.01778e-98		2604.96	8.8835e-26		1633.47	0.00096952		9.30357	1.28269e-05		339.944	0.000895729
	0.001	3596.6	3596.6																							5781.36	2.54729e-62		5736.65	4.39413e-66		4559.49	7.92937e-13		3767.45	6.99054e-106		2644.04	6.58867e-28		1657.97	0.000772601		9.44312	1.28419e-05		345.043	0.000967872
	0.001	3525.44	3525.44																							5868.08	2.87035e-67		5822.7	2.53258e-71		4627.88	8.43296e-14		3823.97	3.56311e-114		2683.7	3.62703e-30		1682.84	0.000598642		9.58477	1.28571e-05		350.218	0.0010447
	0	3806.5	3806.5	128.13	3667.76																					5956.1	1.7066e-72		5910.04	7.4344e-77		4697.3	7.74546e-15		3881.32	6.40149e-123		2723.95	1.4654e-32		1708.08	0.000450491		9.72854	1.28726e-05		355.472	0.00112631
	0	3642.91	3642.91																							6045.44	5.2282e-78		5998.69	1.08404e-82		4767.76	6.10944e-16		3939.54	3.90072e-132		2764.81	4.29496e-35		1733.71	0.000328842		9.87447	1.28883e-05		360.804	0.00121278
	0	3553.88	3553.88																							6136.12	8.05276e-84		6088.67	7.65109e-89		4839.28	4.11455e-17		3998.64	7.74725e-142		2806.29	9.02281e-38		1759.71	0.000232557		10.0226	1.29043e-05		366.216	0.00130415
																										6228.16	6.07998e-90		6180	2.54494e-95		4911.87	2.35184e-18		4058.62	4.81337e-152		2848.38	1.34187e-40		1786.11	0.00015913		10.1729	1.29205e-05		371.709	0.00140038
																										6321.59	2.19208e-96		6272.7	3.8808e-102		4985.54	1.13387e-19		4119.5	8.96653e-163		2891.11	1.39476e-43		1812.9	0.000105215		10.3255	1.2937e-05		377.285	0.00150141
																										6416.41	3.67339e-103		6366.79	2.63677e-109		5060.33	4.58158e-21		4181.29	4.79337e-174		2934.47	9.99884e-47		1840.09	6.71283e-05		10.4804	1.29538e-05		382.944	0.0016071
																										6512.66	2.78231e-110		6462.29	7.75071e-117		5136.23	1.5413e-22		4244.01	7.02822e-186		2978.49	4.87662e-50		1867.69	4.12683e-05		10.6376	1.29708e-05		388.688	0.00171725
																										6610.35	9.25437e-118		6559.23	9.56146e-125		5213.28	4.28759e-24		4307.67	2.69736e-198		3023.17	1.59539e-53		1895.71	2.44101e-05		10.7972	1.29881e-05		394.518	0.00183155
																										6709.5	1.31207e-125		6657.62	4.79712e-133		5291.47	9.79328e-26		4372.28	2.58203e-211		3068.51	3.45028e-57		1924.14	1.38708e-05		10.9591	1.30057e-05		400.436	0.00194963
																										6810.14	7.68912e-134		6757.48	9.47601e-142		5370.85	1.82333e-27		4437.87	5.865e-225		3114.54	4.8588e-61		1953.01	7.56019e-06		11.1235	1.30236e-05		406.443	0.00207101
																										6912.3	1.80432e-142		6858.84	7.12713e-151		5451.41	2.74633e-29		4504.44	3.00268e-239		3161.26	4.3866e-65		1982.3	3.94595e-06		11.2904	1.30418e-05		412.539	0.0021951
																										7015.98	1.64067e-151		6961.73	1.97164e-160		5533.18	3.32058e-31		4572	3.28553e-254		3208.68	2.49842e-69		2012.04	1.96892e-06		11.4597	1.30602e-05		418.727	0.00232122
																										7121.22	5.58851e-161		7066.15	1.93579e-170		5616.18	3.19711e-33		4640.58	7.27328e-270		3256.81	8.82929e-74		2042.22	9.37573e-07		11.6316	1.3079e-05		425.008	0.00244854
																										7228.04	6.88569e-171		7172.14	6.50121e-181		5700.42	2.43098e-35		4710.19	3.07808e-286		3305.66	1.9031e-78		2072.85	4.25308e-07		11.8061	1.30981e-05		431.383	0.00257615
																										7336.46	2.96003e-181		7279.73	7.18953e-192		5785.93	1.44731e-37		4780.84	2.34886e-303		3355.25	2.45798e-83		2103.94	1.83449e-07		11.9832	1.31174e-05		437.854	0.00270298
																										7446.51	4.27716e-192		7388.92	2.51715e-203		5872.72	6.68735e-40		4852.56	0		3405.57	1.86781e-88		2135.5	7.50941e-08		12.1629	1.31371e-05		444.422	0.00282789
																										7558.2	1.99899e-203		7499.76	2.67915e-215		5960.81	2.37624e-42		4925.35	0		3456.66	8.19456e-94		2167.53	2.91148e-08		12.3454	1.31572e-05		451.088	0.00294959
																										7671.58	2.90405e-215		7612.25	8.31328e-228		6050.22	6.43234e-45		4999.23	0		3508.51	2.03557e-99		2200.05	1.06696e-08		12.5306	1.31775e-05		457.855	0.0030667
																										7786.65	1.25871e-227		7726.44	7.20199e-241		6140.97	1.31358e-47		5074.21	0		3561.14	2.80591e-105		2233.05	3.68798e-09		12.7185	1.31982e-05		464.722	0.00317776
																										7903.45	1.56023e-240		7842.33	1.66591e-254		6233.09	2.00348e-50		5150.33	0		3614.55	2.10213e-111		2266.54	1.19973e-09		12.9093	1.32192e-05		471.693	0.00328124
																										8022	5.2943e-254		7959.97	9.82544e-269		6326.58	2.2586e-53		5227.58	0		3668.77	8.37774e-118		2300.54	3.66483e-10		13.1029	1.32406e-05		478.769	0.00337555
																										8142.33	4.70101e-268		8079.37	1.40896e-283		6421.48	1.86192e-56		5306	0		3723.8	1.73722e-124		2335.05	1.04877e-10		13.2995	1.32623e-05		485.95	0.00345909
																										8264.47	1.04259e-282		8200.56	4.67698e-299		6517.8	1.11003e-59		5385.59	0		3779.66	1.83195e-131		2370.08	2.80491e-11		13.499	1.32844e-05		493.239	0.00353028
																										8388.43	5.50423e-298		8323.57	0		6615.57	4.73149e-63		5466.37	0		3836.35	9.59517e-139		2405.63	6.99335e-12		13.7015	1.33068e-05		500.638	0.00358756
																										8514.26	0		8448.42	0		6714.8	1.42502e-66		5548.36	0		3893.9	2.43606e-146		2441.71	1.62129e-12		13.907	1.33296e-05		508.148	0.0036295
																										8641.97	0		8575.15	0		6815.53	2.99579e-70		5631.59	0		3952.31	2.92347e-154		2478.34	3.48568e-13		14.1156	1.33528e-05		515.77	0.00365476
																										8771.6	0		8703.77	0		6917.76	4.34112e-74		5716.06	0		4011.59	1.61589e-162		2515.51	6.93069e-14		14.3273	1.33764e-05		523.506	0.0036622
																										8903.18	0		8834.33	0		7021.53	4.2801e-78		5801.8	0		4071.77	4.00487e-171		2553.24	1.27085e-14		14.5422	1.34004e-05		531.359	0.00365088
																										9036.72	0		8966.84	0		7126.85	2.83297e-82		5888.83	0		4132.84	4.32934e-180		2591.54	2.14273e-15		14.7604	1.34247e-05		539.329	0.00362014
																										9172.28	0		9101.35	0		7233.75	1.24154e-86		5977.16	0		4194.84	1.98388e-189		2630.42	3.31193e-16		14.9818	1.34495e-05		547.419	0.00356961
																										9309.86	0		9237.87	0		7342.26	3.55139e-91		6066.82	0		4257.76	3.74177e-199		2669.87	4.67822e-17		15.2065	1.34747e-05		555.631	0.00349925
																										9449.51	0		9376.43	0		7452.39	6.53369e-96		6157.82	0		4321.62	2.81778e-209		2709.92	6.01953e-18		15.4346	1.35003e-05		563.965	0.00340939
																										9591.25	0		9517.08	0		7564.18	7.61429e-101		6250.19	0		4386.45	8.21067e-220		2750.57	7.03204e-19		15.6661	1.35263e-05		572.425	0.00330071
																										9735.12	0		9659.84	0		7677.64	5.53339e-106		6343.94	0		4452.25	8.96261e-231		2791.83	7.43261e-20		15.9011	1.35528e-05		581.011	0.00317432
																										9881.15	0		9804.73	0		7792.8	2.4672e-111		6439.1	0		4519.03	3.54459e-242		2833.71	7.08274e-21		16.1396	1.35797e-05		589.726	0.00303165
																										10029.4	0		9951.81	0		7909.7	6.63748e-117		6535.69	0		4586.81	4.90684e-254		2876.21	6.06273e-22		16.3817	1.36071e-05		598.572	0.00287452
																										10179.8	0		10101.1	0		8028.34	1.05899e-122		6633.73	0		4655.62	2.29454e-266		2919.35	4.64405e-23		16.6274	1.36349e-05		607.551	0.00270506
																										10332.5	0		10252.6	0		8148.77	9.84315e-129		6733.23	0		4725.45	3.49385e-279		2963.14	3.17096e-24		16.8768	1.36632e-05		616.664	0.00252566
																										10487.5	0		10406.4	0		8271	5.23293e-135		6834.23	0		4796.33	1.66795e-292		3007.59	1.92219e-25		17.13	1.36919e-05		625.914	0.00233894
																										10644.8	0		10562.5	0		8395.06	1.5613e-141		6936.74	0		4868.28	2.40083e-306		3052.71	1.03017e-26		17.3869	1.37212e-05		635.302	0.00214762
																										10804.5	0		10720.9	0		8520.99	2.56365e-148		7040.79	0		4941.3	0		3098.5	4.86018e-28		17.6477	1.3751e-05		644.832	0.00195454
																										10966.5	0		10881.7	0		8648.8	2.27033e-155		7146.41	0		5015.42	0		3144.97	2.00958e-29		17.9125	1.37812e-05		654.504	0.00176245
																										11131	0		11045	0		8778.54	1.062e-162		7253.6	0		5090.65	0		3192.15	7.24901e-31		18.1812	1.3812e-05		664.322	0.00157403
																										11298	0		11210.6	0		8910.22	2.56822e-170		7362.41	0		5167.01	0		3240.03	2.27047e-32		18.4539	1.38433e-05		674.287	0.00139177
																										11467.5	0		11378.8	0		9043.87	3.14032e-178		7472.84	0		5244.52	0		3288.63	6.14466e-34		18.7307	1.38751e-05		684.401	0.00121788
																										11639.5	0		11549.5	0		9179.53	1.89761e-186		7584.94	0		5323.19	0		3337.96	1.42968e-35		19.0116	1.39075e-05		694.667	0.00105424
																										11814.1	0		11722.7	0		9317.22	5.53449e-195		7698.71	0		5403.03	0		3388.03	2.84496e-37		19.2968	1.39404e-05		705.087	0.000902388
																										11991.3	0		11898.6	0		9456.98	7.60332e-204		7814.19	0		5484.08	0		3438.85	4.81597e-39		19.5863	1.39739e-05		715.663	0.00076343
																										12171.2	0		12077	0		9598.83	4.79808e-213		7931.4	0		5566.34	0		3490.43	6.89693e-41		19.8801	1.4008e-05		726.398	0.000638072
																										12353.7	0		12258.2	0		9742.81	1.35522e-222		8050.37	0		5649.84	0		3542.79	8.30825e-43		20.1783	1.40426e-05		737.294	0.000526609
																										12539	0		12442.1	0		9888.96	1.66805e-232		8171.13	0		5734.58	0		3595.93	8.3692e-45		20.4809	1.40779e-05		748.354	0.000428956
																										12727.1	0		12628.7	0		10037.3	8.7033e-243		8293.7	0		5820.6	0		3649.87	7.00708e-47		20.7881	1.41137e-05		759.579	0.000344686
																										12918	0		12818.1	0		10187.9	1.87098e-253		8418.1	0		5907.91	0		3704.62	4.84552e-49		21.1	1.41502e-05		770.973	0.000273082
																										13111.8	0		13010.4	0		10340.7	1.6092e-264		8544.37	0		5996.53	0		3760.19	2.74967e-51		21.4165	1.41873e-05		782.537	0.000213201
																										13308.5	0		13205.6	0		10495.8	5.37216e-276		8672.54	0		6086.48	0		3816.59	1.2719e-53		21.7377	1.42251e-05		794.275	0.000163932
																										13508.1	0		13403.6	0		10653.2	6.74713e-288		8802.63	0		6177.77	0		3873.84	4.76281e-56		22.0638	1.42635e-05		806.19	0.000124072
																										13710.7	0		13604.7	0		10813	3.08689e-300		8934.67	0		6270.44	0		3931.95	1.43357e-58		22.3947	1.43026e-05		818.282	9.23748e-05
																										13916.4	0		13808.8	0		10975.2	0		9068.69	0		6364.5	0		3990.93	3.44293e-61		22.7307	1.43424e-05		830.557	6.76144e-05
																										14125.1	0		14015.9	0		11139.8	0		9204.72	0		6459.97	0		4050.79	6.54792e-64		23.0716	1.43828e-05		843.015	4.86243e-05
																										14337	0		14226.1	0		11306.9	0		9342.79	0		6556.86	0		4111.55	9.78471e-67		23.4177	1.4424e-05		855.66	3.43329e-05
																										14552.1	0		14439.5	0		11476.5	0		9482.93	0		6655.22	0		4173.23	1.13962e-69		23.769	1.44659e-05		868.495	2.37857e-05
																										14770.3	0		14656.1	0		11648.7	0		9625.17	0		6755.05	0		4235.82	1.02594e-72		24.1255	1.45085e-05		881.523	1.61572e-05
																										14991.9	0		14876	0		11823.4	0		9769.55	0		6856.37	0		4299.36	7.07799e-76		24.4874	1.45519e-05		894.745	1.07534e-05
																										15216.8	0		15099.1	0		12000.8	0		9916.09	0		6959.22	0		4363.85	3.70917e-79		24.8547	1.45961e-05		908.167	7.00692e-06
																										15445	0		15325.6	0		12180.8	0		10064.8	0		7063.61	0		4429.31	1.46303e-82		25.2275	1.4641e-05		921.789	4.4666e-06
																										15676.7	0		15555.5	0		12363.5	0		10215.8	0		7169.56	0		4495.75	4.30277e-86		25.6059	1.46868e-05		935.616	2.78323e-06
																										15911.8	0		15788.8	0		12548.9	0		10369	0		7277.1	0		4563.19	9.34412e-90		25.99	1.47333e-05		949.65	1.69389e-06
																										16150.5	0		16025.6	0		12737.2	0		10524.6	0		7386.26	0		4631.63	1.48344e-93		26.3799	1.47807e-05		963.895	1.00604e-06
																										16392.8	0		16266	0		12928.2	0		10682.4	0		7497.05	0		4701.11	1.70392e-97		26.7756	1.48289e-05		978.353	5.82578e-07
																										16638.7	0		16510	0		13122.2	0		10842.7	0		7609.51	0		4771.62	1.40101e-101		27.1772	1.48781e-05		993.029	3.28633e-07
																										16888.3	0		16757.7	0		13319	0		11005.3	0		7723.65	0		4843.2	8.15584e-106		27.5848	1.4928e-05		1007.92	1.80418e-07
																										17141.6	0		17009	0		13518.8	0		11170.4	0		7839.51	0		4915.85	3.32353e-110		27.9986	1.49789e-05		1023.04	9.63022e-08
																										17398.7	0		17264.2	0		13721.6	0		11338	0		7957.1	0		4989.58	9.37023e-115		28.4186	1.50307e-05		1038.39	4.99285e-08
																										17659.7	0		17523.1	0		13927.4	0		11508	0		8076.46	0		5064.43	1.80582e-119		28.8449	1.50835e-05		1053.96	2.51171e-08
																										17924.6	0		17786	0		14136.3	0		11680.7	0		8197.6	0		5140.39	2.34943e-124		29.2775	1.51372e-05		1069.77	1.22471e-08
																										18193.4	0		18052.8	0		14348.3	0		11855.9	0		8320.57	0		5217.5	2.03721e-129		29.7167	1.51919e-05		1085.82	5.78181e-09
																										18466.4	0		18323.6	0		14563.6	0		12033.7	0		8445.38	0		5295.76	1.16183e-134		30.1625	1.52476e-05		1102.11	2.63978e-09
																										18743.3	0		18598.4	0		14782	0		12214.2	0		8572.06	0		5375.2	4.29876e-140		30.6149	1.53043e-05		1118.64	1.16422e-09
																										19024.5	0		18877.4	0		15003.7	0		12397.4	0		8700.64	0		5455.83	1.01747e-145		31.0741	1.5362e-05		1135.42	4.95385e-10
																										19309.9	0		19160.5	0		15228.8	0		12583.4	0		8831.15	0		5537.66	1.51831e-151		31.5402	1.54208e-05		1152.45	2.03117e-10
																										19599.5	0		19447.9	0		15457.2	0		12772.1	0		8963.61	0		5620.73	1.4072e-157		32.0133	1.54807e-05		1169.74	8.01465e-11
																										19893.5	0		19739.7	0		15689.1	0		12963.7	0		9098.07	0		5705.04	7.9761e-164		32.4935	1.55417e-05		1187.28	3.03936e-11
																										20191.9	0		20035.8	0		15924.4	0		13158.2	0		9234.54	0		5790.62	2.7211e-170		32.9809	1.56038e-05		1205.09	1.10621e-11
																										20494.8	0		20336.3	0		16163.3	0		13355.5	0		9373.06	0		5877.48	5.49638e-177		33.4757	1.56671e-05		1223.17	3.85871e-12
																										20802.2	0		20641.3	0		16405.7	0		13555.9	0		9513.65	0		5965.64	6.46287e-184		33.9778	1.57316e-05		1241.52	1.28812e-12
																										21114.2	0		20951	0		16651.8	0		13759.2	0		9656.36	0		6055.12	4.34709e-191		34.4875	1.57973e-05		1260.14	4.10887e-13
																										21431	0		21265.2	0		16901.6	0		13965.6	0		9801.2	0		6145.95	1.64274e-198		35.0048	1.58642e-05		1279.04	1.25045e-13
																										21752.4	0		21584.2	0		17155.1	0		14175.1	0		9948.22	0		6238.14	3.42342e-206		35.5298	1.59324e-05		1298.23	3.62483e-14
																										22078.7	0		21908	0		17412.5	0		14387.7	0		10097.4	0		6331.71	3.85968e-214		36.0628	1.60018e-05		1317.7	9.9923e-15
																										22409.9	0		22236.6	0		17673.6	0		14603.5	0		10248.9	0		6426.69	2.30812e-222		36.6037	1.60726e-05		1337.47	2.61491e-15
																										22746	0		22570.1	0		17938.7	0		14822.6	0		10402.6	0		6523.09	7.17344e-231		37.1528	1.61447e-05		1357.53	6.48476e-16
																										23087.2	0		22908.7	0		18207.8	0		15044.9	0		10558.7	0		6620.93	1.13458e-239		37.7101	1.62182e-05		1377.89	1.52119e-16
																										23433.5	0		23252.3	0		18480.9	0		15270.6	0		10717.1	0		6720.25	8.93656e-249		38.2757	1.62931e-05		1398.56	3.36907e-17
																										23785	0		23601.1	0		18758.2	0		15499.7	0		10877.8	0		6821.05	3.42792e-258		38.8499	1.63694e-05		1419.54	7.03116e-18
																										24141.8	0		23955.1	0		19039.5	0		15732.1	0		11041	0		6923.37	6.25764e-268		39.4326	1.64472e-05		1440.83	1.37996e-18
																										24503.9	0		24314.4	0		19325.1	0		15968.1	0		11206.6	0		7027.22	5.3088e-278		40.0241	1.65265e-05		1462.44	2.54173e-19
																										24871.5	0		24679.2	0		19615	0		16207.6	0		11374.7	0		7132.62	2.04245e-288		40.6245	1.66073e-05		1484.38	4.38418e-20
																										25244.6	0		25049.4	0		19909.2	0		16450.8	0		11545.3	0		7239.61	3.47466e-299		41.2338	1.66897e-05		1506.65	7.06625e-21
																										25623.2	0		25425.1	0		20207.9	0		16697.5	0		11718.5	0		7348.21	0		41.8523	1.67737e-05		1529.24	1.06181e-21
																										26007.6	0		25806.5	0		20511	0		16948	0		11894.3	0		7458.43	0		42.4801	1.68593e-05		1552.18	1.48402e-22
																										26397.7	0		26193.6	0		20818.7	0		17202.2	0		12072.7	0		7570.31	0		43.1173	1.69467e-05		1575.47	1.92451e-23
																										26793.7	0		26586.5	0		21130.9	0		17460.2	0		12253.8	0		7683.86	0		43.7641	1.70357e-05		1599.1	2.30996e-24
																										27195.6	0		26985.3	0		21447.9	0		17722.1	0		12437.6	0		7799.12	0		44.4205	1.71265e-05		1623.08	2.55964e-25
																										27603.5	0		27390	0		21769.6	0		17988	0		12624.1	0		7916.11	0		45.0869	1.72191e-05		1647.43	2.61148e-26
																										28017.6	0		27800.9	0		22096.2	0		18257.8	0		12813.5	0		8034.85	0		45.7632	1.73135e-05		1672.14	2.44648e-27
																										28437.8	0		28217.9	0		22427.6	0		18531.7	0		13005.7	0		8155.37	0		46.4496	1.74098e-05		1697.22	2.09854e-28
																										28864.4	0		28641.2	0		22764	0		18809.6	0		13200.8	0		8277.7	0		47.1463	1.7508e-05		1722.68	1.64342e-29
																										29297.4	0		29070.8	0		23105.5	0		19091.8	0		13398.8	0		8401.87	0		47.8535	1.76082e-05		1748.52	1.17146e-30
																										29736.8	0		29506.9	0		23452.1	0		19378.2	0		13599.8	0		8527.9	0		48.5713	1.77105e-05		1774.75	7.57728e-32
																										30182.9	0		29949.5	0		23803.8	0		19668.8	0		13803.8	0		8655.81	0		49.2999	1.78148e-05		1801.37	4.43317e-33
																										30635.6	0		30398.7	0		24160.9	0		19963.9	0		14010.8	0		8785.65	0		50.0394	1.79212e-05		1828.39	2.3383e-34
																										31095.1	0		30854.7	0		24523.3	0		20263.3	0		14221	0		8917.44	0		50.79	1.80297e-05		1855.82	1.10813e-35
																										31561.6	0		31317.5	0		24891.2	0		20567.3	0		14434.3	0		9051.2	0		51.5519	1.81405e-05		1883.66	4.70184e-37
																										32035	0		31787.3	0		25264.5	0		20875.8	0		14650.8	0		9186.97	0		52.3251	1.82536e-05		1911.91	1.77974e-38
																										32515.5	0		32264.1	0		25643.5	0		21188.9	0		14870.6	0		9324.77	0		53.11	1.8369e-05		1940.59	5.98741e-40
																										33003.3	0		32748	0		26028.1	0		21506.8	0		15093.7	0		9464.64	0		53.9067	1.84868e-05		1969.7	1.78337e-41
																										33498.3	0		33239.3	0		26418.6	0		21829.4	0		15320.1	0		9606.61	0		54.7153	1.8607e-05		1999.24	4.68427e-43
																										34000.8	0		33737.8	0		26814.8	0		22156.8	0		15549.9	0		9750.71	0		55.536	1.87297e-05		2029.23	1.08059e-44
																										34510.8	0		34243.9	0		27217.1	0		22489.1	0		15783.1	0		9896.97	0		56.369	1.8855e-05		2059.67	2.18007e-46
																										35028.4	0		34757.6	0		27625.3	0		22826.5	0		16019.9	0		10045.4	0		57.2146	1.8983e-05		2090.57	3.82978e-48
																										35553.9	0		35278.9	0		28039.7	0		23168.9	0		16260.2	0		10196.1	0		58.0728	1.91136e-05		2121.92	5.83209e-50
																										36087.2	0		35808.1	0		28460.3	0		23516.4	0		16504.1	0		10349	0		58.9439	1.9247e-05		2153.75	7.66322e-52
																										36628.5	0		36345.2	0		28887.2	0		23869.2	0		16751.6	0		10504.3	0		59.828	1.93832e-05		2186.06	8.64691e-54
																										37177.9	0		36890.4	0		29320.5	0		24227.2	0		17002.9	0		10661.8	0		60.7255	1.95224e-05		2218.85	8.33749e-56
																										37735.6	0		37443.8	0		29760.3	0		24590.6	0		17257.9	0		10821.8	0		61.6363	1.96645e-05		2252.13	6.83486e-58
																										38301.6	0		38005.4	0		30206.7	0		24959.5	0		17516.8	0		10984.1	0		62.5609	1.98096e-05		2285.92	4.73883e-60
																										38876.1	0		38575.5	0		30659.8	0		25333.9	0		17779.6	0		11148.9	0		63.4993	1.99579e-05		2320.2	2.76385e-62
																										39459.3	0		39154.1	0		31119.7	0		25713.9	0		18046.3	0		11316.1	0		64.4518	2.01095e-05		2355.01	1.34847e-64
																										40051.2	0		39741.5	0		31586.5	0		26099.6	0		18316.9	0		11485.8	0		65.4186	2.02643e-05		2390.33	5.47219e-67
																										40651.9	0		40337.6	0		32060.3	0		26491.1	0		18591.7	0		11658.1	0		66.3998	2.04225e-05		2426.19	1.83613e-69
																										41261.7	0		40942.6	0		32541.2	0		26888.4	0		18870.6	0		11833	0		67.3958	2.05842e-05		2462.58	5.06309e-72
																										41880.6	0		41556.8	0		33029.3	0		27291.8	0		19153.6	0		12010.5	0		68.4068	2.07495e-05		2499.52	1.14016e-74
																										42508.9	0		42180.1	0		33524.8	0		27701.1	0		19440.9	0		12190.7	0		69.4329	2.09184e-05		2537.01	2.08324e-77
																										43146.5	0		42812.8	0		34027.7	0		28116.7	0		19732.6	0		12373.5	0		70.4744	2.10911e-05		2575.07	3.06781e-80
																										43793.7	0		43455	0		34538.1	0		28538.4	0		20028.5	0		12559.1	0		71.5315	2.12677e-05		2613.69	3.61607e-83
																										44450.6	0		44106.9	0		35056.1	0		28966.5	0		20329	0		12747.5	0		72.6045	2.14482e-05		2652.9	3.38748e-86
																										45117.4	0		44768.5	0		35582	0		29401	0		20633.9	0		12938.7	0		73.6935	2.16328e-05		2692.69	2.5036e-89
																										45794.1	0		45440	0		36115.7	0		29842	0		20943.4	0		13132.8	0		74.7989	2.18216e-05		2733.08	1.44883e-92
																										46481	0		46121.6	0		36657.4	0		30289.6	0		21257.6	0		13329.8	0		75.9209	2.20147e-05		2774.08	6.51406e-96
																										47178.2	0		46813.4	0		37207.3	0		30744	0		21576.4	0		13529.7	0		77.0597	2.22122e-05		2815.69	2.25722e-99
																										47885.9	0		47515.6	0		37765.4	0		31205.1	0		21900.1	0		13732.7	0		78.2156	2.24142e-05		2857.92	5.97847e-103
																										48604.2	0		48228.3	0		38331.9	0		31673.2	0		22228.6	0		13938.7	0		79.3889	2.26209e-05		2900.79	1.20002e-106
																										49333.3	0		48951.8	0		38906.9	0		32148.3	0		22562	0		14147.7	0		80.5797	2.28324e-05		2944.31	1.80944e-110
																										50073.3	0		49686	0		39490.5	0		32630.5	0		22900.4	0		14360	0		81.7884	2.30489e-05		2988.47	2.03104e-114
																										50824.4	0		50431.3	0		40082.8	0		33120	0		23243.9	0		14575.4	0		83.0152	2.32704e-05		3033.3	1.68129e-118
																										51586.7	0		51187.8	0		40684.1	0		33616.8	0		23592.6	0		14794	0		84.2604	2.34971e-05		3078.8	1.01655e-122
																										52360.5	0		51955.6	0		41294.3	0		34121	0		23946.5	0		15015.9	0		85.5243	2.37292e-05		3124.98	4.44487e-127
																										53145.9	0		52735	0		41913.8	0		34632.8	0		24305.7	0		15241.1	0		86.8072	2.39669e-05		3171.85	1.39116e-131
																										53943.1	0		53526	0		42542.5	0		35152.3	0		24670.3	0		15469.8	0		88.1093	2.42102e-05		3219.43	3.08384e-136
																										54752.3	0		54328.9	0		43180.6	0		35679.6	0		25040.3	0		15701.8	0		89.431	2.44593e-05		3267.72	4.78931e-141
																										55573.6	0		55143.8	0		43828.3	0		36214.8	0		25415.9	0		15937.3	0		90.7724	2.47145e-05		3316.74	5.15276e-146
																										56407.2	0		55971	0		44485.7	0		36758	0		25797.2	0		16176.4	0		92.134	2.49758e-05		3366.49	3.79634e-151
																										57253.3	0		56810.5	0		45153	0		37309.4	0		26184.1	0		16419	0		93.516	2.52435e-05		3416.99	1.89261e-156
																										58112.1	0		57662.7	0		45830.3	0		37869.1	0		26576.9	0		16665.3	0		94.9188	2.55178e-05		3468.24	6.3065e-162
																										58983.7	0		58527.6	0		46517.8	0		38437.1	0		26975.5	0		16915.3	0		96.3425	2.57988e-05		3520.27	1.38686e-167
																										59868.5	0		59405.5	0		47215.5	0		39013.6	0		27380.2	0		17169	0		97.7877	2.60868e-05		3573.07	1.98665e-173
																										60766.5	0		60296.6	0		47923.8	0		39598.9	0		27790.9	0		17426.6	0		99.2545	2.63819e-05		3626.67	1.82891e-179
																										61678	0		61201.1	0		48642.6	0		40192.8	0		28207.7	0		17688	0		100.743	2.66845e-05		3681.07	1.06713e-185
																										62603.2	0		62119.1	0		49372.3	0		40795.7	0		28630.9	0		17953.3	0		102.254	2.69946e-05		3736.28	3.89022e-192
																										63542.2	0		63050.9	0		50112.8	0		41407.7	0		29060.3	0		18222.6	0		103.788	2.73126e-05		3792.33	8.73074e-199
																										64495.4	0		63996.6	0		50864.5	0		42028.8	0		29496.2	0		18495.9	0		105.345	2.76386e-05		3849.21	1.18806e-205
																										65462.8	0		64956.6	0		51627.5	0		42659.2	0		29938.7	0		18773.4	0		106.925	2.7973e-05		3906.95	9.64998e-213
																										66444.8	0		65930.9	0		52401.9	0		43299.1	0		30387.8	0		19055	0		108.529	2.8316e-05		3965.55	4.60352e-220
																										67441.4	0		66919.9	0		53188	0		43948.6	0		30843.6	0		19340.8	0		110.157	2.86678e-05		4025.04	1.26851e-227
																										68453	0		67923.7	0		53985.8	0		44607.8	0		31306.2	0		19630.9	0		111.809	2.90288e-05		4085.41	1.9846e-235
																										69479.8	0		68942.6	0		54795.6	0		45276.9	0		31775.8	0		19925.4	0		113.487	2.93991e-05		4146.69	1.73198e-243
																										70522	0		69976.7	0		55617.5	0		45956.1	0		32252.5	0		20224.2	0		115.189	2.97792e-05		4208.89	8.27893e-252
																										71579.9	0		71026.3	0		56451.8	0		46645.4	0		32736.2	0		20527.6	0		116.917	3.01693e-05		4272.03	2.12715e-260
																										72653.6	0		72091.7	0		57298.5	0		47345.1	0		33227.3	0		20835.5	0		118.67	3.05698e-05		4336.11	2.88134e-269
																										73743.4	0		73173.1	0		58158	0		48055.3	0		33725.7	0		21148.1	0		120.451	3.09809e-05		4401.15	2.01689e-278
																										74849.5	0		74270.7	0		59030.4	0		48776.1	0		34231.6	0		21465.3	0		122.257	3.14031e-05		4467.17	7.1469e-288
																										75972.3	0		75384.8	0		59915.8	0		49507.8	0		34745.1	0		21787.3	0		124.091	3.18366e-05		4534.17	1.2551e-297
																										77111.9	0		76515.5	0		60814.6	0		50250.4	0		35266.2	0		22114.1	0		125.953	3.22819e-05		4602.19	1.06872e-307
																										78268.5	0		77663.3	0		61726.8	0		51004.1	0		35795.2	0		22445.8	0		127.842	3.27394e-05		4671.22	0
																										79442.6	0		78828.2	0		62652.7	0		51769.2	0		36332.1	0		22782.5	0		129.759	3.32094e-05		4741.29	0
																										80634.2	0		80010.7	0		63592.5	0		52545.7	0		36877.1	0		23124.2	0		131.706	3.36923e-05		4812.41	0
																										81843.7	0		81210.8	0		64546.4	0		53333.9	0		37430.3	0		23471.1	0		133.681	3.41886e-05		4884.59	0
																										83071.4	0		82429	0		65514.6	0		54133.9	0		37991.7	0		23823.1	0		135.687	3.46988e-05		4957.86	0
																										84317.4	0		83665.4	0		66497.3	0		54945.9	0		38561.6	0		24180.5	0		137.722	3.52232e-05		5032.23	0
																										85582.2	0		84920.4	0		67494.7	0		55770.1	0		39140	0		24543.2	0		139.788	3.57625e-05		5107.71	0
																										86865.9	0		86194.2	0		68507.2	0		56606.7	0		39727.1	0		24911.3	0		141.885	3.6317e-05		5184.33	0
																										88168.9	0		87487.1	0		69534.8	0		57455.8	0		40323.1	0		25285	0		144.013	3.68874e-05		5262.09	0
																										89491.5	0		88799.4	0		70577.8	0		58317.6	0		40927.9	0		25664.3	0		146.173	3.74741e-05		5341.02	0
																										90833.8	0		90131.4	0		71636.5	0		59192.4	0		41541.8	0		26049.2	0		148.366	3.80777e-05		5421.14	0
																										92196.3	0		91483.4	0		72711	0		60080.3	0		42164.9	0		26440	0		150.591	3.86988e-05		5502.46	0
																										93579.3	0		92855.6	0		73801.7	0		60981.5	0		42797.4	0		26836.6	0		152.85	3.93381e-05		5584.99	0
																										94983	0		94248.5	0		74908.7	0		61896.2	0		43439.4	0		27239.1	0		155.143	3.9996e-05		5668.77	0
																										96407.7	0		95662.2	0		76032.3	0		62824.6	0		44091	0		27647.7	0		157.47	4.06734e-05		5753.8	0
																										97853.8	0		97097.1	0		77172.8	0		63767	0		44752.3	0		28062.4	0		159.832	4.1371e-05		5840.11	0
																										99321.6	0		98553.6	0		78330.4	0		64723.5	0		45423.6	0		28483.4	0		162.229	4.20893e-05		5927.71	0
																										100811	0		100032	0		79505.4	0		65694.3	0		46105	0		28910.6	0		164.663	4.28291e-05		6016.62	0
																										102324	0		101532	0		80697.9	0		66679.8	0		46796.5	0		29344.3	0		167.133	4.35913e-05		6106.87	0
																										103858	0		103055	0		81908.4	0		67680	0		47498.5	0		29784.4	0		169.64	4.43767e-05		6198.48	0
																										105416	0		104601	0		83137	0		68695.2	0		48211	0		30231.2	0		172.184	4.5186e-05		6291.45	0
																										106998	0		106170	0		84384.1	0		69725.6	0		48934.1	0		30684.7	0		174.767	4.60201e-05		6385.83	0
																										108603	0		107763	0		85649.8	0		70771.5	0		49668.1	0		31144.9	0		177.389	4.688e-05		6481.61	0
																										110232	0		109379	0		86934.6	0		71833	0		50413.2	0		31612.1	0		180.049	4.77666e-05		6578.84	0
																										111885	0		111020	0		88238.6	0		72910.5	0		51169.4	0		32086.3	0		182.75	4.86809e-05		6677.52	0
																										113563	0		112685	0		89562.2	0		74004.2	0		51936.9	0		32567.6	0		185.491	4.96239e-05		6777.68	0
																										115267	0		114375	0		90905.6	0		75114.3	0		52716	0		33056.1	0		188.274	5.05967e-05		6879.35	0
																										116996	0		116091	0		92269.2	0		76241	0		53506.7	0		33551.9	0		191.098	5.16004e-05		6982.54	0
																										118751	0		117832	0		93653.3	0		77384.6	0		54309.3	0		34055.2	0		193.964	5.26361e-05		7087.28	0
																										120532	0		119600	0		95058.1	0		78545.4	0		55123.9	0		34566.1	0		196.874	5.37051e-05		7193.59	0
																										122340	0		121394	0		96483.9	0		79723.5	0		55950.8	0		35084.5	0		199.827	5.48086e-05		7301.49	0
																										124175	0		123215	0		97931.2	0		80919.4	0		56790.1	0		35610.8	0		202.824	5.59479e-05		7411.01	0
																										126038	0		125063	0		99400.1	0		82133.2	0		57641.9	0		36145	0		205.867	5.71244e-05		7522.18	0
																										127928	0		126939	0		100891	0		83365.2	0		58506.5	0		36687.2	0		208.955	5.83395e-05		7635.01	0
																										129847	0		128843	0		102405	0		84615.7	0		59384.1	0		37237.5	0		212.089	5.95948e-05		7749.53	0
																										131795	0		130776	0		103941	0		85884.9	0		60274.9	0		37796	0		215.27	6.08917e-05		7865.78	0
																										133772	0		132737	0		105500	0		87173.2	0		61179	0		38363	0		218.499	6.22318e-05		7983.76	0
																										135778	0		134728	0		107082	0		88480.8	0		62096.7	0		38938.4	0		221.777	6.3617e-05		8103.52	0
																										137815	0		136749	0		108688	0		89808	0		63028.2	0		39522.5	0		225.104	6.50488e-05		8225.07	0
																										139882	0		138801	0		110319	0		91155.1	0		63973.6	0		40115.3	0		228.48	6.65291e-05		8348.45	0
																										141981	0		140883	0		111974	0		92522.4	0		64933.2	0		40717	0		231.907	6.80599e-05		8473.68	0
																										144110	0		142996	0		113653	0		93910.3	0		65907.2	0		41327.8	0		235.386	6.96431e-05		8600.78	0
																										146272	0		145141	0		115358	0		95318.9	0		66895.8	0		41947.7	0		238.917	7.12808e-05		8729.79	0
																										148466	0		147318	0		117088	0		96748.7	0		67899.2	0		42576.9	0		242.501	7.29752e-05		8860.74	0
																										150693	0		149528	0		118845	0		98199.9	0		68917.7	0		43215.6	0		246.138	7.47285e-05		8993.65	0
																										152953	0		151771	0		120627	0		99672.9	0		69951.5	0		43863.8	0		249.83	7.6543e-05		9128.56	0
																										155248	0		154047	0		122437	0		101168	0		71000.8	0		44521.8	0		253.578	7.84213e-05		9265.48	0
																										157576	0		156358	0		124273	0		102686	0		72065.8	0		45189.6	0		257.381	8.03658e-05		9404.47	0
																										159940	0		158703	0		126137	0		104226	0		73146.8	0		45867.5	0		261.242	8.23792e-05		9545.53	0
																										162339	0		161084	0		128029	0		105789	0		74244	0		46555.5	0		265.161	8.44643e-05		9688.72	0
																										164774	0		163500	0		129950	0		107376	0		75357.6	0		47253.8	0		269.138	8.6624e-05		9834.05	0
																										167246	0		165953	0		131899	0		108987	0		76488	0		47962.6	0		273.175	8.88614e-05		9981.56	0
																										169755	0		168442	0		133878	0		110621	0		77635.3	0		48682	0		277.273	9.11794e-05		10131.3	0
																										172301	0		170968	0		135886	0		112281	0		78799.8	0		49412.3	0		281.432	9.35815e-05		10283.3	0
																										174885	0		173533	0		137924	0		113965	0		79981.8	0		50153.5	0		285.653	9.6071e-05		10437.5	0
																										177509	0		176136	0		139993	0		115674	0		81181.6	0		50905.8	0		289.938	9.86515e-05		10594.1	0
																										180171	0		178778	0		142093	0		117410	0		82399.3	0		51669.3	0		294.287	0.000101327		10753	0
																										182874	0		181460	0		144224	0		119171	0		83635.3	0		52444.4	0		298.701	0.0001041		10914.3	0
																										185617	0		184182	0		146388	0		120958	0		84889.8	0		53231.1	0		303.182	0.000106977		11078	0
																										188401	0		186944	0		148583	0		122773	0		86163.1	0		54029.5	0		307.73	0.000109959		11244.2	0
																										191227	0		189748	0		150812	0		124614	0		87455.6	0		54840	0		312.346	0.000113053		11412.8	0
																										194096	0		192595	0		153074	0		126483	0		88767.4	0		55662.6	0		317.031	0.000116263		11584	0
																										197007	0		195484	0		155370	0		128381	0		90098.9	0		56497.5	0		321.786	0.000119593		11757.8	0
																										199962	0		198416	0		157701	0		130306	0		91450.4	0		57345	0		326.613	0.000123048		11934.1	0
																										202962	0		201392	0		160066	0		132261	0		92822.2	0		58205.1	0		331.512	0.000126633		12113.1	0
																										206006	0		204413	0		162467	0		134245	0		94214.5	0		59078.2	0		336.485	0.000130354		12294.8	0
																										209096	0		207479	0		164904	0		136259	0		95627.7	0		59964.4	0		341.532	0.000134216		12479.3	0
																										212233	0		210591	0		167378	0		138303	0		97062.1	0		60863.9	0		346.655	0.000138225		12666.5	0
																										215416	0		213750	0		169889	0		140377	0		98518.1	0		61776.8	0		351.855	0.000142386		12856.4	0
																										218647	0		216956	0		172437	0		142483	0		99995.8	0		62703.5	0		357.133	0.000146706		13049.3	0
																										221927	0		220211	0		175024	0		144620	0		101496	0		63644	0		362.49	0.000151191		13245	0
																										225256	0		223514	0		177649	0		146789	0		103018	0		64598.7	0		367.927	0.000155847		13443.7	0
																										228635	0		226867	0		180314	0		148991	0		104563	0		65567.7	0		373.446	0.000160682		13645.4	0
																										232064	0		230270	0		183018	0		151226	0		106132	0		66551.2	0		379.048	0.000165703		13850	0
																										235545	0		233724	0		185764	0		153494	0		107724	0		67549.4	0		384.734	0.000170916		14057.8	0
																										239078	0		237230	0		188550	0		155797	0		109340	0		68562.7	0		390.505	0.00017633		14268.7	0
																										242665	0		240788	0		191378	0		158134	0		110980	0		69591.1	0		396.362	0.000181951		14482.7	0
																										246305	0		244400	0		194249	0		160506	0		112645	0		70635	0		402.308	0.000187789		14699.9	0
																										249999	0		248066	0		197163	0		162913	0		114334	0		71694.5	0		408.342	0.00019385		14920.4	0
																										253749	0		251787	0		200120	0		165357	0		116049	0		72769.9	0		414.467	0.000200145		15144.2	0
																										257555	0		255564	0		203122	0		167837	0		117790	0		73861.5	0		420.684	0.00020668		15371.4	0
																										261419	0		259397	0		206169	0		170355	0		119557	0		74969.4	0		426.995	0.000213466		15602	0
																										265340	0		263288	0		209261	0		172910	0		121350	0		76093.9	0		433.399	0.00022051		15836	0
																										269320	0		267237	0		212400	0		175504	0		123170	0		77235.3	0		439.9	0.000227824		16073.5	0
																										273360	0		271246	0		215586	0		178136	0		125018	0		78393.9	0		446.499	0.000235415		16314.6	0
																										277460	0		275315	0		218820	0		180809	0		126893	0		79569.8	0		453.196	0.000243294		16559.4	0
																										281622	0		279444	0		222102	0		183521	0		128797	0		80763.3	0		459.994	0.00025147		16807.8	0
																										285846	0		283636	0		225434	0		186273	0		130729	0		81974.8	0		466.894	0.000259954		17059.9	0
																										290134	0		287891	0		228815	0		189068	0		132690	0		83204.4	0		473.898	0.000268755		17315.8	0
																										294486	0		292209	0		232248	0		191904	0		134680	0		84452.5	0		481.006	0.000277884		17575.5	0
																										298903	0		296592	0		235731	0		194782	0		136700	0		85719.3	0		488.221	0.00028735		17839.1	0
																										303387	0		301041	0		239267	0		197704	0		138751	0		87005	0		495.545	0.000297164		18106.7	0
																										307938	0		305557	0		242856	0		200669	0		140832	0		88310.1	0		502.978	0.000307335		18378.3	0
																										312557	0		310140	0		246499	0		203679	0		142944	0		89634.8	0		510.522	0.000317875		18654	0
																										317245	0		314792	0		250197	0		206735	0		145089	0		90979.3	0		518.18	0.000328792		18933.8	0
																										322004	0		319514	0		253950	0		209836	0		147265	0		92344	0		525.953	0.000340096		19217.8	0
																										326834	0		324307	0		257759	0		212983	0		149474	0		93729.1	0		533.842	0.000351797		19506.1	0
																										331737	0		329171	0		261625	0		216178	0		151716	0		95135.1	0		541.85	0.000363904		19798.7	0
																										336713	0		334109	0		265550	0		219421	0		153992	0		96562.1	0		549.978	0.000376425		20095.7	0
																										341763	0		339120	0		269533	0		222712	0		156302	0		98010.5	0		558.227	0.000389368		20397.1	0
																										346890	0		344207	0		273576	0		226053	0		158646	0		99480.7	0		566.601	0.00040274		20703.1	0
																										352093	0		349370	0		277680	0		229443	0		161026	0		100973	0		575.1	0.000416549		21013.6	0
																										357374	0		354611	0		281845	0		232885	0		163441	0		102488	0		583.726	0.000430799		21328.8	0
																										362735	0		359930	0		286072	0		236378	0		165893	0		104025	0		592.482	0.000445496		21648.7	0
																										368176	0		365329	0		290364	0		239924	0		168381	0		105585	0		601.369	0.000460643		21973.5	0
																										373699	0		370809	0		294719	0		243523	0		170907	0		107169	0		610.39	0.000476242		22303.1	0
																										379304	0		376371	0		299140	0		247176	0		173470	0		108776	0		619.546	0.000492294		22637.6	0
																										384994	0		382017	0		303627	0		250883	0		176073	0		110408	0		628.839	0.000508798		22977.2	0
																										390769	0		387747	0		308181	0		254647	0		178714	0		112064	0		638.272	0.000525751		23321.8	0
																										396630	0		393563	0		312804	0		258466	0		181394	0		113745	0		647.846	0.000543149		23671.7	0
																										402580	0		399467	0		317496	0		262343	0		184115	0		115451	0		657.563	0.000560984		24026.7	0
																										408618	0		405459	0		322258	0		266278	0		186877	0		117183	0		667.427	0.000579246		24387.1	0
																										414748	0		411540	0		327092	0		270273	0		189680	0		118941	0		677.438	0.000597924		24752.9	0
																										420969	0		417713	0		331999	0		274327	0		192525	0		120725	0		687.6	0.000617003		25124.2	0
																										427283	0		423979	0		336979	0		278442	0		195413	0		122536	0		697.914	0.000636462		25501.1	0
																										433693	0		430339	0		342033	0		282618	0		198344	0		124374	0		708.382	0.000656282		25883.6	0
																										440198	0		436794	0		347164	0		286857	0		201320	0		126240	0		719.008	0.000676435		26271.9	0
																										446801	0		443346	0		352371	0		291160	0		204339	0		128133	0		729.793	0.000696892		26666	0
																										453503	0		449996	0		357657	0		295528	0		207404	0		130055	0		740.74	0.00071762		27065.9	0
																										460306	0		456746	0		363022	0		299961	0		210515	0		132006	0		751.851	0.000738578		27471.9	0
																										467210	0		463597	0		368467	0		304460	0		213673	0		133986	0		763.129	0.000759725		27884	0
																										474218	0		470551	0		373994	0		309027	0		216878	0		135996	0		774.576	0.000781011		28302.3	0
																										481332	0		477609	0		379604	0		313662	0		220131	0		138036	0		786.195	0.000802383		28726.8	0
																										488552	0		484774	0		385298	0		318367	0		223433	0		140106	0		797.988	0.000823782		29157.7	0
																										495880	0		492045	0		391078	0		323143	0		226785	0		142208	0		809.957	0.000845142		29595.1	0
																										503318	0		499426	0		396944	0		327990	0		230187	0		144341	0		822.107	0.000866393		30039	0
																										510868	0		506917	0		402898	0		332910	0		233640	0		146506	0		834.438	0.000887459		30489.6	0
																										518531	0		514521	0		408941	0		337903	0		237144	0		148704	0		846.955	0.000908256		30946.9	0
																										526309	0		522239	0		415075	0		342972	0		240701	0		150934	0		859.659	0.000928696		31411.1	0
																										534203	0		530072	0		421302	0		348117	0		244312	0		153198	0		872.554	0.000948685		31882.3	0
																										542216	0		538023	0		427621	0		353338	0		247977	0		155496	0		885.642	0.000968122		32360.5	0
																										550350	0		546094	0		434035	0		358638	0		251696	0		157829	0		898.927	0.000986901		32845.9	0
																										558605	0		554285	0		440546	0		364018	0		255472	0		160196	0		912.411	0.00100491		33338.6	0
																										566984	0		562600	0		447154	0		369478	0		259304	0		162599	0		926.097	0.00102204		33838.7	0
																										575489	0		571038	0		453861	0		375020	0		263193	0		165038	0		939.989	0.00103816		34346.3	0
																										584121	0		579604	0		460669	0		380646	0		267141	0		167514	0		954.088	0.00105315		34861.5	0
																										592883	0		588298	0		467579	0		386355	0		271148	0		170026	0		968.4	0.00106689		35384.4	0
																										601776	0		597123	0		474593	0		392151	0		275215	0		172577	0		982.926	0.00107924		35915.2	0
																										610803	0		606079	0		481712	0		398033	0		279344	0		175165	0		997.67	0.00109007		36453.9	0
																										619965	0		615171	0		488938	0		404004	0		283534	0		177793	0		1012.63	0.00109927		37000.7	0
																										629264	0		624398	0		496272	0		410064	0		287787	0		180460	0		1027.82	0.00110669		37555.7	0
																										638703	0		633764	0		503716	0		416215	0		292104	0		183167	0		1043.24	0.00111221		38119.1	0
																										648284	0		643271	0		511272	0		422458	0		296485	0		185914	0		1058.89	0.00111572		38690.8	0
																										658008	0		652920	0		518941	0		428795	0		300932	0		188703	0		1074.77	0.00111709		39271.2	0
																										667878	0		662713	0		526725	0		435227	0		305446	0		191533	0		1090.9	0.00111623		39860.3	0
																										677896	0		672654	0		534626	0		441755	0		310028	0		194406	0		1107.26	0.00111303		40458.2	0
																										688065	0		682744	0		542645	0		448381	0		314679	0		197323	0		1123.87	0.00110742		41065.1	0
																										698386	0		692985	0		550785	0		455107	0		319399	0		200282	0		1140.73	0.00109931		41681	0
																										708862	0		703380	0		559046	0		461934	0		324190	0		203287	0		1157.84	0.00108866		42306.2	0
																										719494	0		713931	0		567432	0		468863	0		329053	0		206336	0		1175.2	0.00107543		42940.8	0
																										730287	0		724640	0		575944	0		475896	0		333988	0		209431	0		1192.83	0.0010596		43584.9	0
																										741241	0		735509	0		584583	0		483034	0		338998	0		212572	0		1210.72	0.00104117		44238.7	0
																										752360	0		746542	0		593352	0		490279	0		344083	0		215761	0		1228.89	0.00102017		44902.3	0
																										763645	0		757740	0		602252	0		497634	0		349244	0		218997	0		1247.32	0.000996652		45575.8	0
																										775100	0		769106	0		611286	0		505098	0		354483	0		222282	0		1266.03	0.000970685		46259.5	0
																										786726	0		780643	0		620455	0		512675	0		359800	0		225617	0		1285.02	0.000942372		46953.4	0
																										798527	0		792352	0		629762	0		520365	0		365197	0		229001	0		1304.29	0.000911837		47657.7	0
																										810505	0		804238	0		639208	0		528170	0		370675	0		232436	0		1323.86	0.000879233		48372.5	0
																										822663	0		816301	0		648796	0		536093	0		376235	0		235922	0		1343.72	0.000844735		49098.1	0
																										835003	0		828546	0		658528	0		544134	0		381879	0		239461	0		1363.87	0.000808544		49834.6	0
																										847528	0		840974	0		668406	0		552296	0		387607	0		243053	0		1384.33	0.000770879		50582.1	0
																										860241	0		853588	0		678432	0		560581	0		393421	0		246699	0		1405.1	0.000731982		51340.8	0
																										873144	0		866392	0		688609	0		568989	0		399323	0		250399	0		1426.17	0.000692112		52111	0
																										886241	0		879388	0		698938	0		577524	0		405312	0		254155	0		1447.56	0.000651539		52892.6	0
																										899535	0		892579	0		709422	0		586187	0		411392	0		257968	0		1469.28	0.000610544		53686	0
																										913028	0		905968	0		720063	0		594980	0		417563	0		261837	0		1491.32	0.000569415		54491.3	0
																										926724	0		919557	0		730864	0		603905	0		423826	0		265765	0		1513.69	0.000528439		55308.7	0
																										940624	0		933351	0		741827	0		612963	0		430184	0		269751	0		1536.39	0.0004879		56138.3	0
																										954734	0		947351	0		752955	0		622158	0		436637	0		273798	0		1559.44	0.000448077		56980.4	0
																										969055	0		961561	0		764249	0		631490	0		443186	0		277905	0		1582.83	0.000409232		57835.1	0
																										983591	0		975984	0		775713	0		640962	0		449834	0		282073	0		1606.57	0.000371613		58702.6	0
																										998344	0		990624	0		787348	0		650577	0		456581	0		286304	0		1630.67	0.000335445		59583.1	0
																										1.01332e+06	0		1.00548e+06	0		799159	0		660335	0		463430	0		290599	0		1655.13	0.000300928		60476.9	0
																										1.02852e+06	0		1.02057e+06	0		811146	0		670240	0		470382	0		294958	0		1679.96	0.000268233		61384	0
																										1.04395e+06	0		1.03587e+06	0		823313	0		680294	0		477437	0		299382	0		1705.16	0.000237501		62304.8	0
																										1.05961e+06	0		1.05141e+06	0		835663	0		690498	0		484599	0		303873	0		1730.73	0.000208841		63239.4	0
																										1.0755e+06	0		1.06718e+06	0		848198	0		700856	0		491868	0		308431	0		1756.69	0.000182327		64188	0
																										1.09163e+06	0		1.08319e+06	0		860921	0		711369	0		499246	0		313057	0		1783.05	0.000157999		65150.8	0
																										1.10801e+06	0		1.09944e+06	0		873835	0		722039	0		506735	0		317753	0		1809.79	0.000135864		66128	0
																										1.12463e+06	0		1.11593e+06	0		886942	0		732870	0		514336	0		322520	0		1836.94	0.0001159		67120	0
																										1.1415e+06	0		1.13267e+06	0		900246	0		743863	0		522051	0		327357	0		1864.49	9.80526e-05		68126.8	0
																										1.15862e+06	0		1.14966e+06	0		913750	0		755021	0		529881	0		332268	0		1892.46	8.22435e-05		69148.7	0
																										1.176e+06	0		1.1669e+06	0		927456	0		766346	0		537830	0		337252	0		1920.85	6.83716e-05		70185.9	0
																										1.19364e+06	0		1.18441e+06	0		941368	0		777841	0		545897	0		342311	0		1949.66	5.6317e-05		71238.7	0
																										1.21154e+06	0		1.20217e+06	0		955488	0		789509	0		554086	0		347445	0		1978.9	4.59462e-05		72307.3	0
																										1.22972e+06	0		1.22021e+06	0		969821	0		801352	0		562397	0		352657	0		2008.59	3.71155e-05		73391.9	0
																										1.24816e+06	0		1.23851e+06	0		984368	0		813372	0		570833	0		357947	0		2038.72	2.96758e-05		74492.8	0
																										1.26688e+06	0		1.25709e+06	0		999134	0		825572	0		579395	0		363316	0		2069.3	2.34763e-05		75610.1	0
																										1.28589e+06	0		1.27594e+06	0		1.01412e+06	0		837956	0		588086	0		368766	0		2100.34	1.83686e-05		76744.3	0
																										1.30518e+06	0		1.29508e+06	0		1.02933e+06	0		850525	0		596907	0		374297	0		2131.84	1.42091e-05		77895.5	0
																										1.32475e+06	0		1.31451e+06	0		1.04477e+06	0		863283	0		605861	0		379912	0		2163.82	1.08625e-05		79063.9	0
																										1.34463e+06	0		1.33423e+06	0		1.06044e+06	0		876233	0		614949	0		385610	0		2196.28	8.2032e-06		80249.9	0
																										1.36479e+06	0		1.35424e+06	0		1.07635e+06	0		889376	0		624173	0		391394	0		2229.22	6.11699e-06		81453.6	0
																										1.38527e+06	0		1.37455e+06	0		1.0925e+06	0		902717	0		633536	0		397265	0		2262.66	4.50196e-06		82675.4	0
																										1.40605e+06	0		1.39517e+06	0		1.10888e+06	0		916257	0		643039	0		403224	0		2296.6	3.2687e-06		83915.5	0
																										1.42714e+06	0		1.4161e+06	0		1.12552e+06	0		930001	0		652684	0		409273	0		2331.05	2.34019e-06		85174.3	0
																										1.44854e+06	0		1.43734e+06	0		1.1424e+06	0		943951	0		662475	0		415412	0		2366.01	1.65127e-06		86451.9	0
																										1.47027e+06	0		1.4589e+06	0		1.15954e+06	0		958111	0		672412	0		421643	0		2401.5	1.14777e-06		87748.7	0
																										1.49233e+06	0		1.48079e+06	0		1.17693e+06	0		972482	0		682498	0		427968	0		2437.53	7.85485e-07		89064.9	0
																										1.51471e+06	0		1.503e+06	0		1.19458e+06	0		987069	0		692736	0		434387	0		2474.09	5.28969e-07		90400.9	0
																										1.53743e+06	0		1.52554e+06	0		1.2125e+06	0		1.00188e+06	0		703127	0		440903	0		2511.2	3.50342e-07		91756.9	0
																										1.56049e+06	0		1.54843e+06	0		1.23069e+06	0		1.0169e+06	0		713673	0		447517	0		2548.87	2.28073e-07		93133.2	0
																										1.5839e+06	0		1.57165e+06	0		1.24915e+06	0		1.03216e+06	0		724379	0		454229	0		2587.1	1.45854e-07		94530.2	0
																										1.60766e+06	0		1.59523e+06	0		1.26789e+06	0		1.04764e+06	0		735244	0		461043	0		2625.91	9.15715e-08		95948.2	0
																										1.63177e+06	0		1.61915e+06	0		1.2869e+06	0		1.06335e+06	0		746273	0		467958	0		2665.3	5.6406e-08		97387.4	0
																										1.65625e+06	0		1.64344e+06	0		1.30621e+06	0		1.0793e+06	0		757467	0		474978	0		2705.28	3.40668e-08		98848.2	0
																										1.68109e+06	0		1.66809e+06	0		1.3258e+06	0		1.09549e+06	0		768829	0		482102	0		2745.86	2.01598e-08		100331	0
																										1.70631e+06	0		1.69312e+06	0		1.34569e+06	0		1.11193e+06	0		780361	0		489334	0		2787.04	1.16813e-08		101836	0
																										1.7319e+06	0		1.71851e+06	0		1.36587e+06	0		1.12861e+06	0		792067	0		496674	0		2828.85	6.62263e-09		103363	0
																										1.75788e+06	0		1.74429e+06	0		1.38636e+06	0		1.14553e+06	0		803948	0		504124	0		2871.28	3.67103e-09		104914	0
																										1.78425e+06	0		1.77045e+06	0		1.40716e+06	0		1.16272e+06	0		816007	0		511686	0		2914.35	1.98807e-09		106488	0
																										1.81102e+06	0		1.79701e+06	0		1.42826e+06	0		1.18016e+06	0		828247	0		519361	0		2958.07	1.05105e-09		108085	0
																										1.83818e+06	0		1.82397e+06	0		1.44969e+06	0		1.19786e+06	0		840671	0		527152	0		3002.44	5.42006e-10		109706	0
																										1.86575e+06	0		1.85133e+06	0		1.47143e+06	0		1.21583e+06	0		853281	0		535059	0		3047.47	2.72406e-10		111352	0
																										1.89374e+06	0		1.8791e+06	0		1.49351e+06	0		1.23407e+06	0		866080	0		543085	0		3093.19	1.33316e-10		113022	0
																										1.92215e+06	0		1.90728e+06	0		1.51591e+06	0		1.25258e+06	0		879071	0		551231	0		3139.58	6.34774e-11		114717	0
																										1.95098e+06	0		1.93589e+06	0		1.53865e+06	0		1.27137e+06	0		892257	0		559500	0		3186.68	2.93781e-11		116438	0
																										1.98024e+06	0		1.96493e+06	0		1.56173e+06	0		1.29044e+06	0		905641	0		567892	0		3234.48	1.32034e-11		118185	0
																										2.00995e+06	0		1.9944e+06	0		1.58515e+06	0		1.30979e+06	0		919226	0		576410	0		3282.99	5.75683e-12		119957	0
																										2.0401e+06	0		2.02432e+06	0		1.60893e+06	0		1.32944e+06	0		933014	0		585057	0		3332.24	2.43262e-12		121757	0
																										2.0707e+06	0		2.05468e+06	0		1.63306e+06	0		1.34938e+06	0		947009	0		593832	0		3382.22	9.95199e-13		123583	0
																										2.10176e+06	0		2.0855e+06	0		1.65756e+06	0		1.36962e+06	0		961215	0		602740	0		3432.96	3.93752e-13		125437	0
																										2.13328e+06	0		2.11679e+06	0		1.68242e+06	0		1.39017e+06	0		975633	0		611781	0		3484.45	1.50498e-13		127319	0
																										2.16528e+06	0		2.14854e+06	0		1.70766e+06	0		1.41102e+06	0		990267	0		620958	0		3536.72	5.55062e-14		129228	0
																										2.19776e+06	0		2.18077e+06	0		1.73327e+06	0		1.43218e+06	0		1.00512e+06	0		630272	0		3589.77	1.97306e-14		131167	0
																										2.23073e+06	0		2.21348e+06	0		1.75927e+06	0		1.45367e+06	0		1.0202e+06	0		639726	0		3643.61	6.75152e-15		133134	0
																										2.26419e+06	0		2.24668e+06	0		1.78566e+06	0		1.47547e+06	0		1.0355e+06	0		649322	0		3698.27	2.22116e-15		135131	0
																										2.29815e+06	0		2.28038e+06	0		1.81245e+06	0		1.4976e+06	0		1.05103e+06	0		659062	0		3753.74	7.01637e-16		137158	0
																										2.33262e+06	0		2.31459e+06	0		1.83963e+06	0		1.52007e+06	0		1.0668e+06	0		668948	0		3810.05	2.12531e-16		139216	0
																										2.36761e+06	0		2.3493e+06	0		1.86723e+06	0		1.54287e+06	0		1.0828e+06	0		678982	0		3867.2	6.1647e-17		141304	0
																										2.40313e+06	0		2.38454e+06	0		1.89524e+06	0		1.56601e+06	0		1.09904e+06	0		689167	0		3925.21	1.70988e-17		143423	0
																										2.43917e+06	0		2.42031e+06	0		1.92366e+06	0		1.5895e+06	0		1.11553e+06	0		699504	0		3984.09	4.52841e-18		145575	0
																										2.47576e+06	0		2.45662e+06	0		1.95252e+06	0		1.61334e+06	0		1.13226e+06	0		709997	0		4043.85	1.1434e-18		147758	0
																										2.5129e+06	0		2.49347e+06	0		1.98181e+06	0		1.63754e+06	0		1.14925e+06	0		720647	0		4104.5	2.74821e-19		149975	0
																										2.55059e+06	0		2.53087e+06	0		2.01153e+06	0		1.66211e+06	0		1.16648e+06	0		731456	0		4166.07	6.2777e-20		152224	0
																										2.58885e+06	0		2.56883e+06	0		2.04171e+06	0		1.68704e+06	0		1.18398e+06	0		742428	0		4228.56	1.36061e-20		154508	0
																										2.62768e+06	0		2.60736e+06	0		2.07233e+06	0		1.71234e+06	0		1.20174e+06	0		753565	0		4291.99	2.79322e-21		156825	0
																										2.6671e+06	0		2.64647e+06	0		2.10342e+06	0		1.73803e+06	0		1.21977e+06	0		764868	0		4356.37	5.42191e-22		159178	0
																										2.70711e+06	0		2.68617e+06	0		2.13497e+06	0		1.7641e+06	0		1.23806e+06	0		776341	0		4421.72	9.93316e-23		161565	0
																										2.74771e+06	0		2.72646e+06	0		2.16699e+06	0		1.79056e+06	0		1.25663e+06	0		787986	0		4488.04	1.71434e-23		163989	0
																										2.78893e+06	0		2.76736e+06	0		2.1995e+06	0		1.81742e+06	0		1.27548e+06	0		799806	0		4555.36	2.78191e-24		166449	0
																										2.83076e+06	0		2.80887e+06	0		2.23249e+06	0		1.84468e+06	0		1.29462e+06	0		811803	0		4623.69	4.23604e-25		168945	0
																										2.87322e+06	0		2.851e+06	0		2.26598e+06	0		1.87235e+06	0		1.31404e+06	0		823980	0		4693.05	6.04028e-26		171480	0
																										2.91632e+06	0		2.89377e+06	0		2.29997e+06	0		1.90044e+06	0		1.33375e+06	0		836340	0		4763.45	8.04851e-27		174052	0
																										2.96007e+06	0		2.93718e+06	0		2.33447e+06	0		1.92894e+06	0		1.35375e+06	0		848885	0		4834.9	9.99969e-28		176663	0
																										3.00447e+06	0		2.98123e+06	0		2.36949e+06	0		1.95788e+06	0		1.37406e+06	0		861618	0		4907.42	1.15583e-28		179312	0
																										3.04953e+06	0		3.02595e+06	0		2.40503e+06	0		1.98725e+06	0		1.39467e+06	0		874543	0		4981.03	1.24002e-29		182002	0
																										3.09528e+06	0		3.07134e+06	0		2.4411e+06	0		2.01705e+06	0		1.41559e+06	0		887661	0		5055.75	1.23183e-30		184732	0
																										3.14171e+06	0		3.11741e+06	0		2.47772e+06	0		2.04731e+06	0		1.43682e+06	0		900976	0		5131.58	1.1303e-31		187503	0
																										3.18883e+06	0		3.16417e+06	0		2.51489e+06	0		2.07802e+06	0		1.45838e+06	0		914490	0		5208.56	9.55532e-33		190316	0
																										3.23666e+06	0		3.21164e+06	0		2.55261e+06	0		2.10919e+06	0		1.48025e+06	0		928208	0		5286.69	7.42286e-34		193170	0
																										3.28521e+06	0		3.25981e+06	0		2.5909e+06	0		2.14083e+06	0		1.50246e+06	0		942131	0		5365.99	5.28441e-35		196068	0
																										3.33449e+06	0		3.30871e+06	0		2.62976e+06	0		2.17294e+06	0		1.52499e+06	0		956263	0		5446.48	3.43803e-36		199009	0
																										3.38451e+06	0		3.35834e+06	0		2.66921e+06	0		2.20554e+06	0		1.54787e+06	0		970607	0		5528.17	2.03827e-37		201994	0
																										3.43528e+06	0		3.40871e+06	0		2.70925e+06	0		2.23862e+06	0		1.57109e+06	0		985166	0		5611.1	1.0979e-38		205024	0
																										3.48681e+06	0		3.45984e+06	0		2.74988e+06	0		2.2722e+06	0		1.59465e+06	0		999943	0		5695.26	5.35664e-40		208099	0
																										3.53911e+06	0		3.51174e+06	0		2.79113e+06	0		2.30628e+06	0		1.61857e+06	0		1.01494e+06	0		5780.69	2.35981e-41		211221	0
																										3.5922e+06	0		3.56442e+06	0		2.833e+06	0		2.34087e+06	0		1.64285e+06	0		1.03017e+06	0		5867.4	9.35636e-43		214389	0
																										3.64608e+06	0		3.61788e+06	0		2.87549e+06	0		2.37599e+06	0		1.66749e+06	0		1.04562e+06	0		5955.41	3.32758e-44		217605	0
																										3.70077e+06	0		3.67215e+06	0		2.91863e+06	0		2.41163e+06	0		1.69251e+06	0		1.0613e+06	0		6044.74	1.05789e-45		220869	0
																										3.75628e+06	0		3.72723e+06	0		2.96241e+06	0		2.4478e+06	0		1.71789e+06	0		1.07722e+06	0		6135.41	2.9957e-47		224182	0
																										3.81263e+06	0		3.78314e+06	0		3.00684e+06	0		2.48452e+06	0		1.74366e+06	0		1.09338e+06	0		6227.45	7.5285e-49		227545	0
																										3.86982e+06	0		3.83989e+06	0		3.05195e+06	0		2.52179e+06	0		1.76982e+06	0		1.10978e+06	0		6320.86	1.67274e-50		230958	0
																										3.92786e+06	0		3.89749e+06	0		3.09772e+06	0		2.55961e+06	0		1.79636e+06	0		1.12643e+06	0		6415.67	3.27312e-52		234423	0
																										3.98678e+06	0		3.95595e+06	0		3.14419e+06	0		2.59801e+06	0		1.82331e+06	0		1.14333e+06	0		6511.9	5.61777e-54		237939	0
																										4.04658e+06	0		4.01529e+06	0		3.19135e+06	0		2.63698e+06	0		1.85066e+06	0		1.16048e+06	0		6609.58	8.42239e-56		241508	0
																										4.10728e+06	0		4.07552e+06	0		3.23922e+06	0		2.67653e+06	0		1.87842e+06	0		1.17788e+06	0		6708.73	1.0983e-57		245131	0
																										4.16889e+06	0		4.13665e+06	0		3.28781e+06	0		2.71668e+06	0		1.90659e+06	0		1.19555e+06	0		6809.36	1.24023e-59		248808	0
																										4.23142e+06	0		4.1987e+06	0		3.33713e+06	0		2.75743e+06	0		1.93519e+06	0		1.21348e+06	0		6911.5	1.2073e-61		252540	0
																										4.29489e+06	0		4.26168e+06	0		3.38719e+06	0		2.79879e+06	0		1.96422e+06	0		1.23169e+06	0		7015.17	1.00838e-63		256328	0
																										4.35932e+06	0		4.32561e+06	0		3.43799e+06	0		2.84077e+06	0		1.99368e+06	0		1.25016e+06	0		7120.4	7.19165e-66		260173	0
																										4.42471e+06	0		4.39049e+06	0		3.48956e+06	0		2.88339e+06	0		2.02359e+06	0		1.26891e+06	0		7227.2	4.35786e-68		264075	0
																										4.49108e+06	0		4.45635e+06	0		3.54191e+06	0		2.92664e+06	0		2.05394e+06	0		1.28795e+06	0		7335.61	2.23219e-70		268036	0
																										4.55844e+06	0		4.52319e+06	0		3.59504e+06	0		2.97054e+06	0		2.08475e+06	0		1.30727e+06	0		7445.65	9.61401e-73		272057	0
																										4.62682e+06	0		4.59104e+06	0		3.64896e+06	0		3.01509e+06	0		2.11602e+06	0		1.32688e+06	0		7557.33	3.46281e-75		276138	0
																										4.69622e+06	0		4.65991e+06	0		3.7037e+06	0		3.06032e+06	0		2.14776e+06	0		1.34678e+06	0		7670.69	1.0372e-77		280280	0
																										4.76667e+06	0		4.72981e+06	0		3.75925e+06	0		3.10623e+06	0		2.17998e+06	0		1.36698e+06	0		7785.75	2.5686e-80		284484	0
																										4.83817e+06	0		4.80075e+06	0		3.81564e+06	0		3.15282e+06	0		2.21268e+06	0		1.38749e+06	0		7902.54	5.22799e-83		288751	0
																										4.91074e+06	0		4.87277e+06	0		3.87287e+06	0		3.20011e+06	0		2.24587e+06	0		1.4083e+06	0		8021.08	8.69175e-86		293083	0
																										4.9844e+06	0		4.94586e+06	0		3.93097e+06	0		3.24811e+06	0		2.27956e+06	0		1.42942e+06	0		8141.39	1.1729e-88		297479	0
																										5.05917e+06	0		5.02004e+06	0		3.98993e+06	0		3.29683e+06	0		2.31375e+06	0		1.45086e+06	0		8263.51	1.27631e-91		301941	0
																										5.13505e+06	0		5.09535e+06	0		4.04978e+06	0		3.34629e+06	0		2.34846e+06	0		1.47263e+06	0		8387.47	1.11242e-94		306470	0
																										5.21208e+06	0		5.17178e+06	0		4.11053e+06	0		3.39648e+06	0		2.38369e+06	0		1.49472e+06	0		8513.28	7.71225e-98		311067	0
																										5.29026e+06	0		5.24935e+06	0		4.17219e+06	0		3.44743e+06	0		2.41944e+06	0		1.51714e+06	0		8640.98	4.22268e-101		315733	0
																										5.36962e+06	0		5.32809e+06	0		4.23477e+06	0		3.49914e+06	0		2.45573e+06	0		1.53989e+06	0		8770.59	1.81253e-104		320469	0
																										5.45016e+06	0		5.40801e+06	0		4.29829e+06	0		3.55163e+06	0		2.49257e+06	0		1.56299e+06	0		8902.15	6.05298e-108		325276	0
																										5.53191e+06	0		5.48913e+06	0		4.36276e+06	0		3.6049e+06	0		2.52996e+06	0		1.58644e+06	0		9035.68	1.56041e-111		330155	0
																										5.61489e+06	0		5.57147e+06	0		4.42821e+06	0		3.65897e+06	0		2.56791e+06	0		1.61023e+06	0		9171.22	3.08023e-115		335108	0
																										5.69911e+06	0		5.65504e+06	0		4.49463e+06	0		3.71386e+06	0		2.60642e+06	0		1.63439e+06	0		9308.79	4.61731e-119		340134	0
																										5.7846e+06	0		5.73987e+06	0		4.56205e+06	0		3.76957e+06	0		2.64552e+06	0		1.6589e+06	0		9448.42	5.21109e-123		345236	0
																										5.87137e+06	0		5.82597e+06	0		4.63048e+06	0		3.82611e+06	0		2.6852e+06	0		1.68379e+06	0		9590.14	4.38896e-127		350415	0
																										5.95944e+06	0		5.91336e+06	0		4.69994e+06	0		3.8835e+06	0		2.72548e+06	0		1.70904e+06	0		9734	2.73357e-131		355671	0
																										6.04883e+06	0		6.00206e+06	0		4.77044e+06	0		3.94176e+06	0		2.76636e+06	0		1.73468e+06	0		9880.01	1.24725e-135		361006	0
																										6.13956e+06	0		6.09209e+06	0		4.84199e+06	0		4.00088e+06	0		2.80786e+06	0		1.7607e+06	0		10028.2	4.12879e-140		366421	0
																										6.23166e+06	0		6.18347e+06	0		4.91462e+06	0		4.06089e+06	0		2.84998e+06	0		1.78711e+06	0		10178.6	9.8177e-145		371917	0
																										6.32513e+06	0		6.27622e+06	0		4.98834e+06	0		4.12181e+06	0		2.89273e+06	0		1.81392e+06	0		10331.3	1.65976e-149		377496	0
																										6.42001e+06	0		6.37036e+06	0		5.06317e+06	0		4.18364e+06	0		2.93612e+06	0		1.84112e+06	0		10486.3	1.97389e-154		383159	0
																										6.51631e+06	0		6.46592e+06	0		5.13911e+06	0		4.24639e+06	0		2.98016e+06	0		1.86874e+06	0		10643.6	1.63343e-159		388906	0
																										6.61405e+06	0		6.56291e+06	0		5.2162e+06	0		4.31009e+06	0		3.02486e+06	0		1.89677e+06	0		10803.2	9.30011e-165		394740	0
																										6.71327e+06	0		6.66135e+06	0		5.29444e+06	0		4.37474e+06	0		3.07024e+06	0		1.92522e+06	0		10965.3	3.60118e-170		400661	0
																										6.81396e+06	0		6.76127e+06	0		5.37386e+06	0		4.44036e+06	0		3.11629e+06	0		1.9541e+06	0		11129.8	9.37077e-176		406671	0
																										6.91617e+06	0		6.86269e+06	0		5.45447e+06	0		4.50696e+06	0		3.16303e+06	0		1.98341e+06	0		11296.7	1.61856e-181		412771	0
																										7.01992e+06	0		6.96563e+06	0		5.53628e+06	0		4.57457e+06	0		3.21048e+06	0		2.01316e+06	0		11466.2	1.83225e-187		418962	0
																										7.12522e+06	0		7.07012e+06	0		5.61933e+06	0		4.64319e+06	0		3.25864e+06	0		2.04336e+06	0		11638.1	1.34172e-193		425247	0
																										7.23209e+06	0		7.17617e+06	0		5.70362e+06	0		4.71283e+06	0		3.30752e+06	0		2.07401e+06	0		11812.7	6.2704e-200		431625	0
																										7.34057e+06	0		7.28381e+06	0		5.78917e+06	0		4.78353e+06	0		3.35713e+06	0		2.10512e+06	0		11989.9	1.84437e-206		438100	0
																										7.45068e+06	0		7.39307e+06	0		5.87601e+06	0		4.85528e+06	0		3.40749e+06	0		2.1367e+06	0		12169.8	3.36588e-213		444671	0
																										7.56244e+06	0		7.50396e+06	0		5.96415e+06	0		4.92811e+06	0		3.4586e+06	0		2.16875e+06	0		12352.3	3.75517e-220		451341	0
																										7.67588e+06	0		7.61652e+06	0		6.05361e+06	0		5.00203e+06	0		3.51048e+06	0		2.20128e+06	0		12537.6	2.5225e-227		458112	0
																										7.79102e+06	0		7.73077e+06	0		6.14442e+06	0		5.07706e+06	0		3.56313e+06	0		2.2343e+06	0		12725.6	1.00437e-234		464983	0
																										7.90788e+06	0		7.84673e+06	0		6.23658e+06	0		5.15322e+06	0		3.61658e+06	0		2.26782e+06	0		12916.5	2.33234e-242		471958	0
																										8.0265e+06	0		7.96443e+06	0		6.33013e+06	0		5.23051e+06	0		3.67083e+06	0		2.30183e+06	0		13110.3	3.10667e-250		479037	0
																										8.1469e+06	0		8.0839e+06	0		6.42508e+06	0		5.30897e+06	0		3.72589e+06	0		2.33636e+06	0		13306.9	2.33316e-258		486223	0
																										8.2691e+06	0		8.20516e+06	0		6.52146e+06	0		5.38861e+06	0		3.78178e+06	0		2.37141e+06	0		13506.5	9.70641e-267		493516	0
																										8.39314e+06	0		8.32824e+06	0		6.61928e+06	0		5.46944e+06	0		3.83851e+06	0		2.40698e+06	0		13709.1	2.19643e-275		500919	0
																										8.51904e+06	0		8.45316e+06	0		6.71857e+06	0		5.55148e+06	0		3.89608e+06	0		2.44308e+06	0		13914.8	2.65315e-284		508433	0
																										8.64682e+06	0		8.57996e+06	0		6.81935e+06	0		5.63475e+06	0		3.95453e+06	0		2.47973e+06	0		14123.5	1.67796e-293		516059	0
																										8.77652e+06	0		8.70866e+06	0		6.92164e+06	0		5.71927e+06	0		4.01384e+06	0		2.51692e+06	0		14335.3	5.44639e-303		523800	0
																										8.90817e+06	0		8.83929e+06	0		7.02547e+06	0		5.80506e+06	0		4.07405e+06	0		2.55468e+06	0		14550.4	0		531657	0
																										9.04179e+06	0		8.97187e+06	0		7.13085e+06	0		5.89214e+06	0		4.13516e+06	0		2.593e+06	0		14768.6	0		539632	0
																										9.17742e+06	0		9.10645e+06	0		7.23781e+06	0		5.98052e+06	0		4.19719e+06	0		2.63189e+06	0		14990.2	0		547726	0
																										9.31508e+06	0		9.24305e+06	0		7.34638e+06	0		6.07023e+06	0		4.26015e+06	0		2.67137e+06	0		15215	0		555942	0
																										9.45481e+06	0		9.3817e+06	0		7.45657e+06	0		6.16128e+06	0		4.32405e+06	0		2.71144e+06	0		15443.2	0		564281	0
																										9.59663e+06	0		9.52242e+06	0		7.56842e+06	0		6.2537e+06	0		4.38891e+06	0		2.75211e+06	0		15674.9	0		572746	0
																										9.74058e+06	0		9.66526e+06	0		7.68195e+06	0		6.3475e+06	0		4.45474e+06	0		2.79339e+06	0		15910	0		581337	0
																										9.88669e+06	0		9.81024e+06	0		7.79718e+06	0		6.44272e+06	0		4.52156e+06	0		2.8353e+06	0		16148.7	0		590057	0
																										1.0035e+07	0		9.95739e+06	0		7.91413e+06	0		6.53936e+06	0		4.58939e+06	0		2.87782e+06	0		16390.9	0		598908	0
																										1.01855e+07	0		1.01068e+07	0		8.03285e+06	0		6.63745e+06	0		4.65823e+06	0		2.92099e+06	0		16636.8	0		607891	0
																										1.03383e+07	0		1.02584e+07	0		8.15334e+06	0		6.73701e+06	0		4.7281e+06	0		2.96481e+06	0		16886.3	0		617010	0
																										1.04934e+07	0		1.04122e+07	0		8.27564e+06	0		6.83806e+06	0		4.79902e+06	0		3.00928e+06	0		17139.6	0		626265	0
																										1.06508e+07	0		1.05684e+07	0		8.39977e+06	0		6.94064e+06	0		4.87101e+06	0		3.05442e+06	0		17396.7	0		635659	0
																										1.08105e+07	0		1.07269e+07	0		8.52577e+06	0		7.04475e+06	0		4.94407e+06	0		3.10023e+06	0		17657.6	0		645194	0
																										1.09727e+07	0		1.08878e+07	0		8.65366e+06	0		7.15042e+06	0		5.01824e+06	0		3.14674e+06	0		17922.5	0		654872	0
																										1.11373e+07	0		1.10512e+07	0		8.78346e+06	0		7.25767e+06	0		5.09351e+06	0		3.19394e+06	0		18191.4	0		664695	0
																										1.13043e+07	0		1.12169e+07	0		8.91521e+06	0		7.36654e+06	0		5.16991e+06	0		3.24185e+06	0		18464.2	0		674665	0
																										1.14739e+07	0		1.13852e+07	0		9.04894e+06	0		7.47704e+06	0		5.24746e+06	0		3.29048e+06	0		18741.2	0		684785	0
																										1.1646e+07	0		1.1556e+07	0		9.18468e+06	0		7.58919e+06	0		5.32617e+06	0		3.33983e+06	0		19022.3	0		695057	0
																										1.18207e+07	0		1.17293e+07	0		9.32245e+06	0		7.70303e+06	0		5.40607e+06	0		3.38993e+06	0		19307.6	0		705483	0
																										1.1998e+07	0		1.19052e+07	0		9.46228e+06	0		7.81857e+06	0		5.48716e+06	0		3.44078e+06	0		19597.3	0		716065	0
																										1.2178e+07	0		1.20838e+07	0		9.60422e+06	0		7.93585e+06	0		5.56946e+06	0		3.49239e+06	0		19891.2	0		726806	0
																										1.23607e+07	0		1.22651e+07	0		9.74828e+06	0		8.05489e+06	0		5.65301e+06	0		3.54478e+06	0		20189.6	0		737708	0
																										1.25461e+07	0		1.2449e+07	0		9.89451e+06	0		8.17571e+06	0		5.7378e+06	0		3.59795e+06	0		20492.4	0		748774	0
																										1.27343e+07	0		1.26358e+07	0		1.00429e+07	0		8.29835e+06	0		5.82387e+06	0		3.65192e+06	0		20799.8	0		760005	0
																										1.29253e+07	0		1.28253e+07	0		1.01936e+07	0		8.42283e+06	0		5.91123e+06	0		3.7067e+06	0		21111.8	0		771405	0
																										1.31192e+07	0		1.30177e+07	0		1.03465e+07	0		8.54917e+06	0		5.99989e+06	0		3.7623e+06	0		21428.5	0		782976	0
																										1.33159e+07	0		1.3213e+07	0		1.05017e+07	0		8.67741e+06	0		6.08989e+06	0		3.81873e+06	0		21749.9	0		794721	0
																										1.35157e+07	0		1.34112e+07	0		1.06592e+07	0		8.80757e+06	0		6.18124e+06	0		3.87601e+06	0		22076.2	0		806642	0
																										1.37184e+07	0		1.36123e+07	0		1.08191e+07	0		8.93968e+06	0		6.27396e+06	0		3.93415e+06	0		22407.3	0		818742	0
																										1.39242e+07	0		1.38165e+07	0		1.09814e+07	0		9.07377e+06	0		6.36807e+06	0		3.99317e+06	0		22743.4	0		831023	0
																										1.41331e+07	0		1.40238e+07	0		1.11461e+07	0		9.20988e+06	0		6.46359e+06	0		4.05306e+06	0		23084.6	0		843488	0
																										1.4345e+07	0		1.42341e+07	0		1.13133e+07	0		9.34803e+06	0		6.56054e+06	0		4.11386e+06	0		23430.8	0		856140	0
																										1.45602e+07	0		1.44476e+07	0		1.1483e+07	0		9.48825e+06	0		6.65895e+06	0		4.17557e+06	0		23782.3	0		868982	0
																										1.47786e+07	0		1.46643e+07	0		1.16552e+07	0		9.63057e+06	0		6.75884e+06	0		4.2382e+06	0		24139	0		882017	0
																										1.50003e+07	0		1.48843e+07	0		1.18301e+07	0		9.77503e+06	0		6.86022e+06	0		4.30177e+06	0		24501.1	0		895247	0
																										1.52253e+07	0		1.51076e+07	0		1.20075e+07	0		9.92166e+06	0		6.96312e+06	0		4.3663e+06	0		24868.6	0		908676	0
																										1.54537e+07	0		1.53342e+07	0		1.21876e+07	0		1.00705e+07	0		7.06757e+06	0		4.43179e+06	0		25241.7	0		922306	0
																										1.56855e+07	0		1.55642e+07	0		1.23704e+07	0		1.02215e+07	0		7.17358e+06	0		4.49827e+06	0		25620.3	0		936141	0
																										1.59208e+07	0		1.57977e+07	0		1.2556e+07	0		1.03749e+07	0		7.28119e+06	0		4.56575e+06	0		26004.6	0		950183	0
																										1.61596e+07	0		1.60346e+07	0		1.27443e+07	0		1.05305e+07	0		7.3904e+06	0		4.63423e+06	0		26394.7	0		964436	0
																										1.6402e+07	0		1.62751e+07	0		1.29355e+07	0		1.06884e+07	0		7.50126e+06	0		4.70374e+06	0		26790.6	0		978902	0
																										1.6648e+07	0		1.65193e+07	0		1.31295e+07	0		1.08488e+07	0		7.61378e+06	0		4.7743e+06	0		27192.4	0		993586	0
																										1.68977e+07	0		1.67671e+07	0		1.33265e+07	0		1.10115e+07	0		7.72799e+06	0		4.84592e+06	0		27600.3	0		1.00849e+06	0
																										1.71512e+07	0		1.70186e+07	0		1.35264e+07	0		1.11767e+07	0		7.84391e+06	0		4.9186e+06	0		28014.3	0		1.02362e+06	0
																										1.74085e+07	0		1.72738e+07	0		1.37293e+07	0		1.13443e+07	0		7.96156e+06	0		4.99238e+06	0		28434.5	0		1.03897e+06	0
																										1.76696e+07	0		1.7533e+07	0		1.39352e+07	0		1.15145e+07	0		8.08099e+06	0		5.06727e+06	0		28861.1	0		1.05456e+06	0
																										1.79346e+07	0		1.77959e+07	0		1.41442e+07	0		1.16872e+07	0		8.2022e+06	0		5.14328e+06	0		29294	0		1.07037e+06	0
																										1.82037e+07	0		1.80629e+07	0		1.43564e+07	0		1.18625e+07	0		8.32523e+06	0		5.22043e+06	0		29733.4	0		1.08643e+06	0
																										1.84767e+07	0		1.83338e+07	0		1.45717e+07	0		1.20405e+07	0		8.45011e+06	0		5.29873e+06	0		30179.4	0		1.10273e+06	0
																										1.87539e+07	0		1.86088e+07	0		1.47903e+07	0		1.22211e+07	0		8.57687e+06	0		5.37821e+06	0		30632.1	0		1.11927e+06	0
																										1.90352e+07	0		1.8888e+07	0		1.50122e+07	0		1.24044e+07	0		8.70552e+06	0		5.45889e+06	0		31091.6	0		1.13606e+06	0
																										1.93207e+07	0		1.91713e+07	0		1.52373e+07	0		1.25904e+07	0		8.8361e+06	0		5.54077e+06	0		31557.9	0		1.1531e+06	0
																										1.96105e+07	0		1.94589e+07	0		1.54659e+07	0		1.27793e+07	0		8.96864e+06	0		5.62388e+06	0		32031.3	0		1.17039e+06	0
																										1.99047e+07	0		1.97507e+07	0		1.56979e+07	0		1.2971e+07	0		9.10317e+06	0		5.70824e+06	0		32511.8	0		1.18795e+06	0
																										2.02032e+07	0		2.0047e+07	0		1.59334e+07	0		1.31656e+07	0		9.23972e+06	0		5.79386e+06	0		32999.4	0		1.20577e+06	0
																										2.05063e+07	0		2.03477e+07	0		1.61724e+07	0		1.3363e+07	0		9.37832e+06	0		5.88077e+06	0		33494.4	0		1.22386e+06	0
																										2.08139e+07	0		2.06529e+07	0		1.64149e+07	0		1.35635e+07	0		9.51899e+06	0		5.96898e+06	0		33996.9	0		1.24221e+06	0
																										2.11261e+07	0		2.09627e+07	0		1.66612e+07	0		1.37669e+07	0		9.66178e+06	0		6.05852e+06	0		34506.8	0		1.26085e+06	0
																										2.1443e+07	0		2.12772e+07	0		1.69111e+07	0		1.39734e+07	0		9.8067e+06	0		6.1494e+06	0		35024.4	0		1.27976e+06	0
																										2.17646e+07	0		2.15963e+07	0		1.71648e+07	0		1.4183e+07	0		9.9538e+06	0		6.24164e+06	0		35549.8	0		1.29896e+06	0
																										2.20911e+07	0		2.19203e+07	0		1.74222e+07	0		1.43958e+07	0		1.01031e+07	0		6.33526e+06	0		36083	0		1.31844e+06	0
																										2.24225e+07	0		2.22491e+07	0		1.76836e+07	0		1.46117e+07	0		1.02547e+07	0		6.43029e+06	0		36624.3	0		1.33822e+06	0
																										2.27588e+07	0		2.25828e+07	0		1.79488e+07	0		1.48309e+07	0		1.04085e+07	0		6.52675e+06	0		37173.6	0		1.35829e+06	0
																										2.31002e+07	0		2.29215e+07	0		1.8218e+07	0		1.50534e+07	0		1.05646e+07	0		6.62465e+06	0		37731.2	0		1.37866e+06	0
																										2.34467e+07	0		2.32654e+07	0		1.84913e+07	0		1.52792e+07	0		1.07231e+07	0		6.72402e+06	0		38297.2	0		1.39934e+06	0
																										2.37984e+07	0		2.36143e+07	0		1.87687e+07	0		1.55083e+07	0		1.08839e+07	0		6.82488e+06	0		38871.7	0		1.42033e+06	0
																										2.41554e+07	0		2.39686e+07	0		1.90502e+07	0		1.5741e+07	0		1.10472e+07	0		6.92725e+06	0		39454.7	0		1.44164e+06	0
																										2.45177e+07	0		2.43281e+07	0		1.9336e+07	0		1.59771e+07	0		1.12129e+07	0		7.03116e+06	0		40046.6	0		1.46326e+06	0
																										2.48855e+07	0		2.4693e+07	0		1.9626e+07	0		1.62167e+07	0		1.13811e+07	0		7.13663e+06	0		40647.3	0		1.48521e+06	0
																										2.52587e+07	0		2.50634e+07	0		1.99204e+07	0		1.646e+07	0		1.15518e+07	0		7.24368e+06	0		41257	0		1.50749e+06	0
																										2.56376e+07	0		2.54394e+07	0		2.02192e+07	0		1.67069e+07	0		1.17251e+07	0		7.35233e+06	0		41875.8	0		1.5301e+06	0
																										2.60222e+07	0		2.58209e+07	0		2.05225e+07	0		1.69575e+07	0		1.19009e+07	0		7.46262e+06	0		42504	0		1.55305e+06	0
																										2.64125e+07	0		2.62083e+07	0		2.08303e+07	0		1.72119e+07	0		1.20795e+07	0		7.57455e+06	0		43141.5	0		1.57635e+06	0
																										2.68087e+07	0		2.66014e+07	0		2.11428e+07	0		1.747e+07	0		1.22607e+07	0		7.68817e+06	0		43788.6	0		1.6e+06	0
																										2.72108e+07	0		2.70004e+07	0		2.14599e+07	0		1.77321e+07	0		1.24446e+07	0		7.8035e+06	0		44445.5	0		1.624e+06	0
																										2.7619e+07	0		2.74054e+07	0		2.17818e+07	0		1.79981e+07	0		1.26312e+07	0		7.92055e+06	0		45112.2	0		1.64836e+06	0
																										2.80333e+07	0		2.78165e+07	0		2.21086e+07	0		1.8268e+07	0		1.28207e+07	0		8.03936e+06	0		45788.8	0		1.67308e+06	0
																										2.84538e+07	0		2.82337e+07	0		2.24402e+07	0		1.85421e+07	0		1.3013e+07	0		8.15995e+06	0		46475.7	0		1.69818e+06	0
																										2.88806e+07	0		2.86572e+07	0		2.27768e+07	0		1.88202e+07	0		1.32082e+07	0		8.28235e+06	0		47172.8	0		1.72365e+06	0
																										2.93138e+07	0		2.90871e+07	0		2.31184e+07	0		1.91025e+07	0		1.34063e+07	0		8.40658e+06	0		47880.4	0		1.7495e+06	0
																										2.97535e+07	0		2.95234e+07	0		2.34652e+07	0		1.9389e+07	0		1.36074e+07	0		8.53268e+06	0		48598.6	0		1.77575e+06	0
																										3.01998e+07	0		2.99663e+07	0		2.38172e+07	0		1.96799e+07	0		1.38115e+07	0		8.66067e+06	0		49327.6	0		1.80238e+06	0
																										3.06528e+07	0		3.04158e+07	0		2.41745e+07	0		1.99751e+07	0		1.40187e+07	0		8.79058e+06	0		50067.5	0		1.82942e+06	0
																										3.11126e+07	0		3.0872e+07	0		2.45371e+07	0		2.02747e+07	0		1.4229e+07	0		8.92244e+06	0		50818.5	0		1.85686e+06	0
																										3.15793e+07	0		3.13351e+07	0		2.49051e+07	0		2.05788e+07	0		1.44424e+07	0		9.05628e+06	0		51580.8	0		1.88471e+06	0
																										3.2053e+07	0		3.18051e+07	0		2.52787e+07	0		2.08875e+07	0		1.46591e+07	0		9.19212e+06	0		52354.5	0		1.91298e+06	0
																										3.25338e+07	0		3.22822e+07	0		2.56579e+07	0		2.12008e+07	0		1.48789e+07	0		9.33e+06	0		53139.8	0		1.94168e+06	0
																										3.30218e+07	0		3.27664e+07	0		2.60427e+07	0		2.15188e+07	0		1.51021e+07	0		9.46995e+06	0		53936.9	0		1.9708e+06	0
																										3.35171e+07	0		3.32579e+07	0		2.64334e+07	0		2.18416e+07	0		1.53287e+07	0		9.612e+06	0		54746	0		2.00037e+06	0
																										3.40199e+07	0		3.37568e+07	0		2.68299e+07	0		2.21692e+07	0		1.55586e+07	0		9.75618e+06	0		55567.2	0		2.03037e+06	0
																										3.45301e+07	0		3.42631e+07	0		2.72323e+07	0		2.25018e+07	0		1.5792e+07	0		9.90252e+06	0		56400.7	0		2.06083e+06	0
																										3.50481e+07	0		3.47771e+07	0		2.76408e+07	0		2.28393e+07	0		1.60288e+07	0		1.00511e+07	0		57246.7	0		2.09174e+06	0
																										3.55738e+07	0		3.52987e+07	0		2.80554e+07	0		2.31819e+07	0		1.62693e+07	0		1.02018e+07	0		58105.4	0		2.12312e+06	0
																										3.61074e+07	0		3.58282e+07	0		2.84763e+07	0		2.35296e+07	0		1.65133e+07	0		1.03549e+07	0		58976.9	0		2.15496e+06	0
																										3.6649e+07	0		3.63656e+07	0		2.89034e+07	0		2.38826e+07	0		1.6761e+07	0		1.05102e+07	0		59861.6	0		2.18729e+06	0
																										3.71988e+07	0		3.69111e+07	0		2.9337e+07	0		2.42408e+07	0		1.70124e+07	0		1.06678e+07	0		60759.5	0		2.2201e+06	0
																										3.77568e+07	0		3.74648e+07	0		2.9777e+07	0		2.46044e+07	0		1.72676e+07	0		1.08278e+07	0		61670.9	0		2.2534e+06	0
																										3.83231e+07	0		3.80268e+07	0		3.02237e+07	0		2.49735e+07	0		1.75266e+07	0		1.09903e+07	0		62596	0		2.2872e+06	0
																										3.8898e+07	0		3.85972e+07	0		3.0677e+07	0		2.53481e+07	0		1.77895e+07	0		1.11551e+07	0		63534.9	0		2.32151e+06	0
																										3.94814e+07	0		3.91761e+07	0		3.11372e+07	0		2.57283e+07	0		1.80564e+07	0		1.13224e+07	0		64487.9	0		2.35633e+06	0
																										4.00736e+07	0		3.97638e+07	0		3.16042e+07	0		2.61142e+07	0		1.83272e+07	0		1.14923e+07	0		65455.3	0		2.39167e+06	0
																										4.06748e+07	0		4.03602e+07	0		3.20783e+07	0		2.65059e+07	0		1.86021e+07	0		1.16647e+07	0		66437.1	0		2.42755e+06	0
																										4.12849e+07	0		4.09656e+07	0		3.25595e+07	0		2.69035e+07	0		1.88812e+07	0		1.18396e+07	0		67433.7	0		2.46396e+06	0
																										4.19041e+07	0		4.15801e+07	0		3.30479e+07	0		2.73071e+07	0		1.91644e+07	0		1.20172e+07	0		68445.2	0		2.50092e+06	0
																										4.25327e+07	0		4.22038e+07	0		3.35436e+07	0		2.77167e+07	0		1.94518e+07	0		1.21975e+07	0		69471.8	0		2.53844e+06	0
																										4.31707e+07	0		4.28369e+07	0		3.40467e+07	0		2.81324e+07	0		1.97436e+07	0		1.23805e+07	0		70513.9	0		2.57651e+06	0
																										4.38183e+07	0		4.34794e+07	0		3.45574e+07	0		2.85544e+07	0		2.00398e+07	0		1.25662e+07	0		71571.6	0		2.61516e+06	0
																										4.44755e+07	0		4.41316e+07	0		3.50758e+07	0		2.89827e+07	0		2.03404e+07	0		1.27547e+07	0		72645.2	0		2.65439e+06	0
																										4.51427e+07	0		4.47936e+07	0		3.56019e+07	0		2.94175e+07	0		2.06455e+07	0		1.2946e+07	0		73734.9	0		2.6942e+06	0
																										4.58198e+07	0		4.54655e+07	0		3.6136e+07	0		2.98587e+07	0		2.09552e+07	0		1.31402e+07	0		74840.9	0		2.73462e+06	0
																										4.65071e+07	0		4.61475e+07	0		3.6678e+07	0		3.03066e+07	0		2.12695e+07	0		1.33373e+07	0		75963.5	0		2.77563e+06	0
																										4.72047e+07	0		4.68397e+07	0		3.72282e+07	0		3.07612e+07	0		2.15885e+07	0		1.35373e+07	0		77103	0		2.81727e+06	0
																										4.79128e+07	0		4.75423e+07	0		3.77866e+07	0		3.12226e+07	0		2.19124e+07	0		1.37404e+07	0		78259.5	0		2.85953e+06	0
																										4.86315e+07	0		4.82554e+07	0		3.83534e+07	0		3.1691e+07	0		2.22411e+07	0		1.39465e+07	0		79433.4	0		2.90242e+06	0
																										4.93609e+07	0		4.89792e+07	0		3.89287e+07	0		3.21663e+07	0		2.25747e+07	0		1.41557e+07	0		80624.9	0		2.94596e+06	0
																										5.01014e+07	0		4.97139e+07	0		3.95126e+07	0		3.26488e+07	0		2.29133e+07	0		1.4368e+07	0		81834.3	0		2.99015e+06	0
																										5.08529e+07	0		5.04596e+07	0		4.01053e+07	0		3.31386e+07	0		2.3257e+07	0		1.45835e+07	0		83061.8	0		3.035e+06	0
																										5.16157e+07	0		5.12165e+07	0		4.07069e+07	0		3.36356e+07	0		2.36058e+07	0		1.48023e+07	0		84307.7	0		3.08052e+06	0
																										5.23899e+07	0		5.19848e+07	0		4.13175e+07	0		3.41402e+07	0		2.39599e+07	0		1.50243e+07	0		85572.3	0		3.12673e+06	0
																										5.31758e+07	0		5.27645e+07	0		4.19373e+07	0		3.46523e+07	0		2.43193e+07	0		1.52497e+07	0		86855.9	0		3.17363e+06	0
																										5.39734e+07	0		5.3556e+07	0		4.25663e+07	0		3.51721e+07	0		2.46841e+07	0		1.54784e+07	0		88158.8	0		3.22124e+06	0
																										5.4783e+07	0		5.43594e+07	0		4.32048e+07	0		3.56996e+07	0		2.50544e+07	0		1.57106e+07	0		89481.1	0		3.26956e+06	0
																										5.56047e+07	0		5.51747e+07	0		4.38529e+07	0		3.62351e+07	0		2.54302e+07	0		1.59463e+07	0		90823.4	0		3.3186e+06	0
																										5.64388e+07	0		5.60024e+07	0		4.45107e+07	0		3.67787e+07	0		2.58116e+07	0		1.61855e+07	0		92185.7	0		3.36838e+06	0
																										5.72854e+07	0		5.68424e+07	0		4.51784e+07	0		3.73303e+07	0		2.61988e+07	0		1.64283e+07	0		93568.5	0		3.4189e+06	0
																										5.81447e+07	0		5.7695e+07	0		4.5856e+07	0		3.78903e+07	0		2.65918e+07	0		1.66747e+07	0		94972	0		3.47019e+06	0
																										5.90168e+07	0		5.85605e+07	0		4.65439e+07	0		3.84587e+07	0		2.69907e+07	0		1.69248e+07	0		96396.6	0		3.52224e+06	0
																										5.99021e+07	0		5.94389e+07	0		4.7242e+07	0		3.90355e+07	0		2.73955e+07	0		1.71787e+07	0		97842.5	0		3.57507e+06	0
																										6.08006e+07	0		6.03305e+07	0		4.79507e+07	0		3.96211e+07	0		2.78065e+07	0		1.74363e+07	0		99310.2	0		3.6287e+06	0
																										6.17126e+07	0		6.12354e+07	0		4.86699e+07	0		4.02154e+07	0		2.82236e+07	0		1.76979e+07	0		100800	0		3.68313e+06	0
																										6.26383e+07	0		6.21539e+07	0		4.94e+07	0		4.08186e+07	0		2.86469e+07	0		1.79634e+07	0		102312	0		3.73838e+06	0
																										6.35779e+07	0		6.30863e+07	0		5.0141e+07	0		4.14309e+07	0		2.90766e+07	0		1.82328e+07	0		103847	0		3.79445e+06	0
																										6.45316e+07	0		6.40325e+07	0		5.08931e+07	0		4.20524e+07	0		2.95128e+07	0		1.85063e+07	0		105404	0		3.85137e+06	0
																										6.54995e+07	0		6.4993e+07	0		5.16565e+07	0		4.26831e+07	0		2.99555e+07	0		1.87839e+07	0		106985	0		3.90914e+06	0
																										6.6482e+07	0		6.59679e+07	0		5.24313e+07	0		4.33234e+07	0		3.04048e+07	0		1.90657e+07	0		108590	0		3.96778e+06	0
																										6.74793e+07	0		6.69575e+07	0		5.32178e+07	0		4.39732e+07	0		3.08609e+07	0		1.93516e+07	0		110219	0		4.02729e+06	0
																										6.84915e+07	0		6.79618e+07	0		5.40161e+07	0		4.46328e+07	0		3.13238e+07	0		1.96419e+07	0		111872	0		4.0877e+06	0
																										6.95188e+07	0		6.89812e+07	0		5.48263e+07	0		4.53023e+07	0		3.17936e+07	0		1.99365e+07	0		113550	0		4.14902e+06	0
																										7.05616e+07	0		7.0016e+07	0		5.56487e+07	0		4.59819e+07	0		3.22705e+07	0		2.02356e+07	0		115254	0		4.21125e+06	0
																										7.162e+07	0		7.10662e+07	0		5.64834e+07	0		4.66716e+07	0		3.27546e+07	0		2.05391e+07	0		116982	0		4.27442e+06	0
																										7.26943e+07	0		7.21322e+07	0		5.73307e+07	0		4.73717e+07	0		3.32459e+07	0		2.08472e+07	0		118737	0		4.33854e+06	0
																										7.37847e+07	0		7.32142e+07	0		5.81906e+07	0		4.80822e+07	0		3.37446e+07	0		2.11599e+07	0		120518	0		4.40362e+06	0
																										7.48915e+07	0		7.43124e+07	0		5.90635e+07	0		4.88035e+07	0		3.42508e+07	0		2.14773e+07	0		122326	0		4.46967e+06	0
																										7.60149e+07	0		7.54271e+07	0		5.99494e+07	0		4.95355e+07	0		3.47645e+07	0		2.17995e+07	0		124161	0		4.53672e+06	0
																										7.71551e+07	0		7.65585e+07	0		6.08487e+07	0		5.02786e+07	0		3.5286e+07	0		2.21265e+07	0		126023	0		4.60477e+06	0
																										7.83124e+07	0		7.77069e+07	0		6.17614e+07	0		5.10327e+07	0		3.58153e+07	0		2.24584e+07	0		127914	0		4.67384e+06	0
																										7.94871e+07	0		7.88725e+07	0		6.26878e+07	0		5.17982e+07	0		3.63525e+07	0		2.27952e+07	0		129832	0		4.74395e+06	0
																										8.06794e+07	0		8.00555e+07	0		6.36282e+07	0		5.25752e+07	0		3.68978e+07	0		2.31372e+07	0		131780	0		4.81511e+06	0
																										8.18896e+07	0		8.12564e+07	0		6.45826e+07	0		5.33638e+07	0		3.74513e+07	0		2.34842e+07	0		133756	0		4.88733e+06	0
																										8.3118e+07	0		8.24752e+07	0		6.55513e+07	0		5.41643e+07	0		3.80131e+07	0		2.38365e+07	0		135763	0		4.96064e+06	0
																										8.43647e+07	0		8.37124e+07	0		6.65346e+07	0		5.49768e+07	0		3.85833e+07	0		2.4194e+07	0		137799	0		5.03505e+06	0
																										8.56302e+07	0		8.4968e+07	0		6.75326e+07	0		5.58014e+07	0		3.9162e+07	0		2.4557e+07	0		139866	0		5.11058e+06	0
																										8.69147e+07	0		8.62426e+07	0		6.85456e+07	0		5.66384e+07	0		3.97494e+07	0		2.49253e+07	0		141964	0		5.18724e+06	0
																										8.82184e+07	0		8.75362e+07	0		6.95738e+07	0		5.7488e+07	0		4.03457e+07	0		2.52992e+07	0		144094	0		5.26505e+06	0
																										8.95417e+07	0		8.88492e+07	0		7.06174e+07	0		5.83503e+07	0		4.09509e+07	0		2.56787e+07	0		146255	0		5.34402e+06	0
																										9.08848e+07	0		9.0182e+07	0		7.16767e+07	0		5.92256e+07	0		4.15651e+07	0		2.60639e+07	0		148449	0		5.42418e+06	0
																										9.22481e+07	0		9.15347e+07	0		7.27518e+07	0		6.0114e+07	0		4.21886e+07	0		2.64548e+07	0		150676	0		5.50554e+06	0
																										9.36318e+07	0		9.29077e+07	0		7.38431e+07	0		6.10157e+07	0		4.28214e+07	0		2.68516e+07	0		152936	0		5.58813e+06	0
																										9.50363e+07	0		9.43013e+07	0		7.49507e+07	0		6.19309e+07	0		4.34637e+07	0		2.72544e+07	0		155230	0		5.67195e+06	0
																										9.64618e+07	0		9.57159e+07	0		7.6075e+07	0		6.28599e+07	0		4.41157e+07	0		2.76632e+07	0		157558	0		5.75703e+06	0
																										9.79087e+07	0		9.71516e+07	0		7.72161e+07	0		6.38028e+07	0		4.47774e+07	0		2.80782e+07	0		159922	0		5.84338e+06	0
																										9.93774e+07	0		9.86089e+07	0		7.83744e+07	0		6.47598e+07	0		4.54491e+07	0		2.84993e+07	0		162320	0		5.93103e+06	0
																										1.00868e+08	0		1.00088e+08	0		7.955e+07	0		6.57312e+07	0		4.61308e+07	0		2.89268e+07	0		164755	0		6.02e+06	0
																										1.02381e+08	0		1.01589e+08	0		8.07432e+07	0		6.67172e+07	0		4.68228e+07	0		2.93607e+07	0		167227	0		6.1103e+06	0
																										1.03917e+08	0		1.03113e+08	0		8.19544e+07	0		6.77179e+07	0		4.75251e+07	0		2.98011e+07	0		169735	0		6.20195e+06	0
																										1.05476e+08	0		1.0466e+08	0		8.31837e+07	0		6.87337e+07	0		4.8238e+07	0		3.02482e+07	0		172281	0		6.29498e+06	0
																										1.07058e+08	0		1.0623e+08	0		8.44314e+07	0		6.97647e+07	0		4.89616e+07	0		3.07019e+07	0		174865	0		6.38941e+06	0
																										1.08664e+08	0		1.07823e+08	0		8.56979e+07	0		7.08112e+07	0		4.9696e+07	0		3.11624e+07	0		177488	0		6.48525e+06	0
																										1.10293e+08	0		1.09441e+08	0		8.69834e+07	0		7.18733e+07	0		5.04415e+07	0		3.16299e+07	0		180151	0		6.58253e+06	0
																										1.11948e+08	0		1.11082e+08	0		8.82881e+07	0		7.29514e+07	0		5.11981e+07	0		3.21043e+07	0		182853	0		6.68127e+06	0
																										1.13627e+08	0		1.12748e+08	0		8.96124e+07	0		7.40457e+07	0		5.1966e+07	0		3.25859e+07	0		185596	0		6.78149e+06	0
																										1.15331e+08	0		1.1444e+08	0		9.09566e+07	0		7.51564e+07	0		5.27455e+07	0		3.30747e+07	0		188379	0		6.88321e+06	0
																										1.17061e+08	0		1.16156e+08	0		9.2321e+07	0		7.62838e+07	0		5.35367e+07	0		3.35708e+07	0		191205	0		6.98646e+06	0
																										1.18817e+08	0		1.17899e+08	0		9.37058e+07	0		7.7428e+07	0		5.43398e+07	0		3.40743e+07	0		194073	0		7.09125e+06	0
																										1.206e+08	0		1.19667e+08	0		9.51114e+07	0		7.85894e+07	0		5.51549e+07	0		3.45854e+07	0		196984	0		7.19762e+06	0
																										1.22409e+08	0		1.21462e+08	0		9.65381e+07	0		7.97683e+07	0		5.59822e+07	0		3.51042e+07	0		199939	0		7.30559e+06	0
																										1.24245e+08	0		1.23284e+08	0		9.79861e+07	0		8.09648e+07	0		5.68219e+07	0		3.56308e+07	0		202938	0		7.41517e+06	0
																										1.26108e+08	0		1.25133e+08	0		9.94559e+07	0		8.21793e+07	0		5.76743e+07	0		3.61653e+07	0		205982	0		7.5264e+06	0
																										1.28e+08	0		1.2701e+08	0		1.00948e+08	0		8.3412e+07	0		5.85394e+07	0		3.67077e+07	0		209072	0		7.63929e+06	0
																										1.2992e+08	0		1.28915e+08	0		1.02462e+08	0		8.46631e+07	0		5.94175e+07	0		3.72584e+07	0		212208	0		7.75388e+06	0
																										1.31869e+08	0		1.30849e+08	0		1.03999e+08	0		8.59331e+07	0		6.03087e+07	0		3.78172e+07	0		215391	0		7.87019e+06	0
																										1.33847e+08	0		1.32812e+08	0		1.05559e+08	0		8.72221e+07	0		6.12134e+07	0		3.83845e+07	0		218622	0		7.98824e+06	0
																										1.35855e+08	0		1.34804e+08	0		1.07142e+08	0		8.85304e+07	0		6.21316e+07	0		3.89603e+07	0		221901	0		8.10807e+06	0
																										1.37892e+08	0		1.36826e+08	0		1.08749e+08	0		8.98584e+07	0		6.30635e+07	0		3.95447e+07	0		225230	0		8.22969e+06	0
																										1.39961e+08	0		1.38878e+08	0		1.10381e+08	0		9.12062e+07	0		6.40095e+07	0		4.01378e+07	0		228608	0		8.35313e+06	0
																										1.4206e+08	0		1.40962e+08	0		1.12036e+08	0		9.25743e+07	0		6.49696e+07	0		4.07399e+07	0		232038	0		8.47843e+06	0
																										1.44191e+08	0		1.43076e+08	0		1.13717e+08	0		9.39629e+07	0		6.59442e+07	0		4.1351e+07	0		235518	0		8.60561e+06	0
																										1.46354e+08	0		1.45222e+08	0		1.15423e+08	0		9.53724e+07	0		6.69333e+07	0		4.19713e+07	0		239051	0		8.73469e+06	0
																										1.48549e+08	0		1.47401e+08	0		1.17154e+08	0		9.6803e+07	0		6.79373e+07	0		4.26008e+07	0		242637	0		8.86571e+06	0
																										1.50778e+08	0		1.49612e+08	0		1.18911e+08	0		9.8255e+07	0		6.89564e+07	0		4.32398e+07	0		246276	0		8.9987e+06	0
																										1.53039e+08	0		1.51856e+08	0		1.20695e+08	0		9.97288e+07	0		6.99907e+07	0		4.38884e+07	0		249970	0		9.13368e+06	0
																										1.55335e+08	0		1.54134e+08	0		1.22505e+08	0		1.01225e+08	0		7.10406e+07	0		4.45468e+07	0		253720	0		9.27068e+06	0
																										1.57665e+08	0		1.56446e+08	0		1.24343e+08	0		1.02743e+08	0		7.21062e+07	0		4.5215e+07	0		257526	0		9.40974e+06	0
																										1.6003e+08	0		1.58792e+08	0		1.26208e+08	0		1.04284e+08	0		7.31878e+07	0		4.58932e+07	0		261389	0		9.55089e+06	0
																										1.6243e+08	0		1.61174e+08	0		1.28101e+08	0		1.05849e+08	0		7.42856e+07	0		4.65816e+07	0		265309	0		9.69415e+06	0
																										1.64867e+08	0		1.63592e+08	0		1.30023e+08	0		1.07436e+08	0		7.53999e+07	0		4.72803e+07	0		269289	0		9.83957e+06	0
																										1.6734e+08	0		1.66046e+08	0		1.31973e+08	0		1.09048e+08	0		7.65309e+07	0		4.79895e+07	0		273328	0		9.98716e+06	0
																										1.6985e+08	0		1.68536e+08	0		1.33953e+08	0		1.10684e+08	0		7.76789e+07	0		4.87094e+07	0		277428	0		1.0137e+07	0
																										1.72398e+08	0		1.71064e+08	0		1.35962e+08	0		1.12344e+08	0		7.8844e+07	0		4.944e+07	0		281590	0		1.0289e+07	0
																										1.74983e+08	0		1.7363e+08	0		1.38001e+08	0		1.14029e+08	0		8.00267e+07	0		5.01816e+07	0		285814	0		1.04434e+07	0
																										1.77608e+08	0		1.76235e+08	0		1.40071e+08	0		1.15739e+08	0		8.12271e+07	0		5.09343e+07	0		290101	0		1.06e+07	0
																										1.80272e+08	0		1.78878e+08	0		1.42173e+08	0		1.17475e+08	0		8.24455e+07	0		5.16983e+07	0		294452	0		1.0759e+07	0
																										1.82976e+08	0		1.81561e+08	0		1.44305e+08	0		1.19238e+08	0		8.36822e+07	0		5.24738e+07	0		298869	0		1.09204e+07	0
																										1.85721e+08	0		1.84285e+08	0		1.4647e+08	0		1.21026e+08	0		8.49374e+07	0		5.32609e+07	0		303352	0		1.10842e+07	0
																										1.88507e+08	0		1.87049e+08	0		1.48667e+08	0		1.22842e+08	0		8.62115e+07	0		5.40598e+07	0		307902	0		1.12505e+07	0
																										1.91335e+08	0		1.89855e+08	0		1.50897e+08	0		1.24684e+08	0		8.75047e+07	0		5.48707e+07	0		312521	0		1.14192e+07	0
																										1.94205e+08	0		1.92703e+08	0		1.5316e+08	0		1.26554e+08	0		8.88172e+07	0		5.56938e+07	0		317209	0		1.15905e+07	0
																										1.97118e+08	0		1.95593e+08	0		1.55458e+08	0		1.28453e+08	0		9.01495e+07	0		5.65292e+07	0		321967	0		1.17644e+07	0
																										2.00074e+08	0		1.98527e+08	0		1.57789e+08	0		1.3038e+08	0		9.15017e+07	0		5.73771e+07	0		326796	0		1.19408e+07	0
																										2.03075e+08	0		2.01505e+08	0		1.60156e+08	0		1.32335e+08	0		9.28743e+07	0		5.82378e+07	0		331698	0		1.21199e+07	0
																										2.06122e+08	0		2.04528e+08	0		1.62559e+08	0		1.3432e+08	0		9.42674e+07	0		5.91114e+07	0		336674	0		1.23017e+07	0
																										2.09213e+08	0		2.07596e+08	0		1.64997e+08	0		1.36335e+08	0		9.56814e+07	0		5.9998e+07	0		341724	0		1.24863e+07	0
																										2.12352e+08	0		2.1071e+08	0		1.67472e+08	0		1.3838e+08	0		9.71166e+07	0		6.0898e+07	0		346850	0		1.26736e+07	0
																										2.15537e+08	0		2.1387e+08	0		1.69984e+08	0		1.40456e+08	0		9.85733e+07	0		6.18115e+07	0		352052	0		1.28637e+07	0
																										2.1877e+08	0		2.17078e+08	0		1.72534e+08	0		1.42563e+08	0		1.00052e+08	0		6.27386e+07	0		357333	0		1.30566e+07	0
																										2.22052e+08	0		2.20334e+08	0		1.75122e+08	0		1.44701e+08	0		1.01553e+08	0		6.36797e+07	0		362693	0		1.32525e+07	0
																										2.25382e+08	0		2.23639e+08	0		1.77749e+08	0		1.46872e+08	0		1.03076e+08	0		6.46349e+07	0		368134	0		1.34513e+07	0
																										2.28763e+08	0		2.26994e+08	0		1.80415e+08	0		1.49075e+08	0		1.04622e+08	0		6.56044e+07	0		373656	0		1.3653e+07	0
																										2.32194e+08	0		2.30399e+08	0		1.83121e+08	0		1.51311e+08	0		1.06191e+08	0		6.65885e+07	0		379260	0		1.38578e+07	0
																										2.35677e+08	0		2.33855e+08	0		1.85868e+08	0		1.5358e+08	0		1.07784e+08	0		6.75873e+07	0		384949	0		1.40657e+07	0
																										2.39213e+08	0		2.37363e+08	0		1.88656e+08	0		1.55884e+08	0		1.09401e+08	0		6.86011e+07	0		390724	0		1.42767e+07	0
																										2.42801e+08	0		2.40923e+08	0		1.91486e+08	0		1.58222e+08	0		1.11042e+08	0		6.96302e+07	0		396584	0		1.44908e+07	0
																										2.46443e+08	0		2.44537e+08	0		1.94358e+08	0		1.60596e+08	0		1.12708e+08	0		7.06746e+07	0		402533	0		1.47082e+07	0
																										2.50139e+08	0		2.48205e+08	0		1.97273e+08	0		1.63005e+08	0		1.14398e+08	0		7.17347e+07	0		408571	0		1.49288e+07	0
																										2.53891e+08	0		2.51928e+08	0		2.00233e+08	0		1.6545e+08	0		1.16114e+08	0		7.28108e+07	0		414700	0		1.51527e+07	0
																										2.577e+08	0		2.55707e+08	0		2.03236e+08	0		1.67932e+08	0		1.17856e+08	0		7.39029e+07	0		420920	0		1.538e+07	0
																										2.61565e+08	0		2.59543e+08	0		2.06285e+08	0		1.70451e+08	0		1.19624e+08	0		7.50115e+07	0		427234	0		1.56107e+07	0
																										2.65489e+08	0		2.63436e+08	0		2.09379e+08	0		1.73007e+08	0		1.21418e+08	0		7.61366e+07	0		433643	0		1.58449e+07	0
																										2.69471e+08	0		2.67387e+08	0		2.1252e+08	0		1.75602e+08	0		1.2324e+08	0		7.72787e+07	0		440147	0		1.60826e+07	0
																										2.73513e+08	0		2.71398e+08	0		2.15707e+08	0		1.78236e+08	0		1.25088e+08	0		7.84379e+07	0		446749	0		1.63238e+07	0
																										2.77616e+08	0		2.75469e+08	0		2.18943e+08	0		1.8091e+08	0		1.26964e+08	0		7.96144e+07	0		453451	0		1.65687e+07	0
																										2.8178e+08	0		2.79601e+08	0		2.22227e+08	0		1.83624e+08	0		1.28869e+08	0		8.08086e+07	0		460252	0		1.68172e+07	0
																										2.86007e+08	0		2.83795e+08	0		2.2556e+08	0		1.86378e+08	0		1.30802e+08	0		8.20208e+07	0		467156	0		1.70694e+07	0
																										2.90297e+08	0		2.88052e+08	0		2.28944e+08	0		1.89174e+08	0		1.32764e+08	0		8.32511e+07	0		474164	0		1.73255e+07	0
																										2.94651e+08	0		2.92373e+08	0		2.32378e+08	0		1.92011e+08	0		1.34755e+08	0		8.44999e+07	0		481276	0		1.75854e+07	0
																										2.99071e+08	0		2.96758e+08	0		2.35864e+08	0		1.94891e+08	0		1.36777e+08	0		8.57674e+07	0		488495	0		1.78492e+07	0
																										3.03557e+08	0		3.0121e+08	0		2.39402e+08	0		1.97815e+08	0		1.38828e+08	0		8.70539e+07	0		495823	0		1.81169e+07	0
																										3.08111e+08	0		3.05728e+08	0		2.42993e+08	0		2.00782e+08	0		1.40911e+08	0		8.83597e+07	0		503260	0		1.83886e+07	0
																										3.12732e+08	0		3.10314e+08	0		2.46638e+08	0		2.03794e+08	0		1.43025e+08	0		8.96851e+07	0		510809	0		1.86645e+07	0
																										3.17423e+08	0		3.14969e+08	0		2.50337e+08	0		2.06851e+08	0		1.4517e+08	0		9.10303e+07	0		518471	0		1.89444e+07	0
																										3.22185e+08	0		3.19693e+08	0		2.54092e+08	0		2.09953e+08	0		1.47347e+08	0		9.23958e+07	0		526248	0		1.92286e+07	0
																										3.27017e+08	0		3.24489e+08	0		2.57904e+08	0		2.13103e+08	0		1.49558e+08	0		9.37817e+07	0		534142	0		1.9517e+07	0
																										3.31923e+08	0		3.29356e+08	0		2.61772e+08	0		2.16299e+08	0		1.51801e+08	0		9.51885e+07	0		542154	0		1.98098e+07	0
																										3.36901e+08	0		3.34296e+08	0		2.65699e+08	0		2.19544e+08	0		1.54078e+08	0		9.66163e+07	0		550286	0		2.01069e+07	0
																										3.41955e+08	0		3.39311e+08	0		2.69684e+08	0		2.22837e+08	0		1.56389e+08	0		9.80655e+07	0		558541	0		2.04085e+07	0
																										3.47084e+08	0		3.444e+08	0		2.73729e+08	0		2.26179e+08	0		1.58735e+08	0		9.95365e+07	0		566919	0		2.07147e+07	0
																										3.52291e+08	0		3.49566e+08	0		2.77835e+08	0		2.29572e+08	0		1.61116e+08	0		1.0103e+08	0		575422	0		2.10254e+07	0
																										3.57575e+08	0		3.5481e+08	0		2.82003e+08	0		2.33016e+08	0		1.63533e+08	0		1.02545e+08	0		584054	0		2.13408e+07	0
																										3.62939e+08	0		3.60132e+08	0		2.86233e+08	0		2.36511e+08	0		1.65986e+08	0		1.04083e+08	0		592815	0		2.16609e+07	0
																										3.68383e+08	0		3.65534e+08	0		2.90526e+08	0		2.40059e+08	0		1.68476e+08	0		1.05644e+08	0		601707	0		2.19858e+07	0
																										3.73908e+08	0		3.71017e+08	0		2.94884e+08	0		2.43659e+08	0		1.71003e+08	0		1.07229e+08	0		610732	0		2.23156e+07	0
																										3.79517e+08	0		3.76582e+08	0		2.99308e+08	0		2.47314e+08	0		1.73568e+08	0		1.08838e+08	0		619893	0		2.26503e+07	0
																										3.8521e+08	0		3.82231e+08	0		3.03797e+08	0		2.51024e+08	0		1.76171e+08	0		1.1047e+08	0		629192	0		2.29901e+07	0
																										3.90988e+08	0		3.87964e+08	0		3.08354e+08	0		2.54789e+08	0		1.78814e+08	0		1.12127e+08	0		638630	0		2.33349e+07	0
																										3.96853e+08	0		3.93784e+08	0		3.12979e+08	0		2.58611e+08	0		1.81496e+08	0		1.13809e+08	0		648209	0		2.36849e+07	0
																										4.02806e+08	0		3.99691e+08	0		3.17674e+08	0		2.6249e+08	0		1.84219e+08	0		1.15516e+08	0		657932	0		2.40402e+07	0
																										4.08848e+08	0		4.05686e+08	0		3.22439e+08	0		2.66428e+08	0		1.86982e+08	0		1.17249e+08	0		667801	0		2.44008e+07	0
																										4.1498e+08	0		4.11771e+08	0		3.27276e+08	0		2.70424e+08	0		1.89787e+08	0		1.19008e+08	0		677818	0		2.47668e+07	0
																										4.21205e+08	0		4.17948e+08	0		3.32185e+08	0		2.74481e+08	0		1.92633e+08	0		1.20793e+08	0		687985	0		2.51383e+07	0
																										4.27523e+08	0		4.24217e+08	0		3.37168e+08	0		2.78598e+08	0		1.95523e+08	0		1.22605e+08	0		698305	0		2.55154e+07	0
																										4.33936e+08	0		4.3058e+08	0		3.42225e+08	0		2.82777e+08	0		1.98456e+08	0		1.24444e+08	0		708780	0		2.58981e+07	0
																										4.40445e+08	0		4.37039e+08	0		3.47359e+08	0		2.87018e+08	0		2.01432e+08	0		1.2631e+08	0		719412	0		2.62866e+07	0
																										4.47052e+08	0		4.43595e+08	0		3.52569e+08	0		2.91324e+08	0		2.04454e+08	0		1.28205e+08	0		730203	0		2.66809e+07	0
																										4.53757e+08	0		4.50249e+08	0		3.57858e+08	0		2.95694e+08	0		2.07521e+08	0		1.30128e+08	0		741156	0		2.70811e+07	0
																										4.60564e+08	0		4.57002e+08	0		3.63225e+08	0		3.00129e+08	0		2.10634e+08	0		1.3208e+08	0		752273	0		2.74873e+07	0
																										4.67472e+08	0		4.63857e+08	0		3.68674e+08	0		3.04631e+08	0		2.13793e+08	0		1.34061e+08	0		763557	0		2.78997e+07	0
																										4.74484e+08	0		4.70815e+08	0		3.74204e+08	0		3.092e+08	0		2.17e+08	0		1.36072e+08	0		775011	0		2.83182e+07	0
																										4.81602e+08	0		4.77877e+08	0		3.79817e+08	0		3.13838e+08	0		2.20255e+08	0		1.38113e+08	0		786636	0		2.87429e+07	0
																										4.88826e+08	0		4.85046e+08	0		3.85514e+08	0		3.18546e+08	0		2.23559e+08	0		1.40185e+08	0		798435	0		2.91741e+07	0
																										4.96158e+08	0		4.92321e+08	0		3.91297e+08	0		3.23324e+08	0		2.26912e+08	0		1.42288e+08	0		810412	0		2.96117e+07	0
																										5.036e+08	0		4.99706e+08	0		3.97166e+08	0		3.28174e+08	0		2.30316e+08	0		1.44422e+08	0		822568	0		3.00559e+07	0
																										5.11154e+08	0		5.07202e+08	0		4.03124e+08	0		3.33097e+08	0		2.33771e+08	0		1.46588e+08	0		834906	0		3.05067e+07	0
																										5.18822e+08	0		5.1481e+08	0		4.09171e+08	0		3.38093e+08	0		2.37277e+08	0		1.48787e+08	0		847430	0		3.09643e+07	0
																										5.26604e+08	0		5.22532e+08	0		4.15308e+08	0		3.43164e+08	0		2.40836e+08	0		1.51019e+08	0		860142	0		3.14288e+07	0
																										5.34503e+08	0		5.3037e+08	0		4.21538e+08	0		3.48312e+08	0		2.44449e+08	0		1.53284e+08	0		873044	0		3.19002e+07	0
																										5.42521e+08	0		5.38325e+08	0		4.27861e+08	0		3.53537e+08	0		2.48116e+08	0		1.55584e+08	0		886139	0		3.23787e+07	0
																										5.50658e+08	0		5.464e+08	0		4.34279e+08	0		3.5884e+08	0		2.51837e+08	0		1.57917e+08	0		899431	0		3.28644e+07	0
																										5.58918e+08	0		5.54596e+08	0		4.40793e+08	0		3.64222e+08	0		2.55615e+08	0		1.60286e+08	0		912923	0		3.33573e+07	0
																										5.67302e+08	0		5.62915e+08	0		4.47405e+08	0		3.69686e+08	0		2.59449e+08	0		1.6269e+08	0		926617	0		3.38577e+07	0
																										5.75812e+08	0		5.71359e+08	0		4.54116e+08	0		3.75231e+08	0		2.63341e+08	0		1.65131e+08	0		940516	0		3.43656e+07	0
																										5.84449e+08	0		5.79929e+08	0		4.60928e+08	0		3.80859e+08	0		2.67291e+08	0		1.67608e+08	0		954624	0		3.4881e+07	0
																										5.93216e+08	0		5.88628e+08	0		4.67842e+08	0		3.86572e+08	0		2.713e+08	0		1.70122e+08	0		968943	0		3.54043e+07	0
																										6.02114e+08	0		5.97458e+08	0		4.74859e+08	0		3.92371e+08	0		2.7537e+08	0		1.72674e+08	0		983477	0		3.59353e+07	0
																										6.11145e+08	0		6.0642e+08	0		4.81982e+08	0		3.98256e+08	0		2.795e+08	0		1.75264e+08	0		998229	0		3.64744e+07	0
																										6.20313e+08	0		6.15516e+08	0		4.89212e+08	0		4.0423e+08	0		2.83693e+08	0		1.77893e+08	0		1.0132e+06	0		3.70215e+07	0
																										6.29617e+08	0		6.24749e+08	0		4.9655e+08	0		4.10294e+08	0		2.87948e+08	0		1.80561e+08	0		1.0284e+06	0		3.75768e+07	0
																										6.39062e+08	0		6.3412e+08	0		5.03998e+08	0		4.16448e+08	0		2.92268e+08	0		1.83269e+08	0		1.04383e+06	0		3.81404e+07	0
																										6.48648e+08	0		6.43632e+08	0		5.11558e+08	0		4.22695e+08	0		2.96652e+08	0		1.86019e+08	0		1.05948e+06	0		3.87126e+07	0
																										6.58377e+08	0		6.53286e+08	0		5.19232e+08	0		4.29035e+08	0		3.01101e+08	0		1.88809e+08	0		1.07538e+06	0		3.92932e+07	0
																										6.68253e+08	0		6.63085e+08	0		5.2702e+08	0		4.35471e+08	0		3.05618e+08	0		1.91641e+08	0		1.09151e+06	0		3.98826e+07	0
																										6.78277e+08	0		6.73032e+08	0		5.34926e+08	0		4.42003e+08	0		3.10202e+08	0		1.94516e+08	0		1.10788e+06	0		4.04809e+07	0
																										6.88451e+08	0		6.83127e+08	0		5.4295e+08	0		4.48633e+08	0		3.14855e+08	0		1.97433e+08	0		1.1245e+06	0		4.10881e+07	0
																										6.98778e+08	0		6.93374e+08	0		5.51094e+08	0		4.55362e+08	0		3.19578e+08	0		2.00395e+08	0		1.14137e+06	0		4.17044e+07	0
																										7.09259e+08	0		7.03775e+08	0		5.5936e+08	0		4.62193e+08	0		3.24372e+08	0		2.03401e+08	0		1.15849e+06	0		4.233e+07	0
																										7.19898e+08	0		7.14331e+08	0		5.67751e+08	0		4.69126e+08	0		3.29237e+08	0		2.06452e+08	0		1.17586e+06	0		4.29649e+07	0
																										7.30697e+08	0		7.25046e+08	0		5.76267e+08	0		4.76163e+08	0		3.34176e+08	0		2.09548e+08	0		1.1935e+06	0		4.36094e+07	0
																										7.41657e+08	0		7.35922e+08	0		5.84911e+08	0		4.83305e+08	0		3.39188e+08	0		2.12692e+08	0		1.2114e+06	0		4.42635e+07	0
																										7.52782e+08	0		7.46961e+08	0		5.93684e+08	0		4.90555e+08	0		3.44276e+08	0		2.15882e+08	0		1.22957e+06	0		4.49275e+07	0
																										7.64074e+08	0		7.58165e+08	0		6.0259e+08	0		4.97913e+08	0		3.4944e+08	0		2.1912e+08	0		1.24802e+06	0		4.56014e+07	0
																										7.75535e+08	0		7.69538e+08	0		6.11629e+08	0		5.05382e+08	0		3.54682e+08	0		2.22407e+08	0		1.26674e+06	0		4.62854e+07	0
																										7.87168e+08	0		7.81081e+08	0		6.20803e+08	0		5.12962e+08	0		3.60002e+08	0		2.25743e+08	0		1.28574e+06	0		4.69797e+07	0
																										7.98975e+08	0		7.92797e+08	0		6.30115e+08	0		5.20657e+08	0		3.65402e+08	0		2.29129e+08	0		1.30503e+06	0		4.76844e+07	0
																										8.1096e+08	0		8.04689e+08	0		6.39567e+08	0		5.28467e+08	0		3.70883e+08	0		2.32566e+08	0		1.3246e+06	0		4.83997e+07	0
																										8.23124e+08	0		8.16759e+08	0		6.4916e+08	0		5.36394e+08	0		3.76447e+08	0		2.36055e+08	0		1.34447e+06	0		4.91257e+07	0
																										8.35471e+08	0		8.29011e+08	0		6.58898e+08	0		5.44439e+08	0		3.82093e+08	0		2.39596e+08	0		1.36464e+06	0		4.98626e+07	0
																										8.48003e+08	0		8.41446e+08	0		6.68781e+08	0		5.52606e+08	0		3.87825e+08	0		2.4319e+08	0		1.38511e+06	0		5.06105e+07	0
																										8.60723e+08	0		8.54067e+08	0		6.78813e+08	0		5.60895e+08	0		3.93642e+08	0		2.46837e+08	0		1.40588e+06	0		5.13696e+07	0
																										8.73634e+08	0		8.66878e+08	0		6.88995e+08	0		5.69309e+08	0		3.99547e+08	0		2.5054e+08	0		1.42697e+06	0		5.21402e+07	0
																										8.86739e+08	0		8.79882e+08	0		6.9933e+08	0		5.77848e+08	0		4.0554e+08	0		2.54298e+08	0		1.44838e+06	0		5.29223e+07	0
																										9.0004e+08	0		8.9308e+08	0		7.0982e+08	0		5.86516e+08	0		4.11623e+08	0		2.58113e+08	0		1.4701e+06	0		5.37161e+07	0
																										9.1354e+08	0		9.06476e+08	0		7.20467e+08	0		5.95314e+08	0		4.17797e+08	0		2.61984e+08	0		1.49215e+06	0		5.45219e+07	0
																										9.27243e+08	0		9.20073e+08	0		7.31274e+08	0		6.04243e+08	0		4.24064e+08	0		2.65914e+08	0		1.51454e+06	0		5.53397e+07	0
																										9.41152e+08	0		9.33874e+08	0		7.42243e+08	0		6.13307e+08	0		4.30425e+08	0		2.69903e+08	0		1.53725e+06	0		5.61698e+07	0
																										9.55269e+08	0		9.47882e+08	0		7.53377e+08	0		6.22507e+08	0		4.36882e+08	0		2.73951e+08	0		1.56031e+06	0		5.70123e+07	0
																										9.69598e+08	0		9.62101e+08	0		7.64678e+08	0		6.31844e+08	0		4.43435e+08	0		2.78061e+08	0		1.58372e+06	0		5.78675e+07	0
																										9.84142e+08	0		9.76532e+08	0		7.76148e+08	0		6.41322e+08	0		4.50086e+08	0		2.82231e+08	0		1.60747e+06	0		5.87355e+07	0
																										9.98905e+08	0		9.9118e+08	0		7.8779e+08	0		6.50942e+08	0		4.56838e+08	0		2.86465e+08	0		1.63159e+06	0		5.96166e+07	0
																										1.01389e+09	0		1.00605e+09	0		7.99607e+08	0		6.60706e+08	0		4.6369e+08	0		2.90762e+08	0		1.65606e+06	0		6.05108e+07	0
																										1.0291e+09	0		1.02114e+09	0		8.11601e+08	0		6.70616e+08	0		4.70646e+08	0		2.95123e+08	0		1.6809e+06	0		6.14185e+07	0
																										1.04453e+09	0		1.03646e+09	0		8.23775e+08	0		6.80676e+08	0		4.77705e+08	0		2.9955e+08	0		1.70611e+06	0		6.23398e+07	0
																										1.0602e+09	0		1.052e+09	0		8.36132e+08	0		6.90886e+08	0		4.84871e+08	0		3.04043e+08	0		1.7317e+06	0		6.32749e+07	0
																										1.0761e+09	0		1.06778e+09	0		8.48674e+08	0		7.01249e+08	0		4.92144e+08	0		3.08604e+08	0		1.75768e+06	0		6.4224e+07	0
																										1.09225e+09	0		1.0838e+09	0		8.61404e+08	0		7.11768e+08	0		4.99526e+08	0		3.13233e+08	0		1.78405e+06	0		6.51873e+07	0
																										1.10863e+09	0		1.10006e+09	0		8.74325e+08	0		7.22444e+08	0		5.07019e+08	0		3.17932e+08	0		1.81081e+06	0		6.61652e+07	0
																										1.12526e+09	0		1.11656e+09	0		8.8744e+08	0		7.33281e+08	0		5.14624e+08	0		3.22701e+08	0		1.83797e+06	0		6.71576e+07	0
																										1.14214e+09	0		1.13331e+09	0		9.00751e+08	0		7.4428e+08	0		5.22344e+08	0		3.27541e+08	0		1.86554e+06	0		6.8165e+07	0
																										1.15927e+09	0		1.1503e+09	0		9.14263e+08	0		7.55444e+08	0		5.30179e+08	0		3.32454e+08	0		1.89352e+06	0		6.91875e+07	0
																										1.17666e+09	0		1.16756e+09	0		9.27976e+08	0		7.66776e+08	0		5.38131e+08	0		3.37441e+08	0		1.92192e+06	0		7.02253e+07	0
																										1.19431e+09	0		1.18507e+09	0		9.41896e+08	0		7.78278e+08	0		5.46203e+08	0		3.42503e+08	0		1.95075e+06	0		7.12787e+07	0
																										1.21222e+09	0		1.20285e+09	0		9.56025e+08	0		7.89952e+08	0		5.54396e+08	0		3.4764e+08	0		1.98001e+06	0		7.23478e+07	0
																										1.23041e+09	0		1.22089e+09	0		9.70365e+08	0		8.01801e+08	0		5.62712e+08	0		3.52855e+08	0		2.00971e+06	0		7.34331e+07	0
																										1.24886e+09	0		1.23921e+09	0		9.8492e+08	0		8.13828e+08	0		5.71153e+08	0		3.58148e+08	0		2.03986e+06	0		7.45346e+07	0
																										1.2676e+09	0		1.25779e+09	0		9.99694e+08	0		8.26036e+08	0		5.7972e+08	0		3.6352e+08	0		2.07046e+06	0		7.56526e+07	0
																										1.28661e+09	0		1.27666e+09	0		1.01469e+09	0		8.38426e+08	0		5.88416e+08	0		3.68973e+08	0		2.10151e+06	0		7.67874e+07	0
																										1.30591e+09	0		1.29581e+09	0		1.02991e+09	0		8.51003e+08	0		5.97242e+08	0		3.74507e+08	0		2.13304e+06	0		7.79392e+07	0
																										1.3255e+09	0		1.31525e+09	0		1.04536e+09	0		8.63768e+08	0		6.06201e+08	0		3.80125e+08	0		2.16503e+06	0		7.91083e+07	0
																										1.34538e+09	0		1.33498e+09	0		1.06104e+09	0		8.76724e+08	0		6.15294e+08	0		3.85827e+08	0		2.19751e+06	0		8.02949e+07	0
																										1.36556e+09	0		1.355e+09	0		1.07695e+09	0		8.89875e+08	0		6.24523e+08	0		3.91614e+08	0		2.23047e+06	0		8.14993e+07	0
																										1.38604e+09	0		1.37533e+09	0		1.09311e+09	0		9.03223e+08	0		6.33891e+08	0		3.97488e+08	0		2.26393e+06	0		8.27218e+07	0
																										1.40683e+09	0		1.39596e+09	0		1.10951e+09	0		9.16771e+08	0		6.434e+08	0		4.03451e+08	0		2.29789e+06	0		8.39626e+07	0
																										1.42794e+09	0		1.41689e+09	0		1.12615e+09	0		9.30523e+08	0		6.53051e+08	0		4.09502e+08	0		2.33236e+06	0		8.52221e+07	0
																										1.44936e+09	0		1.43815e+09	0		1.14304e+09	0		9.44481e+08	0		6.62846e+08	0		4.15645e+08	0		2.36734e+06	0		8.65004e+07	0
																										1.4711e+09	0		1.45972e+09	0		1.16019e+09	0		9.58648e+08	0		6.72789e+08	0		4.2188e+08	0		2.40285e+06	0		8.77979e+07	0
																										1.49316e+09	0		1.48162e+09	0		1.17759e+09	0		9.73028e+08	0		6.82881e+08	0		4.28208e+08	0		2.43889e+06	0		8.91149e+07	0
																										1.51556e+09	0		1.50384e+09	0		1.19525e+09	0		9.87623e+08	0		6.93124e+08	0		4.34631e+08	0		2.47548e+06	0		9.04516e+07	0
																										1.53829e+09	0		1.5264e+09	0		1.21318e+09	0		1.00244e+09	0		7.03521e+08	0		4.4115e+08	0		2.51261e+06	0		9.18084e+07	0
																										1.56137e+09	0		1.54929e+09	0		1.23138e+09	0		1.01747e+09	0		7.14074e+08	0		4.47768e+08	0		2.5503e+06	0		9.31855e+07	0
																										1.58479e+09	0		1.57253e+09	0		1.24985e+09	0		1.03274e+09	0		7.24785e+08	0		4.54484e+08	0		2.58855e+06	0		9.45833e+07	0
																										1.60856e+09	0		1.59612e+09	0		1.2686e+09	0		1.04823e+09	0		7.35657e+08	0		4.61301e+08	0		2.62738e+06	0		9.6002e+07	0
																										1.63269e+09	0		1.62006e+09	0		1.28763e+09	0		1.06395e+09	0		7.46692e+08	0		4.68221e+08	0		2.66679e+06	0		9.74421e+07	0
																										1.65718e+09	0		1.64436e+09	0		1.30694e+09	0		1.07991e+09	0		7.57892e+08	0		4.75244e+08	0		2.70679e+06	0		9.89037e+07	0
																										1.68204e+09	0		1.66903e+09	0		1.32654e+09	0		1.09611e+09	0		7.6926e+08	0		4.82373e+08	0		2.7474e+06	0		1.00387e+08	0
																										1.70727e+09	0		1.69407e+09	0		1.34644e+09	0		1.11255e+09	0		7.80799e+08	0		4.89608e+08	0		2.78861e+06	0		1.01893e+08	0
																										1.73288e+09	0		1.71948e+09	0		1.36664e+09	0		1.12924e+09	0		7.92511e+08	0		4.96953e+08	0		2.83044e+06	0		1.03421e+08	0
																										1.75887e+09	0		1.74527e+09	0		1.38714e+09	0		1.14618e+09	0		8.04399e+08	0		5.04407e+08	0		2.87289e+06	0		1.04973e+08	0
																										1.78525e+09	0		1.77145e+09	0		1.40795e+09	0		1.16337e+09	0		8.16465e+08	0		5.11973e+08	0		2.91599e+06	0		1.06547e+08	0
																										1.81203e+09	0		1.79802e+09	0		1.42907e+09	0		1.18082e+09	0		8.28712e+08	0		5.19653e+08	0		2.95973e+06	0		1.08146e+08	0
																										1.83921e+09	0		1.82499e+09	0		1.4505e+09	0		1.19853e+09	0		8.41143e+08	0		5.27447e+08	0		3.00412e+06	0		1.09768e+08	0
																										1.8668e+09	0		1.85236e+09	0		1.47226e+09	0		1.21651e+09	0		8.5376e+08	0		5.35359e+08	0		3.04918e+06	0		1.11414e+08	0
																										1.8948e+09	0		1.88015e+09	0		1.49434e+09	0		1.23476e+09	0		8.66566e+08	0		5.4339e+08	0		3.09492e+06	0		1.13085e+08	0
																										1.92322e+09	0		1.90835e+09	0		1.51676e+09	0		1.25328e+09	0		8.79565e+08	0		5.5154e+08	0		3.14134e+06	0		1.14782e+08	0
																										1.95207e+09	0		1.93698e+09	0		1.53951e+09	0		1.27208e+09	0		8.92758e+08	0		5.59813e+08	0		3.18846e+06	0		1.16503e+08	0
																										1.98135e+09	0		1.96603e+09	0		1.5626e+09	0		1.29116e+09	0		9.06149e+08	0		5.68211e+08	0		3.23629e+06	0		1.18251e+08	0
																										2.01107e+09	0		1.99552e+09	0		1.58604e+09	0		1.31053e+09	0		9.19742e+08	0		5.76734e+08	0		3.28484e+06	0		1.20025e+08	0
																										2.04124e+09	0		2.02545e+09	0		1.60983e+09	0		1.33019e+09	0		9.33538e+08	0		5.85385e+08	0		3.33411e+06	0		1.21825e+08	0
																										2.07186e+09	0		2.05584e+09	0		1.63398e+09	0		1.35014e+09	0		9.47541e+08	0		5.94166e+08	0		3.38412e+06	0		1.23653e+08	0
																										2.10294e+09	0		2.08667e+09	0		1.65849e+09	0		1.37039e+09	0		9.61754e+08	0		6.03078e+08	0		3.43488e+06	0		1.25507e+08	0
																										2.13448e+09	0		2.11797e+09	0		1.68337e+09	0		1.39095e+09	0		9.7618e+08	0		6.12124e+08	0		3.48641e+06	0		1.2739e+08	0
																										2.1665e+09	0		2.14974e+09	0		1.70862e+09	0		1.41181e+09	0		9.90823e+08	0		6.21306e+08	0		3.5387e+06	0		1.29301e+08	0
																										2.19899e+09	0		2.18199e+09	0		1.73425e+09	0		1.43299e+09	0		1.00569e+09	0		6.30626e+08	0		3.59178e+06	0		1.3124e+08	0
																										2.23198e+09	0		2.21472e+09	0		1.76026e+09	0		1.45448e+09	0		1.02077e+09	0		6.40085e+08	0		3.64566e+06	0		1.33209e+08	0
																										2.26546e+09	0		2.24794e+09	0		1.78666e+09	0		1.4763e+09	0		1.03608e+09	0		6.49686e+08	0		3.70034e+06	0		1.35207e+08	0
																										2.29944e+09	0		2.28166e+09	0		1.81346e+09	0		1.49844e+09	0		1.05162e+09	0		6.59432e+08	0		3.75585e+06	0		1.37235e+08	0
																										2.33393e+09	0		2.31588e+09	0		1.84067e+09	0		1.52092e+09	0		1.0674e+09	0		6.69323e+08	0		3.81219e+06	0		1.39294e+08	0
																										2.36894e+09	0		2.35062e+09	0		1.86828e+09	0		1.54373e+09	0		1.08341e+09	0		6.79363e+08	0		3.86937e+06	0		1.41383e+08	0
																										2.40448e+09	0		2.38588e+09	0		1.8963e+09	0		1.56689e+09	0		1.09966e+09	0		6.89553e+08	0		3.92741e+06	0		1.43504e+08	0
																										2.44054e+09	0		2.42167e+09	0		1.92474e+09	0		1.59039e+09	0		1.11615e+09	0		6.99897e+08	0		3.98632e+06	0		1.45656e+08	0
																										2.47715e+09	0		2.458e+09	0		1.95362e+09	0		1.61425e+09	0		1.1329e+09	0		7.10395e+08	0		4.04612e+06	0		1.47841e+08	0
																										2.51431e+09	0		2.49487e+09	0		1.98292e+09	0		1.63846e+09	0		1.14989e+09	0		7.21051e+08	0		4.10681e+06	0		1.50059e+08	0
																										2.55202e+09	0		2.53229e+09	0		2.01266e+09	0		1.66304e+09	0		1.16714e+09	0		7.31867e+08	0		4.16841e+06	0		1.5231e+08	0
																										2.5903e+09	0		2.57027e+09	0		2.04285e+09	0		1.68799e+09	0		1.18465e+09	0		7.42845e+08	0		4.23094e+06	0		1.54594e+08	0
																										2.62916e+09	0		2.60883e+09	0		2.0735e+09	0		1.71331e+09	0		1.20242e+09	0		7.53988e+08	0		4.2944e+06	0		1.56913e+08	0
																										2.6686e+09	0		2.64796e+09	0		2.1046e+09	0		1.73901e+09	0		1.22045e+09	0		7.65297e+08	0		4.35882e+06	0		1.59267e+08	0
																										2.70862e+09	0		2.68768e+09	0		2.13617e+09	0		1.76509e+09	0		1.23876e+09	0		7.76777e+08	0		4.4242e+06	0		1.61656e+08	0
																										2.74925e+09	0		2.72799e+09	0		2.16821e+09	0		1.79157e+09	0		1.25734e+09	0		7.88428e+08	0		4.49056e+06	0		1.64081e+08	0
																										2.79049e+09	0		2.76891e+09	0		2.20073e+09	0		1.81844e+09	0		1.2762e+09	0		8.00255e+08	0		4.55792e+06	0		1.66542e+08	0
																										2.83235e+09	0		2.81045e+09	0		2.23374e+09	0		1.84572e+09	0		1.29534e+09	0		8.12259e+08	0		4.62629e+06	0		1.6904e+08	0
																										2.87484e+09	0		2.8526e+09	0		2.26725e+09	0		1.8734e+09	0		1.31477e+09	0		8.24443e+08	0		4.69568e+06	0		1.71576e+08	0
																										2.91796e+09	0		2.89539e+09	0		2.30126e+09	0		1.9015e+09	0		1.33449e+09	0		8.36809e+08	0		4.76612e+06	0		1.74149e+08	0
																										2.96173e+09	0		2.93882e+09	0		2.33578e+09	0		1.93003e+09	0		1.35451e+09	0		8.49361e+08	0		4.83761e+06	0		1.76762e+08	0
																										3.00615e+09	0		2.98291e+09	0		2.37081e+09	0		1.95898e+09	0		1.37483e+09	0		8.62102e+08	0		4.91017e+06	0		1.79413e+08	0
																										3.05125e+09	0		3.02765e+09	0		2.40638e+09	0		1.98836e+09	0		1.39545e+09	0		8.75033e+08	0		4.98383e+06	0		1.82104e+08	0
																										3.09701e+09	0		3.07307e+09	0		2.44247e+09	0		2.01819e+09	0		1.41638e+09	0		8.88159e+08	0		5.05858e+06	0		1.84836e+08	0
																										3.14347e+09	0		3.11916e+09	0		2.47911e+09	0		2.04846e+09	0		1.43763e+09	0		9.01481e+08	0		5.13446e+06	0		1.87608e+08	0
																										3.19062e+09	0		3.16595e+09	0		2.5163e+09	0		2.07919e+09	0		1.45919e+09	0		9.15003e+08	0		5.21148e+06	0		1.90423e+08	0
																										3.23848e+09	0		3.21344e+09	0		2.55404e+09	0		2.11037e+09	0		1.48108e+09	0		9.28728e+08	0		5.28965e+06	0		1.93279e+08	0
																										3.28706e+09	0		3.26164e+09	0		2.59235e+09	0		2.14203e+09	0		1.5033e+09	0		9.42659e+08	0		5.369e+06	0		1.96178e+08	0
																										3.33636e+09	0		3.31056e+09	0		2.63124e+09	0		2.17416e+09	0		1.52585e+09	0		9.56799e+08	0		5.44953e+06	0		1.99121e+08	0
																										3.38641e+09	0		3.36022e+09	0		2.67071e+09	0		2.20677e+09	0		1.54874e+09	0		9.71151e+08	0		5.53127e+06	0		2.02108e+08	0
																										3.43721e+09	0		3.41063e+09	0		2.71077e+09	0		2.23987e+09	0		1.57197e+09	0		9.85719e+08	0		5.61424e+06	0		2.05139e+08	0
																										3.48876e+09	0		3.46179e+09	0		2.75143e+09	0		2.27347e+09	0		1.59555e+09	0		1.0005e+09	0		5.69846e+06	0		2.08216e+08	0
																										3.5411e+09	0		3.51371e+09	0		2.7927e+09	0		2.30757e+09	0		1.61948e+09	0		1.01551e+09	0		5.78393e+06	0		2.11339e+08	0
																										3.59421e+09	0		3.56642e+09	0		2.83459e+09	0		2.34219e+09	0		1.64377e+09	0		1.03074e+09	0		5.87069e+06	0		2.1451e+08	0
																										3.64812e+09	0		3.61991e+09	0		2.87711e+09	0		2.37732e+09	0		1.66843e+09	0		1.04621e+09	0		5.95875e+06	0		2.17727e+08	0
																										3.70285e+09	0		3.67421e+09	0		2.92026e+09	0		2.41298e+09	0		1.69345e+09	0		1.0619e+09	0		6.04813e+06	0		2.20993e+08	0
																										3.75839e+09	0		3.72933e+09	0		2.96407e+09	0		2.44918e+09	0		1.71886e+09	0		1.07783e+09	0		6.13886e+06	0		2.24308e+08	0
																										3.81477e+09	0		3.78527e+09	0		3.00853e+09	0		2.48591e+09	0		1.74464e+09	0		1.09399e+09	0		6.23094e+06	0		2.27673e+08	0
																										3.87199e+09	0		3.84204e+09	0		3.05366e+09	0		2.5232e+09	0		1.77081e+09	0		1.1104e+09	0		6.3244e+06	0		2.31088e+08	0
																										3.93007e+09	0		3.89968e+09	0		3.09946e+09	0		2.56105e+09	0		1.79737e+09	0		1.12706e+09	0		6.41927e+06	0		2.34554e+08	0
																										3.98902e+09	0		3.95817e+09	0		3.14595e+09	0		2.59947e+09	0		1.82433e+09	0		1.14397e+09	0		6.51556e+06	0		2.38072e+08	0
																										4.04885e+09	0		4.01754e+09	0		3.19314e+09	0		2.63846e+09	0		1.8517e+09	0		1.16113e+09	0		6.61329e+06	0		2.41643e+08	0
																										4.10959e+09	0		4.07781e+09	0		3.24104e+09	0		2.67803e+09	0		1.87947e+09	0		1.17854e+09	0		6.71249e+06	0		2.45268e+08	0
																										4.17123e+09	0		4.13897e+09	0		3.28966e+09	0		2.7182e+09	0		1.90766e+09	0		1.19622e+09	0		6.81318e+06	0		2.48947e+08	0
																										4.2338e+09	0		4.20106e+09	0		3.339e+09	0		2.75898e+09	0		1.93628e+09	0		1.21416e+09	0		6.91538e+06	0		2.52681e+08	0
																										4.2973e+09	0		4.26407e+09	0		3.38909e+09	0		2.80036e+09	0		1.96532e+09	0		1.23238e+09	0		7.01911e+06	0		2.56472e+08	0
																										4.36176e+09	0		4.32803e+09	0		3.43992e+09	0		2.84237e+09	0		1.9948e+09	0		1.25086e+09	0		7.12439e+06	0		2.60319e+08	0
																										4.42719e+09	0		4.39296e+09	0		3.49152e+09	0		2.885e+09	0		2.02473e+09	0		1.26963e+09	0		7.23126e+06	0		2.64223e+08	0
																										4.4936e+09	0		4.45885e+09	0		3.54389e+09	0		2.92828e+09	0		2.0551e+09	0		1.28867e+09	0		7.33973e+06	0		2.68187e+08	0
																										4.561e+09	0		4.52573e+09	0		3.59705e+09	0		2.9722e+09	0		2.08592e+09	0		1.308e+09	0		7.44982e+06	0		2.7221e+08	0
																										4.62942e+09	0		4.59362e+09	0		3.65101e+09	0		3.01679e+09	0		2.11721e+09	0		1.32762e+09	0		7.56157e+06	0		2.76293e+08	0
																										4.69886e+09	0		4.66252e+09	0		3.70577e+09	0		3.06204e+09	0		2.14897e+09	0		1.34753e+09	0		7.675e+06	0		2.80437e+08	0
																										4.76934e+09	0		4.73246e+09	0		3.76136e+09	0		3.10797e+09	0		2.1812e+09	0		1.36775e+09	0		7.79012e+06	0		2.84644e+08	0
																										4.84088e+09	0		4.80345e+09	0		3.81778e+09	0		3.15459e+09	0		2.21392e+09	0		1.38826e+09	0		7.90697e+06	0		2.88913e+08	0
																										4.9135e+09	0		4.8755e+09	0		3.87505e+09	0		3.20191e+09	0		2.24713e+09	0		1.40909e+09	0		8.02558e+06	0		2.93247e+08	0
																										4.9872e+09	0		4.94863e+09	0		3.93317e+09	0		3.24994e+09	0		2.28084e+09	0		1.43022e+09	0		8.14596e+06	0		2.97646e+08	0
																										5.06201e+09	0		5.02286e+09	0		3.99217e+09	0		3.29868e+09	0		2.31505e+09	0		1.45168e+09	0		8.26815e+06	0		3.0211e+08	0
																										5.13794e+09	0		5.0982e+09	0		4.05205e+09	0		3.34816e+09	0		2.34978e+09	0		1.47345e+09	0		8.39217e+06	0		3.06642e+08	0
																										5.215e+09	0		5.17468e+09	0		4.11283e+09	0		3.39839e+09	0		2.38502e+09	0		1.49555e+09	0		8.51805e+06	0		3.11242e+08	0
																										5.29323e+09	0		5.2523e+09	0		4.17453e+09	0		3.44936e+09	0		2.4208e+09	0		1.51799e+09	0		8.64583e+06	0		3.1591e+08	0
																										5.37263e+09	0		5.33108e+09	0		4.23714e+09	0		3.5011e+09	0		2.45711e+09	0		1.54076e+09	0		8.77551e+06	0		3.20649e+08	0
																										5.45322e+09	0		5.41105e+09	0		4.3007e+09	0		3.55362e+09	0		2.49397e+09	0		1.56387e+09	0		8.90715e+06	0		3.25459e+08	0
																										5.53502e+09	0		5.49221e+09	0		4.36521e+09	0		3.60692e+09	0		2.53138e+09	0		1.58733e+09	0		9.04075e+06	0		3.30341e+08	0
																										5.61804e+09	0		5.5746e+09	0		4.43069e+09	0		3.66103e+09	0		2.56935e+09	0		1.61114e+09	0		9.17636e+06	0		3.35296e+08	0
																										5.70231e+09	0		5.65822e+09	0		4.49715e+09	0		3.71594e+09	0		2.60789e+09	0		1.6353e+09	0		9.31401e+06	0		3.40325e+08	0
																										5.78785e+09	0		5.74309e+09	0		4.56461e+09	0		3.77168e+09	0		2.64701e+09	0		1.65983e+09	0		9.45372e+06	0		3.4543e+08	0
																										5.87466e+09	0		5.82924e+09	0		4.63308e+09	0		3.82826e+09	0		2.68671e+09	0		1.68473e+09	0		9.59553e+06	0		3.50611e+08	0
																										5.96278e+09	0		5.91667e+09	0		4.70257e+09	0		3.88568e+09	0		2.72701e+09	0		1.71e+09	0		9.73946e+06	0		3.55871e+08	0
																										6.05223e+09	0		6.00542e+09	0		4.77311e+09	0		3.94397e+09	0		2.76792e+09	0		1.73565e+09	0		9.88555e+06	0		3.61209e+08	0
																										6.14301e+09	0		6.09551e+09	0		4.84471e+09	0		4.00313e+09	0		2.80944e+09	0		1.76169e+09	0		1.00338e+07	0		3.66627e+08	0
																										6.23515e+09	0		6.18694e+09	0		4.91738e+09	0		4.06317e+09	0		2.85158e+09	0		1.78811e+09	0		1.01843e+07	0		3.72126e+08	0
																										6.32868e+09	0		6.27974e+09	0		4.99114e+09	0		4.12412e+09	0		2.89435e+09	0		1.81493e+09	0		1.03371e+07	0		3.77708e+08	0
																										6.42361e+09	0		6.37394e+09	0		5.06601e+09	0		4.18598e+09	0		2.93777e+09	0		1.84216e+09	0		1.04922e+07	0		3.83374e+08	0
																										6.51997e+09	0		6.46955e+09	0		5.142e+09	0		4.24877e+09	0		2.98183e+09	0		1.86979e+09	0		1.06495e+07	0		3.89124e+08	0
																										6.61777e+09	0		6.56659e+09	0		5.21913e+09	0		4.3125e+09	0		3.02656e+09	0		1.89784e+09	0		1.08093e+07	0		3.94961e+08	0
																										6.71703e+09	0		6.66509e+09	0		5.29741e+09	0		4.37719e+09	0		3.07196e+09	0		1.9263e+09	0		1.09714e+07	0		4.00886e+08	0
																										6.81779e+09	0		6.76507e+09	0		5.37688e+09	0		4.44285e+09	0		3.11804e+09	0		1.9552e+09	0		1.1136e+07	0		4.06899e+08	0
																										6.92005e+09	0		6.86654e+09	0		5.45753e+09	0		4.50949e+09	0		3.16481e+09	0		1.98453e+09	0		1.1303e+07	0		4.13002e+08	0
																										7.02385e+09	0		6.96954e+09	0		5.53939e+09	0		4.57713e+09	0		3.21228e+09	0		2.01429e+09	0		1.14726e+07	0		4.19197e+08	0
																										7.12921e+09	0		7.07408e+09	0		5.62248e+09	0		4.64579e+09	0		3.26046e+09	0		2.04451e+09	0		1.16447e+07	0		4.25485e+08	0
																										7.23615e+09	0		7.18019e+09	0		5.70682e+09	0		4.71548e+09	0		3.30937e+09	0		2.07518e+09	0		1.18193e+07	0		4.31868e+08	0
																										7.34469e+09	0		7.2879e+09	0		5.79242e+09	0		4.78621e+09	0		3.35901e+09	0		2.1063e+09	0		1.19966e+07	0		4.38346e+08	0
																										7.45486e+09	0		7.39722e+09	0		5.87931e+09	0		4.858e+09	0		3.4094e+09	0		2.1379e+09	0		1.21766e+07	0		4.44921e+08	0
																										7.56669e+09	0		7.50817e+09	0		5.9675e+09	0		4.93087e+09	0		3.46054e+09	0		2.16997e+09	0		1.23592e+07	0		4.51595e+08	0
																										7.68019e+09	0		7.6208e+09	0		6.05701e+09	0		5.00484e+09	0		3.51245e+09	0		2.20252e+09	0		1.25446e+07	0		4.58369e+08	0
																										7.79539e+09	0		7.73511e+09	0		6.14787e+09	0		5.07991e+09	0		3.56513e+09	0		2.23555e+09	0		1.27328e+07	0		4.65244e+08	0
																										7.91232e+09	0		7.85113e+09	0		6.24008e+09	0		5.15611e+09	0		3.61861e+09	0		2.26909e+09	0		1.29238e+07	0		4.72223e+08	0
																										8.03101e+09	0		7.9689e+09	0		6.33368e+09	0		5.23345e+09	0		3.67289e+09	0		2.30312e+09	0		1.31176e+07	0		4.79306e+08	0
																										8.15147e+09	0		8.08844e+09	0		6.42869e+09	0		5.31195e+09	0		3.72798e+09	0		2.33767e+09	0		1.33144e+07	0		4.86496e+08	0
																										8.27374e+09	0		8.20976e+09	0		6.52512e+09	0		5.39163e+09	0		3.7839e+09	0		2.37274e+09	0		1.35141e+07	0		4.93793e+08	0
																										8.39785e+09	0		8.33291e+09	0		6.623e+09	0		5.4725e+09	0		3.84066e+09	0		2.40833e+09	0		1.37168e+07	0		5.012e+08	0
																										8.52382e+09	0		8.4579e+09	0		6.72234e+09	0		5.55459e+09	0		3.89827e+09	0		2.44445e+09	0		1.39226e+07	0		5.08718e+08	0
																										8.65167e+09	0		8.58477e+09	0		6.82318e+09	0		5.63791e+09	0		3.95674e+09	0		2.48112e+09	0		1.41314e+07	0		5.16349e+08	0
																										8.78145e+09	0		8.71354e+09	0		6.92552e+09	0		5.72248e+09	0		4.0161e+09	0		2.51834e+09	0		1.43434e+07	0		5.24094e+08	0
																										8.91317e+09	0		8.84425e+09	0		7.02941e+09	0		5.80832e+09	0		4.07634e+09	0		2.55611e+09	0		1.45585e+07	0		5.31955e+08	0
																										9.04687e+09	0		8.97691e+09	0		7.13485e+09	0		5.89544e+09	0		4.13748e+09	0		2.59445e+09	0		1.47769e+07	0		5.39935e+08	0
																										9.18257e+09	0		9.11156e+09	0		7.24187e+09	0		5.98387e+09	0		4.19954e+09	0		2.63337e+09	0		1.49986e+07	0		5.48034e+08	0
																										9.32031e+09	0		9.24824e+09	0		7.3505e+09	0		6.07363e+09	0		4.26254e+09	0		2.67287e+09	0		1.52236e+07	0		5.56254e+08	0
																										9.46011e+09	0		9.38696e+09	0		7.46076e+09	0		6.16474e+09	0		4.32648e+09	0		2.71296e+09	0		1.54519e+07	0		5.64598e+08	0
																										9.60202e+09	0		9.52776e+09	0		7.57267e+09	0		6.25721e+09	0		4.39137e+09	0		2.75366e+09	0		1.56837e+07	0		5.73067e+08	0
																										9.74605e+09	0		9.67068e+09	0		7.68626e+09	0		6.35107e+09	0		4.45724e+09	0		2.79496e+09	0		1.59189e+07	0		5.81663e+08	0
																										9.89224e+09	0		9.81574e+09	0		7.80155e+09	0		6.44633e+09	0		4.5241e+09	0		2.83689e+09	0		1.61577e+07	0		5.90388e+08	0
																										1.00406e+10	0		9.96298e+09	0		7.91858e+09	0		6.54303e+09	0		4.59196e+09	0		2.87944e+09	0		1.64001e+07	0		5.99244e+08	0
																										1.01912e+10	0		1.01124e+10	0		8.03735e+09	0		6.64117e+09	0		4.66084e+09	0		2.92263e+09	0		1.66461e+07	0		6.08232e+08	0
																										1.03441e+10	0		1.02641e+10	0		8.15791e+09	0		6.74079e+09	0		4.73076e+09	0		2.96647e+09	0		1.68958e+07	0		6.17356e+08	0
																										1.04993e+10	0		1.04181e+10	0		8.28028e+09	0		6.8419e+09	0		4.80172e+09	0		3.01097e+09	0		1.71492e+07	0		6.26616e+08	0
																										1.06567e+10	0		1.05743e+10	0		8.40449e+09	0		6.94453e+09	0		4.87374e+09	0		3.05613e+09	0		1.74065e+07	0		6.36016e+08	0
																										1.08166e+10	0		1.0733e+10	0		8.53055e+09	0		7.0487e+09	0		4.94685e+09	0		3.10197e+09	0		1.76676e+07	0		6.45556e+08	0
																										1.09788e+10	0		1.08939e+10	0		8.65851e+09	0		7.15443e+09	0		5.02105e+09	0		3.1485e+09	0		1.79326e+07	0		6.55239e+08	0
																										1.11435e+10	0		1.10574e+10	0		8.78839e+09	0		7.26174e+09	0		5.09637e+09	0		3.19573e+09	0		1.82016e+07	0		6.65068e+08	0
																										1.13107e+10	0		1.12232e+10	0		8.92022e+09	0		7.37067e+09	0		5.17281e+09	0		3.24367e+09	0		1.84746e+07	0		6.75044e+08	0
																										1.14803e+10	0		1.13916e+10	0		9.05402e+09	0		7.48123e+09	0		5.2504e+09	0		3.29232e+09	0		1.87517e+07	0		6.85169e+08	0
																										1.16525e+10	0		1.15624e+10	0		9.18983e+09	0		7.59345e+09	0		5.32916e+09	0		3.34171e+09	0		1.9033e+07	0		6.95447e+08	0
																										1.18273e+10	0		1.17359e+10	0		9.32768e+09	0		7.70735e+09	0		5.4091e+09	0		3.39183e+09	0		1.93185e+07	0		7.05879e+08	0
																										1.20047e+10	0		1.19119e+10	0		9.46759e+09	0		7.82296e+09	0		5.49023e+09	0		3.44271e+09	0		1.96082e+07	0		7.16467e+08	0
																										1.21848e+10	0		1.20906e+10	0		9.60961e+09	0		7.94031e+09	0		5.57259e+09	0		3.49435e+09	0		1.99024e+07	0		7.27214e+08	0
																										1.23676e+10	0		1.2272e+10	0		9.75375e+09	0		8.05941e+09	0		5.65618e+09	0		3.54677e+09	0		2.02009e+07	0		7.38122e+08	0
																										1.25531e+10	0		1.2456e+10	0		9.90006e+09	0		8.1803e+09	0		5.74102e+09	0		3.59997e+09	0		2.05039e+07	0		7.49194e+08	0
																										1.27414e+10	0		1.26429e+10	0		1.00486e+10	0		8.30301e+09	0		5.82714e+09	0		3.65397e+09	0		2.08115e+07	0		7.60432e+08	0
																										1.29325e+10	0		1.28325e+10	0		1.01993e+10	0		8.42755e+09	0		5.91454e+09	0		3.70878e+09	0		2.11237e+07	0		7.71838e+08	0
																										1.31265e+10	0		1.3025e+10	0		1.03523e+10	0		8.55396e+09	0		6.00326e+09	0		3.76441e+09	0		2.14405e+07	0		7.83416e+08	0
																										1.33234e+10	0		1.32204e+10	0		1.05076e+10	0		8.68227e+09	0		6.09331e+09	0		3.82087e+09	0		2.17621e+07	0		7.95167e+08	0
																										1.35233e+10	0		1.34187e+10	0		1.06652e+10	0		8.81251e+09	0		6.18471e+09	0		3.87819e+09	0		2.20885e+07	0		8.07095e+08	0
																										1.37261e+10	0		1.362e+10	0		1.08252e+10	0		8.9447e+09	0		6.27748e+09	0		3.93636e+09	0		2.24199e+07	0		8.19201e+08	0
																										1.3932e+10	0		1.38243e+10	0		1.09875e+10	0		9.07887e+09	0		6.37164e+09	0		3.99541e+09	0		2.27562e+07	0		8.31489e+08	0
																										1.4141e+10	0		1.40316e+10	0		1.11523e+10	0		9.21505e+09	0		6.46722e+09	0		4.05534e+09	0		2.30975e+07	0		8.43961e+08	0
																										1.43531e+10	0		1.42421e+10	0		1.13196e+10	0		9.35327e+09	0		6.56422e+09	0		4.11617e+09	0		2.3444e+07	0		8.56621e+08	0
																										1.45684e+10	0		1.44557e+10	0		1.14894e+10	0		9.49357e+09	0		6.66269e+09	0		4.17791e+09	0		2.37956e+07	0		8.6947e+08	0
																										1.47869e+10	0		1.46726e+10	0		1.16618e+10	0		9.63598e+09	0		6.76263e+09	0		4.24058e+09	0		2.41526e+07	0		8.82512e+08	0
																										1.50087e+10	0		1.48927e+10	0		1.18367e+10	0		9.78052e+09	0		6.86407e+09	0		4.30419e+09	0		2.45149e+07	0		8.9575e+08	0
																										1.52339e+10	0		1.5116e+10	0		1.20142e+10	0		9.92722e+09	0		6.96703e+09	0		4.36875e+09	0		2.48826e+07	0		9.09186e+08	0
																										1.54624e+10	0		1.53428e+10	0		1.21945e+10	0		1.00761e+10	0		7.07153e+09	0		4.43428e+09	0		2.52558e+07	0		9.22824e+08	0
																										1.56943e+10	0		1.55729e+10	0		1.23774e+10	0		1.02273e+10	0		7.17761e+09	0		4.5008e+09	0		2.56347e+07	0		9.36666e+08	0
																										1.59297e+10	0		1.58065e+10	0		1.2563e+10	0		1.03807e+10	0		7.28527e+09	0		4.56831e+09	0		2.60192e+07	0		9.50716e+08	0
																										1.61687e+10	0		1.60436e+10	0		1.27515e+10	0		1.05364e+10	0		7.39455e+09	0		4.63683e+09	0		2.64095e+07	0		9.64977e+08	0
																										1.64112e+10	0		1.62843e+10	0		1.29427e+10	0		1.06944e+10	0		7.50547e+09	0		4.70638e+09	0		2.68056e+07	0		9.79452e+08	0
																										1.66574e+10	0		1.65285e+10	0		1.31369e+10	0		1.08549e+10	0		7.61805e+09	0		4.77698e+09	0		2.72077e+07	0		9.94143e+08	0
																										1.69072e+10	0		1.67765e+10	0		1.33339e+10	0		1.10177e+10	0		7.73232e+09	0		4.84863e+09	0		2.76158e+07	0		1.00906e+09	0
																										1.71608e+10	0		1.70281e+10	0		1.3534e+10	0		1.11829e+10	0		7.84831e+09	0		4.92136e+09	0		2.803e+07	0		1.02419e+09	0
																										1.74182e+10	0		1.72835e+10	0		1.3737e+10	0		1.13507e+10	0		7.96603e+09	0		4.99518e+09	0		2.84505e+07	0		1.03955e+09	0
																										1.76795e+10	0		1.75428e+10	0		1.3943e+10	0		1.15209e+10	0		8.08552e+09	0		5.07011e+09	0		2.88773e+07	0		1.05515e+09	0
																										1.79447e+10	0		1.78059e+10	0		1.41522e+10	0		1.16938e+10	0		8.2068e+09	0		5.14616e+09	0		2.93104e+07	0		1.07097e+09	0
																										1.82139e+10	0		1.8073e+10	0		1.43644e+10	0		1.18692e+10	0		8.32991e+09	0		5.22336e+09	0		2.97501e+07	0		1.08704e+09	0
																										1.84871e+10	0		1.83441e+10	0		1.45799e+10	0		1.20472e+10	0		8.45485e+09	0		5.30171e+09	0		3.01963e+07	0		1.10334e+09	0
																										1.87644e+10	0		1.86193e+10	0		1.47986e+10	0		1.22279e+10	0		8.58168e+09	0		5.38123e+09	0		3.06493e+07	0		1.1199e+09	0
																										1.90459e+10	0		1.88986e+10	0		1.50206e+10	0		1.24113e+10	0		8.7104e+09	0		5.46195e+09	0		3.1109e+07	0		1.13669e+09	0
																										1.93315e+10	0		1.9182e+10	0		1.52459e+10	0		1.25975e+10	0		8.84106e+09	0		5.54388e+09	0		3.15756e+07	0		1.15374e+09	0
																										1.96215e+10	0		1.94698e+10	0		1.54746e+10	0		1.27865e+10	0		8.97367e+09	0		5.62704e+09	0		3.20493e+07	0		1.17105e+09	0
																										1.99158e+10	0		1.97618e+10	0		1.57067e+10	0		1.29783e+10	0		9.10828e+09	0		5.71144e+09	0		3.253e+07	0		1.18862e+09	0
																										2.02146e+10	0		2.00583e+10	0		1.59423e+10	0		1.31729e+10	0		9.2449e+09	0		5.79712e+09	0		3.3018e+07	0		1.20645e+09	0
																										2.05178e+10	0		2.03591e+10	0		1.61814e+10	0		1.33705e+10	0		9.38358e+09	0		5.88407e+09	0		3.35132e+07	0		1.22454e+09	0
																										2.08256e+10	0		2.06645e+10	0		1.64242e+10	0		1.35711e+10	0		9.52433e+09	0		5.97233e+09	0		3.40159e+07	0		1.24291e+09	0
																										2.11379e+10	0		2.09745e+10	0		1.66705e+10	0		1.37747e+10	0		9.6672e+09	0		6.06192e+09	0		3.45262e+07	0		1.26155e+09	0
																										2.1455e+10	0		2.12891e+10	0		1.69206e+10	0		1.39813e+10	0		9.8122e+09	0		6.15285e+09	0		3.50441e+07	0		1.28048e+09	0
																										2.17768e+10	0		2.16084e+10	0		1.71744e+10	0		1.4191e+10	0		9.95939e+09	0		6.24514e+09	0		3.55697e+07	0		1.29968e+09	0
																										2.21035e+10	0		2.19326e+10	0		1.7432e+10	0		1.44039e+10	0		1.01088e+10	0		6.33882e+09	0		3.61033e+07	0		1.31918e+09	0
																										2.2435e+10	0		2.22615e+10	0		1.76935e+10	0		1.46199e+10	0		1.02604e+10	0		6.4339e+09	0		3.66448e+07	0		1.33897e+09	0
																										2.27716e+10	0		2.25955e+10	0		1.79589e+10	0		1.48392e+10	0		1.04143e+10	0		6.53041e+09	0		3.71945e+07	0		1.35905e+09	0
																										2.31131e+10	0		2.29344e+10	0		1.82283e+10	0		1.50618e+10	0		1.05705e+10	0		6.62836e+09	0		3.77524e+07	0		1.37944e+09	0
																										2.34598e+10	0		2.32784e+10	0		1.85017e+10	0		1.52877e+10	0		1.07291e+10	0		6.72779e+09	0		3.83187e+07	0		1.40013e+09	0
																										2.38117e+10	0		2.36276e+10	0		1.87792e+10	0		1.5517e+10	0		1.089e+10	0		6.82871e+09	0		3.88935e+07	0		1.42113e+09	0
																										2.41689e+10	0		2.3982e+10	0		1.90609e+10	0		1.57498e+10	0		1.10534e+10	0		6.93114e+09	0		3.94769e+07	0		1.44245e+09	0
																										2.45314e+10	0		2.43417e+10	0		1.93468e+10	0		1.59861e+10	0		1.12192e+10	0		7.0351e+09	0		4.0069e+07	0		1.46408e+09	0
																										2.48994e+10	0		2.47069e+10	0		1.9637e+10	0		1.62258e+10	0		1.13875e+10	0		7.14063e+09	0		4.06701e+07	0		1.48605e+09	0
																										2.52729e+10	0		2.50775e+10	0		1.99316e+10	0		1.64692e+10	0		1.15583e+10	0		7.24774e+09	0		4.12801e+07	0		1.50834e+09	0
																										2.5652e+10	0		2.54536e+10	0		2.02306e+10	0		1.67163e+10	0		1.17316e+10	0		7.35646e+09	0		4.18993e+07	0		1.53096e+09	0
																										2.60368e+10	0		2.58354e+10	0		2.0534e+10	0		1.6967e+10	0		1.19076e+10	0		7.4668e+09	0		4.25278e+07	0		1.55393e+09	0
																										2.64273e+10	0		2.6223e+10	0		2.0842e+10	0		1.72215e+10	0		1.20862e+10	0		7.5788e+09	0		4.31657e+07	0		1.57723e+09	0
																										2.68237e+10	0		2.66163e+10	0		2.11546e+10	0		1.74798e+10	0		1.22675e+10	0		7.69249e+09	0		4.38132e+07	0		1.60089e+09	0
																										2.72261e+10	0		2.70156e+10	0		2.1472e+10	0		1.7742e+10	0		1.24515e+10	0		7.80787e+09	0		4.44704e+07	0		1.62491e+09	0
																										2.76345e+10	0		2.74208e+10	0		2.1794e+10	0		1.80082e+10	0		1.26383e+10	0		7.92499e+09	0		4.51375e+07	0		1.64928e+09	0
																										2.8049e+10	0		2.78321e+10	0		2.2121e+10	0		1.82783e+10	0		1.28279e+10	0		8.04387e+09	0		4.58145e+07	0		1.67402e+09	0
																										2.84697e+10	0		2.82496e+10	0		2.24528e+10	0		1.85525e+10	0		1.30203e+10	0		8.16453e+09	0		4.65017e+07	0		1.69913e+09	0
																										2.88968e+10	0		2.86733e+10	0		2.27896e+10	0		1.88308e+10	0		1.32156e+10	0		8.28699e+09	0		4.71993e+07	0		1.72462e+09	0
																										2.93302e+10	0		2.91034e+10	0		2.31314e+10	0		1.91132e+10	0		1.34139e+10	0		8.4113e+09	0		4.79073e+07	0		1.75049e+09	0
																										2.97702e+10	0		2.954e+10	0		2.34784e+10	0		1.93999e+10	0		1.36151e+10	0		8.53747e+09	0		4.86259e+07	0		1.77674e+09	0
																										3.02167e+10	0		2.99831e+10	0		2.38306e+10	0		1.96909e+10	0		1.38193e+10	0		8.66553e+09	0		4.93553e+07	0		1.80339e+09	0
																										3.067e+10	0		3.04328e+10	0		2.4188e+10	0		1.99863e+10	0		1.40266e+10	0		8.79551e+09	0		5.00956e+07	0		1.83045e+09	0
																										3.113e+10	0		3.08893e+10	0		2.45508e+10	0		2.02861e+10	0		1.4237e+10	0		8.92745e+09	0		5.0847e+07	0		1.8579e+09	0
																										3.1597e+10	0		3.13527e+10	0		2.49191e+10	0		2.05904e+10	0		1.44505e+10	0		9.06136e+09	0		5.16097e+07	0		1.88577e+09	0
																										3.2071e+10	0		3.18229e+10	0		2.52929e+10	0		2.08992e+10	0		1.46673e+10	0		9.19728e+09	0		5.23839e+07	0		1.91406e+09	0
																										3.2552e+10	0		3.23003e+10	0		2.56723e+10	0		2.12127e+10	0		1.48873e+10	0		9.33524e+09	0		5.31696e+07	0		1.94277e+09	0
																										3.30403e+10	0		3.27848e+10	0		2.60574e+10	0		2.15309e+10	0		1.51106e+10	0		9.47526e+09	0		5.39672e+07	0		1.97191e+09	0
																										3.35359e+10	0		3.32766e+10	0		2.64482e+10	0		2.18539e+10	0		1.53373e+10	0		9.61739e+09	0		5.47767e+07	0		2.00149e+09	0
																										3.40389e+10	0		3.37757e+10	0		2.68449e+10	0		2.21817e+10	0		1.55673e+10	0		9.76165e+09	0		5.55983e+07	0		2.03151e+09	0
																										3.45495e+10	0		3.42824e+10	0		2.72476e+10	0		2.25144e+10	0		1.58008e+10	0		9.90808e+09	0		5.64323e+07	0		2.06198e+09	0
																										3.50678e+10	0		3.47966e+10	0		2.76563e+10	0		2.28521e+10	0		1.60378e+10	0		1.00567e+10	0		5.72788e+07	0		2.09291e+09	0
																										3.55938e+10	0		3.53185e+10	0		2.80712e+10	0		2.31949e+10	0		1.62784e+10	0		1.02076e+10	0		5.8138e+07	0		2.12431e+09	0
																										3.61277e+10	0		3.58483e+10	0		2.84922e+10	0		2.35428e+10	0		1.65226e+10	0		1.03607e+10	0		5.901e+07	0		2.15617e+09	0
																										3.66696e+10	0		3.6386e+10	0		2.89196e+10	0		2.3896e+10	0		1.67704e+10	0		1.05161e+10	0		5.98952e+07	0		2.18851e+09	0
																										3.72196e+10	0		3.69318e+10	0		2.93534e+10	0		2.42544e+10	0		1.7022e+10	0		1.06738e+10	0		6.07936e+07	0		2.22134e+09	0
																										3.77779e+10	0		3.74858e+10	0		2.97937e+10	0		2.46182e+10	0		1.72773e+10	0		1.08339e+10	0		6.17055e+07	0		2.25466e+09	0
																										3.83446e+10	0		3.80481e+10	0		3.02406e+10	0		2.49875e+10	0		1.75365e+10	0		1.09964e+10	0		6.26311e+07	0		2.28848e+09	0
																										3.89198e+10	0		3.86188e+10	0		3.06942e+10	0		2.53623e+10	0		1.77995e+10	0		1.11614e+10	0		6.35706e+07	0		2.32281e+09	0
																										3.95036e+10	0		3.91981e+10	0		3.11547e+10	0		2.57427e+10	0		1.80665e+10	0		1.13288e+10	0		6.45241e+07	0		2.35765e+09	0
																										4.00961e+10	0		3.97861e+10	0		3.1622e+10	0		2.61289e+10	0		1.83375e+10	0		1.14987e+10	0		6.5492e+07	0		2.39302e+09	0
																										4.06976e+10	0		4.03829e+10	0		3.20963e+10	0		2.65208e+10	0		1.86126e+10	0		1.16712e+10	0		6.64744e+07	0		2.42891e+09	0
																										4.1308e+10	0		4.09886e+10	0		3.25777e+10	0		2.69186e+10	0		1.88918e+10	0		1.18463e+10	0		6.74715e+07	0		2.46534e+09	0
																										4.19277e+10	0		4.16034e+10	0		3.30664e+10	0		2.73224e+10	0		1.91751e+10	0		1.2024e+10	0		6.84836e+07	0		2.50232e+09	0
																										4.25566e+10	0		4.22275e+10	0		3.35624e+10	0		2.77322e+10	0		1.94628e+10	0		1.22043e+10	0		6.95108e+07	0		2.53986e+09	0
																										4.31949e+10	0		4.28609e+10	0		3.40658e+10	0		2.81482e+10	0		1.97547e+10	0		1.23874e+10	0		7.05535e+07	0		2.57796e+09	0
																										4.38428e+10	0		4.35038e+10	0		3.45768e+10	0		2.85704e+10	0		2.0051e+10	0		1.25732e+10	0		7.16118e+07	0		2.61663e+09	0
																										4.45005e+10	0		4.41564e+10	0		3.50955e+10	0		2.8999e+10	0		2.03518e+10	0		1.27618e+10	0		7.2686e+07	0		2.65588e+09	0
																										4.5168e+10	0		4.48187e+10	0		3.56219e+10	0		2.9434e+10	0		2.06571e+10	0		1.29532e+10	0		7.37762e+07	0		2.69571e+09	0
																										4.58455e+10	0		4.5491e+10	0		3.61562e+10	0		2.98755e+10	0		2.09669e+10	0		1.31475e+10	0		7.48829e+07	0		2.73615e+09	0
																										4.65332e+10	0		4.61734e+10	0		3.66986e+10	0		3.03236e+10	0		2.12814e+10	0		1.33447e+10	0		7.60061e+07	0		2.77719e+09	0
																										4.72312e+10	0		4.6866e+10	0		3.72491e+10	0		3.07785e+10	0		2.16006e+10	0		1.35449e+10	0		7.71462e+07	0		2.81885e+09	0
																										4.79397e+10	0		4.75689e+10	0		3.78078e+10	0		3.12401e+10	0		2.19247e+10	0		1.37481e+10	0		7.83034e+07	0		2.86113e+09	0
																										4.86588e+10	0		4.82825e+10	0		3.83749e+10	0		3.17088e+10	0		2.22535e+10	0		1.39543e+10	0		7.9478e+07	0		2.90405e+09	0
																										4.93886e+10	0		4.90067e+10	0		3.89505e+10	0		3.21844e+10	0		2.25873e+10	0		1.41636e+10	0		8.06701e+07	0		2.94761e+09	0
																										5.01295e+10	0		4.97418e+10	0		3.95348e+10	0		3.26671e+10	0		2.29261e+10	0		1.43761e+10	0		8.18802e+07	0		2.99182e+09	0
																										5.08814e+10	0		5.04879e+10	0		4.01278e+10	0		3.31572e+10	0		2.327e+10	0		1.45917e+10	0		8.31084e+07	0		3.0367e+09	0
																										5.16446e+10	0		5.12453e+10	0		4.07297e+10	0		3.36545e+10	0		2.36191e+10	0		1.48106e+10	0		8.4355e+07	0		3.08225e+09	0
																										5.24193e+10	0		5.20139e+10	0		4.13407e+10	0		3.41593e+10	0		2.39734e+10	0		1.50328e+10	0		8.56203e+07	0		3.12849e+09	0
																										5.32056e+10	0		5.27942e+10	0		4.19608e+10	0		3.46717e+10	0		2.4333e+10	0		1.52582e+10	0		8.69046e+07	0		3.17541e+09	0
																										5.40037e+10	0		5.35861e+10	0		4.25902e+10	0		3.51918e+10	0		2.4698e+10	0		1.54871e+10	0		8.82082e+07	0		3.22304e+09	0
																										5.48137e+10	0		5.43899e+10	0		4.32291e+10	0		3.57197e+10	0		2.50684e+10	0		1.57194e+10	0		8.95313e+07	0		3.27139e+09	0
																										5.56359e+10	0		5.52057e+10	0		4.38775e+10	0		3.62555e+10	0		2.54445e+10	0		1.59552e+10	0		9.08743e+07	0		3.32046e+09	0
																										5.64705e+10	0		5.60338e+10	0		4.45357e+10	0		3.67993e+10	0		2.58261e+10	0		1.61945e+10	0		9.22374e+07	0		3.37027e+09	0
																										5.73175e+10	0		5.68743e+10	0		4.52037e+10	0		3.73513e+10	0		2.62135e+10	0		1.64375e+10	0		9.3621e+07	0		3.42082e+09	0
																										5.81773e+10	0		5.77274e+10	0		4.58818e+10	0		3.79116e+10	0		2.66067e+10	0		1.6684e+10	0		9.50253e+07	0		3.47213e+09	0
																										5.905e+10	0		5.85933e+10	0		4.657e+10	0		3.84802e+10	0		2.70058e+10	0		1.69343e+10	0		9.64507e+07	0		3.52422e+09	0
																										5.99357e+10	0		5.94722e+10	0		4.72685e+10	0		3.90574e+10	0		2.74109e+10	0		1.71883e+10	0		9.78974e+07	0		3.57708e+09	0
																										6.08347e+10	0		6.03643e+10	0		4.79776e+10	0		3.96433e+10	0		2.78221e+10	0		1.74461e+10	0		9.93659e+07	0		3.63074e+09	0
																										6.17473e+10	0		6.12698e+10	0		4.86972e+10	0		4.02379e+10	0		2.82394e+10	0		1.77078e+10	0		1.00856e+08	0		3.6852e+09	0
																										6.26735e+10	0		6.21888e+10	0		4.94277e+10	0		4.08415e+10	0		2.8663e+10	0		1.79734e+10	0		1.02369e+08	0		3.74048e+09	0
																										6.36136e+10	0		6.31217e+10	0		5.01691e+10	0		4.14541e+10	0		2.90929e+10	0		1.8243e+10	0		1.03905e+08	0		3.79658e+09	0
																										6.45678e+10	0		6.40685e+10	0		5.09216e+10	0		4.2076e+10	0		2.95293e+10	0		1.85167e+10	0		1.05463e+08	0		3.85353e+09	0
																										6.55363e+10	0		6.50295e+10	0		5.16855e+10	0		4.27071e+10	0		2.99723e+10	0		1.87944e+10	0		1.07045e+08	0		3.91133e+09	0
																										6.65193e+10	0		6.60049e+10	0		5.24607e+10	0		4.33477e+10	0		3.04219e+10	0		1.90764e+10	0		1.08651e+08	0		3.97e+09	0
																										6.75171e+10	0		6.6995e+10	0		5.32477e+10	0		4.39979e+10	0		3.08782e+10	0		1.93625e+10	0		1.10281e+08	0		4.02955e+09	0
																										6.85299e+10	0		6.79999e+10	0		5.40464e+10	0		4.46579e+10	0		3.13414e+10	0		1.96529e+10	0		1.11935e+08	0		4.09e+09	0
																										6.95578e+10	0		6.90199e+10	0		5.48571e+10	0		4.53278e+10	0		3.18115e+10	0		1.99477e+10	0		1.13614e+08	0		4.15135e+09	0
																										7.06012e+10	0		7.00552e+10	0		5.56799e+10	0		4.60077e+10	0		3.22887e+10	0		2.02469e+10	0		1.15318e+08	0		4.21362e+09	0
																										7.16602e+10	0		7.11061e+10	0		5.65151e+10	0		4.66978e+10	0		3.2773e+10	0		2.05506e+10	0		1.17048e+08	0		4.27682e+09	0
																										7.27351e+10	0		7.21727e+10	0		5.73628e+10	0		4.73982e+10	0		3.32646e+10	0		2.08589e+10	0		1.18804e+08	0		4.34097e+09	0
																										7.38261e+10	0		7.32553e+10	0		5.82233e+10	0		4.81092e+10	0		3.37635e+10	0		2.11718e+10	0		1.20586e+08	0		4.40609e+09	0
																										7.49335e+10	0		7.43541e+10	0		5.90966e+10	0		4.88309e+10	0		3.427e+10	0		2.14894e+10	0		1.22395e+08	0		4.47218e+09	0
																										7.60575e+10	0		7.54694e+10	0		5.99831e+10	0		4.95633e+10	0		3.47841e+10	0		2.18117e+10	0		1.2423e+08	0		4.53926e+09	0
																										7.71984e+10	0		7.66014e+10	0		6.08828e+10	0		5.03068e+10	0		3.53058e+10	0		2.21389e+10	0		1.26094e+08	0		4.60735e+09	0
																										7.83564e+10	0		7.77505e+10	0		6.17961e+10	0		5.10614e+10	0		3.58354e+10	0		2.2471e+10	0		1.27985e+08	0		4.67646e+09	0
																										7.95317e+10	0		7.89167e+10	0		6.2723e+10	0		5.18273e+10	0		3.63729e+10	0		2.2808e+10	0		1.29905e+08	0		4.74661e+09	0
																										8.07247e+10	0		8.01005e+10	0		6.36639e+10	0		5.26047e+10	0		3.69185e+10	0		2.31502e+10	0		1.31854e+08	0		4.81781e+09	0
																										8.19356e+10	0		8.1302e+10	0		6.46188e+10	0		5.33938e+10	0		3.74723e+10	0		2.34974e+10	0		1.33831e+08	0		4.89008e+09	0
																										8.31646e+10	0		8.25215e+10	0		6.55881e+10	0		5.41947e+10	0		3.80344e+10	0		2.38499e+10	0		1.35839e+08	0		4.96343e+09	0
																										8.44121e+10	0		8.37593e+10	0		6.65719e+10	0		5.50076e+10	0		3.86049e+10	0		2.42076e+10	0		1.37877e+08	0		5.03788e+09	0
																										8.56783e+10	0		8.50157e+10	0		6.75705e+10	0		5.58327e+10	0		3.9184e+10	0		2.45707e+10	0		1.39945e+08	0		5.11345e+09	0
																										8.69634e+10	0		8.62909e+10	0		6.85841e+10	0		5.66702e+10	0		3.97717e+10	0		2.49393e+10	0		1.42044e+08	0		5.19015e+09	0
																										8.82679e+10	0		8.75853e+10	0		6.96128e+10	0		5.75203e+10	0		4.03683e+10	0		2.53134e+10	0		1.44174e+08	0		5.268e+09	0
																										8.95919e+10	0		8.88991e+10	0		7.0657e+10	0		5.83831e+10	0		4.09738e+10	0		2.56931e+10	0		1.46337e+08	0		5.34702e+09	0
																										9.09358e+10	0		9.02326e+10	0		7.17169e+10	0		5.92588e+10	0		4.15884e+10	0		2.60785e+10	0		1.48532e+08	0		5.42722e+09	0
																										9.22998e+10	0		9.15861e+10	0		7.27926e+10	0		6.01477e+10	0		4.22123e+10	0		2.64697e+10	0		1.5076e+08	0		5.50863e+09	0
																										9.36843e+10	0		9.29599e+10	0		7.38845e+10	0		6.10499e+10	0		4.28455e+10	0		2.68667e+10	0		1.53022e+08	0		5.59126e+09	0
																										9.50896e+10	0		9.43543e+10	0		7.49928e+10	0		6.19657e+10	0		4.34881e+10	0		2.72697e+10	0		1.55317e+08	0		5.67513e+09	0
																										9.65159e+10	0		9.57696e+10	0		7.61177e+10	0		6.28951e+10	0		4.41405e+10	0		2.76787e+10	0		1.57647e+08	0		5.76026e+09	0
																										9.79637e+10	0		9.72061e+10	0		7.72594e+10	0		6.38386e+10	0		4.48026e+10	0		2.80939e+10	0		1.60011e+08	0		5.84666e+09	0
																										9.94331e+10	0		9.86642e+10	0		7.84183e+10	0		6.47961e+10	0		4.54746e+10	0		2.85153e+10	0		1.62412e+08	0		5.93436e+09	0
																										1.00925e+11	0		1.00144e+11	0		7.95946e+10	0		6.57681e+10	0		4.61567e+10	0		2.89431e+10	0		1.64848e+08	0		6.02338e+09	0
																										1.02438e+11	0		1.01646e+11	0		8.07885e+10	0		6.67546e+10	0		4.68491e+10	0		2.93772e+10	0		1.6732e+08	0		6.11373e+09	0
																										1.03975e+11	0		1.03171e+11	0		8.20003e+10	0		6.77559e+10	0		4.75518e+10	0		2.98179e+10	0		1.6983e+08	0		6.20543e+09	0
																										1.05535e+11	0		1.04719e+11	0		8.32304e+10	0		6.87723e+10	0		4.82651e+10	0		3.02651e+10	0		1.72378e+08	0		6.29852e+09	0
																										1.07118e+11	0		1.06289e+11	0		8.44788e+10	0		6.98039e+10	0		4.89891e+10	0		3.07191e+10	0		1.74963e+08	0		6.39299e+09	0
																										1.08724e+11	0		1.07884e+11	0		8.5746e+10	0		7.08509e+10	0		4.97239e+10	0		3.11799e+10	0		1.77588e+08	0		6.48889e+09	0
																										1.10355e+11	0		1.09502e+11	0		8.70322e+10	0		7.19137e+10	0		5.04698e+10	0		3.16476e+10	0		1.80252e+08	0		6.58622e+09	0
																										1.12011e+11	0		1.11144e+11	0		8.83377e+10	0		7.29924e+10	0		5.12268e+10	0		3.21223e+10	0		1.82955e+08	0		6.68502e+09	0
																										1.13691e+11	0		1.12812e+11	0		8.96627e+10	0		7.40873e+10	0		5.19952e+10	0		3.26041e+10	0		1.857e+08	0		6.78529e+09	0
																										1.15396e+11	0		1.14504e+11	0		9.10077e+10	0		7.51986e+10	0		5.27751e+10	0		3.30932e+10	0		1.88485e+08	0		6.88707e+09	0
																										1.17127e+11	0		1.16221e+11	0		9.23728e+10	0		7.63266e+10	0		5.35668e+10	0		3.35896e+10	0		1.91312e+08	0		6.99038e+09	0
																										1.18884e+11	0		1.17965e+11	0		9.37584e+10	0		7.74715e+10	0		5.43703e+10	0		3.40935e+10	0		1.94182e+08	0		7.09523e+09	0
																										1.20667e+11	0		1.19734e+11	0		9.51647e+10	0		7.86335e+10	0		5.51858e+10	0		3.46049e+10	0		1.97095e+08	0		7.20166e+09	0
																										1.22477e+11	0		1.2153e+11	0		9.65922e+10	0		7.9813e+10	0		5.60136e+10	0		3.51239e+10	0		2.00051e+08	0		7.30969e+09	0
																										1.24314e+11	0		1.23353e+11	0		9.80411e+10	0		8.10102e+10	0		5.68538e+10	0		3.56508e+10	0		2.03052e+08	0		7.41933e+09	0
																										1.26179e+11	0		1.25203e+11	0		9.95117e+10	0		8.22254e+10	0		5.77066e+10	0		3.61855e+10	0		2.06098e+08	0		7.53062e+09	0
																										1.28072e+11	0		1.27081e+11	0		1.01004e+11	0		8.34588e+10	0		5.85722e+10	0		3.67283e+10	0		2.09189e+08	0		7.64358e+09	0
																										1.29993e+11	0		1.28988e+11	0		1.02519e+11	0		8.47106e+10	0		5.94508e+10	0		3.72793e+10	0		2.12327e+08	0		7.75823e+09	0
																										1.31943e+11	0		1.30923e+11	0		1.04057e+11	0		8.59813e+10	0		6.03426e+10	0		3.78384e+10	0		2.15512e+08	0		7.87461e+09	0
																										1.33922e+11	0		1.32886e+11	0		1.05618e+11	0		8.7271e+10	0		6.12477e+10	0		3.8406e+10	0		2.18745e+08	0		7.99273e+09	0
																										1.35931e+11	0		1.3488e+11	0		1.07202e+11	0		8.85801e+10	0		6.21664e+10	0		3.89821e+10	0		2.22026e+08	0		8.11262e+09	0
																										1.3797e+11	0		1.36903e+11	0		1.0881e+11	0		8.99088e+10	0		6.30989e+10	0		3.95668e+10	0		2.25356e+08	0		8.23431e+09	0
																										1.40039e+11	0		1.38956e+11	0		1.10443e+11	0		9.12574e+10	0		6.40454e+10	0		4.01603e+10	0		2.28737e+08	0		8.35782e+09	0
																										1.4214e+11	0		1.41041e+11	0		1.12099e+11	0		9.26263e+10	0		6.50061e+10	0		4.07628e+10	0		2.32168e+08	0		8.48319e+09	0
																										1.44272e+11	0		1.43156e+11	0		1.13781e+11	0		9.40157e+10	0		6.59812e+10	0		4.13742e+10	0		2.3565e+08	0		8.61044e+09	0
																										1.46436e+11	0		1.45304e+11	0		1.15487e+11	0		9.54259e+10	0		6.69709e+10	0		4.19948e+10	0		2.39185e+08	0		8.73959e+09	0
																										1.48633e+11	0		1.47483e+11	0		1.1722e+11	0		9.68573e+10	0		6.79754e+10	0		4.26247e+10	0		2.42773e+08	0		8.87069e+09	0
																										1.50862e+11	0		1.49696e+11	0		1.18978e+11	0		9.83102e+10	0		6.89951e+10	0		4.32641e+10	0		2.46414e+08	0		9.00375e+09	0
																										1.53125e+11	0		1.51941e+11	0		1.20763e+11	0		9.97848e+10	0		7.003e+10	0		4.39131e+10	0		2.50111e+08	0		9.1388e+09	0
																										1.55422e+11	0		1.5422e+11	0		1.22574e+11	0		1.01282e+11	0		7.10805e+10	0		4.45718e+10	0		2.53862e+08	0		9.27588e+09	0
																										1.57753e+11	0		1.56533e+11	0		1.24413e+11	0		1.02801e+11	0		7.21467e+10	0		4.52403e+10	0		2.5767e+08	0		9.41502e+09	0
																										1.6012e+11	0		1.58881e+11	0		1.26279e+11	0		1.04343e+11	0		7.32289e+10	0		4.59189e+10	0		2.61535e+08	0		9.55625e+09	0
																										1.62521e+11	0		1.61265e+11	0		1.28173e+11	0		1.05908e+11	0		7.43273e+10	0		4.66077e+10	0		2.65458e+08	0		9.69959e+09	0
																										1.64959e+11	0		1.63684e+11	0		1.30096e+11	0		1.07497e+11	0		7.54422e+10	0		4.73068e+10	0		2.6944e+08	0		9.84509e+09	0
																										1.67434e+11	0		1.66139e+11	0		1.32047e+11	0		1.09109e+11	0		7.65738e+10	0		4.80164e+10	0		2.73482e+08	0		9.99276e+09	0
																										1.69945e+11	0		1.68631e+11	0		1.34028e+11	0		1.10746e+11	0		7.77224e+10	0		4.87367e+10	0		2.77584e+08	0		1.01427e+10	0
																										1.72494e+11	0		1.7116e+11	0		1.36038e+11	0		1.12407e+11	0		7.88883e+10	0		4.94677e+10	0		2.81748e+08	0		1.02948e+10	0
																										1.75082e+11	0		1.73728e+11	0		1.38079e+11	0		1.14093e+11	0		8.00716e+10	0		5.02098e+10	0		2.85974e+08	0		1.04492e+10	0
																										1.77708e+11	0		1.76334e+11	0		1.4015e+11	0		1.15804e+11	0		8.12727e+10	0		5.09629e+10	0		2.90264e+08	0		1.0606e+10	0
																										1.80374e+11	0		1.78979e+11	0		1.42252e+11	0		1.17541e+11	0		8.24918e+10	0		5.17273e+10	0		2.94617e+08	0		1.0765e+10	0
																										1.83079e+11	0		1.81663e+11	0		1.44386e+11	0		1.19305e+11	0		8.37291e+10	0		5.25033e+10	0		2.99037e+08	0		1.09265e+10	0
																										1.85825e+11	0		1.84388e+11	0		1.46552e+11	0		1.21094e+11	0		8.49851e+10	0		5.32908e+10	0		3.03522e+08	0		1.10904e+10	0
																										1.88613e+11	0		1.87154e+11	0		1.4875e+11	0		1.22911e+11	0		8.62599e+10	0		5.40902e+10	0		3.08075e+08	0		1.12568e+10	0
																										1.91442e+11	0		1.89961e+11	0		1.50981e+11	0		1.24754e+11	0		8.75538e+10	0		5.49015e+10	0		3.12696e+08	0		1.14256e+10	0
																										1.94313e+11	0		1.92811e+11	0		1.53246e+11	0		1.26625e+11	0		8.88671e+10	0		5.5725e+10	0		3.17387e+08	0		1.1597e+10	0
																										1.97228e+11	0		1.95703e+11	0		1.55545e+11	0		1.28525e+11	0		9.02001e+10	0		5.65609e+10	0		3.22147e+08	0		1.1771e+10	0
																										2.00187e+11	0		1.98639e+11	0		1.57878e+11	0		1.30453e+11	0		9.15531e+10	0		5.74093e+10	0		3.2698e+08	0		1.19475e+10	0
																										2.03189e+11	0		2.01618e+11	0		1.60246e+11	0		1.3241e+11	0		9.29264e+10	0		5.82705e+10	0		3.31884e+08	0		1.21267e+10	0
																										2.06237e+11	0		2.04642e+11	0		1.6265e+11	0		1.34396e+11	0		9.43203e+10	0		5.91445e+10	0		3.36863e+08	0		1.23086e+10	0
																										2.09331e+11	0		2.07712e+11	0		1.6509e+11	0		1.36412e+11	0		9.57351e+10	0		6.00317e+10	0		3.41916e+08	0		1.24933e+10	0
																										2.12471e+11	0		2.10828e+11	0		1.67566e+11	0		1.38458e+11	0		9.71711e+10	0		6.09322e+10	0		3.47044e+08	0		1.26807e+10	0
																										2.15658e+11	0		2.1399e+11	0		1.70079e+11	0		1.40535e+11	0		9.86287e+10	0		6.18462e+10	0		3.5225e+08	0		1.28709e+10	0
																										2.18893e+11	0		2.172e+11	0		1.72631e+11	0		1.42643e+11	0		1.00108e+11	0		6.27738e+10	0		3.57534e+08	0		1.30639e+10	0
																										2.22176e+11	0		2.20458e+11	0		1.7522e+11	0		1.44782e+11	0		1.0161e+11	0		6.37155e+10	0		3.62897e+08	0		1.32599e+10	0
																										2.25509e+11	0		2.23765e+11	0		1.77848e+11	0		1.46954e+11	0		1.03134e+11	0		6.46712e+10	0		3.6834e+08	0		1.34588e+10	0
																										2.28891e+11	0		2.27121e+11	0		1.80516e+11	0		1.49158e+11	0		1.04681e+11	0		6.56413e+10	0		3.73865e+08	0		1.36607e+10	0
																										2.32325e+11	0		2.30528e+11	0		1.83224e+11	0		1.51396e+11	0		1.06251e+11	0		6.66259e+10	0		3.79473e+08	0		1.38656e+10	0
																										2.3581e+11	0		2.33986e+11	0		1.85972e+11	0		1.53667e+11	0		1.07845e+11	0		6.76253e+10	0		3.85165e+08	0		1.40736e+10	0
																										2.39347e+11	0		2.37496e+11	0		1.88762e+11	0		1.55972e+11	0		1.09463e+11	0		6.86396e+10	0		3.90943e+08	0		1.42847e+10	0
																										2.42937e+11	0		2.41058e+11	0		1.91593e+11	0		1.58311e+11	0		1.11104e+11	0		6.96692e+10	0		3.96807e+08	0		1.4499e+10	0
																										2.46581e+11	0		2.44674e+11	0		1.94467e+11	0		1.60686e+11	0		1.12771e+11	0		7.07143e+10	0		4.02759e+08	0		1.47164e+10	0
																										2.5028e+11	0		2.48344e+11	0		1.97384e+11	0		1.63096e+11	0		1.14463e+11	0		7.1775e+10	0		4.088e+08	0		1.49372e+10	0
																										2.54034e+11	0		2.52069e+11	0		2.00345e+11	0		1.65543e+11	0		1.1618e+11	0		7.28516e+10	0		4.14932e+08	0		1.51612e+10	0
																										2.57844e+11	0		2.55851e+11	0		2.0335e+11	0		1.68026e+11	0		1.17922e+11	0		7.39444e+10	0		4.21156e+08	0		1.53887e+10	0
																										2.61712e+11	0		2.59688e+11	0		2.064e+11	0		1.70546e+11	0		1.19691e+11	0		7.50535e+10	0		4.27474e+08	0		1.56195e+10	0
																										2.65638e+11	0		2.63584e+11	0		2.09496e+11	0		1.73104e+11	0		1.21486e+11	0		7.61794e+10	0		4.33886e+08	0		1.58538e+10	0
																										2.69622e+11	0		2.67537e+11	0		2.12639e+11	0		1.75701e+11	0		1.23309e+11	0		7.7322e+10	0		4.40394e+08	0		1.60916e+10	0
																										2.73667e+11	0		2.7155e+11	0		2.15828e+11	0		1.78336e+11	0		1.25158e+11	0		7.84819e+10	0		4.47e+08	0		1.6333e+10	0
																										2.77772e+11	0		2.75624e+11	0		2.19066e+11	0		1.81011e+11	0		1.27036e+11	0		7.96591e+10	0		4.53705e+08	0		1.6578e+10	0
																										2.81938e+11	0		2.79758e+11	0		2.22352e+11	0		1.83727e+11	0		1.28941e+11	0		8.0854e+10	0		4.60511e+08	0		1.68266e+10	0
																										2.86167e+11	0		2.83954e+11	0		2.25687e+11	0		1.86483e+11	0		1.30875e+11	0		8.20668e+10	0		4.67418e+08	0		1.7079e+10	0
																										2.9046e+11	0		2.88214e+11	0		2.29072e+11	0		1.8928e+11	0		1.32838e+11	0		8.32978e+10	0		4.7443e+08	0		1.73352e+10	0
																										2.94817e+11	0		2.92537e+11	0		2.32508e+11	0		1.92119e+11	0		1.34831e+11	0		8.45473e+10	0		4.81546e+08	0		1.75952e+10	0
																										2.99239e+11	0		2.96925e+11	0		2.35996e+11	0		1.95001e+11	0		1.36854e+11	0		8.58155e+10	0		4.88769e+08	0		1.78592e+10	0
																										3.03728e+11	0		3.01379e+11	0		2.39536e+11	0		1.97926e+11	0		1.38906e+11	0		8.71027e+10	0		4.96101e+08	0		1.81271e+10	0
																										3.08283e+11	0		3.059e+11	0		2.43129e+11	0		2.00895e+11	0		1.4099e+11	0		8.84092e+10	0		5.03542e+08	0		1.8399e+10	0
																										3.12908e+11	0		3.10488e+11	0		2.46776e+11	0		2.03908e+11	0		1.43105e+11	0		8.97354e+10	0		5.11095e+08	0		1.86749e+10	0
																										3.17601e+11	0		3.15145e+11	0		2.50478e+11	0		2.06967e+11	0		1.45251e+11	0		9.10814e+10	0		5.18762e+08	0		1.89551e+10	0
																										3.22365e+11	0		3.19873e+11	0		2.54235e+11	0		2.10071e+11	0		1.4743e+11	0		9.24476e+10	0		5.26543e+08	0		1.92394e+10	0
																										3.27201e+11	0		3.24671e+11	0		2.58048e+11	0		2.13222e+11	0		1.49642e+11	0		9.38344e+10	0		5.34441e+08	0		1.9528e+10	0
																										3.32109e+11	0		3.29541e+11	0		2.61919e+11	0		2.16421e+11	0		1.51886e+11	0		9.52419e+10	0		5.42458e+08	0		1.98209e+10	0
																										3.37091e+11	0		3.34484e+11	0		2.65848e+11	0		2.19667e+11	0		1.54165e+11	0		9.66705e+10	0		5.50595e+08	0		2.01182e+10	0
																										3.42147e+11	0		3.39501e+11	0		2.69835e+11	0		2.22962e+11	0		1.56477e+11	0		9.81206e+10	0		5.58854e+08	0		2.042e+10	0
																										3.47279e+11	0		3.44594e+11	0		2.73883e+11	0		2.26306e+11	0		1.58824e+11	0		9.95924e+10	0		5.67237e+08	0		2.07263e+10	0
																										3.52488e+11	0		3.49762e+11	0		2.77991e+11	0		2.29701e+11	0		1.61206e+11	0		1.01086e+11	0		5.75745e+08	0		2.10372e+10	0
																										3.57776e+11	0		3.55009e+11	0		2.82161e+11	0		2.33146e+11	0		1.63625e+11	0		1.02603e+11	0		5.84381e+08	0		2.13527e+10	0
																										3.63142e+11	0		3.60334e+11	0		2.86394e+11	0		2.36644e+11	0		1.66079e+11	0		1.04142e+11	0		5.93147e+08	0		2.1673e+10	0
																										3.68589e+11	0		3.65739e+11	0		2.90689e+11	0		2.40193e+11	0		1.6857e+11	0		1.05704e+11	0		6.02044e+08	0		2.19981e+10	0
																										3.74118e+11	0		3.71225e+11	0		2.9505e+11	0		2.43796e+11	0		1.71099e+11	0		1.07289e+11	0		6.11075e+08	0		2.23281e+10	0
																										3.7973e+11	0		3.76794e+11	0		2.99476e+11	0		2.47453e+11	0		1.73665e+11	0		1.08899e+11	0		6.20241e+08	0		2.2663e+10	0
																										3.85426e+11	0		3.82445e+11	0		3.03968e+11	0		2.51165e+11	0		1.7627e+11	0		1.10532e+11	0		6.29545e+08	0		2.3003e+10	0
																										3.91207e+11	0		3.88182e+11	0		3.08527e+11	0		2.54932e+11	0		1.78914e+11	0		1.1219e+11	0		6.38988e+08	0		2.3348e+10	0
																										3.97075e+11	0		3.94005e+11	0		3.13155e+11	0		2.58756e+11	0		1.81598e+11	0		1.13873e+11	0		6.48573e+08	0		2.36982e+10	0
																										4.03032e+11	0		3.99915e+11	0		3.17852e+11	0		2.62638e+11	0		1.84322e+11	0		1.15581e+11	0		6.58301e+08	0		2.40537e+10	0
																										4.09077e+11	0		4.05914e+11	0		3.2262e+11	0		2.66577e+11	0		1.87087e+11	0		1.17315e+11	0		6.68176e+08	0		2.44145e+10	0
																										4.15213e+11	0		4.12002e+11	0		3.2746e+11	0		2.70576e+11	0		1.89893e+11	0		1.19074e+11	0		6.78199e+08	0		2.47807e+10	0
																										4.21441e+11	0		4.18182e+11	0		3.32371e+11	0		2.74635e+11	0		1.92741e+11	0		1.20861e+11	0		6.88371e+08	0		2.51524e+10	0
																										4.27763e+11	0		4.24455e+11	0		3.37357e+11	0		2.78754e+11	0		1.95633e+11	0		1.22673e+11	0		6.98697e+08	0		2.55297e+10	0
																										4.34179e+11	0		4.30822e+11	0		3.42417e+11	0		2.82935e+11	0		1.98567e+11	0		1.24514e+11	0		7.09178e+08	0		2.59127e+10	0
																										4.40692e+11	0		4.37284e+11	0		3.47554e+11	0		2.87179e+11	0		2.01546e+11	0		1.26381e+11	0		7.19815e+08	0		2.63014e+10	0
																										4.47302e+11	0		4.43844e+11	0		3.52767e+11	0		2.91487e+11	0		2.04569e+11	0		1.28277e+11	0		7.30612e+08	0		2.66959e+10	0
																										4.54012e+11	0		4.50501e+11	0		3.58058e+11	0		2.95859e+11	0		2.07637e+11	0		1.30201e+11	0		7.41572e+08	0		2.70963e+10	0
																										4.60822e+11	0		4.57259e+11	0		3.63429e+11	0		3.00297e+11	0		2.10752e+11	0		1.32154e+11	0		7.52695e+08	0		2.75028e+10	0
																										4.67735e+11	0		4.64118e+11	0		3.68881e+11	0		3.04802e+11	0		2.13913e+11	0		1.34136e+11	0		7.63986e+08	0		2.79153e+10	0
																										4.74751e+11	0		4.71079e+11	0		3.74414e+11	0		3.09374e+11	0		2.17122e+11	0		1.36149e+11	0		7.75445e+08	0		2.8334e+10	0
																										4.81872e+11	0		4.78146e+11	0		3.8003e+11	0		3.14014e+11	0		2.20379e+11	0		1.38191e+11	0		7.87077e+08	0		2.87591e+10	0
																										4.891e+11	0		4.85318e+11	0		3.85731e+11	0		3.18725e+11	0		2.23684e+11	0		1.40264e+11	0		7.98883e+08	0		2.91904e+10	0
																										4.96436e+11	0		4.92597e+11	0		3.91517e+11	0		3.23506e+11	0		2.2704e+11	0		1.42368e+11	0		8.10866e+08	0		2.96283e+10	0
																										5.03883e+11	0		4.99986e+11	0		3.97389e+11	0		3.28358e+11	0		2.30445e+11	0		1.44503e+11	0		8.23029e+08	0		3.00727e+10	0
																										5.11441e+11	0		5.07486e+11	0		4.0335e+11	0		3.33284e+11	0		2.33902e+11	0		1.46671e+11	0		8.35375e+08	0		3.05238e+10	0
																										5.19113e+11	0		5.15099e+11	0		4.094e+11	0		3.38283e+11	0		2.3741e+11	0		1.48871e+11	0		8.47906e+08	0		3.09817e+10	0
																										5.269e+11	0		5.22825e+11	0		4.15541e+11	0		3.43357e+11	0		2.40971e+11	0		1.51104e+11	0		8.60624e+08	0		3.14464e+10	0
																										5.34803e+11	0		5.30667e+11	0		4.21775e+11	0		3.48507e+11	0		2.44586e+11	0		1.5337e+11	0		8.73533e+08	0		3.19181e+10	0
																										5.42825e+11	0		5.38627e+11	0		4.28101e+11	0		3.53735e+11	0		2.48255e+11	0		1.55671e+11	0		8.86636e+08	0		3.23969e+10	0
																										5.50967e+11	0		5.46707e+11	0		4.34523e+11	0		3.59041e+11	0		2.51979e+11	0		1.58006e+11	0		8.99936e+08	0		3.28828e+10	0
																										5.59232e+11	0		5.54907e+11	0		4.4104e+11	0		3.64427e+11	0		2.55758e+11	0		1.60376e+11	0		9.13435e+08	0		3.33761e+10	0
																										5.6762e+11	0		5.63231e+11	0		4.47656e+11	0		3.69893e+11	0		2.59595e+11	0		1.62782e+11	0		9.27137e+08	0		3.38767e+10	0
																										5.76135e+11	0		5.71679e+11	0		4.54371e+11	0		3.75441e+11	0		2.63489e+11	0		1.65223e+11	0		9.41044e+08	0		3.43848e+10	0
																										5.84777e+11	0		5.80255e+11	0		4.61187e+11	0		3.81073e+11	0		2.67441e+11	0		1.67702e+11	0		9.55159e+08	0		3.49006e+10	0
																										5.93548e+11	0		5.88958e+11	0		4.68104e+11	0		3.86789e+11	0		2.71453e+11	0		1.70217e+11	0		9.69487e+08	0		3.54241e+10	0
																										6.02452e+11	0		5.97793e+11	0		4.75126e+11	0		3.92591e+11	0		2.75524e+11	0		1.72771e+11	0		9.84029e+08	0		3.59555e+10	0
																										6.11488e+11	0		6.0676e+11	0		4.82253e+11	0		3.9848e+11	0		2.79657e+11	0		1.75362e+11	0		9.98789e+08	0		3.64948e+10	0
																										6.20661e+11	0		6.15861e+11	0		4.89487e+11	0		4.04457e+11	0		2.83852e+11	0		1.77992e+11	0		1.01377e+09	0		3.70422e+10	0
																										6.29971e+11	0		6.25099e+11	0		4.96829e+11	0		4.10524e+11	0		2.8811e+11	0		1.80662e+11	0		1.02898e+09	0		3.75979e+10	0
																										6.3942e+11	0		6.34476e+11	0		5.04281e+11	0		4.16682e+11	0		2.92432e+11	0		1.83372e+11	0		1.04441e+09	0		3.81618e+10	0
																										6.49011e+11	0		6.43993e+11	0		5.11845e+11	0		4.22932e+11	0		2.96818e+11	0		1.86123e+11	0		1.06008e+09	0		3.87343e+10	0
																										6.58747e+11	0		6.53653e+11	0		5.19523e+11	0		4.29276e+11	0		3.0127e+11	0		1.88915e+11	0		1.07598e+09	0		3.93153e+10	0
																										6.68628e+11	0		6.63457e+11	0		5.27316e+11	0		4.35715e+11	0		3.05789e+11	0		1.91748e+11	0		1.09212e+09	0		3.9905e+10	0
																										6.78657e+11	0		6.73409e+11	0		5.35226e+11	0		4.42251e+11	0		3.10376e+11	0		1.94625e+11	0		1.1085e+09	0		4.05036e+10	0
																										6.88837e+11	0		6.8351e+11	0		5.43254e+11	0		4.48885e+11	0		3.15032e+11	0		1.97544e+11	0		1.12513e+09	0		4.11111e+10	0
																										6.9917e+11	0		6.93763e+11	0		5.51403e+11	0		4.55618e+11	0		3.19757e+11	0		2.00507e+11	0		1.14201e+09	0		4.17278e+10	0
																										7.09657e+11	0		7.04169e+11	0		5.59674e+11	0		4.62452e+11	0		3.24554e+11	0		2.03515e+11	0		1.15914e+09	0		4.23537e+10	0
																										7.20302e+11	0		7.14732e+11	0		5.68069e+11	0		4.69389e+11	0		3.29422e+11	0		2.06568e+11	0		1.17652e+09	0		4.2989e+10	0
																										7.31107e+11	0		7.25453e+11	0		5.7659e+11	0		4.7643e+11	0		3.34363e+11	0		2.09666e+11	0		1.19417e+09	0		4.36339e+10	0
																										7.42073e+11	0		7.36335e+11	0		5.85239e+11	0		4.83576e+11	0		3.39379e+11	0		2.12811e+11	0		1.21208e+09	0		4.42884e+10	0
																										7.53204e+11	0		7.4738e+11	0		5.94018e+11	0		4.9083e+11	0		3.44469e+11	0		2.16003e+11	0		1.23026e+09	0		4.49527e+10	0
																										7.64502e+11	0		7.5859e+11	0		6.02928e+11	0		4.98192e+11	0		3.49636e+11	0		2.19243e+11	0		1.24872e+09	0		4.5627e+10	0
																										7.7597e+11	0		7.69969e+11	0		6.11972e+11	0		5.05665e+11	0		3.54881e+11	0		2.22532e+11	0		1.26745e+09	0		4.63114e+10	0
																										7.87609e+11	0		7.81519e+11	0		6.21151e+11	0		5.1325e+11	0		3.60204e+11	0		2.2587e+11	0		1.28646e+09	0		4.70061e+10	0
																										7.99424e+11	0		7.93242e+11	0		6.30469e+11	0		5.20949e+11	0		3.65607e+11	0		2.29258e+11	0		1.30576e+09	0		4.77112e+10	0
																										8.11415e+11	0		8.0514e+11	0		6.39926e+11	0		5.28763e+11	0		3.71091e+11	0		2.32697e+11	0		1.32534e+09	0		4.84268e+10	0
																										8.23586e+11	0		8.17217e+11	0		6.49525e+11	0		5.36695e+11	0		3.76658e+11	0		2.36187e+11	0		1.34522e+09	0		4.91532e+10	0
																										8.3594e+11	0		8.29476e+11	0		6.59267e+11	0		5.44745e+11	0		3.82308e+11	0		2.3973e+11	0		1.3654e+09	0		4.98905e+10	0
																										8.48479e+11	0		8.41918e+11	0		6.69156e+11	0		5.52916e+11	0		3.88042e+11	0		2.43326e+11	0		1.38588e+09	0		5.06389e+10	0
																										8.61206e+11	0		8.54547e+11	0		6.79194e+11	0		5.6121e+11	0		3.93863e+11	0		2.46976e+11	0		1.40667e+09	0		5.13985e+10	0
																										8.74124e+11	0		8.67365e+11	0		6.89382e+11	0		5.69628e+11	0		3.99771e+11	0		2.50681e+11	0		1.42777e+09	0		5.21694e+10	0
																										8.87236e+11	0		8.80375e+11	0		6.99722e+11	0		5.78172e+11	0		4.05767e+11	0		2.54441e+11	0		1.44919e+09	0		5.2952e+10	0
																										9.00545e+11	0		8.93581e+11	0		7.10218e+11	0		5.86845e+11	0		4.11854e+11	0		2.58257e+11	0		1.47093e+09	0		5.37463e+10	0
																										9.14053e+11	0		9.06985e+11	0		7.20871e+11	0		5.95648e+11	0		4.18032e+11	0		2.62131e+11	0		1.49299e+09	0		5.45525e+10	0
																										9.27764e+11	0		9.20589e+11	0		7.31685e+11	0		6.04582e+11	0		4.24302e+11	0		2.66063e+11	0		1.51539e+09	0		5.53708e+10	0
																										9.4168e+11	0		9.34398e+11	0		7.4266e+11	0		6.13651e+11	0		4.30667e+11	0		2.70054e+11	0		1.53812e+09	0		5.62013e+10	0
																										9.55805e+11	0		9.48414e+11	0		7.538e+11	0		6.22856e+11	0		4.37127e+11	0		2.74105e+11	0		1.56119e+09	0		5.70443e+10	0
																										9.70142e+11	0		9.6264e+11	0		7.65107e+11	0		6.32199e+11	0		4.43684e+11	0		2.78217e+11	0		1.58461e+09	0		5.79e+10	0
																										9.84695e+11	0		9.7708e+11	0		7.76583e+11	0		6.41682e+11	0		4.50339e+11	0		2.8239e+11	0		1.60837e+09	0		5.87685e+10	0
																										9.99465e+11	0		9.91736e+11	0		7.88232e+11	0		6.51307e+11	0		4.57094e+11	0		2.86626e+11	0		1.6325e+09	0		5.965e+10	0
																										1.01446e+12	0		1.00661e+12	0		8.00056e+11	0		6.61077e+11	0		4.6395e+11	0		2.90925e+11	0		1.65699e+09	0		6.05448e+10	0
																										1.02967e+12	0		1.02171e+12	0		8.12056e+11	0		6.70993e+11	0		4.7091e+11	0		2.95289e+11	0		1.68184e+09	0		6.14529e+10	0
																										1.04512e+12	0		1.03704e+12	0		8.24237e+11	0		6.81058e+11	0		4.77973e+11	0		2.99718e+11	0		1.70707e+09	0		6.23747e+10	0
																										1.0608e+12	0		1.05259e+12	0		8.36601e+11	0		6.91273e+11	0		4.85143e+11	0		3.04214e+11	0		1.73268e+09	0		6.33104e+10	0
																										1.07671e+12	0		1.06838e+12	0		8.4915e+11	0		7.01643e+11	0		4.9242e+11	0		3.08777e+11	0		1.75867e+09	0		6.426e+10	0
																										1.09286e+12	0		1.08441e+12	0		8.61887e+11	0		7.12167e+11	0		4.99806e+11	0		3.13409e+11	0		1.78505e+09	0		6.52239e+10	0
																										1.10925e+12	0		1.10067e+12	0		8.74815e+11	0		7.2285e+11	0		5.07303e+11	0		3.1811e+11	0		1.81182e+09	0		6.62023e+10	0
																										1.12589e+12	0		1.11718e+12	0		8.87938e+11	0		7.33692e+11	0		5.14913e+11	0		3.22882e+11	0		1.839e+09	0		6.71953e+10	0
																										1.14278e+12	0		1.13394e+12	0		9.01257e+11	0		7.44698e+11	0		5.22637e+11	0		3.27725e+11	0		1.86658e+09	0		6.82032e+10	0
																										1.15992e+12	0		1.15095e+12	0		9.14776e+11	0		7.55868e+11	0		5.30476e+11	0		3.32641e+11	0		1.89458e+09	0		6.92263e+10	0
																										1.17732e+12	0		1.16821e+12	0		9.28497e+11	0		7.67206e+11	0		5.38433e+11	0		3.3763e+11	0		1.923e+09	0		7.02647e+10	0
																										1.19498e+12	0		1.18574e+12	0		9.42425e+11	0		7.78714e+11	0		5.4651e+11	0		3.42695e+11	0		1.95185e+09	0		7.13187e+10	0
																										1.2129e+12	0		1.20352e+12	0		9.56561e+11	0		7.90395e+11	0		5.54707e+11	0		3.47835e+11	0		1.98113e+09	0		7.23884e+10	0
																										1.2311e+12	0		1.22158e+12	0		9.70909e+11	0		8.02251e+11	0		5.63028e+11	0		3.53053e+11	0		2.01084e+09	0		7.34743e+10	0
																										1.24956e+12	0		1.2399e+12	0		9.85473e+11	0		8.14285e+11	0		5.71474e+11	0		3.58349e+11	0		2.041e+09	0		7.45764e+10	0
																										1.26831e+12	0		1.2585e+12	0		1.00026e+12	0		8.26499e+11	0		5.80046e+11	0		3.63724e+11	0		2.07162e+09	0		7.5695e+10	0
																										1.28733e+12	0		1.27738e+12	0		1.01526e+12	0		8.38897e+11	0		5.88746e+11	0		3.6918e+11	0		2.10269e+09	0		7.68304e+10	0
																										1.30664e+12	0		1.29654e+12	0		1.03049e+12	0		8.5148e+11	0		5.97577e+11	0		3.74717e+11	0		2.13423e+09	0		7.79829e+10	0
																										1.32624e+12	0		1.31599e+12	0		1.04595e+12	0		8.64252e+11	0		6.06541e+11	0		3.80338e+11	0		2.16625e+09	0		7.91526e+10	0
																										1.34613e+12	0		1.33572e+12	0		1.06163e+12	0		8.77216e+11	0		6.15639e+11	0		3.86043e+11	0		2.19874e+09	0		8.03399e+10	0
																										1.36633e+12	0		1.35576e+12	0		1.07756e+12	0		8.90374e+11	0		6.24874e+11	0		3.91834e+11	0		2.23172e+09	0		8.1545e+10	0
																										1.38682e+12	0		1.3761e+12	0		1.09372e+12	0		9.0373e+11	0		6.34247e+11	0		3.97711e+11	0		2.2652e+09	0		8.27682e+10	0
																										1.40762e+12	0		1.39674e+12	0		1.11013e+12	0		9.17286e+11	0		6.43761e+11	0		4.03677e+11	0		2.29918e+09	0		8.40097e+10	0
																										1.42874e+12	0		1.41769e+12	0		1.12678e+12	0		9.31045e+11	0		6.53417e+11	0		4.09732e+11	0		2.33366e+09	0		8.52699e+10	0
																										1.45017e+12	0		1.43896e+12	0		1.14368e+12	0		9.45011e+11	0		6.63218e+11	0		4.15878e+11	0		2.36867e+09	0		8.65489e+10	0
																										1.47192e+12	0		1.46054e+12	0		1.16084e+12	0		9.59186e+11	0		6.73167e+11	0		4.22116e+11	0		2.4042e+09	0		8.78472e+10	0
																										1.494e+12	0		1.48245e+12	0		1.17825e+12	0		9.73574e+11	0		6.83264e+11	0		4.28448e+11	0		2.44026e+09	0		8.91649e+10	0
																										1.51641e+12	0		1.50468e+12	0		1.19592e+12	0		9.88177e+11	0		6.93513e+11	0		4.34875e+11	0		2.47687e+09	0		9.05023e+10	0
																										1.53916e+12	0		1.52725e+12	0		1.21386e+12	0		1.003e+12	0		7.03916e+11	0		4.41398e+11	0		2.51402e+09	0		9.18599e+10	0
																										1.56224e+12	0		1.55016e+12	0		1.23207e+12	0		1.01805e+12	0		7.14475e+11	0		4.48019e+11	0		2.55173e+09	0		9.32378e+10	0
																										1.58568e+12	0		1.57342e+12	0		1.25055e+12	0		1.03332e+12	0		7.25192e+11	0		4.54739e+11	0		2.59001e+09	0		9.46363e+10	0
																										1.60946e+12	0		1.59702e+12	0		1.26931e+12	0		1.04882e+12	0		7.36069e+11	0		4.6156e+11	0		2.62886e+09	0		9.60559e+10	0
																										1.6336e+12	0		1.62097e+12	0		1.28835e+12	0		1.06455e+12	0		7.47111e+11	0		4.68484e+11	0		2.66829e+09	0		9.74967e+10	0
																										1.65811e+12	0		1.64529e+12	0		1.30767e+12	0		1.08052e+12	0		7.58317e+11	0		4.75511e+11	0		2.70831e+09	0		9.89592e+10	0
																										1.68298e+12	0		1.66997e+12	0		1.32729e+12	0		1.09672e+12	0		7.69692e+11	0		4.82644e+11	0		2.74894e+09	0		1.00444e+11	0
																										1.70823e+12	0		1.69502e+12	0		1.3472e+12	0		1.11317e+12	0		7.81237e+11	0		4.89883e+11	0		2.79017e+09	0		1.0195e+11	0
																										1.73385e+12	0		1.72044e+12	0		1.36741e+12	0		1.12987e+12	0		7.92956e+11	0		4.97231e+11	0		2.83202e+09	0		1.03479e+11	0
																										1.75986e+12	0		1.74625e+12	0		1.38792e+12	0		1.14682e+12	0		8.0485e+11	0		5.0469e+11	0		2.8745e+09	0		1.05032e+11	0
																										1.78625e+12	0		1.77244e+12	0		1.40874e+12	0		1.16402e+12	0		8.16923e+11	0		5.1226e+11	0		2.91762e+09	0		1.06607e+11	0
																										1.81305e+12	0		1.79903e+12	0		1.42987e+12	0		1.18148e+12	0		8.29177e+11	0		5.19944e+11	0		2.96139e+09	0		1.08206e+11	0
																										1.84024e+12	0		1.82601e+12	0		1.45132e+12	0		1.19921e+12	0		8.41614e+11	0		5.27743e+11	0		3.00581e+09	0		1.09829e+11	0
																										1.86785e+12	0		1.8534e+12	0		1.47309e+12	0		1.21719e+12	0		8.54239e+11	0		5.35659e+11	0		3.05089e+09	0		1.11477e+11	0
																										1.89587e+12	0		1.8812e+12	0		1.49518e+12	0		1.23545e+12	0		8.67052e+11	0		5.43694e+11	0		3.09666e+09	0		1.13149e+11	0
																										1.9243e+12	0		1.90942e+12	0		1.51761e+12	0		1.25398e+12	0		8.80058e+11	0		5.5185e+11	0		3.14311e+09	0		1.14846e+11	0
																										1.95317e+12	0		1.93806e+12	0		1.54037e+12	0		1.27279e+12	0		8.93259e+11	0		5.60128e+11	0		3.19025e+09	0		1.16569e+11	0
																										1.98247e+12	0		1.96713e+12	0		1.56348e+12	0		1.29188e+12	0		9.06658e+11	0		5.68529e+11	0		3.23811e+09	0		1.18317e+11	0
																										2.0122e+12	0		1.99664e+12	0		1.58693e+12	0		1.31126e+12	0		9.20258e+11	0		5.77057e+11	0		3.28668e+09	0		1.20092e+11	0
																										2.04239e+12	0		2.02659e+12	0		1.61074e+12	0		1.33093e+12	0		9.34062e+11	0		5.85713e+11	0		3.33598e+09	0		1.21894e+11	0
																										2.07302e+12	0		2.05699e+12	0		1.6349e+12	0		1.3509e+12	0		9.48072e+11	0		5.94499e+11	0		3.38602e+09	0		1.23722e+11	0
																										2.10412e+12	0		2.08785e+12	0		1.65942e+12	0		1.37116e+12	0		9.62294e+11	0		6.03416e+11	0		3.43681e+09	0		1.25578e+11	0
																										2.13568e+12	0		2.11916e+12	0		1.68431e+12	0		1.39173e+12	0		9.76728e+11	0		6.12468e+11	0		3.48836e+09	0		1.27461e+11	0
																										2.16771e+12	0		2.15095e+12	0		1.70958e+12	0		1.4126e+12	0		9.91379e+11	0		6.21655e+11	0		3.54069e+09	0		1.29373e+11	0
																										2.20023e+12	0		2.18321e+12	0		1.73522e+12	0		1.43379e+12	0		1.00625e+12	0		6.3098e+11	0		3.5938e+09	0		1.31314e+11	0
																										2.23323e+12	0		2.21596e+12	0		1.76125e+12	0		1.4553e+12	0		1.02134e+12	0		6.40444e+11	0		3.6477e+09	0		1.33284e+11	0
																										2.26673e+12	0		2.2492e+12	0		1.78767e+12	0		1.47713e+12	0		1.03666e+12	0		6.50051e+11	0		3.70242e+09	0		1.35283e+11	0
																										2.30073e+12	0		2.28294e+12	0		1.81448e+12	0		1.49928e+12	0		1.05221e+12	0		6.59802e+11	0		3.75796e+09	0		1.37312e+11	0
																										2.33524e+12	0		2.31718e+12	0		1.8417e+12	0		1.52177e+12	0		1.068e+12	0		6.69699e+11	0		3.81433e+09	0		1.39372e+11	0
																										2.37027e+12	0		2.35194e+12	0		1.86932e+12	0		1.5446e+12	0		1.08402e+12	0		6.79744e+11	0		3.87154e+09	0		1.41462e+11	0
																										2.40583e+12	0		2.38722e+12	0		1.89736e+12	0		1.56777e+12	0		1.10028e+12	0		6.8994e+11	0		3.92961e+09	0		1.43584e+11	0
																										2.44191e+12	0		2.42303e+12	0		1.92582e+12	0		1.59129e+12	0		1.11678e+12	0		7.00289e+11	0		3.98856e+09	0		1.45738e+11	0
																										2.47854e+12	0		2.45937e+12	0		1.95471e+12	0		1.61516e+12	0		1.13353e+12	0		7.10794e+11	0		4.04839e+09	0		1.47924e+11	0
																										2.51572e+12	0		2.49627e+12	0		1.98403e+12	0		1.63938e+12	0		1.15054e+12	0		7.21456e+11	0		4.10911e+09	0		1.50143e+11	0
																										2.55346e+12	0		2.53371e+12	0		2.01379e+12	0		1.66397e+12	0		1.16779e+12	0		7.32278e+11	0		4.17075e+09	0		1.52395e+11	0
																										2.59176e+12	0		2.57172e+12	0		2.044e+12	0		1.68893e+12	0		1.18531e+12	0		7.43262e+11	0		4.23331e+09	0		1.54681e+11	0
																										2.63063e+12	0		2.61029e+12	0		2.07466e+12	0		1.71427e+12	0		1.20309e+12	0		7.54411e+11	0		4.29681e+09	0		1.57001e+11	0
																										2.67009e+12	0		2.64945e+12	0		2.10578e+12	0		1.73998e+12	0		1.22114e+12	0		7.65727e+11	0		4.36126e+09	0		1.59356e+11	0
																										2.71014e+12	0		2.68919e+12	0		2.13737e+12	0		1.76608e+12	0		1.23945e+12	0		7.77213e+11	0		4.42668e+09	0		1.61747e+11	0
																										2.7508e+12	0		2.72952e+12	0		2.16943e+12	0		1.79257e+12	0		1.25805e+12	0		7.88871e+11	0		4.49308e+09	0		1.64173e+11	0
																										2.79206e+12	0		2.77047e+12	0		2.20197e+12	0		1.81946e+12	0		1.27692e+12	0		8.00704e+11	0		4.56048e+09	0		1.66636e+11	0
																										2.83394e+12	0		2.81202e+12	0		2.235e+12	0		1.84675e+12	0		1.29607e+12	0		8.12714e+11	0		4.62888e+09	0		1.69135e+11	0
																										2.87645e+12	0		2.8542e+12	0		2.26852e+12	0		1.87445e+12	0		1.31551e+12	0		8.24905e+11	0		4.69832e+09	0		1.71672e+11	0
																										2.9196e+12	0		2.89702e+12	0		2.30255e+12	0		1.90257e+12	0		1.33524e+12	0		8.37279e+11	0		4.76879e+09	0		1.74247e+11	0
																										2.96339e+12	0		2.94047e+12	0		2.33709e+12	0		1.93111e+12	0		1.35527e+12	0		8.49838e+11	0		4.84032e+09	0		1.76861e+11	0
																										3.00784e+12	0		2.98458e+12	0		2.37215e+12	0		1.96008e+12	0		1.3756e+12	0		8.62586e+11	0		4.91293e+09	0		1.79514e+11	0
																										3.05296e+12	0		3.02935e+12	0		2.40773e+12	0		1.98948e+12	0		1.39624e+12	0		8.75524e+11	0		4.98662e+09	0		1.82206e+11	0
																										3.09875e+12	0		3.07479e+12	0		2.44384e+12	0		2.01932e+12	0		1.41718e+12	0		8.88657e+11	0		5.06142e+09	0		1.8494e+11	0
																										3.14523e+12	0		3.12091e+12	0		2.4805e+12	0		2.04961e+12	0		1.43844e+12	0		9.01987e+11	0		5.13734e+09	0		1.87714e+11	0
																										3.19241e+12	0		3.16772e+12	0		2.51771e+12	0		2.08035e+12	0		1.46001e+12	0		9.15517e+11	0		5.2144e+09	0		1.90529e+11	0
																										3.2403e+12	0		3.21524e+12	0		2.55547e+12	0		2.11156e+12	0		1.48191e+12	0		9.2925e+11	0		5.29262e+09	0		1.93387e+11	0
																										3.2889e+12	0		3.26347e+12	0		2.59381e+12	0		2.14323e+12	0		1.50414e+12	0		9.43188e+11	0		5.37201e+09	0		1.96288e+11	0
																										3.33824e+12	0		3.31242e+12	0		2.63271e+12	0		2.17538e+12	0		1.5267e+12	0		9.57336e+11	0		5.45259e+09	0		1.99232e+11	0
																										3.38831e+12	0		3.36211e+12	0		2.6722e+12	0		2.20801e+12	0		1.5496e+12	0		9.71696e+11	0		5.53438e+09	0		2.02221e+11	0
																										3.43913e+12	0		3.41254e+12	0		2.71229e+12	0		2.24113e+12	0		1.57285e+12	0		9.86272e+11	0		5.61739e+09	0		2.05254e+11	0
																										3.49072e+12	0		3.46373e+12	0		2.75297e+12	0		2.27475e+12	0		1.59644e+12	0		1.00107e+12	0		5.70165e+09	0		2.08333e+11	0
																										3.54308e+12	0		3.51568e+12	0		2.79427e+12	0		2.30887e+12	0		1.62039e+12	0		1.01608e+12	0		5.78718e+09	0		2.11458e+11	0
																										3.59623e+12	0		3.56842e+12	0		2.83618e+12	0		2.3435e+12	0		1.64469e+12	0		1.03132e+12	0		5.87399e+09	0		2.1463e+11	0
																										3.65017e+12	0		3.62194e+12	0		2.87872e+12	0		2.37865e+12	0		1.66936e+12	0		1.04679e+12	0		5.9621e+09	0		2.17849e+11	0
																										3.70492e+12	0		3.67627e+12	0		2.9219e+12	0		2.41433e+12	0		1.6944e+12	0		1.06249e+12	0		6.05153e+09	0		2.21117e+11	0
																										3.7605e+12	0		3.73142e+12	0		2.96573e+12	0		2.45055e+12	0		1.71982e+12	0		1.07843e+12	0		6.1423e+09	0		2.24434e+11	0
																										3.81691e+12	0		3.78739e+12	0		3.01022e+12	0		2.48731e+12	0		1.74562e+12	0		1.09461e+12	0		6.23444e+09	0		2.278e+11	0
																										3.87416e+12	0		3.8442e+12	0		3.05537e+12	0		2.52462e+12	0		1.7718e+12	0		1.11103e+12	0		6.32795e+09	0		2.31217e+11	0
																										3.93227e+12	0		3.90186e+12	0		3.1012e+12	0		2.56249e+12	0		1.79838e+12	0		1.12769e+12	0		6.42287e+09	0		2.34686e+11	0
																										3.99126e+12	0		3.96039e+12	0		3.14772e+12	0		2.60092e+12	0		1.82536e+12	0		1.14461e+12	0		6.51921e+09	0		2.38206e+11	0
																										4.05112e+12	0		4.0198e+12	0		3.19494e+12	0		2.63994e+12	0		1.85274e+12	0		1.16178e+12	0		6.617e+09	0		2.41779e+11	0
																										4.11189e+12	0		4.08009e+12	0		3.24286e+12	0		2.67954e+12	0		1.88053e+12	0		1.1792e+12	0		6.71626e+09	0		2.45406e+11	0
[truncated: 12 more columns]

[truncated: 5 more sheets: Detection window (DW), 2 variables within DW, PTF within DW, USC within DW, Compare Before-after cut off]
