# Supplementary material for: Methylation levels assessment with Methylation-Sensitive High-Resolution Melting (MS-HRM)
Source: PLoS One. 2022 Sep 6;17(9):e0273058. doi: 10.1371/journal.pone.0273058 (PMC9447921; doi:10.1371/journal.pone.0273058)
Supplement: S8 File — (TXT) [file pone.0273058.s008.txt]

X	A1: 100%	X	A2: 100%	X	A3: 100%	X	A4: 20%	X	A5: 20%	X	A6: 20%	X	A7: 70%	X	A8: 70%	X	A9: 70%	X	B1: 90%	X	B2: 90%	X	B3: 90%	X	B4: 10%	X	B5: 10%	X	B6: 10%	X	B7: 50%	X	B8: 50%	X	B9: 50%	X	C1: 80%	X	C2: 80%	X	C3: 80%	X	C4: 5%	X	C5: 5%	X	C6: 5%	X	C7: 35%
71,0806457925636	0	71,0806457925636	0,0181919529871806	71,0806457925636	0,018790549726674	71,0806457925636	0,25367190097522	71,0806457925636	0,255673191575426	71,0806457925636	0,244934670133361	71,0806457925636	0,22093539611717	71,0806457925636	0,236945013989768	71,0806457925636	0,28865428840686	71,0806457925636	0,105157112541022	71,0806457925636	0,0683846111461861	71,0806457925636	0,122460234921249	71,0806457925636	0,192058354026258	71,0806457925636	0,216817509174263	71,0806457925636	0,19259480140073	71,0806457925636	0,201589985115064	71,0806457925636	0,208441269938618	71,0806457925636	0,21531542853495	71,0806457925636	0,134118347888418	71,0806457925636	0,17202257510489	71,0806457925636	0,160303448236448	71,0806457925636	0,156150811528519	71,0806457925636	0,215584478530673	71,0806457925636	0,135456647091786	71,0806457925636	0,216677062066594
71,1494520547945	0	71,1494520547945	0,022840363018318	71,1494520547945	0,0215429212738201	71,1494520547945	0,353839436451153	71,1494520547945	0,358254059114984	71,1494520547945	0,345605768615954	71,1494520547945	0,301857265265895	71,1494520547945	0,326251680385468	71,1494520547945	0,40640601708462	71,1494520547945	0,155268324542234	71,1494520547945	0,10181436616304	71,1494520547945	0,174573210725484	71,1494520547945	0,274598887456989	71,1494520547945	0,296738342522119	71,1494520547945	0,274112228825786	71,1494520547945	0,291401962235241	71,1494520547945	0,294787585506739	71,1494520547945	0,305480802043462	71,1494520547945	0,19555752199274	71,1494520547945	0,247180998008773	71,1494520547945	0,228215111978201	71,1494520547945	0,227862072762235	71,1494520547945	0,303901862730484	71,1494520547945	0,195640392335974	71,1494520547945	0,314955832533556
71,2182583170254	0	71,2182583170254	0,0105580959362612	71,2182583170254	0,00979009102906048	71,2182583170254	0,297759413407334	71,2182583170254	0,306338966619521	71,2182583170254	0,295437777902094	71,2182583170254	0,251325238103504	71,2182583170254	0,273924534658605	71,2182583170254	0,350320748481735	71,2182583170254	0,139090872536485	71,2182583170254	0,089015009137654	71,2182583170254	0,150378066194023	71,2182583170254	0,23952068414691	71,2182583170254	0,243732547399276	71,2182583170254	0,24147714498659	71,2182583170254	0,257391544738084	71,2182583170254	0,253472945138981	71,2182583170254	0,263229948766664	71,2182583170254	0,173667071698276	71,2182583170254	0,213363754990581	71,2182583170254	0,197548427093039	71,2182583170254	0,203380658013629	71,2182583170254	0,261585391775668	71,2182583170254	0,171402414264335	71,2182583170254	0,283174629760836
71,2870645792564	0	71,2870645792564	-0,00548344297784809	71,2870645792564	-0,000140050714762197	71,2870645792564	0,213771953237611	71,2870645792564	0,224434770827344	71,2870645792564	0,212818596411864	71,2870645792564	0,182596440850958	71,2870645792564	0,199247789782959	71,2870645792564	0,263797801685911	71,2870645792564	0,107035199082077	71,2870645792564	0,0631492392473802	71,2870645792564	0,112474647981799	71,2870645792564	0,18192470885505	71,2870645792564	0,168226869652315	71,2870645792564	0,186931008933584	71,2870645792564	0,195467571396122	71,2870645792564	0,18724897408039	71,2870645792564	0,194852712547288	71,2870645792564	0,130540392053561	71,2870645792564	0,156216149454252	71,2870645792564	0,146866222524054	71,2870645792564	0,156160604126796	71,2870645792564	0,194225638520251	71,2870645792564	0,12705436100498	71,2870645792564	0,224634629889863
71,3558708414873	0	71,3558708414873	-0,0200307370939328	71,3558708414873	-0,00418768608037112	71,3558708414873	0,138008253962766	71,3558708414873	0,145975003825086	71,3558708414873	0,13143916108271	71,3558708414873	0,120466704960734	71,3558708414873	0,130347291290946	71,3558708414873	0,180528964553204	71,3558708414873	0,0747768277543202	71,3558708414873	0,0367474781661059	71,3558708414873	0,0773936571340243	71,3558708414873	0,125937034362167	71,3558708414873	0,0994601095671754	71,3558708414873	0,132970132325767	71,3558708414873	0,132455488228004	71,3558708414873	0,12514610745869	71,3558708414873	0,129388201179253	71,3558708414873	0,0845173929301666	71,3558708414873	0,101056073445349	71,3558708414873	0,0987424643376471	71,3558708414873	0,105673989897497	71,3558708414873	0,130341791362497	71,3558708414873	0,0801880692726513	71,3558708414873	0,164899869583309
71,4246771037182	0	71,4246771037182	-0,032382583727383	71,4246771037182	-0,00485820488574973	71,4246771037182	0,0746876745503613	71,4246771037182	0,0752982821932733	71,4246771037182	0,0597328194719182	71,4246771037182	0,0649778288335057	71,4246771037182	0,0678134290888863	71,4246771037182	0,102124402213448	71,4246771037182	0,0442515773563201	71,4246771037182	0,013335677127742	71,4246771037182	0,0448248356433254	71,4246771037182	0,070737128213608	71,4246771037182	0,040054739807232	71,4246771037182	0,080312213658857	71,4246771037182	0,0721159567527536	71,4246771037182	0,0720140757965879	71,4246771037182	0,0692721990915999	71,4246771037182	0,039068322823681	71,4246771037182	0,0508755279552275	71,4246771037182	0,054441417715239	71,4246771037182	0,055294024555792	71,4246771037182	0,0733043079727622	71,4246771037182	0,0345131432744239	71,4246771037182	0,104058996808689
71,4934833659491	0	71,4934833659491	-0,0401144335023531	71,4934833659491	-0,00473015010013	71,4934833659491	0,024295127510328	71,4934833659491	0,0138867742981859	71,4934833659491	-0,000507671002651477	71,4934833659491	0,0141004931386561	71,4934833659491	0,0109313972839686	71,4934833659491	0,0290975352396998	71,4934833659491	0,0147195700100866	71,4934833659491	-0,007398256308349	71,4934833659491	0,013622585220034	71,4934833659491	0,0170384121850731	71,4934833659491	-0,00937041053182952	71,4934833659491	0,0296407579533167	71,4934833659491	0,0174645705283609	71,4934833659491	0,0256938421877777	71,4934833659491	0,0140240512449168	71,4934833659491	-0,00236865927206509	71,4934833659491	0,00519782738690822	71,4934833659491	0,014597469065194	71,4934833659491	0,00767584128901433	71,4934833659491	0,0226265961629508	71,4934833659491	-0,00754644756959522	71,4934833659491	0,0420215424062746
71,56228962818	0	71,56228962818	-0,0372154386227805	71,56228962818	-0,00634687540649281	71,56228962818	-0,0159268594238426	71,56228962818	-0,0371502751626309	71,56228962818	-0,0486500304332935	71,56228962818	-0,0312726389930589	71,56228962818	-0,0386224895475493	71,56228962818	-0,0384918139399559	71,56228962818	-0,0125276729269359	71,56228962818	-0,0262397847124589	71,56228962818	-0,0147379482640986	71,56228962818	-0,0303121026684181	71,56228962818	-0,0492942688475466	71,56228962818	-0,0149952927997816	71,56228962818	-0,0275453078965882	71,56228962818	-0,0155680106110196	71,56228962818	-0,0356177516167264	71,56228962818	-0,0362364389694676	71,56228962818	-0,0336304920478483	71,56228962818	-0,0183426253925205	71,56228962818	-0,0336783869362449	71,56228962818	-0,0223298215257159	71,56228962818	-0,0426004644240407	71,56228962818	-0,0163762732723569
71,631095890411	0	71,631095890411	-0,0235669701879431	71,631095890411	-0,0103947045676449	71,631095890411	-0,0490024955112887	71,631095890411	-0,0763961793639822	71,631095890411	-0,082846945122256	71,631095890411	-0,0683790461134919	71,631095890411	-0,0787173189404768	71,631095890411	-0,0994504266680707	71,631095890411	-0,0363982232042588	71,631095890411	-0,0423392352366676	71,631095890411	-0,0386502817763414	71,631095890411	-0,0677049424584339	71,631095890411	-0,0793448037592554	71,631095890411	-0,0509532335576068	71,631095890411	-0,062186856656524	71,631095890411	-0,0510995036284356	71,631095890411	-0,0771794443093228	71,631095890411	-0,0608136115340869	71,631095890411	-0,0633091758343767	71,631095890411	-0,0418803409557853	71,631095890411	-0,0657391726377341	71,631095890411	-0,0612680608724929	71,631095890411	-0,0673969201307045	71,631095890411	-0,0660998189467961
71,6999021526419	0	71,6999021526419	-0,00465514783211063	71,6999021526419	-0,013791450369979	71,6999021526419	-0,0767226506794714	71,6999021526419	-0,1037347061243	71,6999021526419	-0,102157647522034	71,6999021526419	-0,0951371651790538	71,6999021526419	-0,10835451373336	71,6999021526419	-0,148442359826731	71,6999021526419	-0,0548630295410675	71,6999021526419	-0,0513150770113668	71,6999021526419	-0,054932859966371	71,6999021526419	-0,0932768700837272	71,6999021526419	-0,0982365577321644	71,6999021526419	-0,0756950551425177	71,6999021526419	-0,0865739543614552	71,6999021526419	-0,0786194150979895	71,6999021526419	-0,106999209131104	71,6999021526419	-0,0751122373627737	71,6999021526419	-0,082862350482003	71,6999021526419	-0,0551139060613792	71,6999021526419	-0,0859441130538841	71,6999021526419	-0,0908010004467315	71,6999021526419	-0,079712784469379	71,6999021526419	-0,10221831577519
71,7687084148728	0	71,7687084148728	0,0140414191555749	71,7687084148728	-0,0150278075150254	71,7687084148728	-0,102220446910579	71,7687084148728	-0,123628022170706	71,7687084148728	-0,110159933755568	71,7687084148728	-0,112003880600895	71,7687084148728	-0,129226521759847	71,7687084148728	-0,184002096812506	71,7687084148728	-0,0666987728891257	71,7687084148728	-0,0504007412637435	71,7687084148728	-0,0628171318063835	71,7687084148728	-0,107634368046092	71,7687084148728	-0,107314553361647	71,7687084148728	-0,0896730156437116	71,7687084148728	-0,100924591045029	71,7687084148728	-0,099212495011713	71,7687084148728	-0,123729109174562	71,7687084148728	-0,0812753875221262	71,7687084148728	-0,0937944454432937	71,7687084148728	-0,0613558981465303	71,7687084148728	-0,0941335708330797	71,7687084148728	-0,10954866289255	71,7687084148728	-0,081869708552361	71,7687084148728	-0,125110129151096
71,8375146771037	0	71,8375146771037	0,0288452249126294	71,8375146771037	-0,0161421732755684	71,8375146771037	-0,125869515351411	71,8375146771037	-0,140736637470098	71,8375146771037	-0,113454752608874	71,8375146771037	-0,119941873675742	71,8375146771037	-0,143336729181996	71,8375146771037	-0,208018443380084	71,8375146771037	-0,0731099556003301	71,8375146771037	-0,0432506884606596	71,8375146771037	-0,0660058141484967	71,8375146771037	-0,113830321693328	71,8375146771037	-0,109865633687235	71,8375146771037	-0,0971649368634076	71,8375146771037	-0,10662897803202	71,8375146771037	-0,116193452492794	71,8375146771037	-0,130527753257866	71,8375146771037	-0,0806181559874375	71,8375146771037	-0,0996442829539319	71,8375146771037	-0,0649205895282705	71,8375146771037	-0,0941967432861333	71,8375146771037	-0,11788591135813	71,8375146771037	-0,0788587760106623	71,8375146771037	-0,139347456778196
71,9063209393346	0	71,9063209393346	0,0377443885482336	71,9063209393346	-0,0156608403314635	71,9063209393346	-0,146214834329342	71,9063209393346	-0,153523754611498	71,9063209393346	-0,117470144059865	71,9063209393346	-0,120428876611101	71,9063209393346	-0,150251701415741	71,9063209393346	-0,21930680625033	71,9063209393346	-0,077538106333833	71,9063209393346	-0,0352242324788534	71,9063209393346	-0,0667321922320525	71,9063209393346	-0,115099897143622	71,9063209393346	-0,110133414453273	71,9063209393346	-0,102864379429676	71,9063209393346	-0,105477666581223	71,9063209393346	-0,130074330786968	71,9063209393346	-0,132690810939977	71,9063209393346	-0,0759925640296473	71,9063209393346	-0,102280180270554	71,9063209393346	-0,0703527726243607	71,9063209393346	-0,090213402441151	71,9063209393346	-0,118526390991192	71,9063209393346	-0,0735344816707055	71,9063209393346	-0,146028087631109
71,9751272015656	0	71,9751272015656	0,0423974989023463	71,9751272015656	-0,0102614962433023	71,9751272015656	-0,159894301693626	71,9751272015656	-0,160613554616432	71,9751272015656	-0,12418471586129	71,9751272015656	-0,11453257508235	71,9751272015656	-0,149116662777345	71,9751272015656	-0,21605256581627	71,9751272015656	-0,0791446857071918	71,9751272015656	-0,027713701614914	71,9751272015656	-0,0637162984499469	71,9751272015656	-0,112003401140257	71,9751272015656	-0,108891113245278	71,9751272015656	-0,10836353168115	71,9751272015656	-0,101553042828343	71,9751272015656	-0,140291960964007	71,9751272015656	-0,133983823220831	71,9751272015656	-0,069784887478221	71,9751272015656	-0,10031339243406	71,9751272015656	-0,0786874009433376	71,9751272015656	-0,0826377987077649	71,9751272015656	-0,114875042221755	71,9751272015656	-0,065958828383998	71,9751272015656	-0,144503653620589
72,0439334637965	0	72,0439334637965	0,0434862054471665	72,0439334637965	0,00179293238564071	72,0439334637965	-0,166642611875446	72,0439334637965	-0,163329201605762	72,0439334637965	-0,134261530791818	72,0439334637965	-0,107128749572752	72,0439334637965	-0,142876304064629	72,0439334637965	-0,20384126085591	72,0439334637965	-0,0755860084231017	72,0439334637965	-0,0218289352540495	72,0439334637965	-0,0571236524873626	72,0439334637965	-0,107562711876483	72,0439334637965	-0,107181461317012	72,0439334637965	-0,113902450862227	72,0439334637965	-0,0995426785284366	72,0439334637965	-0,145996147931342	72,0439334637965	-0,136450216164349	72,0439334637965	-0,0645626275573932	72,0439334637965	-0,0948548360553332	72,0439334637965	-0,087753317878466	72,0439334637965	-0,0734826712121048	72,0439334637965	-0,110138115455612	72,0439334637965	-0,0570551276919389	72,0439334637965	-0,137818802359575
72,1127397260274	0	72,1127397260274	0,0389547758300495	72,1127397260274	0,0176749733593198	72,1127397260274	-0,169101454527549	72,1127397260274	-0,163806791429494	72,1127397260274	-0,146922829291199	72,1127397260274	-0,104621505036874	72,1127397260274	-0,13541391884209	72,1127397260274	-0,190224806058168	72,1127397260274	-0,0685306407631145	72,1127397260274	-0,0209087485983304	72,1127397260274	-0,0521161864573685	72,1127397260274	-0,104482639672199	72,1127397260274	-0,107422143266731	72,1127397260274	-0,120172130762938	72,1127397260274	-0,10570760123845	72,1127397260274	-0,148573857865557	72,1127397260274	-0,138642312063311	72,1127397260274	-0,0644638960256856	72,1127397260274	-0,089602871445237	72,1127397260274	-0,0967005889962849	72,1127397260274	-0,068758887743229	72,1127397260274	-0,108337246559856	72,1127397260274	-0,0482542823295944	72,1127397260274	-0,131912525472117
72,1815459882583	0	72,1815459882583	0,026787270872191	72,1815459882583	0,0299652071108909	72,1815459882583	-0,170828549676671	72,1815459882583	-0,1648387733931	72,1815459882583	-0,15961614655258	72,1815459882583	-0,110898008320362	72,1815459882583	-0,130881982664775	72,1815459882583	-0,180320375061356	72,1815459882583	-0,0628846839803714	72,1815459882583	-0,0266000747399886	72,1815459882583	-0,0539006459435996	72,1815459882583	-0,104672610160094	72,1815459882583	-0,111202349989313	72,1815459882583	-0,12962941471271	72,1815459882583	-0,121535323671992	72,1815459882583	-0,150642298531082	72,1815459882583	-0,14057244585338	72,1815459882583	-0,0722486258236472	72,1815459882583	-0,0894988485767669	72,1815459882583	-0,106825470763837	72,1815459882583	-0,0734195111760982	72,1815459882583	-0,112225726683818	72,1815459882583	-0,0438510688117049	72,1815459882583	-0,130364796527658
72,2503522504892	0	72,2503522504892	0,0102550055069059	72,2503522504892	0,0341664076640029	72,2503522504892	-0,174571653078686	72,2503522504892	-0,169354565945071	72,2503522504892	-0,171343921678599	72,2503522504892	-0,124731609029126	72,2503522504892	-0,131537046154747	72,2503522504892	-0,176085269718357	72,2503522504892	-0,0626640938977658	72,2503522504892	-0,0361856180496574	72,2503522504892	-0,0633146747757394	72,2503522504892	-0,110228872416783	72,2503522504892	-0,118179828988076	72,2503522504892	-0,142969056779336	72,2503522504892	-0,142682681717488	72,2503522504892	-0,153497460445493	72,2503522504892	-0,141588942185194	72,2503522504892	-0,0840713647281035	72,2503522504892	-0,0962096597072133	72,2503522504892	-0,117336622003748	72,2503522504892	-0,0861577729465921	72,2503522504892	-0,121915778282585	72,2503522504892	-0,0478453604187337	72,2503522504892	-0,134887249495605
72,3191585127202	0	72,3191585127202	-0,00656882761541055	72,3191585127202	0,0309971559654372	72,3191585127202	-0,183170372146634	72,3191585127202	-0,177841999649161	72,3191585127202	-0,182209835544313	72,3191585127202	-0,144448159434702	72,3191585127202	-0,137894568589346	72,3191585127202	-0,177136475832754	72,3191585127202	-0,0691752185373531	72,3191585127202	-0,0456459666935416	72,3191585127202	-0,0791404959839639	72,3191585127202	-0,123074530505093	72,3191585127202	-0,124814124280519	72,3191585127202	-0,15927831118303	72,3191585127202	-0,164599975616085	72,3191585127202	-0,157634232899213	72,3191585127202	-0,142244137260676	72,3191585127202	-0,0954368956930694	72,3191585127202	-0,110085226031714	72,3191585127202	-0,12807367138339	72,3191585127202	-0,102089932929331	72,3191585127202	-0,137909013712289	72,3191585127202	-0,0604931098520325	72,3191585127202	-0,146931818368074
72,3879647749511	0	72,3879647749511	-0,0204603310907743	72,3879647749511	0,0235284139174183	72,3879647749511	-0,195153682868337	72,3879647749511	-0,184572655448846	72,3879647749511	-0,190137738733782	72,3879647749511	-0,164218537926985	72,3879647749511	-0,146561576033122	72,3879647749511	-0,179666013244983	72,3879647749511	-0,0793696008148572	72,3879647749511	-0,0511737354665485	72,3879647749511	-0,0955534227846329	72,3879647749511	-0,139624425086083	72,3879647749511	-0,126579919566908	72,3879647749511	-0,1754657294738	72,3879647749511	-0,18076065676216	72,3879647749511	-0,160700625525848	72,3879647749511	-0,141731804949174	72,3879647749511	-0,103307675200796	72,3879647749511	-0,12531310307584	72,3879647749511	-0,136931727352675	72,3879647749511	-0,117186427867736	72,3879647749511	-0,156501967237091	72,3879647749511	-0,0785334305251979	72,3879647749511	-0,162277414861677
72,456771037182	0	72,456771037182	-0,0297292062932542	72,456771037182	0,0142613912235277	72,456771037182	-0,206042271473748	72,456771037182	-0,184326547629155	72,456771037182	-0,193212664252229	72,456771037182	-0,176708978225335	72,456771037182	-0,154091612759686	72,456771037182	-0,179559976747839	72,456771037182	-0,0873422255685483	72,456771037182	-0,0510314448656715	72,456771037182	-0,106996948936683	72,456771037182	-0,15308611564447	72,456771037182	-0,1230705676562	72,456771037182	-0,186914094468477	72,456771037182	-0,187133793130911	72,456771037182	-0,160141831766296	72,456771037182	-0,139516603465793	72,456771037182	-0,106442042783328	72,456771037182	-0,135441361691846	72,456771037182	-0,140845181346322	72,456771037182	-0,129262656588196	72,456771037182	-0,172673987010228	72,456771037182	-0,0955044819617257	72,456771037182	-0,175119212788815
72,5255772994129	0	72,5255772994129	-0,0336709519073111	72,5255772994129	0,00432323730194639	72,5255772994129	-0,211048667593403	72,5255772994129	-0,179786434492414	72,5255772994129	-0,191741388460258	72,5255772994129	-0,181270776284492	72,5255772994129	-0,158411254368403	72,5255772994129	-0,175759992868962	72,5255772994129	-0,0881547243543537	72,5255772994129	-0,0465651176946551	72,5255772994129	-0,111491430158679	72,5255772994129	-0,160312847835669	72,5255772994129	-0,119314593914183	72,5255772994129	-0,191335100772051	72,5255772994129	-0,185389918475565	72,5255772994129	-0,15591002716144	72,5255772994129	-0,13554048097626	72,5255772994129	-0,106541282827209	72,5255772994129	-0,139057941897789	72,5255772994129	-0,139247344440093	72,5255772994129	-0,136566105584407	72,5255772994129	-0,18500662925463	72,5255772994129	-0,105479101068283	72,5255772994129	-0,183802334765176
72,5943835616438	0	72,5943835616438	-0,0332042933858645	72,5943835616438	-0,00606383940962019	72,5943835616438	-0,204896649690539	72,5943835616438	-0,173051572912939	72,5943835616438	-0,184785039486272	72,5943835616438	-0,179758953813433	72,5943835616438	-0,157683824029675	72,5943835616438	-0,167800863546688	72,5943835616438	-0,0804639353855237	72,5943835616438	-0,0397457078740189	72,5943835616438	-0,108247642038137	72,5943835616438	-0,160245992211713	72,5943835616438	-0,11815755287428	72,5943835616438	-0,188520715762962	72,5943835616438	-0,177399002735072	72,5943835616438	-0,148000758147205	72,5943835616438	-0,131012288354569	72,5943835616438	-0,103701503622332	72,5943835616438	-0,136722862071352	72,5943835616438	-0,133042176439815	72,5943835616438	-0,138488091502012	72,5943835616438	-0,191224969243265	72,5943835616438	-0,106383371734111	72,5943835616438	-0,187435824496646
72,6631898238748	0	72,6631898238748	-0,0292497254942816	72,6631898238748	-0,0161958333574148	72,6631898238748	-0,186956442029015	72,6631898238748	-0,162830219233555	72,6631898238748	-0,172332363659521	72,6631898238748	-0,173090066372581	72,6631898238748	-0,151276757862817	72,6631898238748	-0,154825994961996	72,6631898238748	-0,0666394638595165	72,6631898238748	-0,0331903389617594	72,6631898238748	-0,100990606423636	72,6631898238748	-0,152506100692662	72,6631898238748	-0,118309312101701	72,6631898238748	-0,178539418293525	72,6631898238748	-0,164552770258481	72,6631898238748	-0,13688586543779	72,6631898238748	-0,127511406882718	72,6631898238748	-0,0966212602477583	72,6631898238748	-0,129460522783191	72,6631898238748	-0,124644891892771	72,6631898238748	-0,134665384834591	72,6631898238748	-0,189824504675443	72,6631898238748	-0,0998984963568148	72,6631898238748	-0,184926694463883
72,7319960861057	0	72,7319960861057	-0,022938074252707	72,7319960861057	-0,0247713028235523	72,7319960861057	-0,16192584521346	72,7319960861057	-0,149154927464139	72,7319960861057	-0,155642330050142	72,7319960861057	-0,161548075432222	72,7319960861057	-0,140951117929376	72,7319960861057	-0,138795703643538	72,7319960861057	-0,0510950890151065	72,7319960861057	-0,0281513557565063	72,7319960861057	-0,0926167565545199	72,7319960861057	-0,1382578168934	72,7319960861057	-0,118255975810598	72,7319960861057	-0,162041892023524	72,7319960861057	-0,147660026773636	72,7319960861057	-0,124208262275403	72,7319960861057	-0,124161961207477	72,7319960861057	-0,0858402927226649	72,7319960861057	-0,117955997803762	72,7319960861057	-0,115600953973214	72,7319960861057	-0,124937249745471	72,7319960861057	-0,1788035483915	72,7319960861057	-0,0884261170588587	72,7319960861057	-0,177371639459935
72,8008023483366	0	72,8008023483366	-0,0163383793717884	72,8008023483366	-0,0307144675296485	72,8008023483366	-0,137781393662209	72,8008023483366	-0,135452555384461	72,8008023483366	-0,136578831667364	72,8008023483366	-0,146992987498635	72,8008023483366	-0,12956861085587	72,8008023483366	-0,123542776162935	72,8008023483366	-0,0406825132949962	72,8008023483366	-0,0261410226298153	72,8008023483366	-0,0857813092840161	72,8008023483366	-0,121972488701658	72,8008023483366	-0,119040751798494	72,8008023483366	-0,14047670763911	72,8008023483366	-0,130851372853456	72,8008023483366	-0,112124246557201	72,8008023483366	-0,119515143411917	72,8008023483366	-0,0740700267509311	72,8008023483366	-0,103618689523941	72,8008023483366	-0,106980780983335	72,8008023483366	-0,112526367093579	72,8008023483366	-0,158868918984538	72,8008023483366	-0,078724441136842	72,8008023483366	-0,166691230906878
72,8696086105675	0	72,8696086105675	-0,0113491072485203	72,8696086105675	-0,0334944133605575	72,8696086105675	-0,115796065716339	72,8696086105675	-0,121102166261252	72,8696086105675	-0,115510352839564	72,8696086105675	-0,128452059791755	72,8696086105675	-0,114406088152492	72,8696086105675	-0,108865094329062	72,8696086105675	-0,037366513570575	72,8696086105675	-0,0265749700959219	72,8696086105675	-0,0806516034301836	72,8696086105675	-0,103628203990567	72,8696086105675	-0,117035552106898	72,8696086105675	-0,113515979945689	72,8696086105675	-0,113921015284689	72,8696086105675	-0,0988566046496544	72,8696086105675	-0,110692693415146	72,8696086105675	-0,0622149499166511	72,8696086105675	-0,0858899491226452	72,8696086105675	-0,0987343797201703	72,8696086105675	-0,0974519298427197	72,8696086105675	-0,134018734293633	72,8696086105675	-0,0754124442035504	72,8696086105675	-0,151726389317773
72,9384148727984	0	72,9384148727984	-0,0106565049587743	72,9384148727984	-0,0339466443610519	72,9384148727984	-0,094361552884962	72,9384148727984	-0,105803419350025	72,9384148727984	-0,0920814435633304	72,9384148727984	-0,104951135409323	72,9384148727984	-0,094893984473444	72,9384148727984	-0,0934038313466488	72,9384148727984	-0,0391128477283615	72,9384148727984	-0,0270991102732125	72,9384148727984	-0,0750094205987324	72,9384148727984	-0,0831592358352822	72,9384148727984	-0,109761035882229	72,9384148727984	-0,0815165526044979	72,9384148727984	-0,0950425400723134	72,9384148727984	-0,0821243181108144	72,9384148727984	-0,0967214765014859	72,9384148727984	-0,0496984375011351	72,9384148727984	-0,0657496502673212	72,9384148727984	-0,0899569210857436	72,9384148727984	-0,079883718290688	72,9384148727984	-0,106953408307419	72,9384148727984	-0,074916500820791	72,9384148727984	-0,130386904263418
73,0072211350294	0	73,0072211350294	-0,0119616141802652	73,0072211350294	-0,0326759270930381	73,0072211350294	-0,0716595068807919	73,0072211350294	-0,0879623030359937	73,0072211350294	-0,0656131692960713	73,0072211350294	-0,0764366946575734	73,0072211350294	-0,0728163234461761	73,0072211350294	-0,076774986736126	73,0072211350294	-0,0409192366423667	73,0072211350294	-0,0264555708558447	73,0072211350294	-0,0660529410866957	73,0072211350294	-0,0633685632413119	73,0072211350294	-0,0963021509422504	73,0072211350294	-0,0473091553325986	73,0072211350294	-0,0738742213088841	73,0072211350294	-0,0617265834973182	73,0072211350294	-0,0771034682684046	73,0072211350294	-0,0354763649579724	73,0072211350294	-0,045804138745396	73,0072211350294	-0,0779668031432692	73,0072211350294	-0,0611737026775217	73,0072211350294	-0,0789047051153489	73,0072211350294	-0,072164155165666	73,0072211350294	-0,103280036501857
73,0760273972603	0	73,0760273972603	-0,0107609577606524	73,0760273972603	-0,0286729823368006	73,0760273972603	-0,0455791696387564	73,0760273972603	-0,0626957310579286	73,0760273972603	-0,0359475205092394	73,0760273972603	-0,0425301955371538	73,0760273972603	-0,0490629729920329	73,0760273972603	-0,0569037767499623	73,0760273972603	-0,0375712813059579	73,0760273972603	-0,0226887872349835	73,0760273972603	-0,0516224834191519	73,0760273972603	-0,0429941768072695	73,0760273972603	-0,074910310204217	73,0760273972603	-0,014200692370153	73,0760273972603	-0,0492369109978767	73,0760273972603	-0,0367339658717185	73,0760273972603	-0,0499079269092704	73,0760273972603	-0,0188243758312723	73,0760273972603	-0,0265771360046756	73,0760273972603	-0,0586501455472046	73,0760273972603	-0,0400784318298264	73,0760273972603	-0,050851852099882	73,0760273972603	-0,0640704487555155	73,0760273972603	-0,0696460384513529
73,1448336594912	0	73,1448336594912	-0,006209734540775	73,1448336594912	-0,0253933684316365	73,1448336594912	-0,0175339584742318	73,1448336594912	-0,0304514883386844	73,1448336594912	-0,00517703754869103	73,1448336594912	-0,00754636196133163	73,1448336594912	-0,0253579749178243	73,1448336594912	-0,0329359533599103	73,1448336594912	-0,0294994279012144	73,1448336594912	-0,0168032871282264	73,1448336594912	-0,0338657619166156	73,1448336594912	-0,0222255403669607	73,1448336594912	-0,0489998207610256	73,1448336594912	0,0160450203740794	73,1448336594912	-0,0240883107409218	73,1448336594912	-0,0101303040009668	73,1448336594912	-0,0198351722195298	73,1448336594912	-0,00358094450641033	73,1448336594912	-0,00993909857488973	73,1448336594912	-0,0357861241390509	73,1448336594912	-0,0186165883753802	73,1448336594912	-0,0255201609830067	73,1448336594912	-0,0516524666276155	73,1448336594912	-0,0342198818280366
73,2136399217221	0	73,2136399217221	0,000420026347896396	73,2136399217221	-0,0231276555616091	73,2136399217221	0,0108392980974372	73,2136399217221	0,00560100264506502	73,2136399217221	0,0258897773158822	73,2136399217221	0,027347762923938	73,2136399217221	0,000655103408675473	73,2136399217221	-0,00365589379242692	73,2136399217221	-0,0165701731605168	73,2136399217221	-0,0078519882188175	73,2136399217221	-0,0139859165760896	73,2136399217221	-0,00164276612055403	73,2136399217221	-0,0209559598810785	73,2136399217221	0,0436512480586089	73,2136399217221	0,00267717159394465	73,2136399217221	0,0158078427059678	73,2136399217221	0,010389256064002	73,2136399217221	0,00904854713293446	73,2136399217221	0,00662602404536017	73,2136399217221	-0,0119567920405501	73,2136399217221	0,0035251847880744	73,2136399217221	-0,00304625014643989	73,2136399217221	-0,033518585910258	73,2136399217221	0,00181452756997658
73,282446183953	0	73,282446183953	0,00784818864991621	73,282446183953	-0,0191205459237551	73,282446183953	0,0384287625471273	73,282446183953	0,0434073736290657	73,282446183953	0,0555174863701922	73,282446183953	0,0619494541397501	73,282446183953	0,0303946984134882	73,282446183953	0,0298595746402839	73,282446183953	0,00116892615405106	73,282446183953	0,00454402603615733	73,282446183953	0,00707662830704692	73,282446183953	0,0202937701612314	73,282446183953	0,0090916972727797	73,282446183953	0,0664089594395847	73,282446183953	0,0335356099571129	73,282446183953	0,0418048528432138	73,282446183953	0,0401175778323761	73,282446183953	0,022122993041549	73,282446183953	0,0247395523977474	73,282446183953	0,0126831458969292	73,282446183953	0,0279125719168576	73,282446183953	0,0203650323129096	73,282446183953	-0,00956013746476003	73,282446183953	0,0390406129924656
73,351252446184	0	73,351252446184	0,0127234486894992	73,351252446184	-0,0137416201542635	73,351252446184	0,0643817773585908	73,351252446184	0,0803348361340426	73,351252446184	0,0804920089119747	73,351252446184	0,092107865040461	73,351252446184	0,0618666112930555	73,351252446184	0,0659104792041774	73,351252446184	0,0204696409629008	73,351252446184	0,0156465786319444	73,351252446184	0,0274330205821656	73,351252446184	0,0423734291278777	73,351252446184	0,0400545056602795	73,351252446184	0,0825461534677885	73,351252446184	0,0658199882272754	73,351252446184	0,0671411854373929	73,351252446184	0,0673687222304125	73,351252446184	0,0359693322970998	73,351252446184	0,0435505622050414	73,351252446184	0,0371453984627124	73,351252446184	0,0516357391979625	73,351252446184	0,0467604175170777	73,351252446184	0,0166824789345554	73,351252446184	0,0752741196788094
73,4200587084149	0	73,4200587084149	0,0129081663772297	73,4200587084149	-0,00682937593035149	73,4200587084149	0,0918230380253533	73,4200587084149	0,11415495081495	73,4200587084149	0,10253002894585	73,4200587084149	0,11517196798458	73,4200587084149	0,0938863961258676	73,4200587084149	0,10394695636765	73,4200587084149	0,0397248487383166	73,4200587084149	0,0248412862219851	73,4200587084149	0,047215858316406	73,4200587084149	0,0653410846848885	73,4200587084149	0,0717392540820185	73,4200587084149	0,0956204729274077	73,4200587084149	0,0969097945252315	73,4200587084149	0,0909515118604531	73,4200587084149	0,0925505480413022	73,4200587084149	0,0507582654098968	73,4200587084149	0,0634873763797543	73,4200587084149	0,0629578270447837	73,4200587084149	0,0741217641517835	73,4200587084149	0,0766200041831269	73,4200587084149	0,0427358397705433	73,4200587084149	0,110092921293642
73,4888649706458	0	73,4888649706458	0,00935541367366	73,4888649706458	0,00253998749192874	73,4888649706458	0,123499254370998	73,4888649706458	0,145081489892931	73,4888649706458	0,12583430099572	73,4888649706458	0,133681255181699	73,4888649706458	0,125812564157187	73,4888649706458	0,144153746954814	73,4888649706458	0,0589372928684639	73,4888649706458	0,0349421233262319	73,4888649706458	0,0697929493062333	73,4888649706458	0,0930449314668493	73,4888649706458	0,104548110533273	73,4888649706458	0,110689490170316	73,4888649706458	0,126927189037971	73,4888649706458	0,114637663001446	73,4888649706458	0,116679008142725	73,4888649706458	0,0679871923205155	73,4888649706458	0,0855353382302866	73,4888649706458	0,0926876707884361	73,4888649706458	0,0979784793123599	73,4888649706458	0,112000289547737	73,4888649706458	0,0700515923305858	73,4888649706458	0,145192007871501
73,5576712328767	0	73,5576712328767	0,00491345747006733	73,5576712328767	0,0142944709996158	73,5576712328767	0,159228563202674	73,5576712328767	0,172903083701826	73,5576712328767	0,151555996809819	73,5576712328767	0,150515130510186	73,5576712328767	0,155797287087012	73,5576712328767	0,18280062637777	73,5576712328767	0,0769150877515159	73,5576712328767	0,0459222831935477	73,5576712328767	0,0958291421208912	73,5576712328767	0,125136646898241	73,5576712328767	0,135973275865481	73,5576712328767	0,128730885087393	73,5576712328767	0,1556412315865	73,5576712328767	0,137925589965889	73,5576712328767	0,139727134457914	73,5576712328767	0,0860563456614756	73,5576712328767	0,109008339983518	73,5576712328767	0,124830225284583	73,5576712328767	0,122561006356619	73,5576712328767	0,151174713921876	73,5576712328767	0,0988744541287474	73,5576712328767	0,178115390387418
73,6264774951076	0	73,6264774951076	0,00348997215620273	73,6264774951076	0,0276735498897409	73,6264774951076	0,199370630131412	73,6264774951076	0,19867045154902	73,6264774951076	0,180007996929774	73,6264774951076	0,167625839217877	73,6264774951076	0,18298140293426	73,6264774951076	0,217186188616495	73,6264774951076	0,0948151480016151	73,6264774951076	0,0564904071679422	73,6264774951076	0,122047812289466	73,6264774951076	0,161080329173004	73,6264774951076	0,166874818366026	73,6264774951076	0,150919205082275	73,6264774951076	0,18192644212391	73,6264774951076	0,161034574493115	73,6264774951076	0,162441415795101	73,6264774951076	0,103782061624003	73,6264774951076	0,133947273602701	73,6264774951076	0,15746617933705	73,6264774951076	0,144259166028661	73,6264774951076	0,191595060368456	73,6264774951076	0,127641051617644	73,6264774951076	0,207971570156104
73,6952837573386	0	73,6952837573386	0,00693877636746265	73,6952837573386	0,0390002165027425	73,6952837573386	0,242331466418207	73,6952837573386	0,22561693028922	73,6952837573386	0,211311574563965	73,6952837573386	0,186730314485999	73,6952837573386	0,20887076770893	73,6952837573386	0,247681080112386	73,6952837573386	0,112111067202619	73,6952837573386	0,0648604862677331	73,6952837573386	0,145108757904126	73,6952837573386	0,198636905178077	73,6952837573386	0,19993241377226	73,6952837573386	0,177999670341435	73,6952837573386	0,205298591401927	73,6952837573386	0,185563641341446	73,6952837573386	0,186663179897295	73,6952837573386	0,121625058432244	73,6952837573386	0,160502860305982	73,6952837573386	0,186767942975592	73,6952837573386	0,161117086462596	73,6952837573386	0,231953626054718	73,6952837573386	0,153767876906571	73,6952837573386	0,235325429285183
73,7640900195695	0	73,7640900195695	0,0134303342611588	73,7640900195695	0,0437854224429657	73,7640900195695	0,281918651255111	73,7640900195695	0,253837607954281	73,7640900195695	0,242158760596098	73,7640900195695	0,208093999890323	73,7640900195695	0,231379450954549	73,7640900195695	0,274267185189103	73,7640900195695	0,125380095879777	73,7640900195695	0,0682544967601331	73,7640900195695	0,162792092166043	73,7640900195695	0,232299965808068	73,7640900195695	0,232978394669757	73,7640900195695	0,207001290132396	73,7640900195695	0,226110137401491	73,7640900195695	0,209462650153995	73,7640900195695	0,210910697958965	73,7640900195695	0,138419157953663	73,7640900195695	0,186181735233859	73,7640900195695	0,207772649175467	73,7640900195695	0,173401136250661	73,7640900195695	0,26816970294486	73,7640900195695	0,175918905666379	73,7640900195695	0,259358749973913
73,8328962818004	0	73,8328962818004	0,0189872476475585	73,8328962818004	0,0403345791246039	73,8328962818004	0,313901971823185	73,8328962818004	0,282759002693453	73,8328962818004	0,270099507559493	73,8328962818004	0,231089147983681	73,8328962818004	0,247892127921844	73,8328962818004	0,29652970966346	73,8328962818004	0,135378885721025	73,8328962818004	0,0667807993968808	73,8328962818004	0,174113310928234	73,8328962818004	0,259186511819863	73,8328962818004	0,264070294022261	73,8328962818004	0,233572897632769	73,8328962818004	0,246158527200535	73,8328962818004	0,230531340800184	73,8328962818004	0,233259484564428	73,8328962818004	0,152237305369866	73,8328962818004	0,208745487252642	73,8328962818004	0,219784104704047	73,8328962818004	0,181862440524924	73,8328962818004	0,296069049395243	73,8328962818004	0,194219811511019	73,8328962818004	0,281125316694386
73,9017025440313	0	73,9017025440313	0,0222390424353165	73,9017025440313	0,034261758744691	73,9017025440313	0,342282625231945	73,9017025440313	0,31576400238427	73,9017025440313	0,298742426900517	73,9017025440313	0,258283293000801	73,9017025440313	0,262434674720339	73,9017025440313	0,318041736245334	73,9017025440313	0,148271061027486	73,9017025440313	0,0650693595774356	73,9017025440313	0,184526822639597	73,9017025440313	0,282735184905022	73,9017025440313	0,296346713029948	73,9017025440313	0,258472338396317	73,9017025440313	0,27015387942096	73,9017025440313	0,252473903942288	73,9017025440313	0,257731252307892	73,9017025440313	0,165317156789143	73,9017025440313	0,230310648499497	73,9017025440313	0,229645408699227	73,9017025440313	0,19276228542013	73,9017025440313	0,318809834481229	73,9017025440313	0,213768553829709	73,9017025440313	0,307650049351835
73,9705088062622	0	73,9705088062622	0,0242317674150172	73,9705088062622	0,029025874368628	73,9705088062622	0,373928607473189	73,9705088062622	0,352566767976398	73,9705088062622	0,329967460716219	73,9705088062622	0,290996327961537	73,9705088062622	0,280989479941553	73,9705088062622	0,343132612824064	73,9705088062622	0,168898856720631	73,9705088062622	0,0659855590206888	73,9705088062622	0,19984448076967	73,9705088062622	0,307580596250432	73,9705088062622	0,33192041268876	73,9705088062622	0,284570890268142	73,9705088062622	0,300456185508949	73,9705088062622	0,27703654713487	73,9705088062622	0,287166846716062	73,9705088062622	0,179879371303727	73,9705088062622	0,252388536507524	73,9705088062622	0,24137750255251	73,9705088062622	0,211770609239338	73,9705088062622	0,341216769563545	73,9705088062622	0,237070588985333	73,9705088062622	0,34193595972809
74,0393150684932	0	74,0393150684932	0,0245029548714655	74,0393150684932	0,0211906265012232	74,0393150684932	0,409585034230844	74,0393150684932	0,388273007269362	74,0393150684932	0,36048791322898	74,0393150684932	0,323231660751517	74,0393150684932	0,302846539986447	74,0393150684932	0,369352004954706	74,0393150684932	0,192133716380624	74,0393150684932	0,0673770523818007	74,0393150684932	0,218428050888221	74,0393150684932	0,334335487288953	74,0393150684932	0,366744308851807	74,0393150684932	0,31058921660447	74,0393150684932	0,331736970614045	74,0393150684932	0,30122373835998	74,0393150684932	0,318760090273287	74,0393150684932	0,194972051318601	74,0393150684932	0,2734064735277	74,0393150684932	0,253597734491095	74,0393150684932	0,236771230343678	74,0393150684932	0,36186133460194	74,0393150684932	0,260319738871019	74,0393150684932	0,377864753344653
74,1081213307241	0	74,1081213307241	0,0232369217421535	74,1081213307241	0,00745075684876895	74,1081213307241	0,449083295667251	74,1081213307241	0,418354112376022	74,1081213307241	0,387029773478673	74,1081213307241	0,348261122908525	74,1081213307241	0,325834982510983	74,1081213307241	0,394228860533715	74,1081213307241	0,211323530891832	74,1081213307241	0,0684520709491636	74,1081213307241	0,236668229650306	74,1081213307241	0,360845431312342	74,1081213307241	0,397311303886326	74,1081213307241	0,33540629086923	74,1081213307241	0,357868015874772	74,1081213307241	0,323518968970191	74,1081213307241	0,349457968787945	74,1081213307241	0,207516078964417	74,1081213307241	0,29191403685806	74,1081213307241	0,266334691180489	74,1081213307241	0,264756771967058	74,1081213307241	0,378768961631692	74,1081213307241	0,281142782450161	74,1081213307241	0,410701401897043
74,176927592955	0	74,176927592955	0,0208748984773734	74,176927592955	-0,0114379784337473	74,176927592955	0,490512174915892	74,176927592955	0,444660078278133	74,176927592955	0,411416169871174	74,176927592955	0,368746408910766	74,176927592955	0,351701325366463	74,176927592955	0,41962930426061	74,176927592955	0,224820415705707	74,176927592955	0,0710905557535568	74,176927592955	0,254112487476121	74,176927592955	0,386482184703709	74,176927592955	0,426592313786102	74,176927592955	0,360197659508827	74,176927592955	0,379792903949792	74,176927592955	0,343690579037883	74,176927592955	0,378902014044954	74,176927592955	0,217856937546145	74,176927592955	0,30961961477631	74,176927592955	0,281781674573736	74,176927592955	0,294551210641217	74,176927592955	0,394936713195989	74,176927592955	0,300265276712039	74,176927592955	0,439361125419168
74,2457338551859	0	74,2457338551859	0,0165187299129173	74,2457338551859	-0,0338529094316442	74,2457338551859	0,529880074556075	74,2457338551859	0,47110270991989	74,2457338551859	0,438603949977889	74,2457338551859	0,388535875364809	74,2457338551859	0,381160446812558	74,2457338551859	0,445830714228691	74,2457338551859	0,233640942886652	74,2457338551859	0,0743524536627262	74,2457338551859	0,271413215424147	74,2457338551859	0,413504609322089	74,2457338551859	0,457074896679373	74,2457338551859	0,386149276004488	74,2457338551859	0,401792896290473	74,2457338551859	0,361551145220844	74,2457338551859	0,406778734393598	74,2457338551859	0,230078572241709	74,2457338551859	0,329177353592073	74,2457338551859	0,301876284056874	74,2457338551859	0,327139416690059	74,2457338551859	0,415202508804242	74,2457338551859	0,318213668956218	74,2457338551859	0,464270009926139
74,3145401174168	0	74,3145401174168	0,0109167654967592	74,3145401174168	-0,0555970227192546	74,3145401174168	0,566084066929932	74,3145401174168	0,500330891621672	74,3145401174168	0,472485383812753	74,3145401174168	0,408767585069384	74,3145401174168	0,414942132118796	74,3145401174168	0,4717850663869	74,3145401174168	0,242720626839571	74,3145401174168	0,0782036647241853	74,3145401174168	0,289433608848313	74,3145401174168	0,444623456476748	74,3145401174168	0,491775483545496	74,3145401174168	0,415419586452529	74,3145401174168	0,428095582775498	74,3145401174168	0,381431107076352	74,3145401174168	0,434258741947986	74,3145401174168	0,247968321988125	74,3145401174168	0,352632937930039	74,3145401174168	0,327607819490623	74,3145401174168	0,362594487225977	74,3145401174168	0,441514878551715	74,3145401174168	0,335121185679171	74,3145401174168	0,489542695886712
74,3833463796477	0	74,3833463796477	0,00687603039361306	74,3833463796477	-0,0709735458000722	74,3833463796477	0,599346341508593	74,3833463796477	0,533955559888199	74,3833463796477	0,51383449257294	74,3833463796477	0,432257668290532	74,3833463796477	0,450934628792538	74,3833463796477	0,497756929743332	74,3833463796477	0,254831044976243	74,3833463796477	0,0834363716042077	74,3833463796477	0,30959299056579	74,3833463796477	0,480623229361811	74,3833463796477	0,530813733053066	74,3833463796477	0,449408507072576	74,3833463796477	0,460334464592819	74,3833463796477	0,406138452108522	74,3833463796477	0,461264467002593	74,3833463796477	0,270045193338902	74,3833463796477	0,380683148614352	74,3833463796477	0,356631840499517	74,3833463796477	0,399356256431062	74,3833463796477	0,473341492870304	74,3833463796477	0,352436269891356	74,3833463796477	0,517185199489219
74,4521526418787	0	74,4521526418787	0,00797748337225812	74,4521526418787	-0,0745067925718956	74,4521526418787	0,634453682900869	74,4521526418787	0,572947654836682	74,4521526418787	0,561471424911986	74,4521526418787	0,461062396432482	74,4521526418787	0,486968740725374	74,4521526418787	0,524455975999899	74,4521526418787	0,270226010855026	74,4521526418787	0,0901851652181307	74,4521526418787	0,333465059325732	74,4521526418787	0,520531069044537	74,4521526418787	0,57329522210172	74,4521526418787	0,489119893502519	74,4521526418787	0,498512075162779	74,4521526418787	0,438505322542369	74,4521526418787	0,488523077461778	74,4521526418787	0,294572439389739	74,4521526418787	0,411498563211907	74,4521526418787	0,387685486055545	74,4521526418787	0,436688177226571	74,4521526418787	0,51222900068926	74,4521526418787	0,373532674927219	74,4521526418787	0,548997719466655
74,5209589041096	0	74,5209589041096	0,0141112682425444	74,5209589041096	-0,0675764173623037	74,5209589041096	0,675131090241294	74,5209589041096	0,616602760982971	74,5209589041096	0,612018081196439	74,5209589041096	0,492743392592175	74,5209589041096	0,52225280736441	74,5209589041096	0,552238667439695	74,5209589041096	0,288240318246324	74,5209589041096	0,0989034143313745	74,5209589041096	0,3605648424126	74,5209589041096	0,562291391930884	74,5209589041096	0,615853303955859	74,5209589041096	0,533748431522696	74,5209589041096	0,540656090781027	74,5209589041096	0,479177283860707	74,5209589041096	0,516171546465188	74,5209589041096	0,32018741276957	74,5209589041096	0,442691199059581	74,5209589041096	0,420006855667481	74,5209589041096	0,473327027701032	74,5209589041096	0,556861334882015	74,5209589041096	0,399660033953353	74,5209589041096	0,586069240833027
74,5897651663405	0	74,5897651663405	0,0233930709511583	74,5897651663405	-0,0579620931091966	74,5897651663405	0,720151103278923	74,5897651663405	0,66376759062014	74,5897651663405	0,662365537932828	74,5897651663405	0,523356985245783	74,5897651663405	0,555093578729881	74,5897651663405	0,580604569561373	74,5897651663405	0,307119958673098	74,5897651663405	0,107557617828562	74,5897651663405	0,389084269334262	74,5897651663405	0,602826045280992	74,5897651663405	0,657088036080651	74,5897651663405	0,579122894487441	74,5897651663405	0,583676691617072	74,5897651663405	0,525271926646141	74,5897651663405	0,544845640718179	74,5897651663405	0,346547768582354	74,5897651663405	0,473531312442944	74,5897651663405	0,452292466095329	74,5897651663405	0,508926830798046	74,5897651663405	0,604733473692917	74,5897651663405	0,428784831247626	74,5897651663405	0,62841269938562
74,6585714285714	0	74,6585714285714	0,0336624289598717	74,6585714285714	-0,0530731213630702	74,6585714285714	0,767116730356136	74,6585714285714	0,712563640324149	74,6585714285714	0,713157762909077	74,6585714285714	0,552433086913069	74,6585714285714	0,582974942662517	74,6585714285714	0,61053649629622	74,6585714285714	0,326529383313584	74,6585714285714	0,113139317350459	74,6585714285714	0,417645569168968	74,6585714285714	0,640668633312757	74,6585714285714	0,698415628550691	74,6585714285714	0,624669434625972	74,6585714285714	0,625065437789445	74,6585714285714	0,572574902705426	74,6585714285714	0,574824852217944	74,6585714285714	0,37249676181527	74,6585714285714	0,504966022629532	74,6585714285714	0,485576960799449	74,6585714285714	0,54388716206779	74,6585714285714	0,652261418492358	74,6585714285714	0,459394346811663	74,6585714285714	0,674091088891544
74,7273776908024	0	74,7273776908024	0,0442220915056879	74,7273776908024	-0,0540958425368103	74,7273776908024	0,818527769778683	74,7273776908024	0,761554850928036	74,7273776908024	0,765150327708966	74,7273776908024	0,583003335697484	74,7273776908024	0,609154351397095	74,7273776908024	0,644691327099522	74,7273776908024	0,348903602476511	74,7273776908024	0,117099013884356	74,7273776908024	0,448826445776575	74,7273776908024	0,678105192787655	74,7273776908024	0,744415453373193	74,7273776908024	0,672935771897073	74,7273776908024	0,665364086578535	74,7273776908024	0,620241748787265	74,7273776908024	0,609615628018588	74,7273776908024	0,397822340147101	74,7273776908024	0,538236858569178	74,7273776908024	0,52106289365112	74,7273776908024	0,58142059492161	74,7273776908024	0,700698351432294	74,7273776908024	0,495074125289562	74,7273776908024	0,723321895889015
74,7961839530333	0	74,7961839530333	0,0540828845794294	74,7961839530333	-0,0587425715862082	74,7961839530333	0,877519152964723	74,7961839530333	0,812249062933475	74,7961839530333	0,819189244694968	74,7961839530333	0,618151568657638	74,7961839530333	0,641299893462815	74,7961839530333	0,686395127916882	74,7961839530333	0,375948826827496	74,7961839530333	0,124631030701693	74,7961839530333	0,483856275370755	74,7961839530333	0,721434450008758	74,7961839530333	0,800513461485039	74,7961839530333	0,727585315808312	74,7961839530333	0,707590219487088	74,7961839530333	0,671108370374071	74,7961839530333	0,654115052055516	74,7961839530333	0,423807720619976	74,7961839530333	0,574474149469907	74,7961839530333	0,559287770822962	74,7961839530333	0,626227976579059	74,7961839530333	0,753678444731477	74,7961839530333	0,540662005905205	74,7961839530333	0,778817679433644
74,8649902152642	0	74,8649902152642	0,0601201573490755	74,8649902152642	-0,0663369124894757	74,8649902152642	0,940857020379354	74,8649902152642	0,863558569369943	74,8649902152642	0,87597388736512	74,8649902152642	0,657192268513398	74,8649902152642	0,682149275525475	74,8649902152642	0,733603501953056	74,8649902152642	0,404709533873088	74,8649902152642	0,136702896827785	74,8649902152642	0,520125011109016	74,8649902152642	0,774269439427627	74,8649902152642	0,865580972618304	74,8649902152642	0,789494276349259	74,8649902152642	0,752181669245147	74,8649902152642	0,724915789142514	74,8649902152642	0,707964237179709	74,8649902152642	0,450672694724645	74,8649902152642	0,612501892139832	74,8649902152642	0,597492294717256	74,8649902152642	0,67709516745991	74,8649902152642	0,811934453046319	74,8649902152642	0,593499716504582	74,8649902152642	0,838225853163038
74,9337964774951	0	74,9337964774951	0,062024239945444	74,9337964774951	-0,0754702054173748	74,9337964774951	1,0051681646453	74,9337964774951	0,914133106371764	74,9337964774951	0,934341948757975	74,9337964774951	0,698206233259214	74,9337964774951	0,731220606582824	74,9337964774951	0,782193035193984	74,9337964774951	0,432653726516918	74,9337964774951	0,150462650279621	74,9337964774951	0,553638548496949	74,9337964774951	0,834078702412157	74,9337964774951	0,934387409306396	74,9337964774951	0,854993202762287	74,9337964774951	0,800552779739292	74,9337964774951	0,778392270506131	74,9337964774951	0,76799221178851	74,9337964774951	0,477882176355052	74,9337964774951	0,650861344517679	74,9337964774951	0,633665123316035	74,9337964774951	0,729825343465691	74,9337964774951	0,875007703959184	74,9337964774951	0,648050637401354	74,9337964774951	0,899002384312126
75,002602739726	0	75,002602739726	0,0612816202749542	75,002602739726	-0,0861648783786961	75,002602739726	1,06999611383054	75,002602739726	0,965117932799743	75,002602739726	0,990601583150436	75,002602739726	0,740956255137363	75,002602739726	0,784319121468883	75,002602739726	0,827591278371457	75,002602739726	0,45923118319736	75,002602739726	0,16335863677071	75,002602739726	0,581798172082969	75,002602739726	0,897598708625594	75,002602739726	1,00252523273763	75,002602739726	0,918683067951108	75,002602739726	0,854183351966839	75,002602739726	0,827496024170358	75,002602739726	0,829189405879802	75,002602739726	0,504346877639506	75,002602739726	0,687503884792093	75,002602739726	0,668190531448886	75,002602739726	0,784364090660716	75,002602739726	0,941704642633098	75,002602739726	0,701848412029648	75,002602739726	0,960036031933384
75,071409001957	0	75,071409001957	0,0598607614148108	75,071409001957	-0,0981536708817714	75,071409001957	1,13371294956457	75,071409001957	1,01787932402944	75,071409001957	1,04428367624016	75,071409001957	0,785538149116391	75,071409001957	0,837998075712264	75,071409001957	0,869129428638971	75,071409001957	0,484265067718354	75,071409001957	0,175390651630522	75,071409001957	0,60476108987119	75,071409001957	0,964488709130478	75,071409001957	1,06773547167997	75,071409001957	0,980930623811616	75,071409001957	0,910994994003048	75,071409001957	0,874589344321336	75,071409001957	0,887084829812977	75,071409001957	0,530891605535956	75,071409001957	0,722824458169754	75,071409001957	0,701896104015844	75,071409001957	0,844063121542945	75,071409001957	1,01101383147528	75,071409001957	0,758023491132931	75,071409001957	1,0215052392837
75,1402152641879	0	75,1402152641879	0,0577263042738139	75,1402152641879	-0,11186478973498	75,1402152641879	1,19574869628569	75,1402152641879	1,07195614304376	75,1402152641879	1,09671253770634	75,1402152641879	0,8299634876699	75,1402152641879	0,886911339168591	75,1402152641879	0,909731180122989	75,1402152641879	0,505044500675538	75,1402152641879	0,1876983007337	75,1402152641879	0,623783079748947	75,1402152641879	1,03534134152534	75,1402152641879	1,12800582369719	75,1402152641879	1,04464404610076	75,1402152641879	0,968360829964041	75,1402152641879	0,921967231569695	75,1402152641879	0,938108367657705	75,1402152641879	0,555715279124243	75,1402152641879	0,757454748795652	75,1402152641879	0,734970302230323	75,1402152641879	0,909085123426806	75,1402152641879	1,08130140548914	75,1402152641879	0,820373884973165	75,1402152641879	1,08206495350693
75,2090215264188	0	75,2090215264188	0,0542959135287333	75,2090215264188	-0,12868826717505	75,2090215264188	1,25906411182807	75,2090215264188	1,12942425918413	75,2090215264188	1,15086090246716	75,2090215264188	0,875218076226446	75,2090215264188	0,92950863795312	75,2090215264188	0,952375824603777	75,2090215264188	0,520827092017129	75,2090215264188	0,200742787859042	75,2090215264188	0,642076737356675	75,2090215264188	1,11005429261675	75,2090215264188	1,18589622444611	75,2090215264188	1,11269824087691	75,2090215264188	1,02755258048234	75,2090215264188	0,970765273011082	75,2090215264188	0,982993262513361	75,2090215264188	0,579964710440578	75,2090215264188	0,790624223727775	75,2090215264188	0,769036557456602	75,2090215264188	0,980355743420702	75,2090215264188	1,1533725657282	75,2090215264188	0,891139239017747	75,2090215264188	1,14332584137829
75,2778277886497	0	75,2778277886497	0,0505534813549104	75,2778277886497	-0,146436772667272	75,2778277886497	1,32773965613509	75,2778277886497	1,19406094348285	75,2778277886497	1,21326962878301	75,2778277886497	0,925732308601013	75,2778277886497	0,971072878912693	75,2778277886497	1,00053111523353	75,2778277886497	0,53502730738839	75,2778277886497	0,216093997985851	75,2778277886497	0,66469353888111	75,2778277886497	1,1915716088794	75,2778277886497	1,24868786238257	75,2778277886497	1,18803535013265	75,2778277886497	1,09173105394396	75,2778277886497	1,02316855195525	75,2778277886497	1,02736621567028	75,2778277886497	0,607532484666322	75,2778277886497	0,824440056444871	75,2778277886497	0,80744755565371	75,2778277886497	1,05945526670601	75,2778277886497	1,23114993554859	75,2778277886497	0,972134888239538	75,2778277886497	1,21058600679628
75,3466340508806	0	75,3466340508806	0,047297455822374	75,3466340508806	-0,162087299560568	75,3466340508806	1,40312318534568	75,3466340508806	1,26565801727338	75,3466340508806	1,28753499386799	75,3466340508806	0,98403720767061	75,3466340508806	1,01568820843914	75,3466340508806	1,05469751269804	75,3466340508806	0,549783260807416	75,3466340508806	0,231944047408703	75,3466340508806	0,694025728252697	75,3466340508806	1,28168611659886	75,3466340508806	1,32278951896441	75,3466340508806	1,27092000212026	75,3466340508806	1,16272486505717	75,3466340508806	1,07937312384536	75,3466340508806	1,07502921220552	75,3466340508806	0,64010803699594	75,3466340508806	0,86175330470725	75,3466340508806	0,851145496917752	75,3466340508806	1,14786584378287	75,3466340508806	1,31791741384458	75,3466340508806	1,0622572691472	75,3466340508806	1,2867747749456
75,4154403131116	0	75,4154403131116	0,0438499077696832	75,4154403131116	-0,173788632570989	75,4154403131116	1,48378558823026	75,4154403131116	1,34198422477915	75,4154403131116	1,37118271855174	75,4154403131116	1,04902564754856	75,4154403131116	1,06656729660422	75,4154403131116	1,11248610317011	75,4154403131116	0,565619668439254	75,4154403131116	0,245740495708588	75,4154403131116	0,729508601031412	75,4154403131116	1,38066124180175	75,4154403131116	1,41235741578211	75,4154403131116	1,36099521214203	75,4154403131116	1,23989238724101	75,4154403131116	1,13880169494573	75,4154403131116	1,12891014024714	75,4154403131116	0,676042993412494	75,4154403131116	0,900925359548751	75,4154403131116	0,898168460206605	75,4154403131116	1,24663790679824	75,4154403131116	1,41424725019618	75,4154403131116	1,16052833171301	75,4154403131116	1,37023465217477
75,4842465753425	0	75,4842465753425	0,0395905331865691	75,4842465753425	-0,180075097307252	75,4842465753425	1,57308906578196	75,4842465753425	1,42569710140468	75,4842465753425	1,46319352186605	75,4842465753425	1,11990470908216	75,4842465753425	1,12600422771563	75,4842465753425	1,17375243363946	75,4842465753425	0,58715725555777	75,4842465753425	0,258655235370028	75,4842465753425	0,768270843504084	75,4842465753425	1,49247325615401	75,4842465753425	1,51932787747548	75,4842465753425	1,46053762917737	75,4842465753425	1,32425689000044	75,4842465753425	1,2027102174053	75,4842465753425	1,19407100518738	75,4842465753425	0,712970765876875	75,4842465753425	0,942261676358285	75,4842465753425	0,948555228390148	75,4842465753425	1,35946541516761	75,4842465753425	1,52085751652731	75,4842465753425	1,27204847171474	75,4842465753425	1,46041236984938
75,5530528375734	0	75,5530528375734	0,0360933193896074	75,5530528375734	-0,179575376287687	75,5530528375734	1,6730393832309	75,5530528375734	1,51657220068431	75,5530528375734	1,56515126096896	75,5530528375734	1,19568859262142	75,5530528375734	1,19382389963106	75,5530528375734	1,23907326334231	75,5530528375734	0,618160178817021	75,5530528375734	0,272884466410318	75,5530528375734	0,807275016352662	75,5530528375734	1,61946604101585	75,5530528375734	1,64520193304584	75,5530528375734	1,57334439847806	75,5530528375734	1,41649001907152	75,5530528375734	1,2733737720626	75,5530528375734	1,27186593447668	75,5530528375734	0,749818941464468	75,5530528375734	0,98832452905522	75,5530528375734	1,00359581633114	75,5530528375734	1,49061063867669	75,5530528375734	1,63861277268639	75,5530528375734	1,40063637150469	75,5530528375734	1,55744197810878
75,6218590998043	0	75,6218590998043	0,0359644636616849	75,6218590998043	-0,172083617713625	75,6218590998043	1,78097209539264	75,6218590998043	1,61209269886953	75,6218590998043	1,67550301276731	75,6218590998043	1,2754856466704	75,6218590998043	1,26720397937729	75,6218590998043	1,30673401718644	75,6218590998043	0,656991069134691	75,6218590998043	0,28874346673993	75,6218590998043	0,846828244102426	75,6218590998043	1,76076080926016	75,6218590998043	1,78844987756833	75,6218590998043	1,70367609240347	75,6218590998043	1,51490027302813	75,6218590998043	1,35148017925673	75,6218590998043	1,35940601181488	75,6218590998043	0,784807186901901	75,6218590998043	1,03833092719643	75,6218590998043	1,0629804735329	75,6218590998043	1,64163373482083	75,6218590998043	1,76841568361381	75,6218590998043	1,54891853376218	75,6218590998043	1,66045454025702
75,6906653620352	0	75,6906653620352	0,0408378389694519	75,6906653620352	-0,160824076251245	75,6906653620352	1,89472706210191	75,6906653620352	1,71302623141909	75,6906653620352	1,79223865436347	75,6906653620352	1,35863597304457	75,6906653620352	1,34264890469113	75,6906653620352	1,37540551834643	75,6906653620352	0,699278970340842	75,6906653620352	0,306622471777231	75,6906653620352	0,889395136717354	75,6906653620352	1,9171363719985	75,6906653620352	1,94388439639467	75,6906653620352	1,85172315886274	75,6906653620352	1,61855324476424	75,6906653620352	1,43689517554114	75,6906653620352	1,45384352060415	75,6906653620352	0,817317440143142	75,6906653620352	1,09105959724084	75,6906653620352	1,12528671266989	75,6906653620352	1,81070276683855	75,6906653620352	1,91287221164498	75,6906653620352	1,71697502935784	75,6906653620352	1,77017113853293
75,7594716242662	0	75,7594716242662	0,0517610294972997	75,7594716242662	-0,15158842421431	75,7594716242662	2,01874744351538	75,7594716242662	1,82217438462548	75,7594716242662	1,91807755016445	75,7594716242662	1,44674692445345	75,7594716242662	1,41774814691921	75,7594716242662	1,44615005190684	75,7594716242662	0,744344809537608	75,7594716242662	0,327018036028647	75,7594716242662	0,936815423525303	75,7594716242662	2,09156491871401	75,7594716242662	2,10881050371775	75,7594716242662	2,02123875860796	75,7594716242662	1,72797213196644	75,7594716242662	1,52964292122907	75,7594716242662	1,55674697777492	75,7594716242662	0,849473363027926	75,7594716242662	1,14814780650823	75,7594716242662	1,19018261337484	75,7594716242662	2,00025981207821	75,7594716242662	2,07601385943076	75,7594716242662	1,9064009056237	75,7594716242662	1,89179097525898
75,8282778864971	0	75,8282778864971	0,0664621970380921	75,8282778864971	-0,14914461456199	75,8282778864971	2,15312762737236	75,8282778864971	1,94128810702091	75,8282778864971	2,05564869319502	75,8282778864971	1,53982189114943	75,8282778864971	1,49237141351408	75,8282778864971	1,51946380974307	75,8282778864971	0,790672868635568	75,8282778864971	0,347276106609982	75,8282778864971	0,987834856446852	75,8282778864971	2,28584656306191	75,8282778864971	2,28277597644662	75,8282778864971	2,21516899846726	75,8282778864971	1,84235375861829	75,8282778864971	1,62966949690259	75,8282778864971	1,67021550640176	75,8282778864971	0,882794358264277	75,8282778864971	1,21084947010526	75,8282778864971	1,25637348205194	75,8282778864971	2,21536912787796	75,8282778864971	2,25815673820209	75,8282778864971	2,12106441135136	75,8282778864971	2,02902103242937
75,897084148728	0	75,897084148728	0,0787402547904179	75,897084148728	-0,154965478403511	75,897084148728	2,29749808963753	75,897084148728	2,0727103391131	75,897084148728	2,20459659201983	75,897084148728	1,6378299475752	75,897084148728	1,56886761270835	75,897084148728	1,59488634617229	75,897084148728	0,836846076185537	75,897084148728	0,365162319410544	75,897084148728	1,04065823236468	75,897084148728	2,50263274861295	75,897084148728	2,46821265505345	75,897084148728	2,43309834985929	75,897084148728	1,96165475145584	75,897084148728	1,7372381409853	75,897084148728	1,79519013943954	75,897084148728	0,917360040351682	75,897084148728	1,27806610660117	75,897084148728	1,32312916233063	75,897084148728	2,46004438765716	75,897084148728	2,46176448397929	75,897084148728	2,36650269755339	75,897084148728	2,18355077493104
75,9658904109589	0	75,9658904109589	0,0861423940043693	75,9658904109589	-0,165578725338889	75,9658904109589	2,45450898513592	75,9658904109589	2,22065659551143	75,9658904109589	2,36705068056507	75,9658904109589	1,74091810233232	75,9658904109589	1,65029432550371	75,9658904109589	1,6755733801708	75,9658904109589	0,884421010755886	75,9658904109589	0,382574614589501	75,9658904109589	1,09672690462095	75,9658904109589	2,74696848633289	75,9658904109589	2,67046864502863	75,9658904109589	2,67637019052555	75,9658904109589	2,08922004803718	75,9658904109589	1,85240204607146	75,9658904109589	1,93131059992777	75,9658904109589	0,955042597009026	75,9658904109589	1,35170754214663	75,9658904109589	1,39267226509291	75,9658904109589	2,73730028093584	75,9658904109589	2,69045221960671	75,9658904109589	2,64547761101115	75,9658904109589	2,35645774264285
76,0346966731898	0	76,0346966731898	0,0918339388966274	76,0346966731898	-0,176676500808924	76,0346966731898	2,63047785209339	76,0346966731898	2,39122277846872	76,0346966731898	2,54915129128588	76,0346966731898	1,85377278960907	76,0346966731898	1,74134760043609	76,0346966731898	1,76755320730106	76,0346966731898	0,937511226213488	76,0346966731898	0,403668254743181	76,0346966731898	1,15935624897298	76,0346966731898	3,02512232321264	76,0346966731898	2,89859863497131	76,0346966731898	2,94999051262373	76,0346966731898	2,23148974738253	76,0346966731898	1,97786783247025	76,0346966731898	2,07857592371693	76,0346966731898	0,998759233720605	76,0346966731898	1,434650329535	76,0346966731898	1,46972164841225	76,0346966731898	3,05242359954759	76,0346966731898	2,94985278529415	76,0346966731898	2,9624460561925	76,0346966731898	2,54925907427231
76,1035029354207	0	76,1035029354207	0,0983114184536049	76,1035029354207	-0,18684845888265	76,1035029354207	2,83066903109348	76,1035029354207	2,587043796926	76,1035029354207	2,75573784994729	76,1035029354207	1,98148712061722	76,1035029354207	1,84642978086168	76,1035029354207	1,87189077900071	76,1035029354207	0,999797176698436	76,1035029354207	0,430155683226431	76,1035029354207	1,22906267892314	76,1035029354207	3,34060902934012	76,1035029354207	3,16042607182349	76,1035029354207	3,25951606267397	76,1035029354207	2,39153436668997	76,1035029354207	2,11696458654033	76,1035029354207	2,23680751741004	76,1035029354207	1,04982883243747	76,1035029354207	1,52676858550778	76,1035029354207	1,55722984115178	76,1035029354207	3,41099225699011	76,1035029354207	3,24471566683305	76,1035029354207	3,3220264174871	76,1035029354207	2,76408525664385
76,1723091976517	0	76,1723091976517	0,105688836500136	76,1723091976517	-0,1953836934576	76,1723091976517	3,05775504627539	76,1723091976517	2,80748701507625	76,1723091976517	2,99001458892772	76,1723091976517	2,12712927960108	76,1723091976517	1,96642265107177	76,1723091976517	1,98497870117646	76,1723091976517	1,07541110079644	76,1723091976517	0,460689663717048	76,1723091976517	1,3050644712884	76,1723091976517	3,69555393404423	76,1723091976517	3,45934936154235	76,1723091976517	3,60691728582496	76,1723091976517	2,56922529021381	76,1723091976517	2,2719133193262	76,1723091976517	2,40678884166108	76,1723091976517	1,10740423239339	76,1723091976517	1,62603847202546	76,1723091976517	1,65605039105397	76,1723091976517	3,81733727074845	76,1723091976517	3,57582435073046	76,1723091976517	3,72615012098233	76,1723091976517	3,00029035421919
76,2411154598826	0	76,2411154598826	0,113476642373328	76,2411154598826	-0,202858410502174	76,2411154598826	3,3138166065926	76,2411154598826	3,05516681385913	76,2411154598826	3,25559587818169	76,2411154598826	2,29143006175991	76,2411154598826	2,10082947598501	76,2411154598826	2,10396824509986	76,2411154598826	1,16740974220291	76,2411154598826	0,493230818225484	76,2411154598826	1,3887361628943	76,2411154598826	4,09436900584421	76,2411154598826	3,79832356050831	76,2411154598826	3,99682691939287	76,2411154598826	2,76521950164978	76,2411154598826	2,44329302701064	76,2411154598826	2,59308708132271	76,2411154598826	1,17137833148293	76,2411154598826	1,73103405066891	76,2411154598826	1,76719548958161	76,2411154598826	4,27433998713157	76,2411154598826	3,94682918443878	76,2411154598826	4,18034715139207	76,2411154598826	3,25699071197997
76,3099217221135	0	76,3099217221135	0,120876102117407	76,3099217221135	-0,211614911602894	76,3099217221135	3,59943466650886	76,3099217221135	3,33329606362774	76,3099217221135	3,55409719591442	76,3099217221135	2,47390879891742	76,3099217221135	2,2495487253648	76,3099217221135	2,23060848972821	76,3099217221135	1,27413665688074	76,3099217221135	0,526065401996746	76,3099217221135	1,47930753781777	76,3099217221135	4,54103633962271	76,3099217221135	4,1789750357746	76,3099217221135	4,43387294098522	76,3099217221135	2,97819559019125	76,3099217221135	2,63175148039403	76,3099217221135	2,79791596534326	76,3099217221135	1,2432401138869	76,3099217221135	1,84160290564678	76,3099217221135	1,88927602898339	76,3099217221135	4,78437084012442	76,3099217221135	4,3611769033628	76,3099217221135	4,69261935658062	76,3099217221135	3,53533917391539
76,3787279843444	0	76,3787279843444	0,129273060663522	76,3787279843444	-0,220566371808275	76,3787279843444	3,91612241886887	76,3787279843444	3,6472990384018	76,3787279843444	3,88636410041032	76,3787279843444	2,67448841928612	76,3787279843444	2,41147750389786	76,3787279843444	2,36941738733313	76,3787279843444	1,39272092355802	76,3787279843444	0,558502802020428	76,3787279843444	1,57571105741947	76,3787279843444	5,03908032539509	76,3787279843444	4,60209257848909	76,3787279843444	4,92001998401591	76,3787279843444	3,2092119465981	76,3787279843444	2,83853585048098	76,3787279843444	3,02358909860365	76,3787279843444	1,32456886177638	76,3787279843444	1,95969787486391	76,3787279843444	2,02404933757596	76,3787279843444	5,35091071153167	76,3787279843444	4,81927190177313	76,3787279843444	5,26938745914431	76,3787279843444	3,83772070338954
76,4475342465753	0	76,4475342465753	0,141568776002501	76,4475342465753	-0,229796859697942	76,4475342465753	4,26058215105157	76,4475342465753	3,99527591271729	76,4475342465753	4,25170931326015	76,4475342465753	2,88878103439254	76,4475342465753	2,5819206668953	76,4475342465753	2,52244761305298	76,4475342465753	1,5168594218097	76,4475342465753	0,589325903529911	76,4475342465753	1,67565182186537	76,4475342465753	5,58942511928473	76,4475342465753	5,06514535421341	76,4475342465753	5,45500793858575	76,4475342465753	3,45695506642383	76,4475342465753	3,06303163013055	76,4475342465753	3,26868258194338	76,4475342465753	1,41361049693495	76,4475342465753	2,08520411510705	76,4475342465753	2,17254945218505	76,4475342465753	5,97577127937954	76,4475342465753	5,3201404555009	76,4475342465753	5,90915151633128	76,4475342465753	4,16578529249426
76,5163405088063	0	76,5163405088063	0,155941981473362	76,5163405088063	-0,240390507910888	76,5163405088063	4,63158633139186	76,5163405088063	4,37433301257565	76,5163405088063	4,65232960206166	76,5163405088063	3,1134308795735	76,5163405088063	2,75753356465026	76,5163405088063	2,68929203203955	76,5163405088063	1,63729927152723	76,5163405088063	0,61796996202456	76,5163405088063	1,77812661336259	76,5163405088063	6,19628084725225	76,5163405088063	5,56758541200139	76,5163405088063	6,03969758249603	76,5163405088063	3,71889953615612	76,5163405088063	3,30304176308239	76,5163405088063	3,5323377102637	76,5163405088063	1,50927583080598	76,5163405088063	2,21770383571729	76,5163405088063	2,3349149046792	76,5163405088063	6,66593456187837	76,5163405088063	5,86626722158759	76,5163405088063	6,6095832362664	76,5163405088063	4,52091606570843
76,5851467710372	0	76,5851467710372	0,170250552048188	76,5851467710372	-0,251550681202005	76,5851467710372	5,03377428198559	76,5851467710372	4,78812485930148	76,5851467710372	5,09259285620287	76,5851467710372	3,3526115112362	76,5851467710372	2,9408489565504	76,5851467710372	2,87295364814948	76,5851467710372	1,74668726344042	76,5851467710372	0,646139001506697	76,5851467710372	1,88681462105188	76,5851467710372	6,86496847040743	76,5851467710372	6,11575589444354	76,5851467710372	6,68049805592867	76,5851467710372	3,99735571942905	76,5851467710372	3,56042733138827	76,5851467710372	3,81841815722416	76,5851467710372	1,61125564177853	76,5851467710372	2,35927785576096	76,5851467710372	2,50981166006076	76,5851467710372	7,43334574659889	76,5851467710372	6,46233507877739	76,5851467710372	7,37456860940209	76,5851467710372	4,90621404824856
76,6539530332681	0	76,6539530332681	0,18362280473464	76,6539530332681	-0,262966399462456	76,6539530332681	5,47239259681928	76,6539530332681	5,24153664202541	76,6539530332681	5,5786784561561	76,6539530332681	3,61609473715417	76,6539530332681	3,13809435536335	76,6539530332681	3,07842184388417	76,6539530332681	1,83549649548307	76,6539530332681	0,675843418772615	76,6539530332681	2,00547001347964	76,6539530332681	7,60396469365293	76,6539530332681	6,71828431605657	76,6539530332681	7,38553639445281	76,6539530332681	4,29605528532043	76,6539530332681	3,84016543102366	76,6539530332681	4,12981337548304	76,6539530332681	1,71853717493863	76,6539530332681	2,51131333834128	76,6539530332681	2,6954805263224	76,6539530332681	8,28807403177281	76,6539530332681	7,11335972296196	76,6539530332681	8,20909948588168	76,6539530332681	5,32708365809043
76,722759295499	0	76,722759295499	0,19370820165021	76,722759295499	-0,272395772173994	76,722759295499	5,9547923589985	76,722759295499	5,74074510139884	76,722759295499	6,11622022394975	76,722759295499	3,91306877298001	76,722759295499	3,35679659858602	76,722759295499	3,30740207584584	76,722759295499	1,88706426495078	76,722759295499	0,709098630552717	76,722759295499	2,13601791226166	76,722759295499	8,42624699193634	76,722759295499	7,38584338388271	76,722759295499	8,16382977091224	76,722759295499	4,62004778251982	76,722759295499	4,14990755932331	76,722759295499	4,46953689936981	76,722759295499	1,83193271133773	76,722759295499	2,6756021099032	76,722759295499	2,89591535426322	76,722759295499	9,24203849340266	76,722759295499	7,82708137675792	76,722759295499	9,12340716919735	76,722759295499	5,79255284441773
76,7915655577299	0	76,7915655577299	0,20223410712093	76,7915655577299	-0,276865075972793	76,7915655577299	6,49296904347013	76,7915655577299	6,29634184406638	76,7915655577299	6,71189491791578	76,7915655577299	4,25286069814175	76,7915655577299	3,60348428759362	76,7915655577299	3,56072926812513	76,7915655577299	1,88566550632103	76,7915655577299	0,749902978994598	76,7915655577299	2,28158624413346	76,7915655577299	9,35477872094154	76,7915655577299	8,13459437312163	76,7915655577299	9,03425030780063	76,7915655577299	4,98106758669798	76,7915655577299	4,50109781395111	76,7915655577299	4,84573757518802	76,7915655577299	1,95399818662634	76,7915655577299	2,85496796896527	76,7915655577299	3,11874569795523	76,7915655577299	10,3197482672419	76,7915655577299	8,62259058565627	76,7915655577299	10,1428927613314	76,7915655577299	6,31645290269961
76,8603718199609	0	76,8603718199609	0,210656555029672	76,8603718199609	-0,275534784730183	76,8603718199609	7,09961220575185	76,8603718199609	6,91491323744404	76,8603718199609	7,37287101313287	76,8603718199609	4,64005407170809	76,8603718199609	3,87765618746373	76,8603718199609	3,83777215517337	76,8603718199609	1,82123640504986	76,8603718199609	0,800944034911154	76,8603718199609	2,44622143925753	76,8603718199609	10,4137819237372	76,8603718199609	8,98187388370536	76,8603718199609	10,0228830909897	76,8603718199609	5,39095034196002	76,8603718199609	4,90186257708862	76,8603718199609	5,26645453441857	76,8603718199609	2,08703028393501	76,8603718199609	3,05345917672527	76,8603718199609	3,36896812350518	76,8603718199609	11,550158454047	76,8603718199609	9,5197751679608	76,8603718199609	11,2977871525625	76,8603718199609	6,91330936801901
76,9291780821918	0	76,9291780821918	0,220999989398152	76,9291780821918	-0,268103232226096	76,9291780821918	7,78903234294539	76,9291780821918	7,60588016082285	76,9291780821918	8,11172862179068	76,9291780821918	5,07714085896802	76,9291780821918	4,17826646983954	76,9291780821918	4,1399512144295	76,9291780821918	1,69259864823327	76,9291780821918	0,864003062016195	76,9291780821918	2,6350614443656	76,9291780821918	11,6305978593229	76,9291780821918	9,94940954630323	76,9291780821918	11,1579480682557	76,9291780821918	5,86063395161183	76,9291780821918	5,35622520355824	76,9291780821918	5,74024343389699	76,9291780821918	2,23583899400555	76,9291780821918	3,27731919917261	76,9291780821918	3,65244886404862	76,9291780821918	12,9655706797627	76,9291780821918	10,5426373612251	76,9291780821918	12,6221287153292	76,9291780821918	7,59819705723521
76,9979843444227	0	76,9979843444227	0,237936374231936	76,9979843444227	-0,256954081667942	76,9979843444227	8,57936696977322	76,9979843444227	8,38714491097656	76,9979843444227	8,95070972799191	76,9979843444227	5,5716532410317	76,9979843444227	4,51033670648359	76,9979843444227	4,47420885957874	76,9979843444227	1,51904067433824	76,9979843444227	0,942283050608651	76,9979843444227	2,85438623034217	76,9979843444227	13,0404904862429	76,9979843444227	11,0656311831687	76,9979843444227	12,4733651021197	76,9979843444227	6,40419294470631	76,9979843444227	5,87201848070005	76,9979843444227	6,28102841871006	76,9979843444227	2,40822045081489	76,9979843444227	3,53589503003107	76,9979843444227	3,9766981082568	76,9979843444227	14,6062942602826	76,9979843444227	11,7227344342439	76,9979843444227	14,1576294809411	76,9979843444227	8,38766147342906
77,0667906066536	0	77,0667906066536	0,264137879633552	77,0667906066536	-0,2473747494289	77,0667906066536	9,48311066493164	77,0667906066536	9,27469660342329	77,0667906066536	9,90593641365699	77,0667906066536	6,12902406350548	77,0667906066536	4,87849194070171	77,0667906066536	4,84364625901006	77,0667906066536	1,33361009202005	77,0667906066536	1,03542427801872	77,0667906066536	3,1058141231121	77,0667906066536	14,6695707475458	77,0667906066536	12,352341239705	77,0667906066536	13,9941019066949	77,0667906066536	7,02715742686775	77,0667906066536	6,4563863204454	77,0667906066536	6,89789431957141	77,0667906066536	2,60461868434942	77,0667906066536	3,83439436807106	77,0667906066536	4,34511362923985	77,0667906066536	16,4990640235225	77,0667906066536	13,0823529789151	77,0667906066536	15,9325675851191	77,0667906066536	9,28473179564648
77,1355968688845	0	77,1355968688845	0,296409399468558	77,1355968688845	-0,246390500063043	77,1355968688845	10,5082745691022	77,1355968688845	10,2830862374181	77,1355968688845	10,9908566581905	77,1355968688845	6,75203431514808	77,1355968688845	5,28659741455436	77,1355968688845	5,24828537167834	77,1355968688845	1,1692280180842	77,1355968688845	1,13941129695365	77,1355968688845	3,3846519410594	77,1355968688845	16,5330096212668	77,1355968688845	13,8250410716155	77,1355968688845	15,7374139328414	77,1355968688845	7,72361746271271	77,1355968688845	7,11265959900231	77,1355968688845	7,59448942728169	77,1355968688845	2,81808087043191	77,1355968688845	4,1710422418233	77,1355968688845	4,75689768022875	77,1355968688845	18,6591420398262	77,1355968688845	14,6370333990669	77,1355968688845	17,9657626672976	77,1355968688845	10,281212156659
77,2044031311155	0	77,2044031311155	0,327867057841431	77,2044031311155	-0,257579064595518	77,2044031311155	11,6657644391052	77,2044031311155	11,427692476711	77,2044031311155	12,2229418124371	77,2044031311155	7,44474994522919	77,2044031311155	5,7400707867082	77,2044031311155	5,69091676857128	77,2044031311155	1,05008028709203	77,2044031311155	1,25074591548581	77,2044031311155	3,6839938387667	77,2044031311155	18,6397990737044	77,2044031311155	15,496535942926	77,2044031311155	17,7143295852327	77,2044031311155	8,48062226017304	77,2044031311155	7,84279737294319	77,2044031311155	8,36973020705017	77,2044031311155	3,04334350355668	77,2044031311155	4,54048978309261	77,2044031311155	5,20949220656894	77,2044031311155	21,092655158265	77,2044031311155	16,4028306234382	77,2044031311155	20,272167551843	77,2044031311155	11,3626717474556
77,2732093933464	0	77,2732093933464	0,355835432735788	77,2732093933464	-0,27775644408112	77,2732093933464	12,964817954799	77,2732093933464	12,7261553709108	77,2732093933464	13,6205963653226	77,2732093933464	8,20989623231645	77,2732093933464	6,24600238317983	77,2732093933464	6,1792630493877	77,2732093933464	0,992190467484363	77,2732093933464	1,36694621234433	77,2732093933464	4,00036306049523	77,2732093933464	20,9961198034243	77,2732093933464	17,3779957835015	77,2732093933464	19,9315896249171	77,2732093933464	9,28038677704033	77,2732093933464	8,64365756876487	77,2732093933464	9,21989210753043	77,2732093933464	3,28113761971186	77,2732093933464	4,93909445235759	77,2732093933464	5,69966295561538	77,2732093933464	23,8011457657557	77,2732093933464	18,3934152044789	77,2732093933464	22,8648126522407	77,2732093933464	12,508261345566
77,3420156555773	0	77,3420156555773	0,378927032086565	77,3420156555773	-0,300508163497412	77,3420156555773	14,4077949817696	77,3420156555773	14,1920691159061	77,3420156555773	15,1980877857397	77,3420156555773	9,04482272396713	77,3420156555773	6,80710105297247	77,3420156555773	6,72321595929709	77,3420156555773	1,00523482030411	77,3420156555773	1,48279801162411	77,3420156555773	4,32948607554012	77,3420156555773	23,5940061911531	77,3420156555773	19,4688471546974	77,3420156555773	22,381998569667	77,3420156555773	10,0983290009562	77,3420156555773	9,50385465741064	77,3420156555773	10,1320004870172	77,3420156555773	3,53256785070195	77,3420156555773	5,36075526523813	77,3420156555773	6,2193123292402	77,3420156555773	26,7732021017385	77,3420156555773	20,6093390656193	77,3420156555773	25,7463389465921	77,3420156555773	13,6874853986366
77,4108219178082	0	77,4108219178082	0,398577497099978	77,4108219178082	-0,319827068166461	77,4108219178082	15,9926573316502	77,4108219178082	15,8395431343891	77,4108219178082	16,9621214009534	77,4108219178082	9,94109958586201	77,4108219178082	7,42389250157943	77,4108219178082	7,33620678454554	77,4108219178082	1,09760496481387	77,4108219178082	1,59504035844486	77,4108219178082	4,6668662757899	77,4108219178082	26,4134930675251	77,4108219178082	21,7547541376452	77,4108219178082	25,0478653027246	77,4108219178082	10,9090788880003	77,4108219178082	10,4081183718695	77,4108219178082	11,0861922844345	77,4108219178082	3,80080456405557	77,4108219178082	5,79804699587434	77,4108219178082	6,75818640855587	77,4108219178082	29,9872531785678	77,4108219178082	23,0410325090557	77,4108219178082	28,9099060419942	77,4108219178082	14,8639845737397
77,4796281800391	0	77,4796281800391	0,418783989483671	77,4796281800391	-0,333920929369285	77,4796281800391	17,701446420799	77,4796281800391	17,672209901233	77,4796281800391	18,9046042408311	77,4796281800391	10,8809870999654	77,4796281800391	8,09155927260136	77,4796281800391	8,02901511971291	77,4796281800391	1,27447602014882	77,4796281800391	1,70034639886072	77,4796281800391	5,00115501534044	77,4796281800391	29,4161194237281	77,4796281800391	24,2007720820936	77,4796281800391	27,8923163109983	77,4796281800391	11,6844669983063	77,4796281800391	11,3317028859974	77,4796281800391	12,0536914516938	77,4796281800391	4,08572013060771	77,4796281800391	6,23787903714145	77,4796281800391	7,30119038530169	77,4796281800391	33,3986536840448	77,4796281800391	25,6621494395845	77,4796281800391	32,3261173197785	77,4796281800391	15,9956191669578
77,5484344422701	0	77,5484344422701	0,44205948308506	77,5484344422701	-0,343663208770238	77,5484344422701	19,498062403877	77,5484344422701	19,6758697789829	77,5484344422701	21,0025000310257	77,5484344422701	11,8356367432363	77,5484344422701	8,7967680849015	77,5484344422701	8,80633083317028	77,5484344422701	1,53612175709868	77,5484344422701	1,79392940849046	77,5484344422701	5,31637258436535	77,5484344422701	32,5480335964674	77,5484344422701	26,7559161897017	77,5484344422701	30,8631884598722	77,5484344422701	12,3951025707908	77,5484344422701	12,2409880079345	77,5484344422701	12,999044780472	77,5484344422701	4,37923180339683	77,5484344422701	6,66069121429686	77,5484344422701	7,82615795493928	77,5484344422701	36,9466261129237	77,5484344422701	28,4279691012317	77,5484344422701	35,9490028758194	77,5484344422701	17,0405257609545
77,617240704501	0	77,617240704501	0,47024602900116	77,617240704501	-0,34708701148098	77,617240704501	21,335202605069	77,617240704501	21,8221995390359	77,617240704501	23,2199865868269	77,617240704501	12,7723175972907	77,617240704501	9,5222858883278	77,617240704501	9,66613439052648	77,617240704501	1,87681160016815	77,617240704501	1,87398442939461	77,617240704501	5,60174234856585	77,617240704501	35,7468639502804	77,617240704501	29,3626031880425	77,617240704501	33,900736160717	77,617240704501	13,0190905997777	77,617240704501	13,1005005685162	77,617240704501	13,8873805657738	77,617240704501	4,67057215092947	77,617240704501	7,04999588795414	77,617240704501	8,31128069419138	77,617240704501	40,563079394006	77,617240704501	31,2827675567056	77,617240704501	39,7219562273081	77,617240704501	17,9681299777721
77,6860469667319	0	77,6860469667319	0,501268052397847	77,6860469667319	-0,344242405108361	77,6860469667319	23,1581616511984	77,6860469667319	24,0711592513154	77,6860469667319	25,5082029256397	77,6860469667319	13,6616259922379	77,6860469667319	10,2492099374263	77,6860469667319	10,6017088408015	77,6860469667319	2,27313217212355	77,6860469667319	1,93908921606899	77,6860469667319	5,84884408716199	77,6860469667319	38,9400910863738	77,6860469667319	31,9587210945052	77,6860469667319	36,9374193439184	77,6860469667319	13,5451572097187	77,6860469667319	13,8817720776847	77,6860469667319	14,6895431662705	77,6860469667319	4,95191704928486	77,6860469667319	7,39358399425414	77,6860469667319	8,73958759627833	77,6860469667319	44,1749003615304	77,6860469667319	34,1608101214399	77,6860469667319	43,5804429292197	77,6860469667319	18,7608179196929
77,7548532289628	0	77,7548532289628	0,527412710267001	77,7548532289628	-0,342064073831779	77,7548532289628	24,8961162722967	77,7548532289628	26,3521534481976	77,7548532289628	27,7932391497548	77,7548532289628	14,4679054990475	77,7548532289628	10,9458725780369	77,7548532289628	11,5882935686046	77,7548532289628	2,66484738663206	77,7548532289628	1,98593148266642	77,7548532289628	6,04802240066597	77,7548532289628	42,0336824980883	77,7548532289628	34,4606335858849	77,7548532289628	39,8826927128185	77,7548532289628	13,9660062154562	77,7548532289628	14,5582703353391	77,7548532289628	15,37867234458	77,7548532289628	5,20976246549532	77,7548532289628	7,67878012976037	77,7548532289628	9,09667809153859	77,7548532289628	47,6865153288885	77,7548532289628	36,9718684448645	77,7548532289628	47,4306761279717	77,7548532289628	19,4083436143842
77,8236594911937	0	77,8236594911937	0,544148473992422	77,8236594911937	-0,347732686865157	77,8236594911937	26,4814550731489	77,8236594911937	28,5840871328566	77,8236594911937	29,9933541458212	77,8236594911937	15,1585329494458	77,8236594911937	11,5790336331257	77,8236594911937	12,5887316663296	77,8236594911937	2,99455681303714	77,8236594911937	2,01496674652321	77,8236594911937	6,19542864091578	77,8236594911937	44,9346748741404	77,8236594911937	36,7877091269252	77,8236594911937	42,6443212747483	77,8236594911937	14,2849941816471	77,8236594911937	15,1124447512247	77,8236594911937	15,9387642361848	77,8236594911937	5,42720082841664	77,8236594911937	7,90060295770058	77,8236594911937	9,37515706198552	77,8236594911937	51,0031346572246	77,8236594911937	39,6264020987307	77,8236594911937	51,17189899211	77,8236594911937	19,912730380688
77,8924657534247	0	77,8924657534247	0,551247251671342	77,8924657534247	-0,362735190664708	77,8924657534247	27,8694342692128	77,8924657534247	30,6951277776673	77,8924657534247	32,0406415419241	77,8924657534247	15,7173496491702	77,8924657534247	12,1246188414625	77,8924657534247	13,5632791937823	77,8924657534247	3,23849857269245	77,8924657534247	2,03166468383417	77,8924657534247	6,29627680512195	77,8924657534247	47,5757758093434	77,8924657534247	38,8823693578555	77,8924657534247	45,1555758900375	77,8924657534247	14,5167701800816	77,8924657534247	15,5435251137326	77,8924657534247	16,372722720739	77,8924657534247	5,5967411131879	77,8924657534247	8,06573492044056	77,8924657534247	9,57977960671485	77,8924657534247	54,0549455669365	77,8924657534247	42,0568702156055	77,8924657534247	54,7208448291934	77,8924657534247	20,2892365461868
77,9612720156556	0	77,9612720156556	0,552015376783672	77,9612720156556	-0,383147561116417	77,9612720156556	29,0386996615424	77,9612720156556	32,6241653360157	77,9612720156556	33,882464849139	77,9612720156556	16,1498314825544	77,9612720156556	12,5715227946265	77,9612720156556	14,4720414088295	77,9612720156556	3,40230156928905	77,9612720156556	2,04292557696381	77,9612720156556	6,36122701030928	77,9612720156556	49,9095764371038	77,9612720156556	40,7066557418379	77,9612720156556	47,3725118704702	77,9612720156556	14,6833057036051	77,9612720156556	15,8666300827241	77,9612720156556	16,6966792280266	77,9612720156556	5,72347463080726	77,9612720156556	8,18571704219281	77,9612720156556	9,72410945821261	77,9612720156556	56,7866631483388	77,9612720156556	44,2126666328928	77,9612720156556	58,0062653156516	77,9612720156556	20,563468858075
78,0300782778865	0	78,0300782778865	0,551143440486626	78,0300782778865	-0,405761681072406	78,0300782778865	29,9948630306697	78,0300782778865	34,3407151499831	78,0300782778865	35,495313806532	78,0300782778865	16,4756026392655	78,0300782778865	12,9217688901709	78,0300782778865	15,2867773469642	78,0300782778865	3,50316105230715	78,0300782778865	2,05191877669064	78,0300782778865	6,40137738627777	78,0300782778865	51,9263857681111	78,0300782778865	42,2555169320514	78,0300782778865	49,2867526441113	78,0300782778865	14,8058033212874	78,0300782778865	16,1034326426178	78,0300782778865	16,9331010580577	78,0300782778865	5,81706308868743	78,0300782778865	8,27257306337081	78,0300782778865	9,82538478550848	78,0300782778865	59,1811522323454	78,0300782778865	46,0781224517625	78,0300782778865	60,9958054162358	78,0300782778865	20,763953737799
78,0988845401174	0	78,0988845401174	0,553743891159925	78,0988845401174	-0,426557813115878	78,0988845401174	30,7593988070659	78,0988845401174	35,8338301218676	78,0988845401174	36,874559506146	78,0988845401174	16,715436376708	78,0988845401174	13,1865692497093	78,0988845401174	15,990950993964	78,0988845401174	3,56043117904666	78,0988845401174	2,06027054502864	78,0988845401174	6,42714120010471	78,0988845401174	53,6379784368911	78,0988845401174	43,5422265909242	78,0988845401174	50,9087161771349	78,0988845401174	14,9011367246396	78,0988845401174	16,2754321407716	78,0988845401174	17,1056323665612	78,0988845401174	5,8888366132698	78,0988845401174	8,33810350317807	78,0988845401174	9,89946690361322	78,0988845401174	61,2434677516462	78,0988845401174	47,6601663191103	78,0988845401174	63,6750330782836	78,0988845401174	20,9149281871906
78,1676908023483	0	78,1676908023483	0,562110395014528	78,1676908023483	-0,441698946509803	78,1676908023483	31,3606896289878	78,1676908023483	37,1030241566219	78,1676908023483	38,02772571917	78,1676908023483	16,8895594377068	78,1676908023483	13,3806465072912	78,1676908023483	16,5770596107733	78,1676908023483	3,59239378603164	78,1676908023483	2,06916380175197	78,1676908023483	6,4469822259001	78,1676908023483	55,0650478906436	78,1676908023483	44,5895906356551	78,1676908023483	52,2572196972527	78,1676908023483	14,9786844314124	78,1676908023483	16,4019151289531	78,1676908023483	17,2340842107474	78,1676908023483	5,94736495407719	78,1676908023483	8,39206199482135	78,1676908023483	9,95776059975292	78,1676908023483	62,9878981182158	78,1676908023483	48,9772278402188	78,1676908023483	66,0368310501677	78,1676908023483	21,0332395049677
78,2364970645793	0	78,2364970645793	0,5757317526664	78,2364970645793	-0,451249877215943	78,2364970645793	31,8287889300607	78,2364970645793	38,1608697156918	78,2364970645793	38,97459039991	78,2364970645793	17,0174562783466	78,2364970645793	13,5194186015974	78,2364970645793	17,0485267239125	78,2364970645793	3,61254900502259	78,2364970645793	2,07876333404643	78,2364970645793	6,46491097964258	78,2364970645793	56,2364177491614	78,2364970645793	45,4290113714916	78,2364970645793	53,3583619903677	78,2364970645793	15,0429023023429	78,2364970645793	16,4988326211632	78,2364970645793	17,3327823899172	78,2364970645793	5,99730710908757	78,2364970645793	8,44004442123439	78,2364970645793	10,0063550902536	78,2364970645793	64,4394911603817	78,2364970645793	50,057859478534	78,2364970645793	68,0857909823507	78,2364970645793	21,1301610051917
78,3053033268102	0	78,3053033268102	0,595781240193944	78,3053033268102	-0,456632565049205	78,3053033268102	32,1914184021398	78,3053033268102	39,0238905478312	78,3053033268102	39,7367070138822	78,3053033268102	17,1165965639136	78,3053033268102	13,6201114902842	78,3053033268102	17,415615681493	78,3053033268102	3,63054794774617	78,3053033268102	2,08908129418363	78,3053033268102	6,48496613940648	78,3053033268102	57,179803880073	78,3053033268102	46,0914692505023	78,3053033268102	54,2403950984651	78,3053033268102	15,1001410641044	78,3053033268102	16,5786792942018	78,3053033268102	17,4146955290441	78,3053033268102	6,04467758021191	78,3053033268102	8,48620344530188	78,3053033268102	10,0508637697149	78,3053033268102	65,6229664900432	78,3053033268102	50,9298361136028	78,3053033268102	69,8263022143884	78,3053033268102	21,2140012798286
78,3741095890411	0	78,3741095890411	0,621434237872393	78,3741095890411	-0,459203538340034	78,3741095890411	32,4733617935606	78,3741095890411	39,7121303375783	78,3741095890411	40,3377060212787	78,3741095890411	17,1991202128775	78,3741095890411	13,6983579981873	78,3741095890411	17,693362742659	78,3741095890411	3,65110352335266	78,3741095890411	2,09912511865842	78,3741095890411	6,51033685794918	78,3741095890411	57,9239256647823	78,3741095890411	46,606106648323	78,3741095890411	54,9337280116235	78,3741095890411	15,1563858621611	78,3741095890411	16,6497131611348	78,3741095890411	17,4874664862766	78,3741095890411	6,09528068400974	78,3741095890411	8,53252427471308	78,3741095890411	10,0942068031391	78,3741095890411	66,566034357151	78,3741095890411	51,6205816371116	78,3741095890411	71,2696509129819	78,3741095890411	21,2900441393351
78,442915851272	0	78,442915851272	0,649318497001516	78,442915851272	-0,462082655385657	78,442915851272	32,6948885016356	78,442915851272	40,2511155333329	78,442915851272	40,8030525448351	78,442915851272	17,2717709921469	78,442915851272	13,7662901528952	78,442915851272	17,8989955424425	78,442915851272	3,67349468669401	78,442915851272	2,1078135523541	78,442915851272	6,54119305988326	78,442915851272	58,501464037073	78,442915851272	47,0010415664548	78,442915851272	55,4686080799504	78,442915851272	15,215564145158	78,442915851272	16,7162553726811	78,442915851272	17,5533959390533	78,442915851272	6,14890308152252	78,442915851272	8,57802057928436	78,442915851272	10,1369408123239	78,442915851272	67,3010730394611	78,442915851272	52,1583413662857	78,442915851272	72,4369761594055	78,442915851272	21,3612275256579
78,5117221135029	0	78,5117221135029	0,674810677915957	78,5117221135029	-0,468614070560051	78,5117221135029	32,8710111815099	78,5117221135029	40,6678598733546	78,5117221135029	41,1600919457656	78,5117221135029	17,3386355837106	78,5117221135029	13,8307822061709	78,5117221135029	18,050791374499	78,5117221135029	3,69445087132976	78,5117221135029	2,11510795633694	78,5117221135029	6,57528128057142	78,5117221135029	58,9415472011588	78,5117221135029	47,3018698838776	78,5117221135029	55,8719721269545	78,5117221135029	15,2775312512931	78,5117221135029	16,7782434579095	78,5117221135029	17,6124572560489	78,5117221135029	6,20178572804808	78,5117221135029	8,62144828422585	78,5117221135029	10,1788729249376	78,5117221135029	67,8616864709854	78,5117221135029	52,5701756236651	78,5117221135029	73,358215124842	78,5117221135029	21,4293515122798
78,5805283757338	0	78,5805283757338	0,695881861722228	78,5805283757338	-0,479856428761039	78,5805283757338	33,0118044995655	78,5805283757338	40,9878602652064	78,5805283757338	41,4328579184214	78,5805283757338	17,4006483292073	78,5805283757338	13,8920694702333	78,5805283757338	18,1632552520045	78,5805283757338	3,71158701052592	78,5805283757338	2,12102001511651	78,5805283757338	6,60890389134006	78,5805283757338	59,2698104706942	78,5805283757338	47,5285912568392	78,5805283757338	56,1695073644662	78,5805283757338	15,3396933614224	78,5805283757338	16,8342896525031	78,5805283757338	17,6634134774141	78,5805283757338	6,24935392821527	78,5805283757338	8,66219283747378	78,5805283757338	10,2210206916597	78,5805283757338	68,2795585443633	78,5805283757338	52,8792616651999	78,5805283757338	74,0671363993463	78,5805283757338	21,4941191669978
78,6493346379648	0	78,6493346379648	0,70980916367516	78,6493346379648	-0,495890938536419	78,6493346379648	33,1227231184399	78,6493346379648	41,2303877191674	78,6493346379648	41,6381315451141	78,6493346379648	17,4566475795853	78,6493346379648	13,9446648593309	78,6493346379648	18,2435266286414	78,6493346379648	3,7222809626595	78,6493346379648	2,12170691974487	78,6493346379648	6,63907797225345	78,6493346379648	59,508702375805	78,6493346379648	47,6957480778565	78,6493346379648	56,3838515026391	78,6493346379648	15,3971316557076	78,6493346379648	16,8808414480993	78,6493346379648	17,7047379528529	78,6493346379648	6,28759519975293	78,6493346379648	8,69766521234463	78,6493346379648	10,2604590671257	78,6493346379648	68,5827907314369	78,6493346379648	53,1036547259899	78,6493346379648	74,5966803317673	78,6493346379648	21,5519393543428
78,7181409001957	0	78,7181409001957	0,714069913673839	78,7181409001957	-0,517613035219	78,7181409001957	33,2077619620458	78,7181409001957	41,409876483036	78,7181409001957	41,7883634363479	78,7181409001957	17,5043371447432	78,7181409001957	13,9837477362683	78,7181409001957	18,2975306464512	78,7181409001957	3,72581165523533	78,7181409001957	2,1151579946121	78,7181409001957	6,66499923623859	78,7181409001957	59,677011425178	78,7181409001957	47,8174530231018	78,7181409001957	56,5358810702966	78,7181409001957	15,4477375019746	78,7181409001957	16,9162199286134	78,7181409001957	17,7377607380741	78,7181409001957	6,31555758575608	78,7181409001957	8,72633938185986	78,7181409001957	10,2927837891709	78,7181409001957	68,7958521314363	78,7181409001957	53,2615755213432	78,7181409001957	74,9783286484348	78,7181409001957	21,5997998758354
78,7869471624266	0	78,7869471624266	0,712715846687288	78,7869471624266	-0,543423702011722	78,7869471624266	33,2752213068576	78,7869471624266	41,5417836068813	78,7869471624266	41,8996355017633	78,7869471624266	17,5469051007227	78,7869471624266	14,0132402055941	78,7869471624266	18,3341712328385	78,7869471624266	3,72641391230306	78,7869471624266	2,10498957285274	78,7869471624266	6,6893727219755	78,7869471624266	59,7959589173518	78,7869471624266	47,9089670537299	78,7869471624266	56,6465080674347	78,7869471624266	15,4957099354713	78,7869471624266	16,9461198175866	78,7869471624266	17,767030992203	78,7869471624266	6,33726463598023	78,7869471624266	8,75263820449871	78,7869471624266	10,3187627386067	78,7869471624266	68,9443703266624	78,7869471624266	53,374143313229	78,7869471624266	75,2470126939057	78,7869471624266	21,6414611541727
78,8557534246575	0	78,8557534246575	0,710720937514012	78,8557534246575	-0,570227111607153	78,8557534246575	33,3338430519166	78,8557534246575	41,6396990941227	78,8557534246575	41,9864213143876	78,8557534246575	17,5872092087762	78,8557534246575	14,0390384251911	78,8557534246575	18,3607566087319	78,8557534246575	3,72915452551196	78,8557534246575	2,09687542540341	78,8557534246575	6,71604313382832	78,8557534246575	59,884823335478	78,8557534246575	47,9818279126683	78,8557534246575	56,7327803868577	78,8557534246575	15,5446800999927	78,8557534246575	16,9768509668811	78,8557534246575	17,7970469345509	78,8557534246575	6,35816655148982	78,8557534246575	8,78246378699647	78,8557534246575	10,3423686858918	78,8557534246575	69,0510859954729	78,8557534246575	53,4603427578216	78,8557534246575	75,4345029169712	78,8557534246575	21,6835307182015
78,9245596868885	0	78,9245596868885	0,710767348185968	78,9245596868885	-0,594336176980789	78,9245596868885	33,3891728771153	78,9245596868885	41,7134331388913	78,9245596868885	42,0589098571063	78,9245596868885	17,6251287046605	78,9245596868885	14,0640883340364	78,9245596868885	18,381038551812	78,9245596868885	3,73574205839849	78,9245596868885	2,09435626626981	78,9245596868885	6,74508945169626	78,9245596868885	59,9560860300953	78,9245596868885	48,0440672687262	78,9245596868885	56,80439842856	78,9245596868885	15,5947101683678	78,9245596868885	17,0098484606259	78,9245596868885	17,8303628602789	78,9245596868885	6,38257530234009	78,9245596868885	8,81888848866573	78,9245596868885	10,3676589773108	78,9245596868885	69,1314183549661	78,9245596868885	53,5329389629528	78,9245596868885	75,5656903226967	78,9245596868885	21,7310073594879
78,9933659491194	0	78,9933659491194	0,709134745860538	78,9933659491194	-0,615824271486417	78,9933659491194	33,4414279533852	78,9933659491194	41,7686336526104	78,9933659491194	42,1203116554493	78,9933659491194	17,6574282729903	78,9933659491194	14,0874122586144	78,9933659491194	18,3940377884199	78,9933659491194	3,74319387478735	78,9933659491194	2,09461090077468	78,9933659491194	6,77439656990188	78,9933659491194	60,0153931039935	78,9933659491194	48,0999313877685	78,9933659491194	56,8613697563345	78,9933659491194	15,6421284077122	78,9933659491194	17,0416222724813	78,9933659491194	17,8664743284907	78,9933659491194	6,40861426132739	78,9933659491194	8,85788655485605	78,9933659491194	10,3937508898223	78,9933659491194	69,1917957606574	78,9933659491194	53,596218309422	78,9933659491194	75,6543116984964	78,9933659491194	21,781908124681
79,0621722113503	0	79,0621722113503	0,704543746359448	79,0621722113503	-0,636020830855358	79,0621722113503	33,492476633084	79,0621722113503	41,8105894353452	79,0621722113503	42,1733089544482	79,0621722113503	17,6840290152427	79,0621722113503	14,1108062280452	79,0621722113503	18,3995404058688	79,0621722113503	3,74736874302639	79,0621722113503	2,09406637352994	79,0621722113503	6,80296722112179	79,0621722113503	60,0666378946073	79,0621722113503	48,1533300295565	79,0621722113503	56,904257080758	79,0621722113503	15,6867571941041	79,0621722113503	17,0697241717394	79,0621722113503	17,9048699003928	79,0621722113503	6,43611488126045	79,0621722113503	8,89511701494385	79,0621722113503	10,4199754273778	79,0621722113503	69,2376098283419	79,0621722113503	53,651195255591	79,0621722113503	75,71137396389	79,0621722113503	21,8324986734474
79,1309784735812	0	79,1309784735812	0,700050151956574	79,1309784735812	-0,654023984950399	79,1309784735812	33,5455976664108	79,1309784735812	41,8458838427777	79,1309784735812	42,2231242631761	79,1309784735812	17,7077822214049	79,1309784735812	14,1361913728568	79,1309784735812	18,3999147626568	79,1309784735812	3,74764775670303	79,1309784735812	2,09108548716129	79,1309784735812	6,83139963896325	79,1309784735812	60,1116210537805	79,1309784735812	48,2062265085698	79,1309784735812	56,9364575134224	79,1309784735812	15,730946459793	79,1309784735812	17,095552721145	79,1309784735812	17,9434715880975	79,1309784735812	6,464980419271	79,1309784735812	8,92919323915855	79,1309784735812	10,4481750548675	79,1309784735812	69,2746316518761	79,1309784735812	53,6999351071361	79,1309784735812	75,7471839560355	79,1309784735812	21,8825561091214
79,1997847358121	0	79,1997847358121	0,700063303631495	79,1997847358121	-0,667922257684893	79,1997847358121	33,602761786209	79,1997847358121	41,8799257539094	79,1997847358121	42,2739103712352	79,1997847358121	17,7336999106912	79,1997847358121	14,1643597080586	79,1997847358121	18,4007963512717	79,1997847358121	3,74774761581374	79,1997847358121	2,08743839125997	79,1997847358121	6,86134793480922	79,1997847358121	60,1521048289304	79,1997847358121	48,2596583088073	79,1997847358121	56,9615944646889	79,1997847358121	15,7771166553254	79,1997847358121	17,1231980759226	79,1997847358121	17,9818597803606	79,1997847358121	6,49612704633081	79,1997847358121	8,96233138467281	79,1997847358121	10,4791229793792	79,1997847358121	69,3068746438564	79,1997847358121	53,7450394379909	79,1997847358121	75,7688020992211	79,1997847358121	21,9360609767259
79,268590998043	0	79,268590998043	0,707132229616718	79,268590998043	-0,67777136710599	79,268590998043	33,6653530147105	79,268590998043	41,9159075065984	79,268590998043	42,3278445782217	79,268590998043	17,7665227976051	79,268590998043	14,1977907844429	79,268590998043	18,4071776822806	79,268590998043	3,75250084130458	79,268590998043	2,08911850553196	79,268590998043	6,89435410938832	79,268590998043	60,1913076039412	79,268590998043	48,314829264008	79,268590998043	56,9838421170711	79,268590998043	15,8296455095019	79,268590998043	17,1563414240207	79,268590998043	18,023849124513	79,268590998043	6,53295569689148	79,268590998043	9,00015677731526	79,268590998043	10,5154199727849	79,268590998043	69,3374894098158	79,268590998043	53,7900585218486	79,268590998043	75,7821250461762	79,268590998043	21,9969377650229
79,337397260274	0	79,337397260274	0,718473601184385	79,337397260274	-0,687644934067961	79,337397260274	33,7328242465454	79,337397260274	41,9516651268389	79,337397260274	42,3831018784649	79,337397260274	17,8052067167005	79,337397260274	14,2371041191476	79,337397260274	18,4186553689381	79,337397260274	3,76534913615245	79,337397260274	2,09659820050852	79,337397260274	6,93042647128416	79,337397260274	60,2296194257187	79,337397260274	48,3693422800339	79,337397260274	57,0041755992725	79,337397260274	15,8879485881292	79,337397260274	17,1940941246672	79,337397260274	18,0707155784192	79,337397260274	6,57556275503268	79,337397260274	9,04386335462962	79,337397260274	10,5573887508995	79,337397260274	69,3649171332933	79,337397260274	53,8345183959339	79,337397260274	75,7890673514475	79,337397260274	22,0637890062222
79,4062035225049	0	79,4062035225049	0,730523543614936	79,4062035225049	-0,70230453100713	79,4062035225049	33,8008351957366	79,4062035225049	41,9838160995835	79,4062035225049	42,4355957080402	79,4062035225049	17,845628386493	79,4062035225049	14,2793714476429	79,4062035225049	18,4295281435954	79,4062035225049	3,78911074257292	79,4062035225049	2,10540073676465	79,4062035225049	6,9674043990709	79,4062035225049	60,2643226058792	79,4062035225049	48,4192199584469	79,4062035225049	57,0195954360099	79,4062035225049	15,9473414156526	79,4062035225049	17,232517773943	79,4062035225049	18,1194090451473	79,4062035225049	6,61847307077663	79,4062035225049	9,09125228920107	79,4062035225049	10,6024686387903	79,4062035225049	69,3848863977973	79,4062035225049	53,8757165369761	79,4062035225049	75,786814953729	79,4062035225049	22,1318161715301
79,4750097847358	0	79,4750097847358	0,742261129982595	79,4750097847358	-0,720702072460554	79,4750097847358	33,8682064569788	79,4750097847358	42,0127977365116	79,4750097847358	42,4848119633218	79,4750097847358	17,887325408464	79,4750097847358	14,3233005965306	79,4750097847358	18,4390343846012	79,4750097847358	3,82357635328262	79,4750097847358	2,11358128447945	79,4750097847358	7,00387211653218	79,4750097847358	60,2944933679883	79,4750097847358	48,4650190422522	79,4750097847358	57,0304533061715	79,4750097847358	16,0068450775561	79,4750097847358	17,2708857875512	79,4750097847358	18,1690563219964	79,4750097847358	6,65883821532637	79,4750097847358	9,14266868181261	79,4750097847358	10,6523590703746	79,4750097847358	69,3974252024787	79,4750097847358	53,9128908848912	79,4750097847358	75,7743831043359	79,4750097847358	22,1989275512891
79,5438160469667	0	79,5438160469667	0,755468034475442	79,5438160469667	-0,738901167501169	79,5438160469667	33,9358105318814	79,5438160469667	42,041598578929	79,5438160469667	42,533075757686	79,5438160469667	17,9334697932087	79,5438160469667	14,3686791317048	79,5438160469667	18,4485672052343	79,5438160469667	3,86323894735183	79,5438160469667	2,12174826981791	79,5438160469667	7,04226894942776	79,5438160469667	60,3216197004882	79,5438160469667	48,5091932753327	79,5438160469667	57,0407921780241	79,5438160469667	16,069372550878	79,5438160469667	17,312306814847	79,5438160469667	18,2211199542081	79,5438160469667	6,6969302445959	79,5438160469667	9,19949061232892	79,5438160469667	10,7091300562975	79,5438160469667	69,4070545889137	79,5438160469667	53,947512008799	79,5438160469667	75,7545029637488	79,5438160469667	22,2673166515754
79,6126223091976	0	79,6126223091976	0,771745191343044	79,6126223091976	-0,75423322257825	79,6126223091976	34,0017072892039	79,6126223091976	42,0698973632017	79,6126223091976	42,5811262331087	79,6126223091976	17,9850495406527	79,6126223091976	14,4139947338698	79,6126223091976	18,4572079576051	79,6126223091976	3,90308442928988	79,6126223091976	2,12909847984238	79,6126223091976	7,08539653231129	79,6126223091976	60,3475099897064	79,6126223091976	48,5507579700693	79,6126223091976	57,0510067784948	79,6126223091976	16,1350764380847	79,6126223091976	17,3573254942973	79,6126223091976	18,2745141566228	79,6126223091976	6,73136335603321	79,6126223091976	9,26013403972536	79,6126223091976	10,7714156306271	79,6126223091976	69,4142110922579	79,6126223091976	53,979537346069	79,6126223091976	75,7287134684112	79,6126223091976	22,3373229350016
79,6814285714286	0	79,6814285714286	0,788703029761194	79,6814285714286	-0,766404161772812	79,6814285714286	34,0618776756276	79,6814285714286	42,0941552661602	79,6814285714286	42,6276541042738	79,6814285714286	18,0394798760849	79,6814285714286	14,4574362512994	79,6814285714286	18,4606245983418	79,6814285714286	3,94092620177753	79,6814285714286	2,13500184136481	79,6814285714286	7,13311507983636	79,6814285714286	60,3713500218438	79,6814285714286	48,5871595713302	79,6814285714286	57,0579624241723	79,6814285714286	16,2023459517856	79,6814285714286	17,402591453676	79,6814285714286	18,3265110070045	79,6814285714286	6,7611434989815	79,6814285714286	9,32231941358022	79,6814285714286	10,8356002000992	79,6814285714286	69,4165866543	79,6814285714286	54,0081352032957	79,6814285714286	75,6960207867297	79,6814285714286	22,407886432064
79,7502348336595	0	79,7502348336595	0,801279037021729	79,7502348336595	-0,777797172578175	79,7502348336595	34,1162748621589	79,7502348336595	42,1148774865743	79,7502348336595	42,6726808414148	79,7502348336595	18,0962065880978	79,7502348336595	14,5008730791361	79,7502348336595	18,4573258925435	79,7502348336595	3,97451763817355	79,7502348336595	2,14149100019519	79,7502348336595	7,18581708789772	79,7502348336595	60,3921960452584	79,7502348336595	48,6208347941208	79,7502348336595	57,0600612161453	79,7502348336595	16,2704497622788	79,7502348336595	17,4466291256612	79,7502348336595	18,3779737896923	79,7502348336595	6,78843910950636	79,7502348336595	9,38571536540995	79,7502348336595	10,8997648240512	79,7502348336595	69,4134438126737	79,7502348336595	54,0342654579476	79,7502348336595	75,6556891508663	79,7502348336595	22,4767762903422
79,8190410958904	0	79,8190410958904	0,807069552004975	79,8190410958904	-0,790736075628146	79,8190410958904	34,1632119912979	79,8190410958904	42,1330850857698	79,8190410958904	42,7142001463301	79,8190410958904	18,1542481913818	79,8190410958904	14,5444594747557	79,8190410958904	18,4471438411542	79,8190410958904	4,00136460581066	79,8190410958904	2,14921563155575	79,8190410958904	7,24300090367039	79,8190410958904	60,4084131931747	79,8190410958904	48,6534852372176	79,8190410958904	57,0558287868045	79,8190410958904	16,3375125431224	79,8190410958904	17,4878735121377	79,8190410958904	18,4273999934848	79,8190410958904	6,81339593878943	79,8190410958904	9,44811154693488	79,8190410958904	10,961406324814	79,8190410958904	69,4034050239885	79,8190410958904	54,0568341635092	79,8190410958904	75,6066734888447	79,8190410958904	22,5405659387825
79,8878473581213	0	79,8878473581213	0,808432163574693	79,8878473581213	-0,802714811400648	79,8878473581213	34,2037890191265	79,8878473581213	42,1481964081724	79,8878473581213	42,7535848964043	79,8878473581213	18,21214988072	79,8878473581213	14,5867451711146	79,8878473581213	18,4308293584406	79,8878473581213	4,02373241771369	79,8878473581213	2,15719903817286	79,8878473581213	7,30527311190578	79,8878473581213	60,4218450829821	79,8878473581213	48,6858181110375	79,8878473581213	57,0461181706245	79,8878473581213	16,4041258384448	79,8878473581213	17,5259492755714	79,8878473581213	18,4731957294934	79,8878473581213	6,83725678012175	79,8878473581213	9,5079171412499	79,8878473581213	11,0179418910292	79,8878473581213	69,3864870895726	79,8878473581213	54,0749191400119	79,8878473581213	75,5500288698085	79,8878473581213	22,5994750597037
79,9566536203523	0	79,9566536203523	0,809102821940172	79,9566536203523	-0,813992770610781	79,9566536203523	34,2421938437285	79,9566536203523	42,1579888262395	79,9566536203523	42,794125661825	79,9566536203523	18,2677945231327	79,9566536203523	14,625166954107	79,9566536203523	18,4100536678184	79,9566536203523	4,04471075676956	79,9566536203523	2,16246616709057	79,9566536203523	7,37374710089365	79,9566536203523	60,4340449020907	79,9566536203523	48,7179994501272	79,9566536203523	57,0329146014603	79,9566536203523	16,4723640702667	79,9566536203523	17,5618608759186	79,9566536203523	18,5162694241609	79,9566536203523	6,86167561202622	79,9566536203523	9,56481820124064	79,9566536203523	11,0706359601185	79,9566536203523	69,3641325445986	79,9566536203523	54,0890022529863	79,9566536203523	75,48671138341	79,9566536203523	22,6552436705269
80,0254598825832	0	80,0254598825832	0,813819576271584	80,0254598825832	-0,828262937928173	80,0254598825832	34,2799210439649	80,0254598825832	42,1618263671641	80,0254598825832	42,8353714598254	80,0254598825832	18,3185948586293	80,0254598825832	14,6589747198123	80,0254598825832	18,3845485226734	80,0254598825832	4,06603080371799	80,0254598825832	2,16414614989358	80,0254598825832	7,44658087448322	80,0254598825832	60,443266975916	80,0254598825832	48,7481918693271	80,0254598825832	57,0172963130742	80,0254598825832	16,543228391156	80,0254598825832	17,5972539778563	80,0254598825832	18,5584644668555	80,0254598825832	6,88846962706648	80,0254598825832	9,62112151459041	80,0254598825832	11,1220113508867	80,0254598825832	69,3370159045411	80,0254598825832	54,0990535010818	80,0254598825832	75,4159455313562	80,0254598825832	22,7110837087483
80,0942661448141	0	80,0942661448141	0,822071348047032	80,0942661448141	-0,84963830684994	80,0942661448141	34,3137444215807	80,0942661448141	42,1571925901308	80,0942661448141	42,8732339224756	80,0942661448141	18,3612978325705	80,0942661448141	14,6868564729261	80,0942661448141	18,3510700124548	80,0942661448141	4,08634182587319	80,0942661448141	2,16469360275097	80,0942661448141	7,51782920663383	80,0942661448141	60,4464278837695	80,0942661448141	48,7727475018098	80,0942661448141	56,9968187731258	80,0942661448141	16,6158818480292	80,0942661448141	17,6304952432503	80,0942661448141	18,5991775186307	80,0942661448141	6,917371551031	80,0942661448141	9,67953870546782	80,0942661448141	11,1742993406145	80,0942661448141	69,3044865231714	80,0942661448141	54,1032488725185	80,0942661448141	75,3346294545484	80,0942661448141	22,768380339611
80,163072407045	0	80,163072407045	0,82796894080326	80,163072407045	-0,879314187648646	80,163072407045	34,3409253852788	80,163072407045	42,1415507821879	80,163072407045	42,903992316057	80,163072407045	18,394377479994	80,163072407045	14,7075776355271	80,163072407045	18,305416669888	80,163072407045	4,10371898753073	80,163072407045	2,16538080715321	80,163072407045	7,58248393996689	80,163072407045	60,4412528913311	80,163072407045	48,7879228833008	80,163072407045	56,9671863358443	80,163072407045	16,6895272053421	80,163072407045	17,6597749591785	80,163072407045	18,6369498159267	80,163072407045	6,94616273579297	80,163072407045	9,74138481313199	80,163072407045	11,2292625846821	80,163072407045	69,263560739309	80,163072407045	54,0986424663791	80,163072407045	75,2393932219004	80,163072407045	22,8282356879732
80,2318786692759	0	80,2318786692759	0,828111425129023	80,2318786692759	-0,915108999102003	80,2318786692759	34,3635251191961	80,2318786692759	42,1166323064527	80,2318786692759	42,9276902674614	80,2318786692759	18,4212635725749	80,2318786692759	14,7238038381658	80,2318786692759	18,2476682901467	80,2318786692759	4,12037445637439	80,2318786692759	2,16899262111244	80,2318786692759	7,64355737876082	80,2318786692759	60,4292172965853	80,2318786692759	48,7955963952221	80,2318786692759	56,9266653382365	80,2318786692759	16,767874159563	80,2318786692759	17,6852880027557	80,2318786692759	18,6744651555653	80,2318786692759	6,97430469341994	80,2318786692759	9,80868602380535	80,2318786692759	11,2891834593905	80,2318786692759	69,2131955454423	80,2318786692759	54,0853301171193	80,2318786692759	75,1298126369728	80,2318786692759	22,8941466939131
80,3006849315069	0	80,3006849315069	0,82117948804931	80,3006849315069	-0,955742372616768	80,3006849315069	34,3841202134743	80,3006849315069	42,0849938303922	80,3006849315069	42,9462440712217	80,3006849315069	18,4484529158756	80,3006849315069	14,7389452324287	80,3006849315069	18,1815959505306	80,3006849315069	4,14013284476454	80,3006849315069	2,17893937266069	80,3006849315069	7,707397727708	80,3006849315069	60,411980751589	80,3006849315069	48,7991399581723	80,3006849315069	56,8771277810662	80,3006849315069	16,8560841671307	80,3006849315069	17,7095161413407	80,3006849315069	18,7159804555998	80,3006849315069	6,99906775345326	80,3006849315069	9,88077095853359	80,3006849315069	11,3558902647468	80,3006849315069	69,1542187545976	80,3006849315069	54,0648374064187	80,3006849315069	75,0068705021651	80,3006849315069	22,9705712883557
80,3694911937378	0	80,3694911937378	0,806348435374076	80,3694911937378	-1,00081356248401	80,3694911937378	34,4016069467869	80,3694911937378	42,0452374520056	80,3694911937378	42,9598984647418	80,3694911937378	18,4787834581035	80,3694911937378	14,7522345998718	80,3694911937378	18,1058310740631	80,3694911937378	4,16402596875076	80,3694911937378	2,19588642890042	80,3694911937378	7,77608229061427	80,3694911937378	60,3876926989159	80,3694911937378	48,799308710897	80,3694911937378	56,8193350659831	80,3694911937378	16,9572744552206	80,3694911937378	17,7323407588535	80,3694911937378	18,7625687909835	80,3694911937378	7,0180472010729	80,3694911937378	9,95457605536986	80,3694911937378	11,4299055889597	80,3694911937378	69,0864641482565	80,3694911937378	54,0348719078575	80,3694911937378	74,8685924937666	80,3694911937378	23,0583351974729
80,4382974559687	0	80,4382974559687	0,784192035131326	80,4382974559687	-1,05100035859381	80,4382974559687	34,4130705965718	80,4382974559687	41,9936712874535	80,4382974559687	42,9660170197694	80,4382974559687	18,5096972799087	80,4382974559687	14,7605403092905	80,4382974559687	18,0180322195579	80,4382974559687	4,19023302384645	80,4382974559687	2,21885202406406	80,4382974559687	7,85282976392651	80,4382974559687	60,3530444429578	80,4382974559687	48,7931526611965	80,4382974559687	56,752136592895	80,4382974559687	17,0737761460607	80,4382974559687	17,7529961955998	80,4382974559687	18,8141506376118	80,4382974559687	7,0290492876231	80,4382974559687	10,0289633960866	80,4382974559687	11,5123860667152	80,4382974559687	69,00766487286	80,4382974559687	53,9920092090174	80,4382974559687	74,7115842960973	80,4382974559687	23,1560459824015
80,5071037181996	0	80,5071037181996	0,757505638451903	80,5071037181996	-1,10428827186627	80,5071037181996	34,4179508770566	80,5071037181996	41,928558746754	80,5071037181996	42,962828715476	80,5071037181996	18,5410811204336	80,5071037181996	14,764517644846	80,5071037181996	17,9200510125412	80,5071037181996	4,21849357549017	80,5071037181996	2,24776408569335	80,5071037181996	7,94182750646794	80,5071037181996	60,3075184782931	80,5071037181996	48,7783994899312	80,5071037181996	56,6760018226886	80,5071037181996	17,2073326768965	80,5071037181996	17,775350862115	80,5071037181996	18,8713802003625	80,5071037181996	7,03337536361914	80,5071037181996	10,1063244938571	80,5071037181996	11,6040706827878	80,5071037181996	68,9157955101441	80,5071037181996	53,9350960068484	80,5071037181996	74,5348434052765	80,5071037181996	23,2630030864831
80,5759099804305	0	80,5759099804305	0,726111218871537	80,5759099804305	-1,16019575266601	80,5759099804305	34,4156905019964	80,5759099804305	41,8482854917205	80,5759099804305	42,9480276957726	80,5759099804305	18,5725736380955	80,5759099804305	14,7628419034926	80,5759099804305	17,8128502575254	80,5759099804305	4,24981929656742	80,5759099804305	2,28174807684954	80,5759099804305	8,04354468085316	80,5759099804305	60,2496153700979	80,5759099804305	48,7541656666196	80,5759099804305	56,5893755641668	80,5759099804305	17,3546764495325	80,5759099804305	17,8012120322007	80,5759099804305	18,9351842075769	80,5759099804305	7,03115802847594	80,5759099804305	10,1886531966555	80,5759099804305	11,7042280603985	80,5759099804305	68,8080572298728	80,5759099804305	53,8620164532921	80,5759099804305	74,3361392741448	80,5759099804305	23,3785756026001
80,6447162426614	0	80,6447162426614	0,688195859851703	80,6447162426614	-1,2189569112371	80,6447162426614	34,4042182118732	80,6447162426614	41,7495763173286	80,6447162426614	42,9188009342357	80,6447162426614	18,6035240491055	80,6447162426614	14,7531845168806	80,6447162426614	17,6925363541818	80,6447162426614	4,28441018860914	80,6447162426614	2,31802495559062	80,6447162426614	8,1559953663258	80,6447162426614	60,1762880660259	80,6447162426614	48,7199993725484	80,6447162426614	56,4869561127718	80,6447162426614	17,5093851805223	80,6447162426614	17,8290039431422	80,6447162426614	19,0018494721256	80,6447162426614	7,02066511617961	80,6447162426614	10,2773143217583	80,6447162426614	11,8116708782771	80,6447162426614	68,6797016165135	80,6447162426614	53,7689663307293	80,6447162426614	74,1113862677277	80,6447162426614	23,4996717783832
80,7135225048924	0	80,7135225048924	0,64427324426812	80,7135225048924	-1,27913822746139	80,7135225048924	34,3826015829875	80,7135225048924	41,6317747918713	80,7135225048924	42,8749227014837	80,7135225048924	18,6354399867613	80,7135225048924	14,7357474127178	80,7135225048924	17,5560082307606	80,7135225048924	4,32384004636657	80,7135225048924	2,35651853831345	80,7135225048924	8,27974299868119	80,7135225048924	60,0858955667997	80,7135225048924	48,6763279257575	80,7135225048924	56,364560637814	80,7135225048924	17,6690867224546	80,7135225048924	17,8585889574771	80,7135225048924	19,0686954413259	80,7135225048924	7,00287898165091	80,7135225048924	10,3737279414445	80,7135225048924	11,9259933807361	80,7135225048924	68,5281947632678	80,7135225048924	53,6542914104073	80,7135225048924	73,8569409735846	80,7135225048924	23,6242789192259
80,7823287671233	0	80,7823287671233	0,597052969371717	80,7823287671233	-1,34050491644753	80,7823287671233	34,3506696909394	80,7823287671233	41,494202847116	80,7823287671233	42,8175201284197	80,7823287671233	18,6694909358442	80,7823287671233	14,7110094531041	80,7823287671233	17,3995581342151	80,7823287671233	4,36880389081789	80,7823287671233	2,40001242919274	80,7823287671233	8,41652599146042	80,7823287671233	59,9775744218383	80,7823287671233	48,6229344903628	80,7823287671233	56,2194242242397	80,7823287671233	17,8323407038654	80,7823287671233	17,8882157201577	80,7823287671233	19,1351746697971	80,7823287671233	6,9814359951216	80,7823287671233	10,4785570550654	80,7823287671233	12,0467136791463	80,7823287671233	68,3513406078317	80,7823287671233	53,5147583556224	80,7823287671233	73,5666068037404	80,7823287671233	23,7504601661501
80,8511350293542	0	80,8511350293542	0,549758045187701	80,8511350293542	-1,40170008840261	80,8511350293542	34,3108429826485	80,8511350293542	41,3374981963875	80,8511350293542	42,7490850702609	80,8511350293542	18,7060004867724	80,8511350293542	14,6805862491838	80,8511350293542	17,2204778794583	80,8511350293542	4,41693649103479	80,8511350293542	2,45023637334745	80,8511350293542	8,56683736122591	80,8511350293542	59,8518679412088	80,8511350293542	48,5592821197509	80,8511350293542	56,0514768850226	80,8511350293542	17,9972810312091	80,8511350293542	17,9167550765113	80,8511350293542	19,2025276150518	80,8511350293542	6,96009737974784	80,8511350293542	10,5926993900889	80,8511350293542	12,1738317775206	80,8511350293542	68,1488480929064	80,8511350293542	53,3501219137646	80,8511350293542	73,2376703474365	80,8511350293542	23,8789756327446
80,9199412915851	0	80,9199412915851	0,501734293907006	80,9199412915851	-1,46340287597266	80,9199412915851	34,2652760004682	80,9199412915851	41,162963124482	80,9199412915851	42,6725050982245	80,9199412915851	18,7439280287523	80,9199412915851	14,6459372812167	80,9199412915851	17,0183453395293	80,9199412915851	4,4644080570048	80,9199412915851	2,50523910850009	80,9199412915851	8,72504067441089	80,9199412915851	59,7100442804053	80,9199412915851	48,485195857817	80,9199412915851	55,8604756144257	80,9199412915851	18,1627718368901	80,9199412915851	17,9441060964049	80,9199412915851	19,2708317824973	80,9199412915851	6,94006628912142	80,9199412915851	10,7135755570779	80,9199412915851	12,3059107748751	80,9199412915851	67,9202766398039	80,9199412915851	53,1624656290888	80,9199412915851	72,8688891875572	80,9199412915851	24,0085948767521
80,988747553816	0	80,988747553816	0,452355654442783	80,988747553816	-1,52439467001017	80,988747553816	34,2159223751572	80,988747553816	40,9725643660872	80,988747553816	42,5920742880487	80,988747553816	18,7824367500575	80,988747553816	14,6082448461453	80,988747553816	16,7977362107932	80,988747553816	4,50857886825341	80,988747553816	2,56193889293496	80,988747553816	8,88596117333634	80,988747553816	59,5541257412081	80,988747553816	48,4030915982113	80,988747553816	55,6493408462859	80,988747553816	18,3280707279466	80,988747553816	17,9685041552855	80,988747553816	19,3405520326426	80,988747553816	6,92256474291003	80,988747553816	10,8379363046406	80,988747553816	12,4386730972013	80,988747553816	67,6665258328586	80,988747553816	52,9560526700753	80,988747553816	72,4618343094172	80,988747553816	24,1373354886714
81,057553816047	0	81,057553816047	0,403896609362889	81,057553816047	-1,58093189342324	81,057553816047	34,1653343736153	81,057553816047	40,770293858971	81,057553816047	42,5128445788746	81,057553816047	18,8234077621804	81,057553816047	14,5717382752796	81,057553816047	16,5663216909584	81,057553816047	4,55044711617421	81,057553816047	2,61918802687947	81,057553816047	9,04764600218418	81,057553816047	59,3884733623176	81,057553816047	48,3184662967237	81,057553816047	55,4244800142837	81,057553816047	18,4952918874141	81,057553816047	17,9891012188881	81,057553816047	19,4146810622976	81,057553816047	6,9110394515746	81,057553816047	10,9656898341506	81,057553816047	12,5698078601765	81,057553816047	67,3915269462883	81,057553816047	52,7365706207184	81,057553816047	72,0194568103415	81,057553816047	24,2654967362267
81,1263600782779	0	81,1263600782779	0,357691842126158	81,1263600782779	-1,63422589996047	81,1263600782779	34,112182018215	81,1263600782779	40,5567990163331	81,1263600782779	42,43645214514	81,1263600782779	18,8661824558328	81,1263600782779	14,5377497353054	81,1263600782779	16,3302011191265	81,1263600782779	4,58986089950255	81,1263600782779	2,67551629353294	81,1263600782779	9,20688797805067	81,1263600782779	59,2139790473182	81,1263600782779	48,2327144068389	81,1263600782779	55,1874753896461	81,1263600782779	18,6644152478688	81,1263600782779	18,0040192604171	81,1263600782779	19,4930956324118	81,1263600782779	6,9037395699217	81,1263600782779	11,0930195592055	81,1263600782779	12,6956830176883	81,1263600782779	67,0961002761557	81,1263600782779	52,5049044783943	81,1263600782779	71,5421577895828	81,1263600782779	24,3916896471915
81,1951663405088	0	81,1951663405088	0,315291866501283	81,1951663405088	-1,68900487475602	81,1951663405088	34,0529678783214	81,1951663405088	40,3341832917672	81,1951663405088	42,3610759967678	81,1951663405088	18,9075291686514	81,1951663405088	14,5060105633099	81,1951663405088	16,0948019654482	81,1951663405088	4,62754013155687	81,1951663405088	2,7321918326428	81,1951663405088	9,36271303267954	81,1951663405088	59,0282933084241	81,1951663405088	48,1425816249339	81,1951663405088	54,9365737821839	81,1951663405088	18,8351146021624	81,1951663405088	18,0128100823615	81,1951663405088	19,5730705356542	81,1951663405088	6,89475237930408	81,1951663405088	11,2153251341421	81,1951663405088	12,8144500309047	81,1951663405088	66,7791329948138	81,1951663405088	52,2592369804564	81,1951663405088	71,0314021875845	81,1951663405088	24,5154190776027
81,2639726027397	0	81,2639726027397	0,275537993500507	81,2639726027397	-1,75176776839724	81,2639726027397	33,9819711720112	81,2639726027397	40,1023972638195	81,2639726027397	42,2788468770947	81,2639726027397	18,9422582066296	81,2639726027397	14,4716061050986	81,2639726027397	15,8613149538321	81,2639726027397	4,66388931937048	81,2639726027397	2,79157856316986	81,2639726027397	9,51569083159343	81,2639726027397	58,8252174998191	81,2639726027397	48,0385853829221	81,2639726027397	54,6666746528228	81,2639726027397	19,0063819390711	81,2639726027397	18,0181297969855	81,2639726027397	19,6484246310721	81,2639726027397	6,87663336753158	81,2639726027397	11,3272543542914	81,2639726027397	12,9250014559353	81,2639726027397	66,4353258711619	81,2639726027397	51,9945189883028	81,2639726027397	70,4860037651064	81,2639726027397	24,6361098829171
81,3327788649706	0	81,3327788649706	0,235417701111658	81,3327788649706	-1,82358386591916	81,3327788649706	33,896243634057	81,3327788649706	39,8610839868966	81,3327788649706	42,1816530622501	81,3327788649706	18,9693845348443	81,3327788649706	14,4307508393271	81,3327788649706	15,6310185463205	81,3327788649706	4,70339995869494	81,3327788649706	2,85995244845753	81,3327788649706	9,66901714566141	81,3327788649706	58,5989192758763	81,3327788649706	47,9115522066776	81,3327788649706	54,3750729034846	81,3327788649706	19,1832407929121	81,3327788649706	18,0270171089242	81,3327788649706	19,7184657838615	81,3327788649706	6,84783478005684	81,3327788649706	11,428638793222	81,3327788649706	13,0301638022008	81,3327788649706	66,0598995208273	81,3327788649706	51,7087048878105	81,3327788649706	69,905217432395	81,3327788649706	24,7605277436208
81,4015851272016	0	81,4015851272016	0,191358817197212	81,4015851272016	-1,90221313765623	81,4015851272016	33,7923766152023	81,4015851272016	39,6066367705098	81,4015851272016	42,0600812077079	81,4015851272016	18,9888782320928	81,4015851272016	14,3789467632868	81,4015851272016	15,400880107405	81,4015851272016	4,74967351979119	81,4015851272016	2,94458144815813	81,4015851272016	9,8260672187847	81,4015851272016	58,3400668021592	81,4015851272016	47,7508915680712	81,4015851272016	54,0561436108368	81,4015851272016	19,3761501566569	81,4015851272016	18,0466713780233	81,4015851272016	19,7838273278078	81,4015851272016	6,81106778927328	81,4015851272016	11,5251447627141	81,4015851272016	13,13541361642	81,4015851272016	65,6439269604511	81,4015851272016	51,3977809384734	81,4015851272016	69,2850438119235	81,4015851272016	24,9007578721069
81,4703913894325	0	81,4703913894325	0,138248963809545	81,4703913894325	-1,99190736341798	81,4703913894325	33,6640671909701	81,4703913894325	39,3277566487175	81,4703913894325	41,899471836283	81,4703913894325	18,9982197701359	81,4703913894325	14,3068575159087	81,4703913894325	15,1598630913801	81,4703913894325	4,80289676281275	81,4703913894325	3,0519804254421	81,4703913894325	9,99110576660257	81,4703913894325	58,0331846270851	81,4703913894325	47,5439160997488	81,4703913894325	53,6987774542464	81,4703913894325	19,5940339891444	81,4703913894325	18,0792712595063	81,4703913894325	19,844185137376	81,4703913894325	6,76791313066207	81,4703913894325	11,6228605075492	81,4703913894325	13,2437701475924	81,4703913894325	65,1735466387109	81,4703913894325	51,0528535853216	81,4703913894325	68,6163447433952	81,4703913894325	25,0667553978747
81,5391976516634	0	81,5391976516634	0,0690456187948598	81,5391976516634	-2,10384249425319	81,5391976516634	33,5001279808011	81,5391976516634	39,0027392177279	81,5391976516634	41,6770875574845	81,5391976516634	18,9901745390874	81,5391976516634	14,2010734938772	81,5391976516634	14,8863986987939	81,5391976516634	4,86011500682027	81,5391976516634	3,18561917578229	81,5391976516634	10,1679195736822	81,5391976516634	57,6543819624224	81,5391976516634	47,2728620734083	81,5391976516634	53,2855906955314	81,5391976516634	19,843443914991	81,5391976516634	18,120956515387	81,5391976516634	19,8970070867326	81,5391976516634	6,7141769447836	81,5391976516634	11,7223030931386	81,5391976516634	13,3537399525451	81,5391976516634	64,6277039272357	81,5391976516634	50,6572893268401	81,5391976516634	67,8813282044234	81,5391976516634	25,2642944046889
81,6080039138943	0	81,6080039138943	-0,0191936020366938	81,6080039138943	-2,24960859022937	81,6080039138943	33,2887342631312	81,6080039138943	38,6090498873607	81,6080039138943	41,3709129557574	81,6080039138943	18,9581283394725	81,6080039138943	14,0501161398969	81,6080039138943	14,5555068888726	81,6080039138943	4,91986990720623	81,6080039138943	3,34919836012533	81,6080039138943	10,3642654684854	81,6080039138943	57,1787965309139	81,6080039138943	46,9201922974296	81,6080039138943	52,7984342072994	81,6080039138943	20,1342026457482	81,6080039138943	18,1696304386708	81,6080039138943	19,9409145876942	81,6080039138943	6,64560876883503	81,6080039138943	11,8257537341579	81,6080039138943	13,4673688757259	81,6080039138943	63,9841717799652	81,6080039138943	50,1937429359197	81,6080039138943	67,0588953101431	81,6080039138943	25,5017166645274
81,6768101761252	0	81,6768101761252	-0,127594676627652	81,6768101761252	-2,43958470378045	81,6768101761252	33,0169579338106	81,6768101761252	38,1264166930227	81,6768101761252	40,9622018597213	81,6768101761252	18,898399524593	81,6768101761252	13,8449378504873	81,6768101761252	14,1441375163577	81,6768101761252	4,98241685992831	81,6768101761252	3,54697721623825	81,6768101761252	10,5894542559691	81,6768101761252	56,5840272381367	81,6768101761252	46,4703221769796	81,6768101761252	52,2201429397595	81,6768101761252	20,4754883919574	81,6768101761252	18,2261151743284	81,6768101761252	19,9751953141355	81,6768101761252	6,55950045596752	81,6768101761252	11,9372763418452	81,6768101761252	13,5884745346985	81,6768101761252	63,2209738072056	81,6768101761252	49,6457968842221	81,6768101761252	66,1263523438499	81,6768101761252	25,7873195058047
81,7456164383562	0	81,7456164383562	-0,259823350446624	81,7456164383562	-2,68371078000841	81,7456164383562	32,668274807049	81,7456164383562	37,5313828404554	81,7456164383562	40,4270843815799	81,7456164383562	18,8083659183116	81,7456164383562	13,5755840678749	81,7456164383562	13,6256406868305	81,7456164383562	5,04898779495515	81,7456164383562	3,78277768519256	81,7456164383562	10,8523620985299	81,7456164383562	55,8440655499665	81,7456164383562	45,9055184800745	81,7456164383562	51,5296132473429	81,7456164383562	20,871666191328	81,7456164383562	18,2898118439333	81,7456164383562	19,9988080067696	81,7456164383562	6,45260288641116	81,7456164383562	12,0592289427797	81,7456164383562	13,7196852796659	81,7456164383562	62,3085843356107	81,7456164383562	48,990937629171	81,7456164383562	65,0517683655935	81,7456164383562	26,1240471036015
81,8144227005871	0	81,8144227005871	-0,41973897717763	81,8144227005871	-2,98796408077313	81,8144227005871	32,2277302472921	81,8144227005871	36,8020909066757	81,8144227005871	39,7414835581452	81,8144227005871	18,6865602716457	81,8144227005871	13,2322622149431	81,8144227005871	12,9722814904957	81,8144227005871	5,12116736469021	81,8144227005871	4,06143879453758	81,8144227005871	11,1578926795431	81,8144227005871	54,9334105989143	81,8144227005871	45,2086702867997	81,8144227005871	50,7051951031167	81,8144227005871	21,320195730971	81,8144227005871	18,3592234881012	81,8144227005871	20,0100928845613	81,8144227005871	6,32468627011559	81,8144227005871	12,1910453261624	81,8144227005871	13,863348207632	81,8144227005871	61,2143475228997	81,8144227005871	48,2047002877492	81,8144227005871	63,7994576696974	81,8144227005871	26,505792006379
81,883228962818	0	81,883228962818	-0,608113169656917	81,883228962818	-3,35333138442719	81,883228962818	31,6852793725729	81,883228962818	35,9224790676888	81,883228962818	38,8878842183427	81,883228962818	18,5312799678457	81,883228962818	12,8075248957707	81,883228962818	12,1637616410938	81,883228962818	5,20196037271543	81,883228962818	4,3863779119456	81,883228962818	11,5053215836978	81,883228962818	53,8304583260137	81,883228962818	44,3652560819086	81,883228962818	49,7294957142669	81,883228962818	21,8112779022893	81,883228962818	18,4307808744618	81,883228962818	20,0069188357847	81,883228962818	6,17556479093595	81,883228962818	12,3316568508106	81,883228962818	14,0196709792318	81,883228962818	59,9098452420066	81,883228962818	47,2666016977127	81,883228962818	62,3365277124156	81,883228962818	26,9175968259559
81,9520352250489	0	81,9520352250489	-0,825867764673333	81,9520352250489	-3,77957393486678	81,9520352250489	31,0316704365166	81,9520352250489	34,877980315743	81,9520352250489	37,8508264847229	81,9520352250489	18,3354173223895	81,9520352250489	12,2948481255307	81,9520352250489	11,1833320151089	81,9520352250489	5,29081919913172	81,9520352250489	4,75465993740028	81,9520352250489	11,8862724588566	81,9520352250489	52,5129918767875	81,9520352250489	43,3597112997602	81,9520352250489	48,5825474007273	81,9520352250489	22,324966620454	81,9520352250489	18,4944168551985	81,9520352250489	19,9824333671123	81,9520352250489	6,00085380004651	81,9520352250489	12,4779133962344	81,9520352250489	14,182614231049	81,9520352250489	58,3665939310701	81,9520352250489	46,1556413386972	81,9520352250489	60,6282993672226	81,9520352250489	27,335666862539
82,0208414872798	0	82,0208414872798	-1,07380800212334	82,0208414872798	-4,26266762716611	82,0208414872798	30,2573785666162	82,0208414872798	33,6554610683063	82,0208414872798	36,6188193972601	82,0208414872798	18,0890468972816	82,0208414872798	11,6910021679074	82,0208414872798	10,0204700806102	82,0208414872798	5,38374785553638	82,0208414872798	5,15503533803414	82,0208414872798	12,282821663683	82,0208414872798	50,9600287100996	82,0208414872798	42,1759527818139	82,0208414872798	47,2427287559849	82,0208414872798	22,8286259220587	82,0208414872798	18,5337222325816	82,0208414872798	19,923669075066	82,0208414872798	5,79563303638776	82,0208414872798	12,6202659925572	82,0208414872798	14,3401528282621	82,0208414872798	56,556971575743	82,0208414872798	44,8511824432083	82,0208414872798	58,6418510877658	82,0208414872798	27,7263869987178
82,0896477495108	0	82,0896477495108	-1,3472012442668	82,0896477495108	-4,79036864484104	82,0896477495108	29,3581615499466	82,0896477495108	32,2519644999485	82,0896477495108	35,190090468271	82,0896477495108	17,7838064816398	82,0896477495108	10,9983324566176	82,0896477495108	8,67925033928537	82,0896477495108	5,47400961094923	82,0896477495108	5,5719749998988	82,0896477495108	12,670503344645	82,0896477495108	49,1595922348517	82,0896477495108	40,8048716053454	82,0896477495108	45,6955377026869	82,0896477495108	23,2809737429121	82,0896477495108	18,5301357513101	82,0896477495108	19,8124553963601	82,0896477495108	5,55782955637827	82,0896477495108	12,7443050909716	82,0896477495108	14,4769630904567	82,0896477495108	54,4631051325521	82,0896477495108	43,3399952723296	82,0896477495108	56,3558924887509	82,0896477495108	28,0463384828758
82,1584540117417	0	82,1584540117417	-1,63475001916261	82,1584540117417	-5,34019549476506	82,1584540117417	28,3381964333241	82,1584540117417	30,6816048128287	82,1584540117417	33,5758723395808	82,1584540117417	17,4151949633858	82,1584540117417	10,2310614863169	82,1584540117417	7,18456288972686	82,1584540117417	5,55617027910046	82,1584540117417	5,9849671935134	82,1584540117417	13,0216406685283	82,1584540117417	47,1145827083238	82,1584540117417	39,2503606315529	82,1584540117417	43,9381788158384	82,1584540117417	23,6345356638668	82,1584540117417	18,4636720787763	82,1584540117417	19,6296284296478	82,1584540117417	5,29128150074584	82,1584540117417	12,8355556088607	82,1584540117417	14,5755109169422	82,1584540117417	52,0839038215696	82,1584540117417	41,6221971813612	82,1584540117417	53,76882849904	82,1584540117417	28,244820363831
82,2272602739726	0	82,2272602739726	-1,92355129089736	82,2272602739726	-5,88469023582949	82,2272602739726	27,2070617318568	82,2272602739726	28,9730859502391	82,2272602739726	31,7993111159087	82,2272602739726	16,9797041875116	82,2272602739726	9,41114385432767	82,2272602739726	5,58121666368459	82,2272602739726	5,62310189879748	82,2272602739726	6,3675355853631	82,2272602739726	13,3032806246393	82,2272602739726	44,840427946819	82,2272602739726	37,5243107297352	82,2272602739726	41,9782857724194	82,2272602739726	23,8355129973249	82,2272602739726	18,3142066563857	82,2272602739726	19,3555804714595	82,2272602739726	4,99855399579628	82,2272602739726	12,8757889494578	82,2272602739726	14,6141678492187	82,2272602739726	49,4352841745805	82,2272602739726	39,7104014886052	82,2272602739726	50,8983587593416	82,2272602739726	28,2655434864413
82,2960665362035	0	82,2960665362035	-2,20283905697255	82,2960665362035	-6,39634205246799	82,2960665362035	25,9757840443104	82,2960665362035	27,1620337301076	82,2960665362035	29,8911446230677	82,2960665362035	16,4710446059569	82,2960665362035	8,56155465131559	82,2960665362035	3,92497171401148	82,2960665362035	5,66190972947186	82,2960665362035	6,68908589071305	82,2960665362035	13,4778648009336	82,2960665362035	42,3595704732529	82,2960665362035	35,6402074589936	82,2960665362035	39,8289501083728	82,2960665362035	23,8267791043236	82,2960665362035	18,0569573432193	82,2960665362035	18,9686893666062	82,2960665362035	4,67949762992066	82,2960665362035	12,8411708906189	82,2960665362035	14,5656621344993	82,2960665362035	46,5443862615865	82,2960665362035	37,6239826790518	82,2960665362035	47,7775833482308	82,2960665362035	28,0478512502271
82,3648727984344	0	82,3648727984344	-2,46156231100224	82,3648727984344	-6,84891067087208	82,3648727984344	24,6513936149877	82,3648727984344	25,2841448037645	82,3648727984344	27,8830194743227	82,3648727984344	15,8802347356156	82,3648727984344	7,70440311752708	82,3648727984344	2,27581270624184	82,3648727984344	5,65763950488439	82,3648727984344	6,92088454602844	82,3648727984344	13,5105097243848	82,3648727984344	39,6946846018536	82,3648727984344	33,6100582390188	82,3648727984344	37,5028446776585	82,3648727984344	23,5553318322342	82,3648727984344	17,6667229055616	82,3648727984344	18,4478867988096	82,3648727984344	4,33372313837433	82,3648727984344	12,7069904547625	82,3648727984344	14,4017891516438	82,3648727984344	43,4409328205323	82,3648727984344	35,3822293277072	82,3648727984344	44,4442556735061	82,3648727984344	27,5375047287767
82,4336790606654	0	82,4336790606654	-2,686299424486	82,4336790606654	-7,21561860259155	82,4336790606654	23,2423930578042	82,4336790606654	23,3774854299389	82,4336790606654	25,8111547922465	82,4336790606654	15,2020245475013	82,4336790606654	6,86501805158414	82,4336790606654	0,702853907960979	82,4336790606654	5,60057590355972	82,4336790606654	7,04206555929024	82,4336790606654	13,3752577764759	82,4336790606654	36,8739053022977	82,4336790606654	31,4509545300083	82,4336790606654	35,0166005417881	82,4336790606654	22,9840599993177	82,4336790606654	17,125976202466	82,4336790606654	17,7791953712783	82,4336790606654	3,9640867529686	82,4336790606654	12,453996946499	82,4336790606654	14,1018113439371	82,4336790606654	40,1620120585781	82,4336790606654	33,0087240350656	82,4336790606654	40,9445044216453	82,4336790606654	26,6985429707136
82,5024853228963	0	82,5024853228963	-2,86318452013114	82,5024853228963	-7,47367176946524	82,5024853228963	21,7580004079037	82,5024853228963	21,4768738843726	82,5024853228963	23,7139813925502	82,5024853228963	14,4336968848434	82,5024853228963	6,06682878876395	82,5024853228963	-0,722599164735264	82,5024853228963	5,48416557375404	82,5024853228963	7,03892873899721	82,5024853228963	13,0555550079529	82,5024853228963	33,9286757761495	82,5024853228963	29,1809088710713	82,5024853228963	32,3907616854694	82,5024853228963	22,0962723617501	82,5024853228963	16,4244469925431	82,5024853228963	16,9565743639824	82,5024853228963	3,57432193524568	82,5024853228963	12,0674017200273	82,5024853228963	13,6518571864855	82,5024853228963	36,7502771906722	82,5024853228963	30,5288591223576	82,5024853228963	37,3304650857872	82,5024853228963	25,5151787837772
82,5712915851272	0	82,5712915851272	-2,97778047342963	82,5712915851272	-7,60799524698824	82,5712915851272	20,2033783862012	82,5712915851272	19,6057693991962	82,5712915851272	21,6268659231087	82,5712915851272	13,5741315763159	82,5712915851272	5,32770248922396	82,5712915851272	-1,93774765523363	82,5712915851272	5,30421290358255	82,5712915851272	6,90542761587189	82,5712915851272	12,5469663191445	82,5712915851272	30,8915233280736	82,5712915851272	26,8159516198434	82,5712915851272	29,6483062099303	82,5712915851272	20,8999729340726	82,5712915851272	15,5593456964464	82,5712915851272	15,9822437170909	82,5712915851272	3,16929873729583	82,5712915851272	11,5419522385144	82,5712915851272	13,0465560412705	82,5712915851272	33,2499804628903	82,5712915851272	27,9649822401587	82,5712915851272	33,6547357138708	82,5712915851272	23,995875383016
82,6400978473581	0	82,6400978473581	-3,02146074150221	82,6400978473581	-7,61284122965772	82,6400978473581	18,5808213408611	82,6400978473581	17,7766950033824	82,6400978473581	19,5770922153751	82,6400978473581	12,6253774606627	82,6400978473581	4,65760544476356	82,6400978473581	-2,89889939283268	82,6400978473581	5,05927659890957	82,6400978473581	6,64337744725713	82,6400978473581	11,8562004615383	82,6400978473581	27,798062399128	82,6400978473581	24,373922733396	82,6400978473581	26,8165510469452	82,6400978473581	19,4244889041325	82,6400978473581	14,5358950361229	82,6400978473581	14,8650602518822	82,6400978473581	2,75898712268048	82,6400978473581	10,8802087124123	82,6400978473581	12,2884211674473	82,6400978473581	29,7106225577463	82,6400978473581	25,3385327025891	82,6400978473581	29,9728824912976	82,6400978473581	22,1762108224578
82,708904109589	0	82,708904109589	-2,99402842087047	82,708904109589	-7,48915309083608	82,708904109589	16,8924995541906	82,708904109589	15,9898525601379	82,708904109589	17,5743419087711	82,708904109589	11,591147117008	82,708904109589	4,05568992794424	82,708904109589	-3,58610245573093	82,708904109589	4,7502562709567	82,708904109589	6,26236699902114	82,708904109589	11,0003464316951	82,708904109589	24,6829664331389	82,708904109589	21,8735423443473	82,708904109589	23,9251892857855	82,708904109589	17,7154357070286	82,708904109589	13,3660099640613	82,708904109589	13,6184503037254	82,708904109589	2,36688259418608	82,708904109589	10,0909711809764	82,708904109589	11,3864309289134	82,708904109589	26,1814614414154	82,708904109589	22,669903824378	82,708904109589	26,3367214316164	82,708904109589	20,1124890220002
82,77771037182	0	82,77771037182	-2,89883778744642	82,77771037182	-7,24136652244888	82,77771037182	15,1446187028819	82,77771037182	14,2385304773673	82,77771037182	15,6145409722115	82,77771037182	10,478054667184	82,77771037182	3,51396158646037	82,77771037182	-3,99914752187388	82,77771037182	4,38175287589716	82,77771037182	5,77934559543973	82,77771037182	10,0059892990575	82,77771037182	21,5818454657989	82,77771037182	19,3370047789373	82,77771037182	21,0091189568964	82,77771037182	15,8320709350138	82,77771037182	12,0709699479712	82,77771037182	12,2629240514975	82,77771037182	2,02571187694918	82,77771037182	9,19036290302697	82,77771037182	10,3575139823268	82,77771037182	22,7116280977295	82,77771037182	19,9824536446251	82,77771037182	22,7941386598686	82,77771037182	17,8760190952521
82,8465166340509	0	82,8465166340509	-2,74067151098185	82,8465166340509	-6,87280157955251	82,8465166340509	13,3487760253491	82,8465166340509	12,5127868961494	82,8465166340509	13,6871313225715	82,8465166340509	9,29933164451529	82,8465166340509	3,02062828341474	82,8465166340509	-4,15806253206044	82,8465166340509	3,96206697850285	82,8465166340509	5,21549056394837	82,8465166340509	8,9069515373999	82,8465166340509	18,5315014307096	82,8465166340509	16,7904377713002	82,8465166340509	18,1078402908424	82,8465166340509	13,8401816594425	82,8465166340509	10,6807937741376	82,8465166340509	10,8269406877923	82,8465166340509	1,75135355753984	82,8465166340509	8,20011745556538	82,8465166340509	9,22734679730534	82,8465166340509	19,346900076763	82,8465166340509	17,3030212395837	82,8465166340509	19,3855911276118	82,8465166340509	15,5427533815158
82,9153228962818	0	82,9153228962818	-2,5275592779174	82,9153228962818	-6,38525282657257	82,9153228962818	11,5376520441441	82,9153228962818	10,817378286251	82,9153228962818	11,7972718917474	82,9153228962818	8,08388017562259	82,9153228962818	2,56797938943143	82,9153228962818	-4,09649568729122	82,9153228962818	3,50580787790634	82,9153228962818	4,59773354910028	82,9153228962818	7,74859985202338	82,9153228962818	15,5914014850987	82,9153228962818	14,2837527837909	82,9153228962818	15,2845880459316	82,9153228962818	11,8199183731044	82,9153228962818	9,24236877730968	82,9153228962818	9,354683792645	82,9153228962818	1,53127118005346	82,9153228962818	7,15478726953393	82,9153228962818	8,03633190548729	82,9153228962818	16,1516146873083	82,9153228962818	14,6815170465242	82,9153228962818	16,1678599025287	82,9153228962818	13,2025379567733
82,9841291585127	0	82,9841291585127	-2,27200866239948	82,9841291585127	-5,78627247201796	82,9841291585127	9,76122602517728	82,9841291585127	9,1741315717809	82,9841291585127	9,97121791332585	82,9841291585127	6,87156083226334	82,9841291585127	2,1531480621483	82,9841291585127	-3,85538130998832	82,9841291585127	3,03257328603004	82,9841291585127	3,95753273528418	82,9841291585127	6,58312775504639	82,9841291585127	12,8354333919256	82,9841291585127	11,8850627804701	82,9841291585127	12,6177023597336	82,9841291585127	9,85683858071008	82,9841291585127	7,81320113843074	82,9841291585127	7,89987181420098	82,9841291585127	1,3376643122778	82,9841291585127	6,09846098681503	82,9841291585127	6,83488523257675	82,9841291585127	13,2005904156201	82,9841291585127	12,1861957288031	82,9841291585127	13,20806363411	82,9841291585127	10,9502328465541
83,0529354207436	0	83,0529354207436	-1,99040392722868	83,0529354207436	-5,09866281942177	83,0529354207436	8,07312962601723	83,0529354207436	7,61440517152757	83,0529354207436	8,24757852601215	83,0529354207436	5,70452788503016	83,0529354207436	1,77668511792647	83,0529354207436	-3,4807541176521	83,0529354207436	2,56240633205469	83,0529354207436	3,32467727918443	83,0529354207436	5,45893917048118	83,0529354207436	10,3317990910471	83,0529354207436	9,66265191353026	83,0529354207436	10,1797246377599	83,0529354207436	8,02505878429227	83,0529354207436	6,44877971237325	83,0529354207436	6,51515436713082	83,0529354207436	1,15072189522808	83,0529354207436	5,07436878563899	83,0529354207436	5,67281569050462	83,0529354207436	10,557052657371	83,0529354207436	9,88478016767755	83,0529354207436	10,5628766152961	83,0529354207436	8,86716487458198
83,1217416829746	0	83,1217416829746	-1,69769146321223	83,1217416829746	-4,35824482355544	83,1217416829746	6,51389598539816	83,1217416829746	6,165037338645	83,1217416829746	6,65810969281256	83,1217416829746	4,61589944788575	83,1217416829746	1,43958385789103	83,1217416829746	-3,02009224522694	83,1217416829746	2,10968965515487	83,1217416829746	2,72098935253438	83,1217416829746	4,41095248932031	83,1217416829746	8,117828266745	83,1217416829746	7,66185952316252	83,1217416829746	8,0130813765901	83,1217416829746	6,37034870051468	83,1217416829746	5,18847199342406	83,1217416829746	5,23768158661351	83,1217416829746	0,967715272430709	83,1217416829746	4,11435740896972	83,1217416829746	4,58745163320912	83,1217416829746	8,24890312509458	83,1217416829746	7,82041054645133	83,1217416829746	8,2554177837372	83,1217416829746	7,00144733695796
83,1905479452055	0	83,1905479452055	-1,40886847347053	83,1905479452055	-3,61051171610827	83,1905479452055	5,12063533741802	83,1905479452055	4,85748069910038	83,1905479452055	5,23580758358805	83,1905479452055	3,63563694959415	83,1905479452055	1,14315762412922	83,1905479452055	-2,52199711907997	83,1905479452055	1,68835619698689	83,1905479452055	2,16593148740812	83,1905479452055	3,46898563318621	83,1905479452055	6,21950191339806	83,1905479452055	5,91887331825608	83,1905479452055	6,14845542449119	83,1905479452055	4,9262659345907	83,1905479452055	4,06501949743722	83,1905479452055	4,09902656418683	83,1905479452055	0,793015484559921	83,1905479452055	3,2469399312279	83,1905479452055	3,61086201824876	83,1905479452055	6,29173060171532	83,1905479452055	6,0280275694236	83,1905479452055	6,29871590720891	83,1905479452055	5,38707343218478
83,2593542074364	0	83,2593542074364	-1,1379170947504	83,2593542074364	-2,90011456311593	83,2593542074364	3,91863050452002	83,2593542074364	3,71939818253027	83,2593542074364	4,00557209215021	83,2593542074364	2,7850045323159	83,2593542074364	0,887725672782237	83,2593542074364	-2,03044253722575	83,2593542074364	1,31056629805959	83,2593542074364	1,67520151542335	83,2593542074364	2,65285744151307	83,2593542074364	4,64438555373295	83,2593542074364	4,45240523587501	83,2593542074364	4,59692512346605	83,2593542074364	3,70987779710615	83,2593542074364	3,0991847369893	83,2593542074364	3,1194790131138	83,2593542074364	0,63142341910341	83,2593542074364	2,49228983223855	83,2593542074364	2,76459077442919	83,2593542074364	4,68291086965469	83,2593542074364	4,52502830376489	83,2593542074364	4,68975411057645	83,2593542074364	4,03812490802477
83,3281604696673	0	83,3281604696673	-0,89608241796959	83,3281604696673	-2,261342331986	83,3281604696673	2,91917457821735	83,3281604696673	2,76881280494457	83,3281604696673	2,98039424986425	83,3281604696673	2,0746171842132	83,3281604696673	0,672946028671223	83,3281604696673	-1,58002050545707	83,3281604696673	0,985103508174426	83,3281604696673	1,25824183145513	83,3281604696673	1,97227891672869	83,3281604696673	3,38236118204854	83,3281604696673	3,26303032461208	83,3281604696673	3,35091014801373	83,3281604696673	2,72209747620797	83,3281604696673	2,29938329513707	83,3281604696673	2,30796946886548	83,3281604696673	0,486276795518153	83,3281604696673	1,8601977064358	83,3281604696673	2,05880625182204	83,3281604696673	3,40386088782659	83,3281604696673	3,31014940384377	83,3281604696673	3,41015063439677	83,3281604696673	2,95090129413458
83,3969667318982	0	83,3969667318982	-0,689189993351292	83,3969667318982	-1,71276347673782	83,3969667318982	2,11593551871879	83,3969667318982	2,00576210767652	83,3969667318982	2,15641848169008	83,3969667318982	1,5025249122193	83,3969667318982	0,497590867539329	83,3969667318982	-1,19186354184963	83,3969667318982	0,715761585973128	83,3969667318982	0,916797375631735	83,3969667318982	1,42525912001315	83,3969667318982	2,40346377790133	83,3969667318982	2,33017363059555	83,3969667318982	2,38229045802805	83,3969667318982	1,94621237138728	83,3969667318982	1,65987685363946	83,3969667318982	1,65973286747381	83,3969667318982	0,359752357330913	83,3969667318982	1,34900434086974	83,3969667318982	1,49056222819046	83,3969667318982	2,41767105022659	83,3969667318982	2,36065496491752	83,3969667318982	2,42318250843324	83,3969667318982	2,10306935984766
83,4657729941292	0	83,4657729941292	-0,518354057445904	83,4657729941292	-1,25970955277089	83,4657729941292	1,489345362152	83,4657729941292	1,41399812107006	83,4657729941292	1,51585183455352	83,4657729941292	1,05706110127819	83,4657729941292	0,359524671528085	83,4657729941292	-0,873307196129041	83,4657729941292	0,50182496056688	83,4657729941292	0,646801780873495	83,4657729941292	1,00023250014968	83,4657729941292	1,66592239323547	83,4657729941292	1,62012799540242	83,4657729941292	1,65069183378638	83,4657729941292	1,35473146281763	83,4657729941292	1,16472684820234	83,4657729941292	1,1593452749074	83,4657729941292	0,25417613029362	83,4657729941292	0,948812262463551	83,4657729941292	1,04763027110936	83,4657729941292	1,67736750404965	83,4657729941292	1,64030787569426	83,4657729941292	1,68185906058494	83,4657729941292	1,46081767668279
83,5345792563601	0	83,5345792563601	-0,382499910953347	83,5345792563601	-0,898174721809048	83,5345792563601	1,01379664600655	83,5345792563601	0,968444618746136	83,5345792563601	1,03306221652167	83,5345792563601	0,720819728009503	83,5345792563601	0,254518804508786	83,5345792563601	-0,622932908462863	83,5345792563601	0,338063968883443	83,5345792563601	0,439849246884744	83,5345792563601	0,679732774461582	83,5345792563601	1,12465160035269	83,5345792563601	1,09482245477275	83,5345792563601	1,11253387218417	83,5345792563601	0,916310680443362	83,5345792563601	0,792571385737687	83,5345792563601	0,785194844731103	83,5345792563601	0,170261164625221	83,5345792563601	0,645065763313574	83,5345792563601	0,712851513519399	83,5345792563601	1,1346557365552	83,5345792563601	1,10867478242154	83,5345792563601	1,13802673008667	83,5345792563601	0,987264090945805
83,603385518591	0	83,603385518591	-0,277460367880607	83,603385518591	-0,619395185546495	83,603385518591	0,66343056005381	83,603385518591	0,64251464391305	83,603385518591	0,681077159652676	83,603385518591	0,475792705479505	83,603385518591	0,177699581541988	83,603385518591	-0,434659770091649	83,603385518591	0,217762898184859	83,603385518591	0,286569915138931	83,603385518591	0,44559428162453	83,603385518591	0,737812957308542	83,603385518591	0,717701915937489	83,603385518591	0,727408761993849	83,603385518591	0,600732852558123	83,603385518591	0,520798480467112	83,603385518591	0,514366469635362	83,603385518591	0,107223529492688	83,603385518591	0,422234711474746	83,603385518591	0,467747123284681	83,603385518591	0,746348133972452	83,603385518591	0,727095441748633	83,603385518591	0,748601612788419	83,603385518591	0,647664296931792
83,6721917808219	0	83,6721917808219	-0,196241058920945	83,6721917808219	-0,40979902769092	83,6721917808219	0,412976746734972	83,6721917808219	0,410210652754804	83,6721917808219	0,432041323551165	83,6721917808219	0,304028002112549	83,6721917808219	0,123364883229948	83,6721917808219	-0,297674952474807	83,6721917808219	0,133214929354269	83,6721917808219	0,17716405854276	83,6721917808219	0,279804758363908	83,6721917808219	0,467745889068688	83,6721917808219	0,45405769150994	83,6721917808219	0,458529327781159	83,6721917808219	0,379169820191007	83,6721917808219	0,327651178953581	83,6721917808219	0,323706271297582	83,6721917808219	0,0626251358656628	83,6721917808219	0,264234592580483	83,6721917808219	0,293876178665982	83,6721917808219	0,474551574653134	83,6721917808219	0,460130035317331	83,6721917808219	0,475624834735737	83,6721917808219	0,40988330200577
83,7409980430528	0	83,7409980430528	-0,132084738793661	83,7409980430528	-0,254638017801327	83,7409980430528	0,238917399576665	83,7409980430528	0,247342797306807	83,7409980430528	0,259265323971655	83,7409980430528	0,187301666261739	83,7409980430528	0,084853401783194	83,7409980430528	-0,19928029640924	83,7409980430528	0,0763324540368213	83,7409980430528	0,101774419911865	83,7409980430528	0,165297317204977	83,7409980430528	0,281558730028536	83,7409980430528	0,272295781079487	83,7409980430528	0,27368862928258	83,7409980430528	0,226035642432672	83,7409980430528	0,193611508977634	83,7409980430528	0,19195922311142	83,7409980430528	0,0330323984130295	83,7409980430528	0,155253215037017	83,7409980430528	0,173796567030382	83,7409980430528	0,286504110919536	83,7409980430528	0,276565348912335	83,7409980430528	0,286414935219886	83,7409980430528	0,245646900172701
83,8098043052838	0	83,8098043052838	-0,0801965873837877	83,8098043052838	-0,140909937108325	83,8098043052838	0,122762109219717	83,8098043052838	0,135072995619945	83,8098043052838	0,141762982012162	83,8098043052838	0,109726403030553	83,8098043052838	0,0567537292597682	83,8098043052838	-0,125669980239567	83,8098043052838	0,0401779189444457	83,8098043052838	0,0520192922267169	83,8098043052838	0,0885041715042483	83,8098043052838	0,154513237011605	83,8098043052838	0,148647265575142	83,8098043052838	0,148716797854026	83,8098043052838	0,122154074026054	83,8098043052838	0,102878393849517	83,8098043052838	0,102903691778659	83,8098043052838	0,0151721170624131	83,8098043052838	0,0821482133739604	83,8098043052838	0,0933448027900907	83,8098043052838	0,157555918193917	83,8098043052838	0,152326160726966	83,8098043052838	0,156198685424823	83,8098043052838	0,133916740353673
83,8786105675147	0	83,8786105675147	-0,038382578677598	83,8786105675147	-0,058696381416718	83,8786105675147	0,0496099038689629	83,8786105675147	0,0601980442682469	83,8786105675147	0,0640262138662685	83,8786105675147	0,0591439688322126	83,8786105675147	0,0349409532254053	83,8786105675147	-0,0657114756044339	83,8786105675147	0,0188606227481354	83,8786105675147	0,0213211322431858	83,8786105675147	0,03914684382067	83,8786105675147	0,0696435404522067	83,8786105675147	0,0665302971427517	83,8786105675147	0,0666907024985337	83,8786105675147	0,0540240032998492	83,8786105675147	0,0437340237763021	83,8786105675147	0,0450731046794467	83,8786105675147	0,00625050081444833	83,8786105675147	0,0353046268464127	83,8786105675147	0,0416752950010629	83,8786105675147	0,0708495702588659	83,8786105675147	0,0696862924634261	83,8786105675147	0,0684228986265533	83,8786105675147	0,0599444950300067
83,9474168297456	0	83,9474168297456	-0,00644395736074878	83,9474168297456	-0,00140232755536015	83,9474168297456	0,0048437191147934	83,9474168297456	0,0106936487286945	83,9474168297456	0,0125286267419599	83,9474168297456	0,0246806408208988	83,9474168297456	0,0150446746159974	83,9474168297456	-0,0156118485764274	83,9474168297456	0,00616599524407433	83,9474168297456	0,00322916292775839	83,9474168297456	0,0079430103226758	83,9474168297456	0,0131599104371876	83,9474168297456	0,0120182548257561	83,9474168297456	0,0128646968060228	83,9474168297456	0,009809604244685	83,9474168297456	0,00587756445546672	83,9474168297456	0,00807804338489934	83,9474168297456	0,00239865611727756	83,9474168297456	0,00578219889206748	83,9474168297456	0,00852781082230476	83,9474168297456	0,0126414132542607	83,9474168297456	0,0142686830215677	83,9474168297456	0,00985360495569871	83,9474168297456	0,0111300134315075
84,0162230919765	0	84,0162230919765	0,0151701857213396	84,0162230919765	0,0346247310306324	84,0162230919765	-0,022993712187781	84,0162230919765	-0,0224914788409961	84,0162230919765	-0,0223007171645748	84,0162230919765	-0,00216784661475929	84,0162230919765	-0,00492638184555121	84,0162230919765	0,0225922153916272	84,0162230919765	-0,0026537592303008	84,0162230919765	-0,00787591483601698	84,0162230919765	-0,0124098303185236	84,0162230919765	-0,0244477021187952	84,0162230919765	-0,0245711986733543	84,0162230919765	-0,023423246060898	84,0162230919765	-0,0191159708890029	84,0162230919765	-0,0182692431320033	84,0162230919765	-0,0160113261020793	84,0162230919765	0,000309397428464364	84,0162230919765	-0,013190875812243	84,0162230919765	-0,0140750239201014	84,0162230919765	-0,0267430630782531	84,0162230919765	-0,0236271861077577	84,0162230919765	-0,0289682394327298	84,0162230919765	-0,0216677970492864
84,0850293542074	0	84,0850293542074	0,0276790293092935	84,0850293542074	0,0537708376828564	84,0850293542074	-0,0398708913483224	84,0850293542074	-0,0438313647400324	84,0850293542074	-0,0450938914413832	84,0850293542074	-0,0252261357545846	84,0850293542074	-0,0227429480502322	84,0850293542074	0,048068490319733	84,0850293542074	-0,00971226173361896	84,0850293542074	-0,0151181641104103	84,0850293542074	-0,0259321780795516	84,0850293542074	-0,0488800723371457	84,0850293542074	-0,0485332936930705	84,0850293542074	-0,0472914810362092	84,0850293542074	-0,0376218567477512	84,0850293542074	-0,0327956560732293	84,0850293542074	-0,0317960961492607	84,0850293542074	-0,00164799291370023	84,0850293542074	-0,025552974320534	84,0850293542074	-0,0300352738711651	84,0850293542074	-0,0522952647399257	84,0850293542074	-0,0491275441077318	84,0850293542074	-0,0531574027409201	84,0850293542074	-0,0432023570612224
84,1538356164384	0	84,1538356164384	0,0335956243526784	84,1538356164384	0,060466457077615	84,1538356164384	-0,048822972231111	84,1538356164384	-0,0559928191173189	84,1538356164384	-0,0586187724553271	84,1538356164384	-0,0450002784292982	84,1538356164384	-0,03524879434179	84,1538356164384	0,0617471986421165	84,1538356164384	-0,0155570937675073	84,1538356164384	-0,0195428462864366	84,1538356164384	-0,0343861467953143	84,1538356164384	-0,0636129945967031	84,1538356164384	-0,0624715409306219	84,1538356164384	-0,0615432717356942	84,1538356164384	-0,0487317121547528	84,1538356164384	-0,0405171532767981	84,1538356164384	-0,0413477163781821	84,1538356164384	-0,00388232680873324	84,1538356164384	-0,0332104882134133	84,1538356164384	-0,0402958925576151	84,1538356164384	-0,0668542932243503	84,1538356164384	-0,0645491956780515	84,1538356164384	-0,0658345654754562	84,1538356164384	-0,0558982497497354
84,2226418786693	0	84,2226418786693	0,0353180256961369	84,2226418786693	0,0584818149475151	84,2226418786693	-0,0519803257071921	84,2226418786693	-0,0612956431248186	84,2226418786693	-0,0648808790644771	84,2226418786693	-0,0602549039142359	84,2226418786693	-0,0401370252676467	84,2226418786693	0,0650589288690327	84,2226418786693	-0,0196909694014873	84,2226418786693	-0,0217045274482676	84,2226418786693	-0,0391918139193556	84,2226418786693	-0,0703036160555204	84,2226418786693	-0,0678287247190573	84,2226418786693	-0,0681110405197731	84,2226418786693	-0,0540774751052599	84,2226418786693	-0,0436520562454168	84,2226418786693	-0,0455404292676126	84,2226418786693	-0,00623506074558977	84,2226418786693	-0,0368977916482908	84,2226418786693	-0,0449420767741795	84,2226418786693	-0,0723620690711326	84,2226418786693	-0,0712304838917971	84,2226418786693	-0,0696038380450904	84,2226418786693	-0,0614091764014825
84,2914481409002	0	84,2914481409002	0,0346242702756157	84,2914481409002	0,0513396296558004	84,2914481409002	-0,0502320834195516	84,2914481409002	-0,0607920442560616	84,2914481409002	-0,0647606435508544	84,2914481409002	-0,0688628277252618	84,2914481409002	-0,0370027187030003	84,2914481409002	0,0602732804993311	84,2914481409002	-0,0214937704079374	84,2914481409002	-0,0218380981036173	84,2914481409002	-0,0407704710075065	84,2914481409002	-0,0698111040162437	84,2914481409002	-0,0659851322502138	84,2914481409002	-0,0678130542615977	84,2914481409002	-0,0543091964438996	84,2914481409002	-0,042991169289378	84,2914481409002	-0,0450428523314418	84,2914481409002	-0,00822188193790499	84,2914481409002	-0,0366418091045264	84,2914481409002	-0,0439695603270451	84,2914481409002	-0,0702356498665248	84,2914481409002	-0,0704426531190837	84,2914481409002	-0,0665704318331884	84,2914481409002	-0,0605132818524275
84,3602544031311	0	84,3602544031311	0,0317906883056686	84,3602544031311	0,0410966297947936	84,3602544031311	-0,0444280587613756	84,3602544031311	-0,054779602732564	84,3602544031311	-0,0589029061611323	84,3602544031311	-0,0692761410577302	84,3602544031311	-0,0286449801608477	84,3602544031311	0,049666186590009	84,3602544031311	-0,0212096814505221	84,3602544031311	-0,0204580950744315	84,3602544031311	-0,0390947182606793	84,3602544031311	-0,0632623403504155	84,3602544031311	-0,0587318060451785	84,3602544031311	-0,0614461991344365	84,3602544031311	-0,0501440053510069	84,3602544031311	-0,0391728460441882	84,3602544031311	-0,0410687959951415	84,3602544031311	-0,00953258330286269	84,3602544031311	-0,0329252188348265	84,3602544031311	-0,0382186511068597	84,3602544031311	-0,0619946554169722	84,3602544031311	-0,0633203262936657	84,3602544031311	-0,0579695511797582	84,3602544031311	-0,0541789734828777
84,429060665362	0	84,429060665362	0,0267319316497542	84,429060665362	0,0290311481839637	84,429060665362	-0,0352331493800581	84,429060665362	-0,0435918040874794	84,429060665362	-0,0477294748465074	84,429060665362	-0,0601803719311287	84,429060665362	-0,0179186604136228	84,429060665362	0,0353176685624559	84,429060665362	-0,0186696611765127	84,429060665362	-0,017831013811357	84,429060665362	-0,0336183644377311	84,429060665362	-0,0514032676789671	84,429060665362	-0,0470949476299553	84,429060665362	-0,0494811559735945	84,429060665362	-0,0419294766165903	84,429060665362	-0,0324728865940409	84,429060665362	-0,034449920067046	84,429060665362	-0,00963295151193493	84,429060665362	-0,0263266729229379	84,429060665362	-0,0289033897299878	84,429060665362	-0,0486865653480512	84,429060665362	-0,0504404181634657	84,429060665362	-0,0448098648090324	84,429060665362	-0,0432101584829793
84,4978669275929	0	84,4978669275929	0,0187154091682463	84,4978669275929	0,0158797657274286	84,4978669275929	-0,0230130877428886	84,4978669275929	-0,0283689184097983	84,4978669275929	-0,0320933576240566	84,4978669275929	-0,0422782636691113	84,4978669275929	-0,00687902647644938	84,4978669275929	0,0190979197641066	84,4978669275929	-0,0140114949778694	84,4978669275929	-0,0138283838541368	84,4978669275929	-0,0240709268069244	84,4978669275929	-0,0351787937008412	84,4978669275929	-0,0317671273794394	84,4978669275929	-0,032945693608229	84,4978669275929	-0,0299174762348824	84,4978669275929	-0,0231721368996742	84,4978669275929	-0,0254035637755423	84,4978669275929	-0,00845010363482871	84,4978669275929	-0,0175518246810592	84,4978669275929	-0,0178030333673439	84,4978669275929	-0,0315630735363125	84,4978669275929	-0,0332153010076106	84,4978669275929	-0,0285590250604843	84,4978669275929	-0,0285670424451947
84,5666731898239	0	84,5666731898239	0,00768330076539294	84,5666731898239	0,00206888163233161	84,5666731898239	-0,00811066966172265	84,5666731898239	-0,0100800676779342	84,5666731898239	-0,0127511001352781	84,5666731898239	-0,0181335371342282	84,5666731898239	0,00324150539982161	84,5666731898239	0,00233155392755134	84,5666731898239	-0,00715641828379543	84,5666731898239	-0,0078265843172489	84,5666731898239	-0,0108013053503586	84,5666731898239	-0,0151660623065415	84,5666731898239	-0,012799091404939	84,5666731898239	-0,0127452652554908	84,5666731898239	-0,0141966499258087	84,5666731898239	-0,0109983910040935	84,5666731898239	-0,0130804138306608	84,5666731898239	-0,00598365358340531	84,5666731898239	-0,00710380798583729	84,5666731898239	-0,00585718223209121	84,5666731898239	-0,0116608392170264	84,5666731898239	-0,0125646869761045	84,5666731898239	-0,0101214582869392	84,5666731898239	-0,010904216790327
84,6354794520548	0	84,6354794520548	-0,00590594164358612	84,6354794520548	-0,0126449677183046	84,6354794520548	0,00860748750526448	84,6354794520548	0,0102908791189324	84,6354794520548	0,00954993898567424	84,6354794520548	0,00877761438587316	84,6354794520548	0,011865728554038	84,6354794520548	-0,0146290795756893	84,6354794520548	0,0013724107089324	84,6354794520548	0,000439984564652683	84,6354794520548	0,00514373597214298	84,6354794520548	0,00843507766041027	84,6354794520548	0,00945388766210083	84,6354794520548	0,0101333757886972	84,6354794520548	0,00532430699584959	84,6354794520548	0,00424782643151095	84,6354794520548	0,00317315360086652	84,6354794520548	-0,00209433703996524	84,6354794520548	0,00501118817000502	84,6354794520548	0,00701764943416138	84,6354794520548	0,010894059834225	84,6354794520548	0,0108404970430678	84,6354794520548	0,010399742060083	84,6354794520548	0,00889744107372344
84,7042857142857	0	84,7042857142857	-0,0207750485060186	84,7042857142857	-0,028345963610359	84,7042857142857	0,0265387609772471	84,7042857142857	0,0318401677635107	84,7042857142857	0,0337714767357365	84,7042857142857	0,0360084555132756	84,7042857142857	0,018684307413316	84,7042857142857	-0,0316557449566204	84,7042857142857	0,0105976343113128	84,7042857142857	0,0106127212360652	84,7042857142857	0,0222241129439462	84,7042857142857	0,0351194142003233	84,7042857142857	0,0337984835326318	84,7042857142857	0,0348422068716854	84,7042857142857	0,0278814275708265	84,7042857142857	0,0221383218071049	84,7042857142857	0,0226829845546318	84,7042857142857	0,00326143616776425	84,7042857142857	0,0186706766901198	84,7042857142857	0,021219389852143	84,7042857142857	0,0357581138482826	84,7042857142857	0,0361825552602543	84,7042857142857	0,0333871198434959	84,7042857142857	0,0306612811288898
84,7730919765166	0	84,7730919765166	-0,0344469257112625	84,7730919765166	-0,0443150798985677	84,7730919765166	0,0458702944754175	84,7730919765166	0,054538204494359	84,7730919765166	0,0594024139197528	84,7730919765166	0,0631385072023142	84,7730919765166	0,0241386737646676	84,7730919765166	-0,0479156158547974	84,7730919765166	0,0208028845371436	84,7730919765166	0,0226020923102091	84,7730919765166	0,0398199686423593	84,7730919765166	0,0648014826693466	84,7730919765166	0,0602827234577588	84,7730919765166	0,0615235088047307	84,7730919765166	0,052596103130411	84,7730919765166	0,0421139869406711	84,7730919765166	0,0444712289596053	84,7730919765166	0,0101563908021277	84,7730919765166	0,0334544634788939	84,7730919765166	0,0372368779485201	84,7730919765166	0,062803978919839	84,7730919765166	0,0632854761528687	84,7730919765166	0,0594059159025049	84,7730919765166	0,054613626116665
84,8418982387475	0	84,8418982387475	-0,0451608017147137	84,8418982387475	-0,060442547671507	84,8418982387475	0,0664759331885564	84,8418982387475	0,07861408671754	84,8418982387475	0,0861145684104032	84,8418982387475	0,0899290503583868	84,8418982387475	0,0288525721251001	84,8418982387475	-0,0629358258881198	84,8418982387475	0,0321915788625401	84,8418982387475	0,0358151425716736	84,8418982387475	0,0575166139413667	84,8418982387475	0,0964189195762862	84,8418982387475	0,0890777240263956	84,8418982387475	0,090054567292253	84,8418982387475	0,0782790670706758	84,8418982387475	0,0630765138644398	84,8418982387475	0,0673841535267332	84,8418982387475	0,0181479375023959	84,8418982387475	0,049048248753866	84,8418982387475	0,0551000618672726	84,8418982387475	0,0919176713057831	84,8418982387475	0,0919538936105696	84,8418982387475	0,0879511915914971	84,8418982387475	0,0804126243278323
[truncated: 76 more columns]
