# Supplementary material for: Methylation levels assessment with Methylation-Sensitive High-Resolution Melting (MS-HRM)
Source: PLoS One. 2022 Sep 6;17(9):e0273058. doi: 10.1371/journal.pone.0273058 (PMC9447921; doi:10.1371/journal.pone.0273058)
Supplement: S9 File — (TXT) [file pone.0273058.s009.txt]

X	A1: 100%	X	A2: 100%	X	A3: 100%	X	A4: 20%	X	A5: 20%	X	A6: 20%	X	A7: 70%	X	A8: 70%	X	A9: 70%	X	B1: 90%	X	B2: 90%	X	B3: 90%	X	B4: 10%	X	B5: 10%	X	B6: 10%	X	B7: 50%	X	B8: 50%	X	B9: 50%	X	C1: 80%	X	C2: 80%	X	C3: 80%	X	C4: 5%	X	C5: 5%	X	C6: 5%	X	C7: 35%
71.08064579	0	71.08064579	0.018191953	71.08064579	0.01879055	71.08064579	0.253671901	71.08064579	0.255673192	71.08064579	0.24493467	71.08064579	0.220935396	71.08064579	0.236945014	71.08064579	0.288654288	71.08064579	0.105157113	71.08064579	0.068384611	71.08064579	0.122460235	71.08064579	0.192058354	71.08064579	0.216817509	71.08064579	0.192594801	71.08064579	0.201589985	71.08064579	0.20844127	71.08064579	0.215315429	71.08064579	0.134118348	71.08064579	0.172022575	71.08064579	0.160303448	71.08064579	0.156150812	71.08064579	0.215584479	71.08064579	0.135456647	71.08064579	0.216677062
71.14945205	0	71.14945205	0.022840363	71.14945205	0.021542921	71.14945205	0.353839436	71.14945205	0.358254059	71.14945205	0.345605769	71.14945205	0.301857265	71.14945205	0.32625168	71.14945205	0.406406017	71.14945205	0.155268325	71.14945205	0.101814366	71.14945205	0.174573211	71.14945205	0.274598887	71.14945205	0.296738343	71.14945205	0.274112229	71.14945205	0.291401962	71.14945205	0.294787586	71.14945205	0.305480802	71.14945205	0.195557522	71.14945205	0.247180998	71.14945205	0.228215112	71.14945205	0.227862073	71.14945205	0.303901863	71.14945205	0.195640392	71.14945205	0.314955833
71.21825832	0	71.21825832	0.010558096	71.21825832	0.009790091	71.21825832	0.297759413	71.21825832	0.306338967	71.21825832	0.295437778	71.21825832	0.251325238	71.21825832	0.273924535	71.21825832	0.350320748	71.21825832	0.139090873	71.21825832	0.089015009	71.21825832	0.150378066	71.21825832	0.239520684	71.21825832	0.243732547	71.21825832	0.241477145	71.21825832	0.257391545	71.21825832	0.253472945	71.21825832	0.263229949	71.21825832	0.173667072	71.21825832	0.213363755	71.21825832	0.197548427	71.21825832	0.203380658	71.21825832	0.261585392	71.21825832	0.171402414	71.21825832	0.28317463
71.28706458	0	71.28706458	-0.005483443	71.28706458	-0.000140051	71.28706458	0.213771953	71.28706458	0.224434771	71.28706458	0.212818596	71.28706458	0.182596441	71.28706458	0.19924779	71.28706458	0.263797802	71.28706458	0.107035199	71.28706458	0.063149239	71.28706458	0.112474648	71.28706458	0.181924709	71.28706458	0.16822687	71.28706458	0.186931009	71.28706458	0.195467571	71.28706458	0.187248974	71.28706458	0.194852713	71.28706458	0.130540392	71.28706458	0.156216149	71.28706458	0.146866223	71.28706458	0.156160604	71.28706458	0.194225639	71.28706458	0.127054361	71.28706458	0.22463463
71.35587084	0	71.35587084	-0.020030737	71.35587084	-0.004187686	71.35587084	0.138008254	71.35587084	0.145975004	71.35587084	0.131439161	71.35587084	0.120466705	71.35587084	0.130347291	71.35587084	0.180528965	71.35587084	0.074776828	71.35587084	0.036747478	71.35587084	0.077393657	71.35587084	0.125937034	71.35587084	0.09946011	71.35587084	0.132970132	71.35587084	0.132455488	71.35587084	0.125146107	71.35587084	0.129388201	71.35587084	0.084517393	71.35587084	0.101056073	71.35587084	0.098742464	71.35587084	0.10567399	71.35587084	0.130341791	71.35587084	0.080188069	71.35587084	0.16489987
71.4246771	0	71.4246771	-0.032382584	71.4246771	-0.004858205	71.4246771	0.074687675	71.4246771	0.075298282	71.4246771	0.059732819	71.4246771	0.064977829	71.4246771	0.067813429	71.4246771	0.102124402	71.4246771	0.044251577	71.4246771	0.013335677	71.4246771	0.044824836	71.4246771	0.070737128	71.4246771	0.04005474	71.4246771	0.080312214	71.4246771	0.072115957	71.4246771	0.072014076	71.4246771	0.069272199	71.4246771	0.039068323	71.4246771	0.050875528	71.4246771	0.054441418	71.4246771	0.055294025	71.4246771	0.073304308	71.4246771	0.034513143	71.4246771	0.104058997
71.49348337	0	71.49348337	-0.040114434	71.49348337	-0.00473015	71.49348337	0.024295128	71.49348337	0.013886774	71.49348337	-0.000507671	71.49348337	0.014100493	71.49348337	0.010931397	71.49348337	0.029097535	71.49348337	0.01471957	71.49348337	-0.007398256	71.49348337	0.013622585	71.49348337	0.017038412	71.49348337	-0.009370411	71.49348337	0.029640758	71.49348337	0.017464571	71.49348337	0.025693842	71.49348337	0.014024051	71.49348337	-0.002368659	71.49348337	0.005197827	71.49348337	0.014597469	71.49348337	0.007675841	71.49348337	0.022626596	71.49348337	-0.007546448	71.49348337	0.042021542
71.56228963	0	71.56228963	-0.037215439	71.56228963	-0.006346875	71.56228963	-0.015926859	71.56228963	-0.037150275	71.56228963	-0.04865003	71.56228963	-0.031272639	71.56228963	-0.03862249	71.56228963	-0.038491814	71.56228963	-0.012527673	71.56228963	-0.026239785	71.56228963	-0.014737948	71.56228963	-0.030312103	71.56228963	-0.049294269	71.56228963	-0.014995293	71.56228963	-0.027545308	71.56228963	-0.015568011	71.56228963	-0.035617752	71.56228963	-0.036236439	71.56228963	-0.033630492	71.56228963	-0.018342625	71.56228963	-0.033678387	71.56228963	-0.022329822	71.56228963	-0.042600464	71.56228963	-0.016376273
71.63109589	0	71.63109589	-0.02356697	71.63109589	-0.010394705	71.63109589	-0.049002496	71.63109589	-0.076396179	71.63109589	-0.082846945	71.63109589	-0.068379046	71.63109589	-0.078717319	71.63109589	-0.099450427	71.63109589	-0.036398223	71.63109589	-0.042339235	71.63109589	-0.038650282	71.63109589	-0.067704942	71.63109589	-0.079344804	71.63109589	-0.050953234	71.63109589	-0.062186857	71.63109589	-0.051099504	71.63109589	-0.077179444	71.63109589	-0.060813612	71.63109589	-0.063309176	71.63109589	-0.041880341	71.63109589	-0.065739173	71.63109589	-0.061268061	71.63109589	-0.06739692	71.63109589	-0.066099819
71.69990215	0	71.69990215	-0.004655148	71.69990215	-0.01379145	71.69990215	-0.076722651	71.69990215	-0.103734706	71.69990215	-0.102157648	71.69990215	-0.095137165	71.69990215	-0.108354514	71.69990215	-0.14844236	71.69990215	-0.05486303	71.69990215	-0.051315077	71.69990215	-0.05493286	71.69990215	-0.09327687	71.69990215	-0.098236558	71.69990215	-0.075695055	71.69990215	-0.086573954	71.69990215	-0.078619415	71.69990215	-0.106999209	71.69990215	-0.075112237	71.69990215	-0.08286235	71.69990215	-0.055113906	71.69990215	-0.085944113	71.69990215	-0.090801	71.69990215	-0.079712784	71.69990215	-0.102218316
71.76870841	0	71.76870841	0.014041419	71.76870841	-0.015027808	71.76870841	-0.102220447	71.76870841	-0.123628022	71.76870841	-0.110159934	71.76870841	-0.112003881	71.76870841	-0.129226522	71.76870841	-0.184002097	71.76870841	-0.066698773	71.76870841	-0.050400741	71.76870841	-0.062817132	71.76870841	-0.107634368	71.76870841	-0.107314553	71.76870841	-0.089673016	71.76870841	-0.100924591	71.76870841	-0.099212495	71.76870841	-0.123729109	71.76870841	-0.081275388	71.76870841	-0.093794445	71.76870841	-0.061355898	71.76870841	-0.094133571	71.76870841	-0.109548663	71.76870841	-0.081869709	71.76870841	-0.125110129
71.83751468	0	71.83751468	0.028845225	71.83751468	-0.016142173	71.83751468	-0.125869515	71.83751468	-0.140736637	71.83751468	-0.113454753	71.83751468	-0.119941874	71.83751468	-0.143336729	71.83751468	-0.208018443	71.83751468	-0.073109956	71.83751468	-0.043250688	71.83751468	-0.066005814	71.83751468	-0.113830322	71.83751468	-0.109865634	71.83751468	-0.097164937	71.83751468	-0.106628978	71.83751468	-0.116193452	71.83751468	-0.130527753	71.83751468	-0.080618156	71.83751468	-0.099644283	71.83751468	-0.06492059	71.83751468	-0.094196743	71.83751468	-0.117885911	71.83751468	-0.078858776	71.83751468	-0.139347457
71.90632094	0	71.90632094	0.037744389	71.90632094	-0.01566084	71.90632094	-0.146214834	71.90632094	-0.153523755	71.90632094	-0.117470144	71.90632094	-0.120428877	71.90632094	-0.150251701	71.90632094	-0.219306806	71.90632094	-0.077538106	71.90632094	-0.035224232	71.90632094	-0.066732192	71.90632094	-0.115099897	71.90632094	-0.110133414	71.90632094	-0.102864379	71.90632094	-0.105477667	71.90632094	-0.130074331	71.90632094	-0.132690811	71.90632094	-0.075992564	71.90632094	-0.10228018	71.90632094	-0.070352773	71.90632094	-0.090213402	71.90632094	-0.118526391	71.90632094	-0.073534482	71.90632094	-0.146028088
71.9751272	0	71.9751272	0.042397499	71.9751272	-0.010261496	71.9751272	-0.159894302	71.9751272	-0.160613555	71.9751272	-0.124184716	71.9751272	-0.114532575	71.9751272	-0.149116663	71.9751272	-0.216052566	71.9751272	-0.079144686	71.9751272	-0.027713702	71.9751272	-0.063716298	71.9751272	-0.112003401	71.9751272	-0.108891113	71.9751272	-0.108363532	71.9751272	-0.101553043	71.9751272	-0.140291961	71.9751272	-0.133983823	71.9751272	-0.069784887	71.9751272	-0.100313392	71.9751272	-0.078687401	71.9751272	-0.082637799	71.9751272	-0.114875042	71.9751272	-0.065958828	71.9751272	-0.144503654
72.04393346	0	72.04393346	0.043486205	72.04393346	0.001792932	72.04393346	-0.166642612	72.04393346	-0.163329202	72.04393346	-0.134261531	72.04393346	-0.10712875	72.04393346	-0.142876304	72.04393346	-0.203841261	72.04393346	-0.075586008	72.04393346	-0.021828935	72.04393346	-0.057123652	72.04393346	-0.107562712	72.04393346	-0.107181461	72.04393346	-0.113902451	72.04393346	-0.099542679	72.04393346	-0.145996148	72.04393346	-0.136450216	72.04393346	-0.064562628	72.04393346	-0.094854836	72.04393346	-0.087753318	72.04393346	-0.073482671	72.04393346	-0.110138115	72.04393346	-0.057055128	72.04393346	-0.137818802
72.11273973	0	72.11273973	0.038954776	72.11273973	0.017674973	72.11273973	-0.169101455	72.11273973	-0.163806791	72.11273973	-0.146922829	72.11273973	-0.104621505	72.11273973	-0.135413919	72.11273973	-0.190224806	72.11273973	-0.068530641	72.11273973	-0.020908749	72.11273973	-0.052116186	72.11273973	-0.10448264	72.11273973	-0.107422143	72.11273973	-0.120172131	72.11273973	-0.105707601	72.11273973	-0.148573858	72.11273973	-0.138642312	72.11273973	-0.064463896	72.11273973	-0.089602871	72.11273973	-0.096700589	72.11273973	-0.068758888	72.11273973	-0.108337247	72.11273973	-0.048254282	72.11273973	-0.131912525
72.18154599	0	72.18154599	0.026787271	72.18154599	0.029965207	72.18154599	-0.17082855	72.18154599	-0.164838773	72.18154599	-0.159616147	72.18154599	-0.110898008	72.18154599	-0.130881983	72.18154599	-0.180320375	72.18154599	-0.062884684	72.18154599	-0.026600075	72.18154599	-0.053900646	72.18154599	-0.10467261	72.18154599	-0.11120235	72.18154599	-0.129629415	72.18154599	-0.121535324	72.18154599	-0.150642299	72.18154599	-0.140572446	72.18154599	-0.072248626	72.18154599	-0.089498849	72.18154599	-0.106825471	72.18154599	-0.073419511	72.18154599	-0.112225727	72.18154599	-0.043851069	72.18154599	-0.130364797
72.25035225	0	72.25035225	0.010255006	72.25035225	0.034166408	72.25035225	-0.174571653	72.25035225	-0.169354566	72.25035225	-0.171343922	72.25035225	-0.124731609	72.25035225	-0.131537046	72.25035225	-0.17608527	72.25035225	-0.062664094	72.25035225	-0.036185618	72.25035225	-0.063314675	72.25035225	-0.110228872	72.25035225	-0.118179829	72.25035225	-0.142969057	72.25035225	-0.142682682	72.25035225	-0.15349746	72.25035225	-0.141588942	72.25035225	-0.084071365	72.25035225	-0.09620966	72.25035225	-0.117336622	72.25035225	-0.086157773	72.25035225	-0.121915778	72.25035225	-0.04784536	72.25035225	-0.134887249
72.31915851	0	72.31915851	-0.006568828	72.31915851	0.030997156	72.31915851	-0.183170372	72.31915851	-0.177842	72.31915851	-0.182209836	72.31915851	-0.144448159	72.31915851	-0.137894569	72.31915851	-0.177136476	72.31915851	-0.069175219	72.31915851	-0.045645967	72.31915851	-0.079140496	72.31915851	-0.123074531	72.31915851	-0.124814124	72.31915851	-0.159278311	72.31915851	-0.164599976	72.31915851	-0.157634233	72.31915851	-0.142244137	72.31915851	-0.095436896	72.31915851	-0.110085226	72.31915851	-0.128073671	72.31915851	-0.102089933	72.31915851	-0.137909014	72.31915851	-0.06049311	72.31915851	-0.146931818
72.38796477	0	72.38796477	-0.020460331	72.38796477	0.023528414	72.38796477	-0.195153683	72.38796477	-0.184572655	72.38796477	-0.190137739	72.38796477	-0.164218538	72.38796477	-0.146561576	72.38796477	-0.179666013	72.38796477	-0.079369601	72.38796477	-0.051173735	72.38796477	-0.095553423	72.38796477	-0.139624425	72.38796477	-0.12657992	72.38796477	-0.175465729	72.38796477	-0.180760657	72.38796477	-0.160700626	72.38796477	-0.141731805	72.38796477	-0.103307675	72.38796477	-0.125313103	72.38796477	-0.136931727	72.38796477	-0.117186428	72.38796477	-0.156501967	72.38796477	-0.078533431	72.38796477	-0.162277415
72.45677104	0	72.45677104	-0.029729206	72.45677104	0.014261391	72.45677104	-0.206042271	72.45677104	-0.184326548	72.45677104	-0.193212664	72.45677104	-0.176708978	72.45677104	-0.154091613	72.45677104	-0.179559977	72.45677104	-0.087342226	72.45677104	-0.051031445	72.45677104	-0.106996949	72.45677104	-0.153086116	72.45677104	-0.123070568	72.45677104	-0.186914094	72.45677104	-0.187133793	72.45677104	-0.160141832	72.45677104	-0.139516603	72.45677104	-0.106442043	72.45677104	-0.135441362	72.45677104	-0.140845181	72.45677104	-0.129262657	72.45677104	-0.172673987	72.45677104	-0.095504482	72.45677104	-0.175119213
72.5255773	0	72.5255773	-0.033670952	72.5255773	0.004323237	72.5255773	-0.211048668	72.5255773	-0.179786434	72.5255773	-0.191741388	72.5255773	-0.181270776	72.5255773	-0.158411254	72.5255773	-0.175759993	72.5255773	-0.088154724	72.5255773	-0.046565118	72.5255773	-0.11149143	72.5255773	-0.160312848	72.5255773	-0.119314594	72.5255773	-0.191335101	72.5255773	-0.185389918	72.5255773	-0.155910027	72.5255773	-0.135540481	72.5255773	-0.106541283	72.5255773	-0.139057942	72.5255773	-0.139247344	72.5255773	-0.136566106	72.5255773	-0.185006629	72.5255773	-0.105479101	72.5255773	-0.183802335
72.59438356	0	72.59438356	-0.033204293	72.59438356	-0.006063839	72.59438356	-0.20489665	72.59438356	-0.173051573	72.59438356	-0.184785039	72.59438356	-0.179758954	72.59438356	-0.157683824	72.59438356	-0.167800864	72.59438356	-0.080463935	72.59438356	-0.039745708	72.59438356	-0.108247642	72.59438356	-0.160245992	72.59438356	-0.118157553	72.59438356	-0.188520716	72.59438356	-0.177399003	72.59438356	-0.148000758	72.59438356	-0.131012288	72.59438356	-0.103701504	72.59438356	-0.136722862	72.59438356	-0.133042176	72.59438356	-0.138488092	72.59438356	-0.191224969	72.59438356	-0.106383372	72.59438356	-0.187435824
72.66318982	0	72.66318982	-0.029249725	72.66318982	-0.016195833	72.66318982	-0.186956442	72.66318982	-0.162830219	72.66318982	-0.172332364	72.66318982	-0.173090066	72.66318982	-0.151276758	72.66318982	-0.154825995	72.66318982	-0.066639464	72.66318982	-0.033190339	72.66318982	-0.100990606	72.66318982	-0.152506101	72.66318982	-0.118309312	72.66318982	-0.178539418	72.66318982	-0.16455277	72.66318982	-0.136885865	72.66318982	-0.127511407	72.66318982	-0.09662126	72.66318982	-0.129460523	72.66318982	-0.124644892	72.66318982	-0.134665385	72.66318982	-0.189824505	72.66318982	-0.099898496	72.66318982	-0.184926694
72.73199609	0	72.73199609	-0.022938074	72.73199609	-0.024771303	72.73199609	-0.161925845	72.73199609	-0.149154927	72.73199609	-0.15564233	72.73199609	-0.161548075	72.73199609	-0.140951118	72.73199609	-0.138795704	72.73199609	-0.051095089	72.73199609	-0.028151356	72.73199609	-0.092616757	72.73199609	-0.138257817	72.73199609	-0.118255976	72.73199609	-0.162041892	72.73199609	-0.147660027	72.73199609	-0.124208262	72.73199609	-0.124161961	72.73199609	-0.085840293	72.73199609	-0.117955998	72.73199609	-0.115600954	72.73199609	-0.12493725	72.73199609	-0.178803548	72.73199609	-0.088426117	72.73199609	-0.177371639
72.80080235	0	72.80080235	-0.016338379	72.80080235	-0.030714468	72.80080235	-0.137781394	72.80080235	-0.135452555	72.80080235	-0.136578832	72.80080235	-0.146992987	72.80080235	-0.129568611	72.80080235	-0.123542776	72.80080235	-0.040682513	72.80080235	-0.026141023	72.80080235	-0.085781309	72.80080235	-0.121972489	72.80080235	-0.119040752	72.80080235	-0.140476708	72.80080235	-0.130851373	72.80080235	-0.112124247	72.80080235	-0.119515143	72.80080235	-0.074070027	72.80080235	-0.10361869	72.80080235	-0.106980781	72.80080235	-0.112526367	72.80080235	-0.158868919	72.80080235	-0.078724441	72.80080235	-0.166691231
72.86960861	0	72.86960861	-0.011349107	72.86960861	-0.033494413	72.86960861	-0.115796066	72.86960861	-0.121102166	72.86960861	-0.115510353	72.86960861	-0.12845206	72.86960861	-0.114406088	72.86960861	-0.108865094	72.86960861	-0.037366514	72.86960861	-0.02657497	72.86960861	-0.080651603	72.86960861	-0.103628204	72.86960861	-0.117035552	72.86960861	-0.11351598	72.86960861	-0.113921015	72.86960861	-0.098856605	72.86960861	-0.110692693	72.86960861	-0.06221495	72.86960861	-0.085889949	72.86960861	-0.09873438	72.86960861	-0.09745193	72.86960861	-0.134018734	72.86960861	-0.075412444	72.86960861	-0.151726389
72.93841487	0	72.93841487	-0.010656505	72.93841487	-0.033946644	72.93841487	-0.094361553	72.93841487	-0.105803419	72.93841487	-0.092081444	72.93841487	-0.104951135	72.93841487	-0.094893984	72.93841487	-0.093403831	72.93841487	-0.039112848	72.93841487	-0.02709911	72.93841487	-0.075009421	72.93841487	-0.083159236	72.93841487	-0.109761036	72.93841487	-0.081516553	72.93841487	-0.09504254	72.93841487	-0.082124318	72.93841487	-0.096721477	72.93841487	-0.049698438	72.93841487	-0.06574965	72.93841487	-0.089956921	72.93841487	-0.079883718	72.93841487	-0.106953408	72.93841487	-0.074916501	72.93841487	-0.130386904
73.00722114	0	73.00722114	-0.011961614	73.00722114	-0.032675927	73.00722114	-0.071659507	73.00722114	-0.087962303	73.00722114	-0.065613169	73.00722114	-0.076436695	73.00722114	-0.072816323	73.00722114	-0.076774987	73.00722114	-0.040919237	73.00722114	-0.026455571	73.00722114	-0.066052941	73.00722114	-0.063368563	73.00722114	-0.096302151	73.00722114	-0.047309155	73.00722114	-0.073874221	73.00722114	-0.061726583	73.00722114	-0.077103468	73.00722114	-0.035476365	73.00722114	-0.045804139	73.00722114	-0.077966803	73.00722114	-0.061173703	73.00722114	-0.078904705	73.00722114	-0.072164155	73.00722114	-0.103280037
73.0760274	0	73.0760274	-0.010760958	73.0760274	-0.028672982	73.0760274	-0.04557917	73.0760274	-0.062695731	73.0760274	-0.035947521	73.0760274	-0.042530196	73.0760274	-0.049062973	73.0760274	-0.056903777	73.0760274	-0.037571281	73.0760274	-0.022688787	73.0760274	-0.051622483	73.0760274	-0.042994177	73.0760274	-0.07491031	73.0760274	-0.014200692	73.0760274	-0.049236911	73.0760274	-0.036733966	73.0760274	-0.049907927	73.0760274	-0.018824376	73.0760274	-0.026577136	73.0760274	-0.058650146	73.0760274	-0.040078432	73.0760274	-0.050851852	73.0760274	-0.064070449	73.0760274	-0.069646038
73.14483366	0	73.14483366	-0.006209735	73.14483366	-0.025393368	73.14483366	-0.017533958	73.14483366	-0.030451488	73.14483366	-0.005177038	73.14483366	-0.007546362	73.14483366	-0.025357975	73.14483366	-0.032935953	73.14483366	-0.029499428	73.14483366	-0.016803287	73.14483366	-0.033865762	73.14483366	-0.02222554	73.14483366	-0.048999821	73.14483366	0.01604502	73.14483366	-0.024088311	73.14483366	-0.010130304	73.14483366	-0.019835172	73.14483366	-0.003580945	73.14483366	-0.009939099	73.14483366	-0.035786124	73.14483366	-0.018616588	73.14483366	-0.025520161	73.14483366	-0.051652467	73.14483366	-0.034219882
73.21363992	0	73.21363992	0.000420026	73.21363992	-0.023127656	73.21363992	0.010839298	73.21363992	0.005601003	73.21363992	0.025889777	73.21363992	0.027347763	73.21363992	0.000655103	73.21363992	-0.003655894	73.21363992	-0.016570173	73.21363992	-0.007851988	73.21363992	-0.013985917	73.21363992	-0.001642766	73.21363992	-0.02095596	73.21363992	0.043651248	73.21363992	0.002677172	73.21363992	0.015807843	73.21363992	0.010389256	73.21363992	0.009048547	73.21363992	0.006626024	73.21363992	-0.011956792	73.21363992	0.003525185	73.21363992	-0.00304625	73.21363992	-0.033518586	73.21363992	0.001814528
73.28244618	0	73.28244618	0.007848189	73.28244618	-0.019120546	73.28244618	0.038428763	73.28244618	0.043407374	73.28244618	0.055517486	73.28244618	0.061949454	73.28244618	0.030394698	73.28244618	0.029859575	73.28244618	0.001168926	73.28244618	0.004544026	73.28244618	0.007076628	73.28244618	0.02029377	73.28244618	0.009091697	73.28244618	0.066408959	73.28244618	0.03353561	73.28244618	0.041804853	73.28244618	0.040117578	73.28244618	0.022122993	73.28244618	0.024739552	73.28244618	0.012683146	73.28244618	0.027912572	73.28244618	0.020365032	73.28244618	-0.009560137	73.28244618	0.039040613
73.35125245	0	73.35125245	0.012723449	73.35125245	-0.01374162	73.35125245	0.064381777	73.35125245	0.080334836	73.35125245	0.080492009	73.35125245	0.092107865	73.35125245	0.061866611	73.35125245	0.065910479	73.35125245	0.020469641	73.35125245	0.015646579	73.35125245	0.027433021	73.35125245	0.042373429	73.35125245	0.040054506	73.35125245	0.082546153	73.35125245	0.065819988	73.35125245	0.067141185	73.35125245	0.067368722	73.35125245	0.035969332	73.35125245	0.043550562	73.35125245	0.037145398	73.35125245	0.051635739	73.35125245	0.046760418	73.35125245	0.016682479	73.35125245	0.07527412
73.42005871	0	73.42005871	0.012908166	73.42005871	-0.006829376	73.42005871	0.091823038	73.42005871	0.114154951	73.42005871	0.102530029	73.42005871	0.115171968	73.42005871	0.093886396	73.42005871	0.103946956	73.42005871	0.039724849	73.42005871	0.024841286	73.42005871	0.047215858	73.42005871	0.065341085	73.42005871	0.071739254	73.42005871	0.095620473	73.42005871	0.096909795	73.42005871	0.090951512	73.42005871	0.092550548	73.42005871	0.050758265	73.42005871	0.063487376	73.42005871	0.062957827	73.42005871	0.074121764	73.42005871	0.076620004	73.42005871	0.04273584	73.42005871	0.110092921
73.48886497	0	73.48886497	0.009355414	73.48886497	0.002539987	73.48886497	0.123499254	73.48886497	0.14508149	73.48886497	0.125834301	73.48886497	0.133681255	73.48886497	0.125812564	73.48886497	0.144153747	73.48886497	0.058937293	73.48886497	0.034942123	73.48886497	0.069792949	73.48886497	0.093044931	73.48886497	0.104548111	73.48886497	0.11068949	73.48886497	0.126927189	73.48886497	0.114637663	73.48886497	0.116679008	73.48886497	0.067987192	73.48886497	0.085535338	73.48886497	0.092687671	73.48886497	0.097978479	73.48886497	0.11200029	73.48886497	0.070051592	73.48886497	0.145192008
73.55767123	0	73.55767123	0.004913457	73.55767123	0.014294471	73.55767123	0.159228563	73.55767123	0.172903084	73.55767123	0.151555997	73.55767123	0.150515131	73.55767123	0.155797287	73.55767123	0.182800626	73.55767123	0.076915088	73.55767123	0.045922283	73.55767123	0.095829142	73.55767123	0.125136647	73.55767123	0.135973276	73.55767123	0.128730885	73.55767123	0.155641232	73.55767123	0.13792559	73.55767123	0.139727134	73.55767123	0.086056346	73.55767123	0.10900834	73.55767123	0.124830225	73.55767123	0.122561006	73.55767123	0.151174714	73.55767123	0.098874454	73.55767123	0.17811539
73.6264775	0	73.6264775	0.003489972	73.6264775	0.02767355	73.6264775	0.19937063	73.6264775	0.198670452	73.6264775	0.180007997	73.6264775	0.167625839	73.6264775	0.182981403	73.6264775	0.217186189	73.6264775	0.094815148	73.6264775	0.056490407	73.6264775	0.122047812	73.6264775	0.161080329	73.6264775	0.166874818	73.6264775	0.150919205	73.6264775	0.181926442	73.6264775	0.161034574	73.6264775	0.162441416	73.6264775	0.103782062	73.6264775	0.133947274	73.6264775	0.157466179	73.6264775	0.144259166	73.6264775	0.19159506	73.6264775	0.127641052	73.6264775	0.20797157
73.69528376	0	73.69528376	0.006938776	73.69528376	0.039000217	73.69528376	0.242331466	73.69528376	0.22561693	73.69528376	0.211311575	73.69528376	0.186730314	73.69528376	0.208870768	73.69528376	0.24768108	73.69528376	0.112111067	73.69528376	0.064860486	73.69528376	0.145108758	73.69528376	0.198636905	73.69528376	0.199932414	73.69528376	0.17799967	73.69528376	0.205298591	73.69528376	0.185563641	73.69528376	0.18666318	73.69528376	0.121625058	73.69528376	0.16050286	73.69528376	0.186767943	73.69528376	0.161117086	73.69528376	0.231953626	73.69528376	0.153767877	73.69528376	0.235325429
73.76409002	0	73.76409002	0.013430334	73.76409002	0.043785422	73.76409002	0.281918651	73.76409002	0.253837608	73.76409002	0.242158761	73.76409002	0.208094	73.76409002	0.231379451	73.76409002	0.274267185	73.76409002	0.125380096	73.76409002	0.068254497	73.76409002	0.162792092	73.76409002	0.232299966	73.76409002	0.232978395	73.76409002	0.20700129	73.76409002	0.226110137	73.76409002	0.20946265	73.76409002	0.210910698	73.76409002	0.138419158	73.76409002	0.186181735	73.76409002	0.207772649	73.76409002	0.173401136	73.76409002	0.268169703	73.76409002	0.175918906	73.76409002	0.25935875
73.83289628	0	73.83289628	0.018987248	73.83289628	0.040334579	73.83289628	0.313901972	73.83289628	0.282759003	73.83289628	0.270099508	73.83289628	0.231089148	73.83289628	0.247892128	73.83289628	0.29652971	73.83289628	0.135378886	73.83289628	0.066780799	73.83289628	0.174113311	73.83289628	0.259186512	73.83289628	0.264070294	73.83289628	0.233572898	73.83289628	0.246158527	73.83289628	0.230531341	73.83289628	0.233259485	73.83289628	0.152237305	73.83289628	0.208745487	73.83289628	0.219784105	73.83289628	0.181862441	73.83289628	0.296069049	73.83289628	0.194219812	73.83289628	0.281125317
73.90170254	0	73.90170254	0.022239042	73.90170254	0.034261759	73.90170254	0.342282625	73.90170254	0.315764002	73.90170254	0.298742427	73.90170254	0.258283293	73.90170254	0.262434675	73.90170254	0.318041736	73.90170254	0.148271061	73.90170254	0.06506936	73.90170254	0.184526823	73.90170254	0.282735185	73.90170254	0.296346713	73.90170254	0.258472338	73.90170254	0.270153879	73.90170254	0.252473904	73.90170254	0.257731252	73.90170254	0.165317157	73.90170254	0.230310648	73.90170254	0.229645409	73.90170254	0.192762285	73.90170254	0.318809834	73.90170254	0.213768554	73.90170254	0.307650049
73.97050881	0	73.97050881	0.024231767	73.97050881	0.029025874	73.97050881	0.373928607	73.97050881	0.352566768	73.97050881	0.329967461	73.97050881	0.290996328	73.97050881	0.28098948	73.97050881	0.343132613	73.97050881	0.168898857	73.97050881	0.065985559	73.97050881	0.199844481	73.97050881	0.307580596	73.97050881	0.331920413	73.97050881	0.28457089	73.97050881	0.300456186	73.97050881	0.277036547	73.97050881	0.287166847	73.97050881	0.179879371	73.97050881	0.252388537	73.97050881	0.241377503	73.97050881	0.211770609	73.97050881	0.34121677	73.97050881	0.237070589	73.97050881	0.34193596
74.03931507	0	74.03931507	0.024502955	74.03931507	0.021190627	74.03931507	0.409585034	74.03931507	0.388273007	74.03931507	0.360487913	74.03931507	0.323231661	74.03931507	0.30284654	74.03931507	0.369352005	74.03931507	0.192133716	74.03931507	0.067377052	74.03931507	0.218428051	74.03931507	0.334335487	74.03931507	0.366744309	74.03931507	0.310589217	74.03931507	0.331736971	74.03931507	0.301223738	74.03931507	0.31876009	74.03931507	0.194972051	74.03931507	0.273406474	74.03931507	0.253597734	74.03931507	0.23677123	74.03931507	0.361861335	74.03931507	0.260319739	74.03931507	0.377864753
74.10812133	0	74.10812133	0.023236922	74.10812133	0.007450757	74.10812133	0.449083296	74.10812133	0.418354112	74.10812133	0.387029773	74.10812133	0.348261123	74.10812133	0.325834983	74.10812133	0.394228861	74.10812133	0.211323531	74.10812133	0.068452071	74.10812133	0.23666823	74.10812133	0.360845431	74.10812133	0.397311304	74.10812133	0.335406291	74.10812133	0.357868016	74.10812133	0.323518969	74.10812133	0.349457969	74.10812133	0.207516079	74.10812133	0.291914037	74.10812133	0.266334691	74.10812133	0.264756772	74.10812133	0.378768962	74.10812133	0.281142782	74.10812133	0.410701402
74.17692759	0	74.17692759	0.020874898	74.17692759	-0.011437978	74.17692759	0.490512175	74.17692759	0.444660078	74.17692759	0.41141617	74.17692759	0.368746409	74.17692759	0.351701325	74.17692759	0.419629304	74.17692759	0.224820416	74.17692759	0.071090556	74.17692759	0.254112487	74.17692759	0.386482185	74.17692759	0.426592314	74.17692759	0.36019766	74.17692759	0.379792904	74.17692759	0.343690579	74.17692759	0.378902014	74.17692759	0.217856938	74.17692759	0.309619615	74.17692759	0.281781675	74.17692759	0.294551211	74.17692759	0.394936713	74.17692759	0.300265277	74.17692759	0.439361125
74.24573386	0	74.24573386	0.01651873	74.24573386	-0.033852909	74.24573386	0.529880075	74.24573386	0.47110271	74.24573386	0.43860395	74.24573386	0.388535875	74.24573386	0.381160447	74.24573386	0.445830714	74.24573386	0.233640943	74.24573386	0.074352454	74.24573386	0.271413215	74.24573386	0.413504609	74.24573386	0.457074897	74.24573386	0.386149276	74.24573386	0.401792896	74.24573386	0.361551145	74.24573386	0.406778734	74.24573386	0.230078572	74.24573386	0.329177354	74.24573386	0.301876284	74.24573386	0.327139417	74.24573386	0.415202509	74.24573386	0.318213669	74.24573386	0.46427001
74.31454012	0	74.31454012	0.010916765	74.31454012	-0.055597023	74.31454012	0.566084067	74.31454012	0.500330892	74.31454012	0.472485384	74.31454012	0.408767585	74.31454012	0.414942132	74.31454012	0.471785066	74.31454012	0.242720627	74.31454012	0.078203665	74.31454012	0.289433609	74.31454012	0.444623456	74.31454012	0.491775484	74.31454012	0.415419586	74.31454012	0.428095583	74.31454012	0.381431107	74.31454012	0.434258742	74.31454012	0.247968322	74.31454012	0.352632938	74.31454012	0.327607819	74.31454012	0.362594487	74.31454012	0.441514879	74.31454012	0.335121186	74.31454012	0.489542696
74.38334638	0	74.38334638	0.00687603	74.38334638	-0.070973546	74.38334638	0.599346342	74.38334638	0.53395556	74.38334638	0.513834493	74.38334638	0.432257668	74.38334638	0.450934629	74.38334638	0.49775693	74.38334638	0.254831045	74.38334638	0.083436372	74.38334638	0.309592991	74.38334638	0.480623229	74.38334638	0.530813733	74.38334638	0.449408507	74.38334638	0.460334465	74.38334638	0.406138452	74.38334638	0.461264467	74.38334638	0.270045193	74.38334638	0.380683149	74.38334638	0.35663184	74.38334638	0.399356256	74.38334638	0.473341493	74.38334638	0.35243627	74.38334638	0.517185199
74.45215264	0	74.45215264	0.007977483	74.45215264	-0.074506793	74.45215264	0.634453683	74.45215264	0.572947655	74.45215264	0.561471425	74.45215264	0.461062396	74.45215264	0.486968741	74.45215264	0.524455976	74.45215264	0.270226011	74.45215264	0.090185165	74.45215264	0.333465059	74.45215264	0.520531069	74.45215264	0.573295222	74.45215264	0.489119894	74.45215264	0.498512075	74.45215264	0.438505323	74.45215264	0.488523077	74.45215264	0.294572439	74.45215264	0.411498563	74.45215264	0.387685486	74.45215264	0.436688177	74.45215264	0.512229001	74.45215264	0.373532675	74.45215264	0.548997719
74.5209589	0	74.5209589	0.014111268	74.5209589	-0.067576417	74.5209589	0.67513109	74.5209589	0.616602761	74.5209589	0.612018081	74.5209589	0.492743393	74.5209589	0.522252807	74.5209589	0.552238667	74.5209589	0.288240318	74.5209589	0.098903414	74.5209589	0.360564842	74.5209589	0.562291392	74.5209589	0.615853304	74.5209589	0.533748432	74.5209589	0.540656091	74.5209589	0.479177284	74.5209589	0.516171546	74.5209589	0.320187413	74.5209589	0.442691199	74.5209589	0.420006856	74.5209589	0.473327028	74.5209589	0.556861335	74.5209589	0.399660034	74.5209589	0.586069241
74.58976517	0	74.58976517	0.023393071	74.58976517	-0.057962093	74.58976517	0.720151103	74.58976517	0.663767591	74.58976517	0.662365538	74.58976517	0.523356985	74.58976517	0.555093579	74.58976517	0.58060457	74.58976517	0.307119959	74.58976517	0.107557618	74.58976517	0.389084269	74.58976517	0.602826045	74.58976517	0.657088036	74.58976517	0.579122894	74.58976517	0.583676692	74.58976517	0.525271927	74.58976517	0.544845641	74.58976517	0.346547769	74.58976517	0.473531312	74.58976517	0.452292466	74.58976517	0.508926831	74.58976517	0.604733474	74.58976517	0.428784831	74.58976517	0.628412699
74.65857143	0	74.65857143	0.033662429	74.65857143	-0.053073121	74.65857143	0.76711673	74.65857143	0.71256364	74.65857143	0.713157763	74.65857143	0.552433087	74.65857143	0.582974943	74.65857143	0.610536496	74.65857143	0.326529383	74.65857143	0.113139317	74.65857143	0.417645569	74.65857143	0.640668633	74.65857143	0.698415629	74.65857143	0.624669435	74.65857143	0.625065438	74.65857143	0.572574903	74.65857143	0.574824852	74.65857143	0.372496762	74.65857143	0.504966023	74.65857143	0.485576961	74.65857143	0.543887162	74.65857143	0.652261418	74.65857143	0.459394347	74.65857143	0.674091089
74.72737769	0	74.72737769	0.044222092	74.72737769	-0.054095843	74.72737769	0.81852777	74.72737769	0.761554851	74.72737769	0.765150328	74.72737769	0.583003336	74.72737769	0.609154351	74.72737769	0.644691327	74.72737769	0.348903602	74.72737769	0.117099014	74.72737769	0.448826446	74.72737769	0.678105193	74.72737769	0.744415453	74.72737769	0.672935772	74.72737769	0.665364087	74.72737769	0.620241749	74.72737769	0.609615628	74.72737769	0.39782234	74.72737769	0.538236859	74.72737769	0.521062894	74.72737769	0.581420595	74.72737769	0.700698351	74.72737769	0.495074125	74.72737769	0.723321896
74.79618395	0	74.79618395	0.054082885	74.79618395	-0.058742572	74.79618395	0.877519153	74.79618395	0.812249063	74.79618395	0.819189245	74.79618395	0.618151569	74.79618395	0.641299893	74.79618395	0.686395128	74.79618395	0.375948827	74.79618395	0.124631031	74.79618395	0.483856275	74.79618395	0.72143445	74.79618395	0.800513461	74.79618395	0.727585316	74.79618395	0.707590219	74.79618395	0.67110837	74.79618395	0.654115052	74.79618395	0.423807721	74.79618395	0.574474149	74.79618395	0.559287771	74.79618395	0.626227977	74.79618395	0.753678445	74.79618395	0.540662006	74.79618395	0.778817679
74.86499022	0	74.86499022	0.060120157	74.86499022	-0.066336912	74.86499022	0.94085702	74.86499022	0.863558569	74.86499022	0.875973887	74.86499022	0.657192269	74.86499022	0.682149276	74.86499022	0.733603502	74.86499022	0.404709534	74.86499022	0.136702897	74.86499022	0.520125011	74.86499022	0.774269439	74.86499022	0.865580973	74.86499022	0.789494276	74.86499022	0.752181669	74.86499022	0.724915789	74.86499022	0.707964237	74.86499022	0.450672695	74.86499022	0.612501892	74.86499022	0.597492295	74.86499022	0.677095167	74.86499022	0.811934453	74.86499022	0.593499717	74.86499022	0.838225853
74.93379648	0	74.93379648	0.06202424	74.93379648	-0.075470205	74.93379648	1.005168165	74.93379648	0.914133106	74.93379648	0.934341949	74.93379648	0.698206233	74.93379648	0.731220607	74.93379648	0.782193035	74.93379648	0.432653727	74.93379648	0.15046265	74.93379648	0.553638548	74.93379648	0.834078702	74.93379648	0.934387409	74.93379648	0.854993203	74.93379648	0.80055278	74.93379648	0.778392271	74.93379648	0.767992212	74.93379648	0.477882176	74.93379648	0.650861345	74.93379648	0.633665123	74.93379648	0.729825343	74.93379648	0.875007704	74.93379648	0.648050637	74.93379648	0.899002384
75.00260274	0	75.00260274	0.06128162	75.00260274	-0.086164878	75.00260274	1.069996114	75.00260274	0.965117933	75.00260274	0.990601583	75.00260274	0.740956255	75.00260274	0.784319121	75.00260274	0.827591278	75.00260274	0.459231183	75.00260274	0.163358637	75.00260274	0.581798172	75.00260274	0.897598709	75.00260274	1.002525233	75.00260274	0.918683068	75.00260274	0.854183352	75.00260274	0.827496024	75.00260274	0.829189406	75.00260274	0.504346878	75.00260274	0.687503885	75.00260274	0.668190531	75.00260274	0.784364091	75.00260274	0.941704643	75.00260274	0.701848412	75.00260274	0.960036032
75.071409	0	75.071409	0.059860761	75.071409	-0.098153671	75.071409	1.13371295	75.071409	1.017879324	75.071409	1.044283676	75.071409	0.785538149	75.071409	0.837998076	75.071409	0.869129429	75.071409	0.484265068	75.071409	0.175390652	75.071409	0.60476109	75.071409	0.964488709	75.071409	1.067735472	75.071409	0.980930624	75.071409	0.910994994	75.071409	0.874589344	75.071409	0.88708483	75.071409	0.530891606	75.071409	0.722824458	75.071409	0.701896104	75.071409	0.844063122	75.071409	1.011013831	75.071409	0.758023491	75.071409	1.021505239
75.14021526	0	75.14021526	0.057726304	75.14021526	-0.11186479	75.14021526	1.195748696	75.14021526	1.071956143	75.14021526	1.096712538	75.14021526	0.829963488	75.14021526	0.886911339	75.14021526	0.90973118	75.14021526	0.505044501	75.14021526	0.187698301	75.14021526	0.62378308	75.14021526	1.035341342	75.14021526	1.128005824	75.14021526	1.044644046	75.14021526	0.96836083	75.14021526	0.921967232	75.14021526	0.938108368	75.14021526	0.555715279	75.14021526	0.757454749	75.14021526	0.734970302	75.14021526	0.909085123	75.14021526	1.081301405	75.14021526	0.820373885	75.14021526	1.082064954
75.20902153	0	75.20902153	0.054295914	75.20902153	-0.128688267	75.20902153	1.259064112	75.20902153	1.129424259	75.20902153	1.150860902	75.20902153	0.875218076	75.20902153	0.929508638	75.20902153	0.952375825	75.20902153	0.520827092	75.20902153	0.200742788	75.20902153	0.642076737	75.20902153	1.110054293	75.20902153	1.185896224	75.20902153	1.112698241	75.20902153	1.02755258	75.20902153	0.970765273	75.20902153	0.982993263	75.20902153	0.57996471	75.20902153	0.790624224	75.20902153	0.769036557	75.20902153	0.980355743	75.20902153	1.153372566	75.20902153	0.891139239	75.20902153	1.143325841
75.27782779	0	75.27782779	0.050553481	75.27782779	-0.146436773	75.27782779	1.327739656	75.27782779	1.194060943	75.27782779	1.213269629	75.27782779	0.925732309	75.27782779	0.971072879	75.27782779	1.000531115	75.27782779	0.535027307	75.27782779	0.216093998	75.27782779	0.664693539	75.27782779	1.191571609	75.27782779	1.248687862	75.27782779	1.18803535	75.27782779	1.091731054	75.27782779	1.023168552	75.27782779	1.027366216	75.27782779	0.607532485	75.27782779	0.824440056	75.27782779	0.807447556	75.27782779	1.059455267	75.27782779	1.231149936	75.27782779	0.972134888	75.27782779	1.210586007
75.34663405	0	75.34663405	0.047297456	75.34663405	-0.1620873	75.34663405	1.403123185	75.34663405	1.265658017	75.34663405	1.287534994	75.34663405	0.984037208	75.34663405	1.015688208	75.34663405	1.054697513	75.34663405	0.549783261	75.34663405	0.231944047	75.34663405	0.694025728	75.34663405	1.281686117	75.34663405	1.322789519	75.34663405	1.270920002	75.34663405	1.162724865	75.34663405	1.079373124	75.34663405	1.075029212	75.34663405	0.640108037	75.34663405	0.861753305	75.34663405	0.851145497	75.34663405	1.147865844	75.34663405	1.317917414	75.34663405	1.062257269	75.34663405	1.286774775
75.41544031	0	75.41544031	0.043849908	75.41544031	-0.173788633	75.41544031	1.483785588	75.41544031	1.341984225	75.41544031	1.371182719	75.41544031	1.049025648	75.41544031	1.066567297	75.41544031	1.112486103	75.41544031	0.565619668	75.41544031	0.245740496	75.41544031	0.729508601	75.41544031	1.380661242	75.41544031	1.412357416	75.41544031	1.360995212	75.41544031	1.239892387	75.41544031	1.138801695	75.41544031	1.12891014	75.41544031	0.676042993	75.41544031	0.90092536	75.41544031	0.89816846	75.41544031	1.246637907	75.41544031	1.41424725	75.41544031	1.160528332	75.41544031	1.370234652
75.48424658	0	75.48424658	0.039590533	75.48424658	-0.180075097	75.48424658	1.573089066	75.48424658	1.425697101	75.48424658	1.463193522	75.48424658	1.119904709	75.48424658	1.126004228	75.48424658	1.173752434	75.48424658	0.587157256	75.48424658	0.258655235	75.48424658	0.768270844	75.48424658	1.492473256	75.48424658	1.519327877	75.48424658	1.460537629	75.48424658	1.32425689	75.48424658	1.202710217	75.48424658	1.194071005	75.48424658	0.712970766	75.48424658	0.942261676	75.48424658	0.948555228	75.48424658	1.359465415	75.48424658	1.520857517	75.48424658	1.272048472	75.48424658	1.46041237
75.55305284	0	75.55305284	0.036093319	75.55305284	-0.179575376	75.55305284	1.673039383	75.55305284	1.516572201	75.55305284	1.565151261	75.55305284	1.195688593	75.55305284	1.1938239	75.55305284	1.239073263	75.55305284	0.618160179	75.55305284	0.272884466	75.55305284	0.807275016	75.55305284	1.619466041	75.55305284	1.645201933	75.55305284	1.573344398	75.55305284	1.416490019	75.55305284	1.273373772	75.55305284	1.271865934	75.55305284	0.749818941	75.55305284	0.988324529	75.55305284	1.003595816	75.55305284	1.490610639	75.55305284	1.638612773	75.55305284	1.400636372	75.55305284	1.557441978
75.6218591	0	75.6218591	0.035964464	75.6218591	-0.172083618	75.6218591	1.780972095	75.6218591	1.612092699	75.6218591	1.675503013	75.6218591	1.275485647	75.6218591	1.267203979	75.6218591	1.306734017	75.6218591	0.656991069	75.6218591	0.288743467	75.6218591	0.846828244	75.6218591	1.760760809	75.6218591	1.788449878	75.6218591	1.703676092	75.6218591	1.514900273	75.6218591	1.351480179	75.6218591	1.359406012	75.6218591	0.784807187	75.6218591	1.038330927	75.6218591	1.062980474	75.6218591	1.641633735	75.6218591	1.768415684	75.6218591	1.548918534	75.6218591	1.66045454
75.69066536	0	75.69066536	0.040837839	75.69066536	-0.160824076	75.69066536	1.894727062	75.69066536	1.713026231	75.69066536	1.792238654	75.69066536	1.358635973	75.69066536	1.342648905	75.69066536	1.375405518	75.69066536	0.69927897	75.69066536	0.306622472	75.69066536	0.889395137	75.69066536	1.917136372	75.69066536	1.943884396	75.69066536	1.851723159	75.69066536	1.618553245	75.69066536	1.436895176	75.69066536	1.453843521	75.69066536	0.81731744	75.69066536	1.091059597	75.69066536	1.125286713	75.69066536	1.810702767	75.69066536	1.912872212	75.69066536	1.716975029	75.69066536	1.770171139
75.75947162	0	75.75947162	0.051761029	75.75947162	-0.151588424	75.75947162	2.018747444	75.75947162	1.822174385	75.75947162	1.91807755	75.75947162	1.446746924	75.75947162	1.417748147	75.75947162	1.446150052	75.75947162	0.74434481	75.75947162	0.327018036	75.75947162	0.936815424	75.75947162	2.091564919	75.75947162	2.108810504	75.75947162	2.021238759	75.75947162	1.727972132	75.75947162	1.529642921	75.75947162	1.556746978	75.75947162	0.849473363	75.75947162	1.148147807	75.75947162	1.190182613	75.75947162	2.000259812	75.75947162	2.076013859	75.75947162	1.906400906	75.75947162	1.891790975
75.82827789	0	75.82827789	0.066462197	75.82827789	-0.149144615	75.82827789	2.153127627	75.82827789	1.941288107	75.82827789	2.055648693	75.82827789	1.539821891	75.82827789	1.492371414	75.82827789	1.51946381	75.82827789	0.790672869	75.82827789	0.347276107	75.82827789	0.987834856	75.82827789	2.285846563	75.82827789	2.282775976	75.82827789	2.215168998	75.82827789	1.842353759	75.82827789	1.629669497	75.82827789	1.670215506	75.82827789	0.882794358	75.82827789	1.21084947	75.82827789	1.256373482	75.82827789	2.215369128	75.82827789	2.258156738	75.82827789	2.121064411	75.82827789	2.029021032
75.89708415	0	75.89708415	0.078740255	75.89708415	-0.154965478	75.89708415	2.29749809	75.89708415	2.072710339	75.89708415	2.204596592	75.89708415	1.637829948	75.89708415	1.568867613	75.89708415	1.594886346	75.89708415	0.836846076	75.89708415	0.365162319	75.89708415	1.040658232	75.89708415	2.502632749	75.89708415	2.468212655	75.89708415	2.43309835	75.89708415	1.961654751	75.89708415	1.737238141	75.89708415	1.795190139	75.89708415	0.91736004	75.89708415	1.278066107	75.89708415	1.323129162	75.89708415	2.460044388	75.89708415	2.461764484	75.89708415	2.366502698	75.89708415	2.183550775
75.96589041	0	75.96589041	0.086142394	75.96589041	-0.165578725	75.96589041	2.454508985	75.96589041	2.220656596	75.96589041	2.367050681	75.96589041	1.740918102	75.96589041	1.650294326	75.96589041	1.67557338	75.96589041	0.884421011	75.96589041	0.382574615	75.96589041	1.096726905	75.96589041	2.746968486	75.96589041	2.670468645	75.96589041	2.676370191	75.96589041	2.089220048	75.96589041	1.852402046	75.96589041	1.9313106	75.96589041	0.955042597	75.96589041	1.351707542	75.96589041	1.392672265	75.96589041	2.737300281	75.96589041	2.69045222	75.96589041	2.645477611	75.96589041	2.356457743
76.03469667	0	76.03469667	0.091833939	76.03469667	-0.176676501	76.03469667	2.630477852	76.03469667	2.391222778	76.03469667	2.549151291	76.03469667	1.85377279	76.03469667	1.7413476	76.03469667	1.767553207	76.03469667	0.937511226	76.03469667	0.403668255	76.03469667	1.159356249	76.03469667	3.025122323	76.03469667	2.898598635	76.03469667	2.949990513	76.03469667	2.231489747	76.03469667	1.977867832	76.03469667	2.078575924	76.03469667	0.998759234	76.03469667	1.43465033	76.03469667	1.469721648	76.03469667	3.0524236	76.03469667	2.949852785	76.03469667	2.962446056	76.03469667	2.549259074
76.10350294	0	76.10350294	0.098311418	76.10350294	-0.186848459	76.10350294	2.830669031	76.10350294	2.587043797	76.10350294	2.75573785	76.10350294	1.981487121	76.10350294	1.846429781	76.10350294	1.871890779	76.10350294	0.999797177	76.10350294	0.430155683	76.10350294	1.229062679	76.10350294	3.340609029	76.10350294	3.160426072	76.10350294	3.259516063	76.10350294	2.391534367	76.10350294	2.116964587	76.10350294	2.236807517	76.10350294	1.049828832	76.10350294	1.526768586	76.10350294	1.557229841	76.10350294	3.410992257	76.10350294	3.244715667	76.10350294	3.322026417	76.10350294	2.764085257
76.1723092	0	76.1723092	0.105688837	76.1723092	-0.195383693	76.1723092	3.057755046	76.1723092	2.807487015	76.1723092	2.990014589	76.1723092	2.12712928	76.1723092	1.966422651	76.1723092	1.984978701	76.1723092	1.075411101	76.1723092	0.460689664	76.1723092	1.305064471	76.1723092	3.695553934	76.1723092	3.459349362	76.1723092	3.606917286	76.1723092	2.56922529	76.1723092	2.271913319	76.1723092	2.406788842	76.1723092	1.107404232	76.1723092	1.626038472	76.1723092	1.656050391	76.1723092	3.817337271	76.1723092	3.575824351	76.1723092	3.726150121	76.1723092	3.000290354
76.24111546	0	76.24111546	0.113476642	76.24111546	-0.202858411	76.24111546	3.313816607	76.24111546	3.055166814	76.24111546	3.255595878	76.24111546	2.291430062	76.24111546	2.100829476	76.24111546	2.103968245	76.24111546	1.167409742	76.24111546	0.493230818	76.24111546	1.388736163	76.24111546	4.094369006	76.24111546	3.798323561	76.24111546	3.996826919	76.24111546	2.765219502	76.24111546	2.443293027	76.24111546	2.593087081	76.24111546	1.171378331	76.24111546	1.731034051	76.24111546	1.76719549	76.24111546	4.274339987	76.24111546	3.946829184	76.24111546	4.180347151	76.24111546	3.256990712
76.30992172	0	76.30992172	0.120876102	76.30992172	-0.211614912	76.30992172	3.599434667	76.30992172	3.333296064	76.30992172	3.554097196	76.30992172	2.473908799	76.30992172	2.249548725	76.30992172	2.23060849	76.30992172	1.274136657	76.30992172	0.526065402	76.30992172	1.479307538	76.30992172	4.54103634	76.30992172	4.178975036	76.30992172	4.433872941	76.30992172	2.97819559	76.30992172	2.63175148	76.30992172	2.797915965	76.30992172	1.243240114	76.30992172	1.841602906	76.30992172	1.889276029	76.30992172	4.78437084	76.30992172	4.361176903	76.30992172	4.692619357	76.30992172	3.535339174
76.37872798	0	76.37872798	0.129273061	76.37872798	-0.220566372	76.37872798	3.916122419	76.37872798	3.647299038	76.37872798	3.8863641	76.37872798	2.674488419	76.37872798	2.411477504	76.37872798	2.369417387	76.37872798	1.392720924	76.37872798	0.558502802	76.37872798	1.575711057	76.37872798	5.039080325	76.37872798	4.602092578	76.37872798	4.920019984	76.37872798	3.209211947	76.37872798	2.83853585	76.37872798	3.023589099	76.37872798	1.324568862	76.37872798	1.959697875	76.37872798	2.024049338	76.37872798	5.350910712	76.37872798	4.819271902	76.37872798	5.269387459	76.37872798	3.837720703
76.44753425	0	76.44753425	0.141568776	76.44753425	-0.22979686	76.44753425	4.260582151	76.44753425	3.995275913	76.44753425	4.251709313	76.44753425	2.888781034	76.44753425	2.581920667	76.44753425	2.522447613	76.44753425	1.516859422	76.44753425	0.589325904	76.44753425	1.675651822	76.44753425	5.589425119	76.44753425	5.065145354	76.44753425	5.455007939	76.44753425	3.456955066	76.44753425	3.06303163	76.44753425	3.268682582	76.44753425	1.413610497	76.44753425	2.085204115	76.44753425	2.172549452	76.44753425	5.975771279	76.44753425	5.320140456	76.44753425	5.909151516	76.44753425	4.165785292
76.51634051	0	76.51634051	0.155941981	76.51634051	-0.240390508	76.51634051	4.631586331	76.51634051	4.374333013	76.51634051	4.652329602	76.51634051	3.11343088	76.51634051	2.757533565	76.51634051	2.689292032	76.51634051	1.637299272	76.51634051	0.617969962	76.51634051	1.778126613	76.51634051	6.196280847	76.51634051	5.567585412	76.51634051	6.039697582	76.51634051	3.718899536	76.51634051	3.303041763	76.51634051	3.53233771	76.51634051	1.509275831	76.51634051	2.217703836	76.51634051	2.334914905	76.51634051	6.665934562	76.51634051	5.866267222	76.51634051	6.609583236	76.51634051	4.520916066
76.58514677	0	76.58514677	0.170250552	76.58514677	-0.251550681	76.58514677	5.033774282	76.58514677	4.788124859	76.58514677	5.092592856	76.58514677	3.352611511	76.58514677	2.940848957	76.58514677	2.872953648	76.58514677	1.746687263	76.58514677	0.646139002	76.58514677	1.886814621	76.58514677	6.86496847	76.58514677	6.115755894	76.58514677	6.680498056	76.58514677	3.997355719	76.58514677	3.560427331	76.58514677	3.818418157	76.58514677	1.611255642	76.58514677	2.359277856	76.58514677	2.50981166	76.58514677	7.433345747	76.58514677	6.462335079	76.58514677	7.374568609	76.58514677	4.906214048
76.65395303	0	76.65395303	0.183622805	76.65395303	-0.262966399	76.65395303	5.472392597	76.65395303	5.241536642	76.65395303	5.578678456	76.65395303	3.616094737	76.65395303	3.138094355	76.65395303	3.078421844	76.65395303	1.835496495	76.65395303	0.675843419	76.65395303	2.005470013	76.65395303	7.603964694	76.65395303	6.718284316	76.65395303	7.385536394	76.65395303	4.296055285	76.65395303	3.840165431	76.65395303	4.129813375	76.65395303	1.718537175	76.65395303	2.511313338	76.65395303	2.695480526	76.65395303	8.288074032	76.65395303	7.113359723	76.65395303	8.209099486	76.65395303	5.327083658
76.7227593	0	76.7227593	0.193708202	76.7227593	-0.272395772	76.7227593	5.954792359	76.7227593	5.740745101	76.7227593	6.116220224	76.7227593	3.913068773	76.7227593	3.356796599	76.7227593	3.307402076	76.7227593	1.887064265	76.7227593	0.709098631	76.7227593	2.136017912	76.7227593	8.426246992	76.7227593	7.385843384	76.7227593	8.163829771	76.7227593	4.620047783	76.7227593	4.149907559	76.7227593	4.469536899	76.7227593	1.831932711	76.7227593	2.67560211	76.7227593	2.895915354	76.7227593	9.242038493	76.7227593	7.827081377	76.7227593	9.123407169	76.7227593	5.792552844
76.79156556	0	76.79156556	0.202234107	76.79156556	-0.276865076	76.79156556	6.492969043	76.79156556	6.296341844	76.79156556	6.711894918	76.79156556	4.252860698	76.79156556	3.603484288	76.79156556	3.560729268	76.79156556	1.885665506	76.79156556	0.749902979	76.79156556	2.281586244	76.79156556	9.354778721	76.79156556	8.134594373	76.79156556	9.034250308	76.79156556	4.981067587	76.79156556	4.501097814	76.79156556	4.845737575	76.79156556	1.953998187	76.79156556	2.854967969	76.79156556	3.118745698	76.79156556	10.31974827	76.79156556	8.622590586	76.79156556	10.14289276	76.79156556	6.316452903
76.86037182	0	76.86037182	0.210656555	76.86037182	-0.275534785	76.86037182	7.099612206	76.86037182	6.914913237	76.86037182	7.372871013	76.86037182	4.640054072	76.86037182	3.877656187	76.86037182	3.837772155	76.86037182	1.821236405	76.86037182	0.800944035	76.86037182	2.446221439	76.86037182	10.41378192	76.86037182	8.981873884	76.86037182	10.02288309	76.86037182	5.390950342	76.86037182	4.901862577	76.86037182	5.266454534	76.86037182	2.087030284	76.86037182	3.053459177	76.86037182	3.368968124	76.86037182	11.55015845	76.86037182	9.519775168	76.86037182	11.29778715	76.86037182	6.913309368
76.92917808	0	76.92917808	0.220999989	76.92917808	-0.268103232	76.92917808	7.789032343	76.92917808	7.605880161	76.92917808	8.111728622	76.92917808	5.077140859	76.92917808	4.17826647	76.92917808	4.139951214	76.92917808	1.692598648	76.92917808	0.864003062	76.92917808	2.635061444	76.92917808	11.63059786	76.92917808	9.949409546	76.92917808	11.15794807	76.92917808	5.860633952	76.92917808	5.356225204	76.92917808	5.740243434	76.92917808	2.235838994	76.92917808	3.277319199	76.92917808	3.652448864	76.92917808	12.96557068	76.92917808	10.54263736	76.92917808	12.62212872	76.92917808	7.598197057
76.99798434	0	76.99798434	0.237936374	76.99798434	-0.256954082	76.99798434	8.57936697	76.99798434	8.387144911	76.99798434	8.950709728	76.99798434	5.571653241	76.99798434	4.510336706	76.99798434	4.47420886	76.99798434	1.519040674	76.99798434	0.942283051	76.99798434	2.85438623	76.99798434	13.04049049	76.99798434	11.06563118	76.99798434	12.4733651	76.99798434	6.404192945	76.99798434	5.872018481	76.99798434	6.281028419	76.99798434	2.408220451	76.99798434	3.53589503	76.99798434	3.976698108	76.99798434	14.60629426	76.99798434	11.72273443	76.99798434	14.15762948	76.99798434	8.387661473
77.06679061	0	77.06679061	0.26413788	77.06679061	-0.247374749	77.06679061	9.483110665	77.06679061	9.274696603	77.06679061	9.905936414	77.06679061	6.129024064	77.06679061	4.878491941	77.06679061	4.843646259	77.06679061	1.333610092	77.06679061	1.035424278	77.06679061	3.105814123	77.06679061	14.66957075	77.06679061	12.35234124	77.06679061	13.99410191	77.06679061	7.027157427	77.06679061	6.45638632	77.06679061	6.89789432	77.06679061	2.604618684	77.06679061	3.834394368	77.06679061	4.345113629	77.06679061	16.49906402	77.06679061	13.08235298	77.06679061	15.93256759	77.06679061	9.284731796
77.13559687	0	77.13559687	0.296409399	77.13559687	-0.2463905	77.13559687	10.50827457	77.13559687	10.28308624	77.13559687	10.99085666	77.13559687	6.752034315	77.13559687	5.286597415	77.13559687	5.248285372	77.13559687	1.169228018	77.13559687	1.139411297	77.13559687	3.384651941	77.13559687	16.53300962	77.13559687	13.82504107	77.13559687	15.73741393	77.13559687	7.723617463	77.13559687	7.112659599	77.13559687	7.594489427	77.13559687	2.81808087	77.13559687	4.171042242	77.13559687	4.75689768	77.13559687	18.65914204	77.13559687	14.6370334	77.13559687	17.96576267	77.13559687	10.28121216
77.20440313	0	77.20440313	0.327867058	77.20440313	-0.257579065	77.20440313	11.66576444	77.20440313	11.42769248	77.20440313	12.22294181	77.20440313	7.444749945	77.20440313	5.740070787	77.20440313	5.690916769	77.20440313	1.050080287	77.20440313	1.250745915	77.20440313	3.683993839	77.20440313	18.63979907	77.20440313	15.49653594	77.20440313	17.71432959	77.20440313	8.48062226	77.20440313	7.842797373	77.20440313	8.369730207	77.20440313	3.043343504	77.20440313	4.540489783	77.20440313	5.209492207	77.20440313	21.09265516	77.20440313	16.40283062	77.20440313	20.27216755	77.20440313	11.36267175
77.27320939	0	77.27320939	0.355835433	77.27320939	-0.277756444	77.27320939	12.96481795	77.27320939	12.72615537	77.27320939	13.62059637	77.27320939	8.209896232	77.27320939	6.246002383	77.27320939	6.179263049	77.27320939	0.992190467	77.27320939	1.366946212	77.27320939	4.00036306	77.27320939	20.9961198	77.27320939	17.37799578	77.27320939	19.93158962	77.27320939	9.280386777	77.27320939	8.643657569	77.27320939	9.219892108	77.27320939	3.28113762	77.27320939	4.939094452	77.27320939	5.699662956	77.27320939	23.80114577	77.27320939	18.3934152	77.27320939	22.86481265	77.27320939	12.50826135
77.34201566	0	77.34201566	0.378927032	77.34201566	-0.300508163	77.34201566	14.40779498	77.34201566	14.19206912	77.34201566	15.19808779	77.34201566	9.044822724	77.34201566	6.807101053	77.34201566	6.723215959	77.34201566	1.00523482	77.34201566	1.482798012	77.34201566	4.329486076	77.34201566	23.59400619	77.34201566	19.46884715	77.34201566	22.38199857	77.34201566	10.098329	77.34201566	9.503854657	77.34201566	10.13200049	77.34201566	3.532567851	77.34201566	5.360755265	77.34201566	6.219312329	77.34201566	26.7732021	77.34201566	20.60933907	77.34201566	25.74633895	77.34201566	13.6874854
77.41082192	0	77.41082192	0.398577497	77.41082192	-0.319827068	77.41082192	15.99265733	77.41082192	15.83954313	77.41082192	16.9621214	77.41082192	9.941099586	77.41082192	7.423892502	77.41082192	7.336206785	77.41082192	1.097604965	77.41082192	1.595040358	77.41082192	4.666866276	77.41082192	26.41349307	77.41082192	21.75475414	77.41082192	25.0478653	77.41082192	10.90907889	77.41082192	10.40811837	77.41082192	11.08619228	77.41082192	3.800804564	77.41082192	5.798046996	77.41082192	6.758186409	77.41082192	29.98725318	77.41082192	23.04103251	77.41082192	28.90990604	77.41082192	14.86398457
77.47962818	0	77.47962818	0.418783989	77.47962818	-0.333920929	77.47962818	17.70144642	77.47962818	17.6722099	77.47962818	18.90460424	77.47962818	10.8809871	77.47962818	8.091559273	77.47962818	8.02901512	77.47962818	1.27447602	77.47962818	1.700346399	77.47962818	5.001155015	77.47962818	29.41611942	77.47962818	24.20077208	77.47962818	27.89231631	77.47962818	11.684467	77.47962818	11.33170289	77.47962818	12.05369145	77.47962818	4.085720131	77.47962818	6.237879037	77.47962818	7.301190385	77.47962818	33.39865368	77.47962818	25.66214944	77.47962818	32.32611732	77.47962818	15.99561917
77.54843444	0	77.54843444	0.442059483	77.54843444	-0.343663209	77.54843444	19.4980624	77.54843444	19.67586978	77.54843444	21.00250003	77.54843444	11.83563674	77.54843444	8.796768085	77.54843444	8.806330833	77.54843444	1.536121757	77.54843444	1.793929408	77.54843444	5.316372584	77.54843444	32.5480336	77.54843444	26.75591619	77.54843444	30.86318846	77.54843444	12.39510257	77.54843444	12.24098801	77.54843444	12.99904478	77.54843444	4.379231803	77.54843444	6.660691214	77.54843444	7.826157955	77.54843444	36.94662611	77.54843444	28.4279691	77.54843444	35.94900288	77.54843444	17.04052576
77.6172407	0	77.6172407	0.470246029	77.6172407	-0.347087011	77.6172407	21.33520261	77.6172407	21.82219954	77.6172407	23.21998659	77.6172407	12.7723176	77.6172407	9.522285888	77.6172407	9.666134391	77.6172407	1.8768116	77.6172407	1.873984429	77.6172407	5.601742349	77.6172407	35.74686395	77.6172407	29.36260319	77.6172407	33.90073616	77.6172407	13.0190906	77.6172407	13.10050057	77.6172407	13.88738057	77.6172407	4.670572151	77.6172407	7.049995888	77.6172407	8.311280694	77.6172407	40.56307939	77.6172407	31.28276756	77.6172407	39.72195623	77.6172407	17.96812998
77.68604697	0	77.68604697	0.501268052	77.68604697	-0.344242405	77.68604697	23.15816165	77.68604697	24.07115925	77.68604697	25.50820293	77.68604697	13.66162599	77.68604697	10.24920994	77.68604697	10.60170884	77.68604697	2.273132172	77.68604697	1.939089216	77.68604697	5.848844087	77.68604697	38.94009109	77.68604697	31.95872109	77.68604697	36.93741934	77.68604697	13.54515721	77.68604697	13.88177208	77.68604697	14.68954317	77.68604697	4.951917049	77.68604697	7.393583994	77.68604697	8.739587596	77.68604697	44.17490036	77.68604697	34.16081012	77.68604697	43.58044293	77.68604697	18.76081792
77.75485323	0	77.75485323	0.52741271	77.75485323	-0.342064074	77.75485323	24.89611627	77.75485323	26.35215345	77.75485323	27.79323915	77.75485323	14.4679055	77.75485323	10.94587258	77.75485323	11.58829357	77.75485323	2.664847387	77.75485323	1.985931483	77.75485323	6.048022401	77.75485323	42.0336825	77.75485323	34.46063359	77.75485323	39.88269271	77.75485323	13.96600622	77.75485323	14.55827034	77.75485323	15.37867234	77.75485323	5.209762465	77.75485323	7.67878013	77.75485323	9.096678092	77.75485323	47.68651533	77.75485323	36.97186844	77.75485323	47.43067613	77.75485323	19.40834361
77.82365949	0	77.82365949	0.544148474	77.82365949	-0.347732687	77.82365949	26.48145507	77.82365949	28.58408713	77.82365949	29.99335415	77.82365949	15.15853295	77.82365949	11.57903363	77.82365949	12.58873167	77.82365949	2.994556813	77.82365949	2.014966747	77.82365949	6.195428641	77.82365949	44.93467487	77.82365949	36.78770913	77.82365949	42.64432127	77.82365949	14.28499418	77.82365949	15.11244475	77.82365949	15.93876424	77.82365949	5.427200828	77.82365949	7.900602958	77.82365949	9.375157062	77.82365949	51.00313466	77.82365949	39.6264021	77.82365949	51.17189899	77.82365949	19.91273038
77.89246575	0	77.89246575	0.551247252	77.89246575	-0.362735191	77.89246575	27.86943427	77.89246575	30.69512778	77.89246575	32.04064154	77.89246575	15.71734965	77.89246575	12.12461884	77.89246575	13.56327919	77.89246575	3.238498573	77.89246575	2.031664684	77.89246575	6.296276805	77.89246575	47.57577581	77.89246575	38.88236936	77.89246575	45.15557589	77.89246575	14.51677018	77.89246575	15.54352511	77.89246575	16.37272272	77.89246575	5.596741113	77.89246575	8.06573492	77.89246575	9.579779607	77.89246575	54.05494557	77.89246575	42.05687022	77.89246575	54.72084483	77.89246575	20.28923655
77.96127202	0	77.96127202	0.552015377	77.96127202	-0.383147561	77.96127202	29.03869966	77.96127202	32.62416534	77.96127202	33.88246485	77.96127202	16.14983148	77.96127202	12.57152279	77.96127202	14.47204141	77.96127202	3.402301569	77.96127202	2.042925577	77.96127202	6.36122701	77.96127202	49.90957644	77.96127202	40.70665574	77.96127202	47.37251187	77.96127202	14.6833057	77.96127202	15.86663008	77.96127202	16.69667923	77.96127202	5.723474631	77.96127202	8.185717042	77.96127202	9.724109458	77.96127202	56.78666315	77.96127202	44.21266663	77.96127202	58.00626532	77.96127202	20.56346886
78.03007828	0	78.03007828	0.55114344	78.03007828	-0.405761681	78.03007828	29.99486303	78.03007828	34.34071515	78.03007828	35.49531381	78.03007828	16.47560264	78.03007828	12.92176889	78.03007828	15.28677735	78.03007828	3.503161052	78.03007828	2.051918777	78.03007828	6.401377386	78.03007828	51.92638577	78.03007828	42.25551693	78.03007828	49.28675264	78.03007828	14.80580332	78.03007828	16.10343264	78.03007828	16.93310106	78.03007828	5.817063089	78.03007828	8.272573063	78.03007828	9.825384786	78.03007828	59.18115223	78.03007828	46.07812245	78.03007828	60.99580542	78.03007828	20.76395374
78.09888454	0	78.09888454	0.553743891	78.09888454	-0.426557813	78.09888454	30.75939881	78.09888454	35.83383012	78.09888454	36.87455951	78.09888454	16.71543638	78.09888454	13.18656925	78.09888454	15.99095099	78.09888454	3.560431179	78.09888454	2.060270545	78.09888454	6.4271412	78.09888454	53.63797844	78.09888454	43.54222659	78.09888454	50.90871618	78.09888454	14.90113672	78.09888454	16.27543214	78.09888454	17.10563237	78.09888454	5.888836613	78.09888454	8.338103503	78.09888454	9.899466904	78.09888454	61.24346775	78.09888454	47.66016632	78.09888454	63.67503308	78.09888454	20.91492819
78.1676908	0	78.1676908	0.562110395	78.1676908	-0.441698947	78.1676908	31.36068963	78.1676908	37.10302416	78.1676908	38.02772572	78.1676908	16.88955944	78.1676908	13.38064651	78.1676908	16.57705961	78.1676908	3.592393786	78.1676908	2.069163802	78.1676908	6.446982226	78.1676908	55.06504789	78.1676908	44.58959064	78.1676908	52.2572197	78.1676908	14.97868443	78.1676908	16.40191513	78.1676908	17.23408421	78.1676908	5.947364954	78.1676908	8.392061995	78.1676908	9.9577606	78.1676908	62.98789812	78.1676908	48.97722784	78.1676908	66.03683105	78.1676908	21.0332395
78.23649706	0	78.23649706	0.575731753	78.23649706	-0.451249877	78.23649706	31.82878893	78.23649706	38.16086972	78.23649706	38.9745904	78.23649706	17.01745628	78.23649706	13.5194186	78.23649706	17.04852672	78.23649706	3.612549005	78.23649706	2.078763334	78.23649706	6.46491098	78.23649706	56.23641775	78.23649706	45.42901137	78.23649706	53.35836199	78.23649706	15.0429023	78.23649706	16.49883262	78.23649706	17.33278239	78.23649706	5.997307109	78.23649706	8.440044421	78.23649706	10.00635509	78.23649706	64.43949116	78.23649706	50.05785948	78.23649706	68.08579098	78.23649706	21.13016101
78.30530333	0	78.30530333	0.59578124	78.30530333	-0.456632565	78.30530333	32.1914184	78.30530333	39.02389055	78.30530333	39.73670701	78.30530333	17.11659656	78.30530333	13.62011149	78.30530333	17.41561568	78.30530333	3.630547948	78.30530333	2.089081294	78.30530333	6.484966139	78.30530333	57.17980388	78.30530333	46.09146925	78.30530333	54.2403951	78.30530333	15.10014106	78.30530333	16.57867929	78.30530333	17.41469553	78.30530333	6.04467758	78.30530333	8.486203445	78.30530333	10.05086377	78.30530333	65.62296649	78.30530333	50.92983611	78.30530333	69.82630221	78.30530333	21.21400128
78.37410959	0	78.37410959	0.621434238	78.37410959	-0.459203538	78.37410959	32.47336179	78.37410959	39.71213034	78.37410959	40.33770602	78.37410959	17.19912021	78.37410959	13.698358	78.37410959	17.69336274	78.37410959	3.651103523	78.37410959	2.099125119	78.37410959	6.510336858	78.37410959	57.92392566	78.37410959	46.60610665	78.37410959	54.93372801	78.37410959	15.15638586	78.37410959	16.64971316	78.37410959	17.48746649	78.37410959	6.095280684	78.37410959	8.532524275	78.37410959	10.0942068	78.37410959	66.56603436	78.37410959	51.62058164	78.37410959	71.26965091	78.37410959	21.29004414
78.44291585	0	78.44291585	0.649318497	78.44291585	-0.462082655	78.44291585	32.6948885	78.44291585	40.25111553	78.44291585	40.80305254	78.44291585	17.27177099	78.44291585	13.76629015	78.44291585	17.89899554	78.44291585	3.673494687	78.44291585	2.107813552	78.44291585	6.54119306	78.44291585	58.50146404	78.44291585	47.00104157	78.44291585	55.46860808	78.44291585	15.21556415	78.44291585	16.71625537	78.44291585	17.55339594	78.44291585	6.148903082	78.44291585	8.578020579	78.44291585	10.13694081	78.44291585	67.30107304	78.44291585	52.15834137	78.44291585	72.43697616	78.44291585	21.36122753
78.51172211	0	78.51172211	0.674810678	78.51172211	-0.468614071	78.51172211	32.87101118	78.51172211	40.66785987	78.51172211	41.16009195	78.51172211	17.33863558	78.51172211	13.83078221	78.51172211	18.05079137	78.51172211	3.694450871	78.51172211	2.115107956	78.51172211	6.575281281	78.51172211	58.9415472	78.51172211	47.30186988	78.51172211	55.87197213	78.51172211	15.27753125	78.51172211	16.77824346	78.51172211	17.61245726	78.51172211	6.201785728	78.51172211	8.621448284	78.51172211	10.17887292	78.51172211	67.86168647	78.51172211	52.57017562	78.51172211	73.35821512	78.51172211	21.42935151
78.58052838	0	78.58052838	0.695881862	78.58052838	-0.479856429	78.58052838	33.0118045	78.58052838	40.98786027	78.58052838	41.43285792	78.58052838	17.40064833	78.58052838	13.89206947	78.58052838	18.16325525	78.58052838	3.711587011	78.58052838	2.121020015	78.58052838	6.608903891	78.58052838	59.26981047	78.58052838	47.52859126	78.58052838	56.16950736	78.58052838	15.33969336	78.58052838	16.83428965	78.58052838	17.66341348	78.58052838	6.249353928	78.58052838	8.662192837	78.58052838	10.22102069	78.58052838	68.27955854	78.58052838	52.87926167	78.58052838	74.0671364	78.58052838	21.49411917
78.64933464	0	78.64933464	0.709809164	78.64933464	-0.495890939	78.64933464	33.12272312	78.64933464	41.23038772	78.64933464	41.63813155	78.64933464	17.45664758	78.64933464	13.94466486	78.64933464	18.24352663	78.64933464	3.722280963	78.64933464	2.12170692	78.64933464	6.639077972	78.64933464	59.50870238	78.64933464	47.69574808	78.64933464	56.3838515	78.64933464	15.39713166	78.64933464	16.88084145	78.64933464	17.70473795	78.64933464	6.2875952	78.64933464	8.697665212	78.64933464	10.26045907	78.64933464	68.58279073	78.64933464	53.10365473	78.64933464	74.59668033	78.64933464	21.55193935
78.7181409	0	78.7181409	0.714069914	78.7181409	-0.517613035	78.7181409	33.20776196	78.7181409	41.40987648	78.7181409	41.78836344	78.7181409	17.50433714	78.7181409	13.98374774	78.7181409	18.29753065	78.7181409	3.725811655	78.7181409	2.115157995	78.7181409	6.664999236	78.7181409	59.67701143	78.7181409	47.81745302	78.7181409	56.53588107	78.7181409	15.4477375	78.7181409	16.91621993	78.7181409	17.73776074	78.7181409	6.315557586	78.7181409	8.726339382	78.7181409	10.29278379	78.7181409	68.79585213	78.7181409	53.26157552	78.7181409	74.97832865	78.7181409	21.59979988
78.78694716	0	78.78694716	0.712715847	78.78694716	-0.543423702	78.78694716	33.27522131	78.78694716	41.54178361	78.78694716	41.8996355	78.78694716	17.5469051	78.78694716	14.01324021	78.78694716	18.33417123	78.78694716	3.726413912	78.78694716	2.104989573	78.78694716	6.689372722	78.78694716	59.79595892	78.78694716	47.90896705	78.78694716	56.64650807	78.78694716	15.49570994	78.78694716	16.94611982	78.78694716	17.76703099	78.78694716	6.337264636	78.78694716	8.752638204	78.78694716	10.31876274	78.78694716	68.94437033	78.78694716	53.37414331	78.78694716	75.24701269	78.78694716	21.64146115
78.85575342	0	78.85575342	0.710720938	78.85575342	-0.570227112	78.85575342	33.33384305	78.85575342	41.63969909	78.85575342	41.98642131	78.85575342	17.58720921	78.85575342	14.03903843	78.85575342	18.36075661	78.85575342	3.729154526	78.85575342	2.096875425	78.85575342	6.716043134	78.85575342	59.88482334	78.85575342	47.98182791	78.85575342	56.73278039	78.85575342	15.5446801	78.85575342	16.97685097	78.85575342	17.79704693	78.85575342	6.358166551	78.85575342	8.782463787	78.85575342	10.34236869	78.85575342	69.051086	78.85575342	53.46034276	78.85575342	75.43450292	78.85575342	21.68353072
78.92455969	0	78.92455969	0.710767348	78.92455969	-0.594336177	78.92455969	33.38917288	78.92455969	41.71343314	78.92455969	42.05890986	78.92455969	17.6251287	78.92455969	14.06408833	78.92455969	18.38103855	78.92455969	3.735742058	78.92455969	2.094356266	78.92455969	6.745089452	78.92455969	59.95608603	78.92455969	48.04406727	78.92455969	56.80439843	78.92455969	15.59471017	78.92455969	17.00984846	78.92455969	17.83036286	78.92455969	6.382575302	78.92455969	8.818888489	78.92455969	10.36765898	78.92455969	69.13141835	78.92455969	53.53293896	78.92455969	75.56569032	78.92455969	21.73100736
78.99336595	0	78.99336595	0.709134746	78.99336595	-0.615824271	78.99336595	33.44142795	78.99336595	41.76863365	78.99336595	42.12031166	78.99336595	17.65742827	78.99336595	14.08741226	78.99336595	18.39403779	78.99336595	3.743193875	78.99336595	2.094610901	78.99336595	6.77439657	78.99336595	60.0153931	78.99336595	48.09993139	78.99336595	56.86136976	78.99336595	15.64212841	78.99336595	17.04162227	78.99336595	17.86647433	78.99336595	6.408614261	78.99336595	8.857886555	78.99336595	10.39375089	78.99336595	69.19179576	78.99336595	53.59621831	78.99336595	75.6543117	78.99336595	21.78190812
79.06217221	0	79.06217221	0.704543746	79.06217221	-0.636020831	79.06217221	33.49247663	79.06217221	41.81058944	79.06217221	42.17330895	79.06217221	17.68402902	79.06217221	14.11080623	79.06217221	18.39954041	79.06217221	3.747368743	79.06217221	2.094066374	79.06217221	6.802967221	79.06217221	60.06663789	79.06217221	48.15333003	79.06217221	56.90425708	79.06217221	15.68675719	79.06217221	17.06972417	79.06217221	17.9048699	79.06217221	6.436114881	79.06217221	8.895117015	79.06217221	10.41997543	79.06217221	69.23760983	79.06217221	53.65119526	79.06217221	75.71137396	79.06217221	21.83249867
79.13097847	0	79.13097847	0.700050152	79.13097847	-0.654023985	79.13097847	33.54559767	79.13097847	41.84588384	79.13097847	42.22312426	79.13097847	17.70778222	79.13097847	14.13619137	79.13097847	18.39991476	79.13097847	3.747647757	79.13097847	2.091085487	79.13097847	6.831399639	79.13097847	60.11162105	79.13097847	48.20622651	79.13097847	56.93645751	79.13097847	15.73094646	79.13097847	17.09555272	79.13097847	17.94347159	79.13097847	6.464980419	79.13097847	8.929193239	79.13097847	10.44817505	79.13097847	69.27463165	79.13097847	53.69993511	79.13097847	75.74718396	79.13097847	21.88255611
79.19978474	0	79.19978474	0.700063304	79.19978474	-0.667922258	79.19978474	33.60276179	79.19978474	41.87992575	79.19978474	42.27391037	79.19978474	17.73369991	79.19978474	14.16435971	79.19978474	18.40079635	79.19978474	3.747747616	79.19978474	2.087438391	79.19978474	6.861347935	79.19978474	60.15210483	79.19978474	48.25965831	79.19978474	56.96159446	79.19978474	15.77711666	79.19978474	17.12319808	79.19978474	17.98185978	79.19978474	6.496127046	79.19978474	8.962331385	79.19978474	10.47912298	79.19978474	69.30687464	79.19978474	53.74503944	79.19978474	75.7688021	79.19978474	21.93606098
79.268591	0	79.268591	0.70713223	79.268591	-0.677771367	79.268591	33.66535301	79.268591	41.91590751	79.268591	42.32784458	79.268591	17.7665228	79.268591	14.19779078	79.268591	18.40717768	79.268591	3.752500841	79.268591	2.089118506	79.268591	6.894354109	79.268591	60.1913076	79.268591	48.31482926	79.268591	56.98384212	79.268591	15.82964551	79.268591	17.15634142	79.268591	18.02384912	79.268591	6.532955697	79.268591	9.000156777	79.268591	10.51541997	79.268591	69.33748941	79.268591	53.79005852	79.268591	75.78212505	79.268591	21.99693777
79.33739726	0	79.33739726	0.718473601	79.33739726	-0.687644934	79.33739726	33.73282425	79.33739726	41.95166513	79.33739726	42.38310188	79.33739726	17.80520672	79.33739726	14.23710412	79.33739726	18.41865537	79.33739726	3.765349136	79.33739726	2.096598201	79.33739726	6.930426471	79.33739726	60.22961943	79.33739726	48.36934228	79.33739726	57.0041756	79.33739726	15.88794859	79.33739726	17.19409412	79.33739726	18.07071558	79.33739726	6.575562755	79.33739726	9.043863355	79.33739726	10.55738875	79.33739726	69.36491713	79.33739726	53.8345184	79.33739726	75.78906735	79.33739726	22.06378901
79.40620352	0	79.40620352	0.730523544	79.40620352	-0.702304531	79.40620352	33.8008352	79.40620352	41.9838161	79.40620352	42.43559571	79.40620352	17.84562839	79.40620352	14.27937145	79.40620352	18.42952814	79.40620352	3.789110743	79.40620352	2.105400737	79.40620352	6.967404399	79.40620352	60.26432261	79.40620352	48.41921996	79.40620352	57.01959544	79.40620352	15.94734142	79.40620352	17.23251777	79.40620352	18.11940905	79.40620352	6.618473071	79.40620352	9.091252289	79.40620352	10.60246864	79.40620352	69.3848864	79.40620352	53.87571654	79.40620352	75.78681495	79.40620352	22.13181617
79.47500978	0	79.47500978	0.74226113	79.47500978	-0.720702072	79.47500978	33.86820646	79.47500978	42.01279774	79.47500978	42.48481196	79.47500978	17.88732541	79.47500978	14.3233006	79.47500978	18.43903438	79.47500978	3.823576353	79.47500978	2.113581284	79.47500978	7.003872117	79.47500978	60.29449337	79.47500978	48.46501904	79.47500978	57.03045331	79.47500978	16.00684508	79.47500978	17.27088579	79.47500978	18.16905632	79.47500978	6.658838215	79.47500978	9.142668682	79.47500978	10.65235907	79.47500978	69.3974252	79.47500978	53.91289088	79.47500978	75.7743831	79.47500978	22.19892755
79.54381605	0	79.54381605	0.755468034	79.54381605	-0.738901168	79.54381605	33.93581053	79.54381605	42.04159858	79.54381605	42.53307576	79.54381605	17.93346979	79.54381605	14.36867913	79.54381605	18.44856721	79.54381605	3.863238947	79.54381605	2.12174827	79.54381605	7.042268949	79.54381605	60.3216197	79.54381605	48.50919328	79.54381605	57.04079218	79.54381605	16.06937255	79.54381605	17.31230681	79.54381605	18.22111995	79.54381605	6.696930245	79.54381605	9.199490612	79.54381605	10.70913006	79.54381605	69.40705459	79.54381605	53.94751201	79.54381605	75.75450296	79.54381605	22.26731665
79.61262231	0	79.61262231	0.771745191	79.61262231	-0.754233223	79.61262231	34.00170729	79.61262231	42.06989736	79.61262231	42.58112623	79.61262231	17.98504954	79.61262231	14.41399473	79.61262231	18.45720796	79.61262231	3.903084429	79.61262231	2.12909848	79.61262231	7.085396532	79.61262231	60.34750999	79.61262231	48.55075797	79.61262231	57.05100678	79.61262231	16.13507644	79.61262231	17.35732549	79.61262231	18.27451416	79.61262231	6.731363356	79.61262231	9.26013404	79.61262231	10.77141563	79.61262231	69.41421109	79.61262231	53.97953735	79.61262231	75.72871347	79.61262231	22.33732294
79.68142857	0	79.68142857	0.78870303	79.68142857	-0.766404162	79.68142857	34.06187768	79.68142857	42.09415527	79.68142857	42.6276541	79.68142857	18.03947988	79.68142857	14.45743625	79.68142857	18.4606246	79.68142857	3.940926202	79.68142857	2.135001841	79.68142857	7.13311508	79.68142857	60.37135002	79.68142857	48.58715957	79.68142857	57.05796242	79.68142857	16.20234595	79.68142857	17.40259145	79.68142857	18.32651101	79.68142857	6.761143499	79.68142857	9.322319414	79.68142857	10.8356002	79.68142857	69.41658665	79.68142857	54.0081352	79.68142857	75.69602079	79.68142857	22.40788643
79.75023483	0	79.75023483	0.801279037	79.75023483	-0.777797173	79.75023483	34.11627486	79.75023483	42.11487749	79.75023483	42.67268084	79.75023483	18.09620659	79.75023483	14.50087308	79.75023483	18.45732589	79.75023483	3.974517638	79.75023483	2.141491	79.75023483	7.185817088	79.75023483	60.39219605	79.75023483	48.62083479	79.75023483	57.06006122	79.75023483	16.27044976	79.75023483	17.44662913	79.75023483	18.37797379	79.75023483	6.78843911	79.75023483	9.385715365	79.75023483	10.89976482	79.75023483	69.41344381	79.75023483	54.03426546	79.75023483	75.65568915	79.75023483	22.47677629
79.8190411	0	79.8190411	0.807069552	79.8190411	-0.790736076	79.8190411	34.16321199	79.8190411	42.13308509	79.8190411	42.71420015	79.8190411	18.15424819	79.8190411	14.54445947	79.8190411	18.44714384	79.8190411	4.001364606	79.8190411	2.149215632	79.8190411	7.243000904	79.8190411	60.40841319	79.8190411	48.65348524	79.8190411	57.05582879	79.8190411	16.33751254	79.8190411	17.48787351	79.8190411	18.42739999	79.8190411	6.813395939	79.8190411	9.448111547	79.8190411	10.96140632	79.8190411	69.40340502	79.8190411	54.05683416	79.8190411	75.60667349	79.8190411	22.54056594
79.88784736	0	79.88784736	0.808432164	79.88784736	-0.802714811	79.88784736	34.20378902	79.88784736	42.14819641	79.88784736	42.7535849	79.88784736	18.21214988	79.88784736	14.58674517	79.88784736	18.43082936	79.88784736	4.023732418	79.88784736	2.157199038	79.88784736	7.305273112	79.88784736	60.42184508	79.88784736	48.68581811	79.88784736	57.04611817	79.88784736	16.40412584	79.88784736	17.52594928	79.88784736	18.47319573	79.88784736	6.83725678	79.88784736	9.507917141	79.88784736	11.01794189	79.88784736	69.38648709	79.88784736	54.07491914	79.88784736	75.55002887	79.88784736	22.59947506
79.95665362	0	79.95665362	0.809102822	79.95665362	-0.813992771	79.95665362	34.24219384	79.95665362	42.15798883	79.95665362	42.79412566	79.95665362	18.26779452	79.95665362	14.62516695	79.95665362	18.41005367	79.95665362	4.044710757	79.95665362	2.162466167	79.95665362	7.373747101	79.95665362	60.4340449	79.95665362	48.71799945	79.95665362	57.0329146	79.95665362	16.47236407	79.95665362	17.56186088	79.95665362	18.51626942	79.95665362	6.861675612	79.95665362	9.564818201	79.95665362	11.07063596	79.95665362	69.36413254	79.95665362	54.08900225	79.95665362	75.48671138	79.95665362	22.65524367
80.02545988	0	80.02545988	0.813819576	80.02545988	-0.828262938	80.02545988	34.27992104	80.02545988	42.16182637	80.02545988	42.83537146	80.02545988	18.31859486	80.02545988	14.65897472	80.02545988	18.38454852	80.02545988	4.066030804	80.02545988	2.16414615	80.02545988	7.446580874	80.02545988	60.44326698	80.02545988	48.74819187	80.02545988	57.01729631	80.02545988	16.54322839	80.02545988	17.59725398	80.02545988	18.55846447	80.02545988	6.888469627	80.02545988	9.621121515	80.02545988	11.12201135	80.02545988	69.3370159	80.02545988	54.0990535	80.02545988	75.41594553	80.02545988	22.71108371
80.09426614	0	80.09426614	0.822071348	80.09426614	-0.849638307	80.09426614	34.31374442	80.09426614	42.15719259	80.09426614	42.87323392	80.09426614	18.36129783	80.09426614	14.68685647	80.09426614	18.35107001	80.09426614	4.086341826	80.09426614	2.164693603	80.09426614	7.517829207	80.09426614	60.44642788	80.09426614	48.7727475	80.09426614	56.99681877	80.09426614	16.61588185	80.09426614	17.63049524	80.09426614	18.59917752	80.09426614	6.917371551	80.09426614	9.679538705	80.09426614	11.17429934	80.09426614	69.30448652	80.09426614	54.10324887	80.09426614	75.33462945	80.09426614	22.76838034
80.16307241	0	80.16307241	0.827968941	80.16307241	-0.879314188	80.16307241	34.34092539	80.16307241	42.14155078	80.16307241	42.90399232	80.16307241	18.39437748	80.16307241	14.70757764	80.16307241	18.30541667	80.16307241	4.103718988	80.16307241	2.165380807	80.16307241	7.58248394	80.16307241	60.44125289	80.16307241	48.78792288	80.16307241	56.96718634	80.16307241	16.68952721	80.16307241	17.65977496	80.16307241	18.63694982	80.16307241	6.946162736	80.16307241	9.741384813	80.16307241	11.22926258	80.16307241	69.26356074	80.16307241	54.09864247	80.16307241	75.23939322	80.16307241	22.82823569
80.23187867	0	80.23187867	0.828111425	80.23187867	-0.915108999	80.23187867	34.36352512	80.23187867	42.11663231	80.23187867	42.92769027	80.23187867	18.42126357	80.23187867	14.72380384	80.23187867	18.24766829	80.23187867	4.120374456	80.23187867	2.168992621	80.23187867	7.643557379	80.23187867	60.4292173	80.23187867	48.7955964	80.23187867	56.92666534	80.23187867	16.76787416	80.23187867	17.685288	80.23187867	18.67446516	80.23187867	6.974304693	80.23187867	9.808686024	80.23187867	11.28918346	80.23187867	69.21319555	80.23187867	54.08533012	80.23187867	75.12981264	80.23187867	22.89414669
80.30068493	0	80.30068493	0.821179488	80.30068493	-0.955742373	80.30068493	34.38412021	80.30068493	42.08499383	80.30068493	42.94624407	80.30068493	18.44845292	80.30068493	14.73894523	80.30068493	18.18159595	80.30068493	4.140132845	80.30068493	2.178939373	80.30068493	7.707397728	80.30068493	60.41198075	80.30068493	48.79913996	80.30068493	56.87712778	80.30068493	16.85608417	80.30068493	17.70951614	80.30068493	18.71598046	80.30068493	6.999067753	80.30068493	9.880770959	80.30068493	11.35589026	80.30068493	69.15421875	80.30068493	54.06483741	80.30068493	75.0068705	80.30068493	22.97057129
80.36949119	0	80.36949119	0.806348435	80.36949119	-1.000813562	80.36949119	34.40160695	80.36949119	42.04523745	80.36949119	42.95989846	80.36949119	18.47878346	80.36949119	14.7522346	80.36949119	18.10583107	80.36949119	4.164025969	80.36949119	2.195886429	80.36949119	7.776082291	80.36949119	60.3876927	80.36949119	48.79930871	80.36949119	56.81933507	80.36949119	16.95727446	80.36949119	17.73234076	80.36949119	18.76256879	80.36949119	7.018047201	80.36949119	9.954576055	80.36949119	11.42990559	80.36949119	69.08646415	80.36949119	54.03487191	80.36949119	74.86859249	80.36949119	23.0583352
80.43829746	0	80.43829746	0.784192035	80.43829746	-1.051000359	80.43829746	34.4130706	80.43829746	41.99367129	80.43829746	42.96601702	80.43829746	18.50969728	80.43829746	14.76054031	80.43829746	18.01803222	80.43829746	4.190233024	80.43829746	2.218852024	80.43829746	7.852829764	80.43829746	60.35304444	80.43829746	48.79315266	80.43829746	56.75213659	80.43829746	17.07377615	80.43829746	17.7529962	80.43829746	18.81415064	80.43829746	7.029049288	80.43829746	10.0289634	80.43829746	11.51238607	80.43829746	69.00766487	80.43829746	53.99200921	80.43829746	74.7115843	80.43829746	23.15604598
80.50710372	0	80.50710372	0.757505638	80.50710372	-1.104288272	80.50710372	34.41795088	80.50710372	41.92855875	80.50710372	42.96282872	80.50710372	18.54108112	80.50710372	14.76451764	80.50710372	17.92005101	80.50710372	4.218493575	80.50710372	2.247764086	80.50710372	7.941827506	80.50710372	60.30751848	80.50710372	48.77839949	80.50710372	56.67600182	80.50710372	17.20733268	80.50710372	17.77535086	80.50710372	18.8713802	80.50710372	7.033375364	80.50710372	10.10632449	80.50710372	11.60407068	80.50710372	68.91579551	80.50710372	53.93509601	80.50710372	74.53484341	80.50710372	23.26300309
80.57590998	0	80.57590998	0.726111219	80.57590998	-1.160195753	80.57590998	34.4156905	80.57590998	41.84828549	80.57590998	42.9480277	80.57590998	18.57257364	80.57590998	14.7628419	80.57590998	17.81285026	80.57590998	4.249819297	80.57590998	2.281748077	80.57590998	8.043544681	80.57590998	60.24961537	80.57590998	48.75416567	80.57590998	56.58937556	80.57590998	17.35467645	80.57590998	17.80121203	80.57590998	18.93518421	80.57590998	7.031158028	80.57590998	10.1886532	80.57590998	11.70422806	80.57590998	68.80805723	80.57590998	53.86201645	80.57590998	74.33613927	80.57590998	23.3785756
80.64471624	0	80.64471624	0.68819586	80.64471624	-1.218956911	80.64471624	34.40421821	80.64471624	41.74957632	80.64471624	42.91880093	80.64471624	18.60352405	80.64471624	14.75318452	80.64471624	17.69253635	80.64471624	4.284410189	80.64471624	2.318024956	80.64471624	8.155995366	80.64471624	60.17628807	80.64471624	48.71999937	80.64471624	56.48695611	80.64471624	17.50938518	80.64471624	17.82900394	80.64471624	19.00184947	80.64471624	7.020665116	80.64471624	10.27731432	80.64471624	11.81167088	80.64471624	68.67970162	80.64471624	53.76896633	80.64471624	74.11138627	80.64471624	23.49967178
80.7135225	0	80.7135225	0.644273244	80.7135225	-1.279138227	80.7135225	34.38260158	80.7135225	41.63177479	80.7135225	42.8749227	80.7135225	18.63543999	80.7135225	14.73574741	80.7135225	17.55600823	80.7135225	4.323840046	80.7135225	2.356518538	80.7135225	8.279742999	80.7135225	60.08589557	80.7135225	48.67632793	80.7135225	56.36456064	80.7135225	17.66908672	80.7135225	17.85858896	80.7135225	19.06869544	80.7135225	7.002878982	80.7135225	10.37372794	80.7135225	11.92599338	80.7135225	68.52819476	80.7135225	53.65429141	80.7135225	73.85694097	80.7135225	23.62427892
80.78232877	0	80.78232877	0.597052969	80.78232877	-1.340504916	80.78232877	34.35066969	80.78232877	41.49420285	80.78232877	42.81752013	80.78232877	18.66949094	80.78232877	14.71100945	80.78232877	17.39955813	80.78232877	4.368803891	80.78232877	2.400012429	80.78232877	8.416525991	80.78232877	59.97757442	80.78232877	48.62293449	80.78232877	56.21942422	80.78232877	17.8323407	80.78232877	17.88821572	80.78232877	19.13517467	80.78232877	6.981435995	80.78232877	10.47855706	80.78232877	12.04671368	80.78232877	68.35134061	80.78232877	53.51475836	80.78232877	73.5666068	80.78232877	23.75046017
80.85113503	0	80.85113503	0.549758045	80.85113503	-1.401700088	80.85113503	34.31084298	80.85113503	41.3374982	80.85113503	42.74908507	80.85113503	18.70600049	80.85113503	14.68058625	80.85113503	17.22047788	80.85113503	4.416936491	80.85113503	2.450236373	80.85113503	8.566837361	80.85113503	59.85186794	80.85113503	48.55928212	80.85113503	56.05147689	80.85113503	17.99728103	80.85113503	17.91675508	80.85113503	19.20252762	80.85113503	6.96009738	80.85113503	10.59269939	80.85113503	12.17383178	80.85113503	68.14884809	80.85113503	53.35012191	80.85113503	73.23767035	80.85113503	23.87897563
80.91994129	0	80.91994129	0.501734294	80.91994129	-1.463402876	80.91994129	34.265276	80.91994129	41.16296312	80.91994129	42.6725051	80.91994129	18.74392803	80.91994129	14.64593728	80.91994129	17.01834534	80.91994129	4.464408057	80.91994129	2.505239109	80.91994129	8.725040674	80.91994129	59.71004428	80.91994129	48.48519586	80.91994129	55.86047561	80.91994129	18.16277184	80.91994129	17.9441061	80.91994129	19.27083178	80.91994129	6.940066289	80.91994129	10.71357556	80.91994129	12.30591077	80.91994129	67.92027664	80.91994129	53.16246563	80.91994129	72.86888919	80.91994129	24.00859488
80.98874755	0	80.98874755	0.452355654	80.98874755	-1.52439467	80.98874755	34.21592238	80.98874755	40.97256437	80.98874755	42.59207429	80.98874755	18.78243675	80.98874755	14.60824485	80.98874755	16.79773621	80.98874755	4.508578868	80.98874755	2.561938893	80.98874755	8.885961173	80.98874755	59.55412574	80.98874755	48.4030916	80.98874755	55.64934085	80.98874755	18.32807073	80.98874755	17.96850416	80.98874755	19.34055203	80.98874755	6.922564743	80.98874755	10.8379363	80.98874755	12.4386731	80.98874755	67.66652583	80.98874755	52.95605267	80.98874755	72.46183431	80.98874755	24.13733549
81.05755382	0	81.05755382	0.403896609	81.05755382	-1.580931893	81.05755382	34.16533437	81.05755382	40.77029386	81.05755382	42.51284458	81.05755382	18.82340776	81.05755382	14.57173828	81.05755382	16.56632169	81.05755382	4.550447116	81.05755382	2.619188027	81.05755382	9.047646002	81.05755382	59.38847336	81.05755382	48.3184663	81.05755382	55.42448001	81.05755382	18.49529189	81.05755382	17.98910122	81.05755382	19.41468106	81.05755382	6.911039452	81.05755382	10.96568983	81.05755382	12.56980786	81.05755382	67.39152695	81.05755382	52.73657062	81.05755382	72.01945681	81.05755382	24.26549674
81.12636008	0	81.12636008	0.357691842	81.12636008	-1.6342259	81.12636008	34.11218202	81.12636008	40.55679902	81.12636008	42.43645215	81.12636008	18.86618246	81.12636008	14.53774974	81.12636008	16.33020112	81.12636008	4.5898609	81.12636008	2.675516294	81.12636008	9.206887978	81.12636008	59.21397905	81.12636008	48.23271441	81.12636008	55.18747539	81.12636008	18.66441525	81.12636008	18.00401926	81.12636008	19.49309563	81.12636008	6.90373957	81.12636008	11.09301956	81.12636008	12.69568302	81.12636008	67.09610028	81.12636008	52.50490448	81.12636008	71.54215779	81.12636008	24.39168965
81.19516634	0	81.19516634	0.315291867	81.19516634	-1.689004875	81.19516634	34.05296788	81.19516634	40.33418329	81.19516634	42.361076	81.19516634	18.90752917	81.19516634	14.50601056	81.19516634	16.09480197	81.19516634	4.627540132	81.19516634	2.732191833	81.19516634	9.362713033	81.19516634	59.02829331	81.19516634	48.14258162	81.19516634	54.93657378	81.19516634	18.8351146	81.19516634	18.01281008	81.19516634	19.57307054	81.19516634	6.894752379	81.19516634	11.21532513	81.19516634	12.81445003	81.19516634	66.77913299	81.19516634	52.25923698	81.19516634	71.03140219	81.19516634	24.51541908
81.2639726	0	81.2639726	0.275537994	81.2639726	-1.751767768	81.2639726	33.98197117	81.2639726	40.10239726	81.2639726	42.27884688	81.2639726	18.94225821	81.2639726	14.47160611	81.2639726	15.86131495	81.2639726	4.663889319	81.2639726	2.791578563	81.2639726	9.515690832	81.2639726	58.8252175	81.2639726	48.03858538	81.2639726	54.66667465	81.2639726	19.00638194	81.2639726	18.0181298	81.2639726	19.64842463	81.2639726	6.876633368	81.2639726	11.32725435	81.2639726	12.92500146	81.2639726	66.43532587	81.2639726	51.99451899	81.2639726	70.48600377	81.2639726	24.63610988
81.33277886	0	81.33277886	0.235417701	81.33277886	-1.823583866	81.33277886	33.89624363	81.33277886	39.86108399	81.33277886	42.18165306	81.33277886	18.96938453	81.33277886	14.43075084	81.33277886	15.63101855	81.33277886	4.703399959	81.33277886	2.859952448	81.33277886	9.669017146	81.33277886	58.59891928	81.33277886	47.91155221	81.33277886	54.3750729	81.33277886	19.18324079	81.33277886	18.02701711	81.33277886	19.71846578	81.33277886	6.84783478	81.33277886	11.42863879	81.33277886	13.0301638	81.33277886	66.05989952	81.33277886	51.70870489	81.33277886	69.90521743	81.33277886	24.76052774
81.40158513	0	81.40158513	0.191358817	81.40158513	-1.902213138	81.40158513	33.79237662	81.40158513	39.60663677	81.40158513	42.06008121	81.40158513	18.98887823	81.40158513	14.37894676	81.40158513	15.40088011	81.40158513	4.74967352	81.40158513	2.944581448	81.40158513	9.826067219	81.40158513	58.3400668	81.40158513	47.75089157	81.40158513	54.05614361	81.40158513	19.37615016	81.40158513	18.04667138	81.40158513	19.78382733	81.40158513	6.811067789	81.40158513	11.52514476	81.40158513	13.13541362	81.40158513	65.64392696	81.40158513	51.39778094	81.40158513	69.28504381	81.40158513	24.90075787
81.47039139	0	81.47039139	0.138248964	81.47039139	-1.991907363	81.47039139	33.66406719	81.47039139	39.32775665	81.47039139	41.89947184	81.47039139	18.99821977	81.47039139	14.30685752	81.47039139	15.15986309	81.47039139	4.802896763	81.47039139	3.051980425	81.47039139	9.991105767	81.47039139	58.03318463	81.47039139	47.5439161	81.47039139	53.69877745	81.47039139	19.59403399	81.47039139	18.07927126	81.47039139	19.84418514	81.47039139	6.767913131	81.47039139	11.62286051	81.47039139	13.24377015	81.47039139	65.17354664	81.47039139	51.05285359	81.47039139	68.61634474	81.47039139	25.0667554
81.53919765	0	81.53919765	0.069045619	81.53919765	-2.103842494	81.53919765	33.50012798	81.53919765	39.00273922	81.53919765	41.67708756	81.53919765	18.99017454	81.53919765	14.20107349	81.53919765	14.8863987	81.53919765	4.860115007	81.53919765	3.185619176	81.53919765	10.16791957	81.53919765	57.65438196	81.53919765	47.27286207	81.53919765	53.2855907	81.53919765	19.84344391	81.53919765	18.12095652	81.53919765	19.89700709	81.53919765	6.714176945	81.53919765	11.72230309	81.53919765	13.35373995	81.53919765	64.62770393	81.53919765	50.65728933	81.53919765	67.8813282	81.53919765	25.2642944
81.60800391	0	81.60800391	-0.019193602	81.60800391	-2.24960859	81.60800391	33.28873426	81.60800391	38.60904989	81.60800391	41.37091296	81.60800391	18.95812834	81.60800391	14.05011614	81.60800391	14.55550689	81.60800391	4.919869907	81.60800391	3.34919836	81.60800391	10.36426547	81.60800391	57.17879653	81.60800391	46.9201923	81.60800391	52.79843421	81.60800391	20.13420265	81.60800391	18.16963044	81.60800391	19.94091459	81.60800391	6.645608769	81.60800391	11.82575373	81.60800391	13.46736888	81.60800391	63.98417178	81.60800391	50.19374294	81.60800391	67.05889531	81.60800391	25.50171666
81.67681018	0	81.67681018	-0.127594677	81.67681018	-2.439584704	81.67681018	33.01695793	81.67681018	38.12641669	81.67681018	40.96220186	81.67681018	18.89839952	81.67681018	13.84493785	81.67681018	14.14413752	81.67681018	4.98241686	81.67681018	3.546977216	81.67681018	10.58945426	81.67681018	56.58402724	81.67681018	46.47032218	81.67681018	52.22014294	81.67681018	20.47548839	81.67681018	18.22611517	81.67681018	19.97519531	81.67681018	6.559500456	81.67681018	11.93727634	81.67681018	13.58847453	81.67681018	63.22097381	81.67681018	49.64579688	81.67681018	66.12635234	81.67681018	25.78731951
81.74561644	0	81.74561644	-0.25982335	81.74561644	-2.68371078	81.74561644	32.66827481	81.74561644	37.53138284	81.74561644	40.42708438	81.74561644	18.80836592	81.74561644	13.57558407	81.74561644	13.62564069	81.74561644	5.048987795	81.74561644	3.782777685	81.74561644	10.8523621	81.74561644	55.84406555	81.74561644	45.90551848	81.74561644	51.52961325	81.74561644	20.87166619	81.74561644	18.28981184	81.74561644	19.99880801	81.74561644	6.452602886	81.74561644	12.05922894	81.74561644	13.71968528	81.74561644	62.30858434	81.74561644	48.99093763	81.74561644	65.05176837	81.74561644	26.1240471
81.8144227	0	81.8144227	-0.419738977	81.8144227	-2.987964081	81.8144227	32.22773025	81.8144227	36.80209091	81.8144227	39.74148356	81.8144227	18.68656027	81.8144227	13.23226221	81.8144227	12.97228149	81.8144227	5.121167365	81.8144227	4.061438795	81.8144227	11.15789268	81.8144227	54.9334106	81.8144227	45.20867029	81.8144227	50.7051951	81.8144227	21.32019573	81.8144227	18.35922349	81.8144227	20.01009288	81.8144227	6.32468627	81.8144227	12.19104533	81.8144227	13.86334821	81.8144227	61.21434752	81.8144227	48.20470029	81.8144227	63.79945767	81.8144227	26.50579201
81.88322896	0	81.88322896	-0.60811317	81.88322896	-3.353331384	81.88322896	31.68527937	81.88322896	35.92247907	81.88322896	38.88788422	81.88322896	18.53127997	81.88322896	12.8075249	81.88322896	12.16376164	81.88322896	5.201960373	81.88322896	4.386377912	81.88322896	11.50532158	81.88322896	53.83045833	81.88322896	44.36525608	81.88322896	49.72949571	81.88322896	21.8112779	81.88322896	18.43078087	81.88322896	20.00691884	81.88322896	6.175564791	81.88322896	12.33165685	81.88322896	14.01967098	81.88322896	59.90984524	81.88322896	47.2666017	81.88322896	62.33652771	81.88322896	26.91759683
81.95203523	0	81.95203523	-0.825867765	81.95203523	-3.779573935	81.95203523	31.03167044	81.95203523	34.87798032	81.95203523	37.85082648	81.95203523	18.33541732	81.95203523	12.29484813	81.95203523	11.18333202	81.95203523	5.290819199	81.95203523	4.754659937	81.95203523	11.88627246	81.95203523	52.51299188	81.95203523	43.3597113	81.95203523	48.5825474	81.95203523	22.32496662	81.95203523	18.49441686	81.95203523	19.98243337	81.95203523	6.0008538	81.95203523	12.4779134	81.95203523	14.18261423	81.95203523	58.36659393	81.95203523	46.15564134	81.95203523	60.62829937	81.95203523	27.33566686
82.02084149	0	82.02084149	-1.073808002	82.02084149	-4.262667627	82.02084149	30.25737857	82.02084149	33.65546107	82.02084149	36.6188194	82.02084149	18.0890469	82.02084149	11.69100217	82.02084149	10.02047008	82.02084149	5.383747856	82.02084149	5.155035338	82.02084149	12.28282166	82.02084149	50.96002871	82.02084149	42.17595278	82.02084149	47.24272876	82.02084149	22.82862592	82.02084149	18.53372223	82.02084149	19.92366908	82.02084149	5.795633036	82.02084149	12.62026599	82.02084149	14.34015283	82.02084149	56.55697158	82.02084149	44.85118244	82.02084149	58.64185109	82.02084149	27.726387
82.08964775	0	82.08964775	-1.347201244	82.08964775	-4.790368645	82.08964775	29.35816155	82.08964775	32.2519645	82.08964775	35.19009047	82.08964775	17.78380648	82.08964775	10.99833246	82.08964775	8.679250339	82.08964775	5.474009611	82.08964775	5.571975	82.08964775	12.67050334	82.08964775	49.15959223	82.08964775	40.80487161	82.08964775	45.6955377	82.08964775	23.28097374	82.08964775	18.53013575	82.08964775	19.8124554	82.08964775	5.557829556	82.08964775	12.74430509	82.08964775	14.47696309	82.08964775	54.46310513	82.08964775	43.33999527	82.08964775	56.35589249	82.08964775	28.04633848
82.15845401	0	82.15845401	-1.634750019	82.15845401	-5.340195495	82.15845401	28.33819643	82.15845401	30.68160481	82.15845401	33.57587234	82.15845401	17.41519496	82.15845401	10.23106149	82.15845401	7.18456289	82.15845401	5.556170279	82.15845401	5.984967194	82.15845401	13.02164067	82.15845401	47.11458271	82.15845401	39.25036063	82.15845401	43.93817882	82.15845401	23.63453566	82.15845401	18.46367208	82.15845401	19.62962843	82.15845401	5.291281501	82.15845401	12.83555561	82.15845401	14.57551092	82.15845401	52.08390382	82.15845401	41.62219718	82.15845401	53.7688285	82.15845401	28.24482036
82.22726027	0	82.22726027	-1.923551291	82.22726027	-5.884690236	82.22726027	27.20706173	82.22726027	28.97308595	82.22726027	31.79931112	82.22726027	16.97970419	82.22726027	9.411143854	82.22726027	5.581216664	82.22726027	5.623101899	82.22726027	6.367535585	82.22726027	13.30328062	82.22726027	44.84042795	82.22726027	37.52431073	82.22726027	41.97828577	82.22726027	23.835513	82.22726027	18.31420666	82.22726027	19.35558047	82.22726027	4.998553996	82.22726027	12.87578895	82.22726027	14.61416785	82.22726027	49.43528417	82.22726027	39.71040149	82.22726027	50.89835876	82.22726027	28.26554349
82.29606654	0	82.29606654	-2.202839057	82.29606654	-6.396342052	82.29606654	25.97578404	82.29606654	27.16203373	82.29606654	29.89114462	82.29606654	16.47104461	82.29606654	8.561554651	82.29606654	3.924971714	82.29606654	5.661909729	82.29606654	6.689085891	82.29606654	13.4778648	82.29606654	42.35957047	82.29606654	35.64020746	82.29606654	39.82895011	82.29606654	23.8267791	82.29606654	18.05695734	82.29606654	18.96868937	82.29606654	4.67949763	82.29606654	12.84117089	82.29606654	14.56566213	82.29606654	46.54438626	82.29606654	37.62398268	82.29606654	47.77758335	82.29606654	28.04785125
82.3648728	0	82.3648728	-2.461562311	82.3648728	-6.848910671	82.3648728	24.65139361	82.3648728	25.2841448	82.3648728	27.88301947	82.3648728	15.88023474	82.3648728	7.704403118	82.3648728	2.275812706	82.3648728	5.657639505	82.3648728	6.920884546	82.3648728	13.51050972	82.3648728	39.6946846	82.3648728	33.61005824	82.3648728	37.50284468	82.3648728	23.55533183	82.3648728	17.66672291	82.3648728	18.4478868	82.3648728	4.333723138	82.3648728	12.70699045	82.3648728	14.40178915	82.3648728	43.44093282	82.3648728	35.38222933	82.3648728	44.44425567	82.3648728	27.53750473
82.43367906	0	82.43367906	-2.686299424	82.43367906	-7.215618603	82.43367906	23.24239306	82.43367906	23.37748543	82.43367906	25.81115479	82.43367906	15.20202455	82.43367906	6.865018052	82.43367906	0.702853908	82.43367906	5.600575904	82.43367906	7.042065559	82.43367906	13.37525778	82.43367906	36.8739053	82.43367906	31.45095453	82.43367906	35.01660054	82.43367906	22.98406	82.43367906	17.1259762	82.43367906	17.77919537	82.43367906	3.964086753	82.43367906	12.45399695	82.43367906	14.10181134	82.43367906	40.16201206	82.43367906	33.00872404	82.43367906	40.94450442	82.43367906	26.69854297
82.50248532	0	82.50248532	-2.86318452	82.50248532	-7.473671769	82.50248532	21.75800041	82.50248532	21.47687388	82.50248532	23.71398139	82.50248532	14.43369688	82.50248532	6.066828789	82.50248532	-0.722599165	82.50248532	5.484165574	82.50248532	7.038928739	82.50248532	13.05555501	82.50248532	33.92867578	82.50248532	29.18090887	82.50248532	32.39076169	82.50248532	22.09627236	82.50248532	16.42444699	82.50248532	16.95657436	82.50248532	3.574321935	82.50248532	12.06740172	82.50248532	13.65185719	82.50248532	36.75027719	82.50248532	30.52885912	82.50248532	37.33046509	82.50248532	25.51517878
82.57129159	0	82.57129159	-2.977780473	82.57129159	-7.607995247	82.57129159	20.20337839	82.57129159	19.6057694	82.57129159	21.62686592	82.57129159	13.57413158	82.57129159	5.327702489	82.57129159	-1.937747655	82.57129159	5.304212904	82.57129159	6.905427616	82.57129159	12.54696632	82.57129159	30.89152333	82.57129159	26.81595162	82.57129159	29.64830621	82.57129159	20.89997293	82.57129159	15.5593457	82.57129159	15.98224372	82.57129159	3.169298737	82.57129159	11.54195224	82.57129159	13.04655604	82.57129159	33.24998046	82.57129159	27.96498224	82.57129159	33.65473571	82.57129159	23.99587538
82.64009785	0	82.64009785	-3.021460742	82.64009785	-7.61284123	82.64009785	18.58082134	82.64009785	17.776695	82.64009785	19.57709222	82.64009785	12.62537746	82.64009785	4.657605445	82.64009785	-2.898899393	82.64009785	5.059276599	82.64009785	6.643377447	82.64009785	11.85620046	82.64009785	27.7980624	82.64009785	24.37392273	82.64009785	26.81655105	82.64009785	19.4244889	82.64009785	14.53589504	82.64009785	14.86506025	82.64009785	2.758987123	82.64009785	10.88020871	82.64009785	12.28842117	82.64009785	29.71062256	82.64009785	25.3385327	82.64009785	29.97288249	82.64009785	22.17621082
82.70890411	0	82.70890411	-2.994028421	82.70890411	-7.489153091	82.70890411	16.89249955	82.70890411	15.98985256	82.70890411	17.57434191	82.70890411	11.59114712	82.70890411	4.055689928	82.70890411	-3.586102456	82.70890411	4.750256271	82.70890411	6.262366999	82.70890411	11.00034643	82.70890411	24.68296643	82.70890411	21.87354234	82.70890411	23.92518929	82.70890411	17.71543571	82.70890411	13.36600996	82.70890411	13.6184503	82.70890411	2.366882594	82.70890411	10.09097118	82.70890411	11.38643093	82.70890411	26.18146144	82.70890411	22.66990382	82.70890411	26.33672143	82.70890411	20.11248902
82.77771037	0	82.77771037	-2.898837787	82.77771037	-7.241366522	82.77771037	15.1446187	82.77771037	14.23853048	82.77771037	15.61454097	82.77771037	10.47805467	82.77771037	3.513961586	82.77771037	-3.999147522	82.77771037	4.381752876	82.77771037	5.779345595	82.77771037	10.0059893	82.77771037	21.58184547	82.77771037	19.33700478	82.77771037	21.00911896	82.77771037	15.83207094	82.77771037	12.07096995	82.77771037	12.26292405	82.77771037	2.025711877	82.77771037	9.190362903	82.77771037	10.35751398	82.77771037	22.7116281	82.77771037	19.98245364	82.77771037	22.79413866	82.77771037	17.8760191
82.84651663	0	82.84651663	-2.740671511	82.84651663	-6.87280158	82.84651663	13.34877603	82.84651663	12.5127869	82.84651663	13.68713132	82.84651663	9.299331645	82.84651663	3.020628283	82.84651663	-4.158062532	82.84651663	3.962066979	82.84651663	5.215490564	82.84651663	8.906951537	82.84651663	18.53150143	82.84651663	16.79043777	82.84651663	18.10784029	82.84651663	13.84018166	82.84651663	10.68079377	82.84651663	10.82694069	82.84651663	1.751353558	82.84651663	8.200117456	82.84651663	9.227346797	82.84651663	19.34690008	82.84651663	17.30302124	82.84651663	19.38559113	82.84651663	15.54275338
82.9153229	0	82.9153229	-2.527559278	82.9153229	-6.385252827	82.9153229	11.53765204	82.9153229	10.81737829	82.9153229	11.79727189	82.9153229	8.083880176	82.9153229	2.567979389	82.9153229	-4.096495687	82.9153229	3.505807878	82.9153229	4.597733549	82.9153229	7.748599852	82.9153229	15.59140149	82.9153229	14.28375278	82.9153229	15.28458805	82.9153229	11.81991837	82.9153229	9.242368777	82.9153229	9.354683793	82.9153229	1.53127118	82.9153229	7.15478727	82.9153229	8.036331905	82.9153229	16.15161469	82.9153229	14.68151705	82.9153229	16.1678599	82.9153229	13.20253796
82.98412916	0	82.98412916	-2.272008662	82.98412916	-5.786272472	82.98412916	9.761226025	82.98412916	9.174131572	82.98412916	9.971217913	82.98412916	6.871560832	82.98412916	2.153148062	82.98412916	-3.85538131	82.98412916	3.032573286	82.98412916	3.957532735	82.98412916	6.583127755	82.98412916	12.83543339	82.98412916	11.88506278	82.98412916	12.61770236	82.98412916	9.856838581	82.98412916	7.813201138	82.98412916	7.899871814	82.98412916	1.337664312	82.98412916	6.098460987	82.98412916	6.834885233	82.98412916	13.20059042	82.98412916	12.18619573	82.98412916	13.20806363	82.98412916	10.95023285
83.05293542	0	83.05293542	-1.990403927	83.05293542	-5.098662819	83.05293542	8.073129626	83.05293542	7.614405172	83.05293542	8.247578526	83.05293542	5.704527885	83.05293542	1.776685118	83.05293542	-3.480754118	83.05293542	2.562406332	83.05293542	3.324677279	83.05293542	5.45893917	83.05293542	10.33179909	83.05293542	9.662651914	83.05293542	10.17972464	83.05293542	8.025058784	83.05293542	6.448779712	83.05293542	6.515154367	83.05293542	1.150721895	83.05293542	5.074368786	83.05293542	5.672815691	83.05293542	10.55705266	83.05293542	9.884780168	83.05293542	10.56287662	83.05293542	8.867164875
83.12174168	0	83.12174168	-1.697691463	83.12174168	-4.358244824	83.12174168	6.513895985	83.12174168	6.165037339	83.12174168	6.658109693	83.12174168	4.615899448	83.12174168	1.439583858	83.12174168	-3.020092245	83.12174168	2.109689655	83.12174168	2.720989353	83.12174168	4.410952489	83.12174168	8.117828267	83.12174168	7.661859523	83.12174168	8.013081377	83.12174168	6.370348701	83.12174168	5.188471993	83.12174168	5.237681587	83.12174168	0.967715272	83.12174168	4.114357409	83.12174168	4.587451633	83.12174168	8.248903125	83.12174168	7.820410546	83.12174168	8.255417784	83.12174168	7.001447337
83.19054795	0	83.19054795	-1.408868473	83.19054795	-3.610511716	83.19054795	5.120635337	83.19054795	4.857480699	83.19054795	5.235807584	83.19054795	3.63563695	83.19054795	1.143157624	83.19054795	-2.521997119	83.19054795	1.688356197	83.19054795	2.165931487	83.19054795	3.468985633	83.19054795	6.219501913	83.19054795	5.918873318	83.19054795	6.148455424	83.19054795	4.926265935	83.19054795	4.065019497	83.19054795	4.099026564	83.19054795	0.793015485	83.19054795	3.246939931	83.19054795	3.610862018	83.19054795	6.291730602	83.19054795	6.028027569	83.19054795	6.298715907	83.19054795	5.387073432
83.25935421	0	83.25935421	-1.137917095	83.25935421	-2.900114563	83.25935421	3.918630505	83.25935421	3.719398183	83.25935421	4.005572092	83.25935421	2.785004532	83.25935421	0.887725673	83.25935421	-2.030442537	83.25935421	1.310566298	83.25935421	1.675201515	83.25935421	2.652857442	83.25935421	4.644385554	83.25935421	4.452405236	83.25935421	4.596925123	83.25935421	3.709877797	83.25935421	3.099184737	83.25935421	3.119479013	83.25935421	0.631423419	83.25935421	2.492289832	83.25935421	2.764590774	83.25935421	4.68291087	83.25935421	4.525028304	83.25935421	4.689754111	83.25935421	4.038124908
83.32816047	0	83.32816047	-0.896082418	83.32816047	-2.261342332	83.32816047	2.919174578	83.32816047	2.768812805	83.32816047	2.98039425	83.32816047	2.074617184	83.32816047	0.672946029	83.32816047	-1.580020505	83.32816047	0.985103508	83.32816047	1.258241831	83.32816047	1.972278917	83.32816047	3.382361182	83.32816047	3.263030325	83.32816047	3.350910148	83.32816047	2.722097476	83.32816047	2.299383295	83.32816047	2.307969469	83.32816047	0.486276796	83.32816047	1.860197706	83.32816047	2.058806252	83.32816047	3.403860888	83.32816047	3.310149404	83.32816047	3.410150634	83.32816047	2.950901294
83.39696673	0	83.39696673	-0.689189993	83.39696673	-1.712763477	83.39696673	2.115935519	83.39696673	2.005762108	83.39696673	2.156418482	83.39696673	1.502524912	83.39696673	0.497590868	83.39696673	-1.191863542	83.39696673	0.715761586	83.39696673	0.916797376	83.39696673	1.42525912	83.39696673	2.403463778	83.39696673	2.330173631	83.39696673	2.382290458	83.39696673	1.946212371	83.39696673	1.659876854	83.39696673	1.659732867	83.39696673	0.359752357	83.39696673	1.349004341	83.39696673	1.490562228	83.39696673	2.41767105	83.39696673	2.360654965	83.39696673	2.423182508	83.39696673	2.10306936
83.46577299	0	83.46577299	-0.518354057	83.46577299	-1.259709553	83.46577299	1.489345362	83.46577299	1.413998121	83.46577299	1.515851835	83.46577299	1.057061101	83.46577299	0.359524672	83.46577299	-0.873307196	83.46577299	0.501824961	83.46577299	0.646801781	83.46577299	1.0002325	83.46577299	1.665922393	83.46577299	1.620127995	83.46577299	1.650691834	83.46577299	1.354731463	83.46577299	1.164726848	83.46577299	1.159345275	83.46577299	0.25417613	83.46577299	0.948812262	83.46577299	1.047630271	83.46577299	1.677367504	83.46577299	1.640307876	83.46577299	1.681859061	83.46577299	1.460817677
83.53457926	0	83.53457926	-0.382499911	83.53457926	-0.898174722	83.53457926	1.013796646	83.53457926	0.968444619	83.53457926	1.033062217	83.53457926	0.720819728	83.53457926	0.254518805	83.53457926	-0.622932908	83.53457926	0.338063969	83.53457926	0.439849247	83.53457926	0.679732774	83.53457926	1.1246516	83.53457926	1.094822455	83.53457926	1.112533872	83.53457926	0.91631068	83.53457926	0.792571386	83.53457926	0.785194845	83.53457926	0.170261165	83.53457926	0.645065763	83.53457926	0.712851514	83.53457926	1.134655737	83.53457926	1.108674782	83.53457926	1.13802673	83.53457926	0.987264091
83.60338552	0	83.60338552	-0.277460368	83.60338552	-0.619395186	83.60338552	0.66343056	83.60338552	0.642514644	83.60338552	0.68107716	83.60338552	0.475792705	83.60338552	0.177699582	83.60338552	-0.43465977	83.60338552	0.217762898	83.60338552	0.286569915	83.60338552	0.445594282	83.60338552	0.737812957	83.60338552	0.717701916	83.60338552	0.727408762	83.60338552	0.600732853	83.60338552	0.52079848	83.60338552	0.51436647	83.60338552	0.107223529	83.60338552	0.422234711	83.60338552	0.467747123	83.60338552	0.746348134	83.60338552	0.727095442	83.60338552	0.748601613	83.60338552	0.647664297
83.67219178	0	83.67219178	-0.196241059	83.67219178	-0.409799028	83.67219178	0.412976747	83.67219178	0.410210653	83.67219178	0.432041324	83.67219178	0.304028002	83.67219178	0.123364883	83.67219178	-0.297674952	83.67219178	0.133214929	83.67219178	0.177164059	83.67219178	0.279804758	83.67219178	0.467745889	83.67219178	0.454057692	83.67219178	0.458529328	83.67219178	0.37916982	83.67219178	0.327651179	83.67219178	0.323706271	83.67219178	0.062625136	83.67219178	0.264234593	83.67219178	0.293876179	83.67219178	0.474551575	83.67219178	0.460130035	83.67219178	0.475624835	83.67219178	0.409883302
83.74099804	0	83.74099804	-0.132084739	83.74099804	-0.254638018	83.74099804	0.2389174	83.74099804	0.247342797	83.74099804	0.259265324	83.74099804	0.187301666	83.74099804	0.084853402	83.74099804	-0.199280296	83.74099804	0.076332454	83.74099804	0.10177442	83.74099804	0.165297317	83.74099804	0.28155873	83.74099804	0.272295781	83.74099804	0.273688629	83.74099804	0.226035642	83.74099804	0.193611509	83.74099804	0.191959223	83.74099804	0.033032398	83.74099804	0.155253215	83.74099804	0.173796567	83.74099804	0.286504111	83.74099804	0.276565349	83.74099804	0.286414935	83.74099804	0.2456469
83.80980431	0	83.80980431	-0.080196587	83.80980431	-0.140909937	83.80980431	0.122762109	83.80980431	0.135072996	83.80980431	0.141762982	83.80980431	0.109726403	83.80980431	0.056753729	83.80980431	-0.12566998	83.80980431	0.040177919	83.80980431	0.052019292	83.80980431	0.088504172	83.80980431	0.154513237	83.80980431	0.148647266	83.80980431	0.148716798	83.80980431	0.122154074	83.80980431	0.102878394	83.80980431	0.102903692	83.80980431	0.015172117	83.80980431	0.082148213	83.80980431	0.093344803	83.80980431	0.157555918	83.80980431	0.152326161	83.80980431	0.156198685	83.80980431	0.13391674
83.87861057	0	83.87861057	-0.038382579	83.87861057	-0.058696381	83.87861057	0.049609904	83.87861057	0.060198044	83.87861057	0.064026214	83.87861057	0.059143969	83.87861057	0.034940953	83.87861057	-0.065711476	83.87861057	0.018860623	83.87861057	0.021321132	83.87861057	0.039146844	83.87861057	0.06964354	83.87861057	0.066530297	83.87861057	0.066690702	83.87861057	0.054024003	83.87861057	0.043734024	83.87861057	0.045073105	83.87861057	0.006250501	83.87861057	0.035304627	83.87861057	0.041675295	83.87861057	0.07084957	83.87861057	0.069686292	83.87861057	0.068422899	83.87861057	0.059944495
83.94741683	0	83.94741683	-0.006443957	83.94741683	-0.001402328	83.94741683	0.004843719	83.94741683	0.010693649	83.94741683	0.012528627	83.94741683	0.024680641	83.94741683	0.015044675	83.94741683	-0.015611849	83.94741683	0.006165995	83.94741683	0.003229163	83.94741683	0.00794301	83.94741683	0.01315991	83.94741683	0.012018255	83.94741683	0.012864697	83.94741683	0.009809604	83.94741683	0.005877564	83.94741683	0.008078043	83.94741683	0.002398656	83.94741683	0.005782199	83.94741683	0.008527811	83.94741683	0.012641413	83.94741683	0.014268683	83.94741683	0.009853605	83.94741683	0.011130013
84.01622309	0	84.01622309	0.015170186	84.01622309	0.034624731	84.01622309	-0.022993712	84.01622309	-0.022491479	84.01622309	-0.022300717	84.01622309	-0.002167847	84.01622309	-0.004926382	84.01622309	0.022592215	84.01622309	-0.002653759	84.01622309	-0.007875915	84.01622309	-0.01240983	84.01622309	-0.024447702	84.01622309	-0.024571199	84.01622309	-0.023423246	84.01622309	-0.019115971	84.01622309	-0.018269243	84.01622309	-0.016011326	84.01622309	0.000309397	84.01622309	-0.013190876	84.01622309	-0.014075024	84.01622309	-0.026743063	84.01622309	-0.023627186	84.01622309	-0.028968239	84.01622309	-0.021667797
84.08502935	0	84.08502935	0.027679029	84.08502935	0.053770838	84.08502935	-0.039870891	84.08502935	-0.043831365	84.08502935	-0.045093891	84.08502935	-0.025226136	84.08502935	-0.022742948	84.08502935	0.04806849	84.08502935	-0.009712262	84.08502935	-0.015118164	84.08502935	-0.025932178	84.08502935	-0.048880072	84.08502935	-0.048533294	84.08502935	-0.047291481	84.08502935	-0.037621857	84.08502935	-0.032795656	84.08502935	-0.031796096	84.08502935	-0.001647993	84.08502935	-0.025552974	84.08502935	-0.030035274	84.08502935	-0.052295265	84.08502935	-0.049127544	84.08502935	-0.053157403	84.08502935	-0.043202357
84.15383562	0	84.15383562	0.033595624	84.15383562	0.060466457	84.15383562	-0.048822972	84.15383562	-0.055992819	84.15383562	-0.058618772	84.15383562	-0.045000278	84.15383562	-0.035248794	84.15383562	0.061747199	84.15383562	-0.015557094	84.15383562	-0.019542846	84.15383562	-0.034386147	84.15383562	-0.063612995	84.15383562	-0.062471541	84.15383562	-0.061543272	84.15383562	-0.048731712	84.15383562	-0.040517153	84.15383562	-0.041347716	84.15383562	-0.003882327	84.15383562	-0.033210488	84.15383562	-0.040295893	84.15383562	-0.066854293	84.15383562	-0.064549196	84.15383562	-0.065834565	84.15383562	-0.05589825
84.22264188	0	84.22264188	0.035318026	84.22264188	0.058481815	84.22264188	-0.051980326	84.22264188	-0.061295643	84.22264188	-0.064880879	84.22264188	-0.060254904	84.22264188	-0.040137025	84.22264188	0.065058929	84.22264188	-0.019690969	84.22264188	-0.021704527	84.22264188	-0.039191814	84.22264188	-0.070303616	84.22264188	-0.067828725	84.22264188	-0.068111041	84.22264188	-0.054077475	84.22264188	-0.043652056	84.22264188	-0.045540429	84.22264188	-0.006235061	84.22264188	-0.036897792	84.22264188	-0.044942077	84.22264188	-0.072362069	84.22264188	-0.071230484	84.22264188	-0.069603838	84.22264188	-0.061409176
84.29144814	0	84.29144814	0.03462427	84.29144814	0.05133963	84.29144814	-0.050232083	84.29144814	-0.060792044	84.29144814	-0.064760644	84.29144814	-0.068862828	84.29144814	-0.037002719	84.29144814	0.06027328	84.29144814	-0.02149377	84.29144814	-0.021838098	84.29144814	-0.040770471	84.29144814	-0.069811104	84.29144814	-0.065985132	84.29144814	-0.067813054	84.29144814	-0.054309196	84.29144814	-0.042991169	84.29144814	-0.045042852	84.29144814	-0.008221882	84.29144814	-0.036641809	84.29144814	-0.04396956	84.29144814	-0.07023565	84.29144814	-0.070442653	84.29144814	-0.066570432	84.29144814	-0.060513282
84.3602544	0	84.3602544	0.031790688	84.3602544	0.04109663	84.3602544	-0.044428059	84.3602544	-0.054779603	84.3602544	-0.058902906	84.3602544	-0.069276141	84.3602544	-0.02864498	84.3602544	0.049666187	84.3602544	-0.021209681	84.3602544	-0.020458095	84.3602544	-0.039094718	84.3602544	-0.06326234	84.3602544	-0.058731806	84.3602544	-0.061446199	84.3602544	-0.050144005	84.3602544	-0.039172846	84.3602544	-0.041068796	84.3602544	-0.009532583	84.3602544	-0.032925219	84.3602544	-0.038218651	84.3602544	-0.061994655	84.3602544	-0.063320326	84.3602544	-0.057969551	84.3602544	-0.054178973
84.42906067	0	84.42906067	0.026731932	84.42906067	0.029031148	84.42906067	-0.035233149	84.42906067	-0.043591804	84.42906067	-0.047729475	84.42906067	-0.060180372	84.42906067	-0.01791866	84.42906067	0.035317669	84.42906067	-0.018669661	84.42906067	-0.017831014	84.42906067	-0.033618364	84.42906067	-0.051403268	84.42906067	-0.047094948	84.42906067	-0.049481156	84.42906067	-0.041929477	84.42906067	-0.032472887	84.42906067	-0.03444992	84.42906067	-0.009632952	84.42906067	-0.026326673	84.42906067	-0.02890339	84.42906067	-0.048686565	84.42906067	-0.050440418	84.42906067	-0.044809865	84.42906067	-0.043210158
84.49786693	0	84.49786693	0.018715409	84.49786693	0.015879766	84.49786693	-0.023013088	84.49786693	-0.028368918	84.49786693	-0.032093358	84.49786693	-0.042278264	84.49786693	-0.006879026	84.49786693	0.01909792	84.49786693	-0.014011495	84.49786693	-0.013828384	84.49786693	-0.024070927	84.49786693	-0.035178794	84.49786693	-0.031767127	84.49786693	-0.032945694	84.49786693	-0.029917476	84.49786693	-0.023172137	84.49786693	-0.025403564	84.49786693	-0.008450104	84.49786693	-0.017551825	84.49786693	-0.017803033	84.49786693	-0.031563074	84.49786693	-0.033215301	84.49786693	-0.028559025	84.49786693	-0.028567042
84.56667319	0	84.56667319	0.007683301	84.56667319	0.002068882	84.56667319	-0.00811067	84.56667319	-0.010080068	84.56667319	-0.0127511	84.56667319	-0.018133537	84.56667319	0.003241505	84.56667319	0.002331554	84.56667319	-0.007156418	84.56667319	-0.007826584	84.56667319	-0.010801305	84.56667319	-0.015166062	84.56667319	-0.012799091	84.56667319	-0.012745265	84.56667319	-0.01419665	84.56667319	-0.010998391	84.56667319	-0.013080414	84.56667319	-0.005983654	84.56667319	-0.007103808	84.56667319	-0.005857182	84.56667319	-0.011660839	84.56667319	-0.012564687	84.56667319	-0.010121458	84.56667319	-0.010904217
84.63547945	0	84.63547945	-0.005905942	84.63547945	-0.012644968	84.63547945	0.008607488	84.63547945	0.010290879	84.63547945	0.009549939	84.63547945	0.008777614	84.63547945	0.011865729	84.63547945	-0.01462908	84.63547945	0.001372411	84.63547945	0.000439985	84.63547945	0.005143736	84.63547945	0.008435078	84.63547945	0.009453888	84.63547945	0.010133376	84.63547945	0.005324307	84.63547945	0.004247826	84.63547945	0.003173154	84.63547945	-0.002094337	84.63547945	0.005011188	84.63547945	0.007017649	84.63547945	0.01089406	84.63547945	0.010840497	84.63547945	0.010399742	84.63547945	0.008897441
84.70428571	0	84.70428571	-0.020775049	84.70428571	-0.028345964	84.70428571	0.026538761	84.70428571	0.031840168	84.70428571	0.033771477	84.70428571	0.036008456	84.70428571	0.018684307	84.70428571	-0.031655745	84.70428571	0.010597634	84.70428571	0.010612721	84.70428571	0.022224113	84.70428571	0.035119414	84.70428571	0.033798484	84.70428571	0.034842207	84.70428571	0.027881428	84.70428571	0.022138322	84.70428571	0.022682985	84.70428571	0.003261436	84.70428571	0.018670677	84.70428571	0.02121939	84.70428571	0.035758114	84.70428571	0.036182555	84.70428571	0.03338712	84.70428571	0.030661281
84.77309198	0	84.77309198	-0.034446926	84.77309198	-0.04431508	84.77309198	0.045870294	84.77309198	0.054538204	84.77309198	0.059402414	84.77309198	0.063138507	84.77309198	0.024138674	84.77309198	-0.047915616	84.77309198	0.020802885	84.77309198	0.022602092	84.77309198	0.039819969	84.77309198	0.064801483	84.77309198	0.060282723	84.77309198	0.061523509	84.77309198	0.052596103	84.77309198	0.042113987	84.77309198	0.044471229	84.77309198	0.010156391	84.77309198	0.033454463	84.77309198	0.037236878	84.77309198	0.062803979	84.77309198	0.063285476	84.77309198	0.059405916	84.77309198	0.054613626
84.84189824	0	84.84189824	-0.045160802	84.84189824	-0.060442548	84.84189824	0.066475933	84.84189824	0.078614087	84.84189824	0.086114568	84.84189824	0.08992905	84.84189824	0.028852572	84.84189824	-0.062935826	84.84189824	0.032191579	84.84189824	0.035815143	84.84189824	0.057516614	84.84189824	0.09641892	84.84189824	0.089077724	84.84189824	0.090054567	84.84189824	0.078279067	84.84189824	0.063076514	84.84189824	0.067384154	84.84189824	0.018147938	84.84189824	0.049048249	84.84189824	0.055100062	84.84189824	0.091917671	84.84189824	0.091953894	84.84189824	0.087951192	84.84189824	0.080412624
[truncated: 76 more columns]
