# Supplementary material for: Methylation levels assessment with Methylation-Sensitive High-Resolution Melting (MS-HRM)
Source: PLoS One. 2022 Sep 6;17(9):e0273058. doi: 10.1371/journal.pone.0273058 (PMC9447921; doi:10.1371/journal.pone.0273058)
Supplement: S10 File — (TXT) [file pone.0273058.s010.txt]

X	A1: 100%	X	A2: 100%					X	A5: 20%	X	A6: 20%			X	A8: Sample 70%	X	A9: Sample 70%	X	B1: 90%	X	B2: 90%			X	B4: 10%			X	B6: 10%			X	B8: Sample 50%	X	B9: Sample 50%			X	C2: 80%	X	C3: 80%	X	C4: 5%			X	C6: 5%	X	C7: Sample 35%
71,08064579	0	71,08064579	0,018191953					71,08064579	0,255673192	71,08064579	0,24493467			71,08064579	0,236945014	71,08064579	0,288654288	71,08064579	0,105157113	71,08064579	0,068384611			71,08064579	0,192058354			71,08064579	0,192594801			71,08064579	0,20844127	71,08064579	0,215315429			71,08064579	0,172022575	71,08064579	0,160303448	71,08064579	0,156150812			71,08064579	0,135456647	71,08064579	0,216677062
71,14945205	0	71,14945205	0,022840363					71,14945205	0,358254059	71,14945205	0,345605769			71,14945205	0,32625168	71,14945205	0,406406017	71,14945205	0,155268325	71,14945205	0,101814366			71,14945205	0,274598887			71,14945205	0,274112229			71,14945205	0,294787586	71,14945205	0,305480802			71,14945205	0,247180998	71,14945205	0,228215112	71,14945205	0,227862073			71,14945205	0,195640392	71,14945205	0,314955833
71,21825832	0	71,21825832	0,010558096					71,21825832	0,306338967	71,21825832	0,295437778			71,21825832	0,273924535	71,21825832	0,350320748	71,21825832	0,139090873	71,21825832	0,089015009			71,21825832	0,239520684			71,21825832	0,241477145			71,21825832	0,253472945	71,21825832	0,263229949			71,21825832	0,213363755	71,21825832	0,197548427	71,21825832	0,203380658			71,21825832	0,171402414	71,21825832	0,28317463
71,28706458	0	71,28706458	-0,005483443					71,28706458	0,224434771	71,28706458	0,212818596			71,28706458	0,19924779	71,28706458	0,263797802	71,28706458	0,107035199	71,28706458	0,063149239			71,28706458	0,181924709			71,28706458	0,186931009			71,28706458	0,187248974	71,28706458	0,194852713			71,28706458	0,156216149	71,28706458	0,146866223	71,28706458	0,156160604			71,28706458	0,127054361	71,28706458	0,22463463
71,35587084	0	71,35587084	-0,020030737					71,35587084	0,145975004	71,35587084	0,131439161			71,35587084	0,130347291	71,35587084	0,180528965	71,35587084	0,074776828	71,35587084	0,036747478			71,35587084	0,125937034			71,35587084	0,132970132			71,35587084	0,125146107	71,35587084	0,129388201			71,35587084	0,101056073	71,35587084	0,098742464	71,35587084	0,10567399			71,35587084	0,080188069	71,35587084	0,16489987
71,4246771	0	71,4246771	-0,032382584					71,4246771	0,075298282	71,4246771	0,059732819			71,4246771	0,067813429	71,4246771	0,102124402	71,4246771	0,044251577	71,4246771	0,013335677			71,4246771	0,070737128			71,4246771	0,080312214			71,4246771	0,072014076	71,4246771	0,069272199			71,4246771	0,050875528	71,4246771	0,054441418	71,4246771	0,055294025			71,4246771	0,034513143	71,4246771	0,104058997
71,49348337	0	71,49348337	-0,040114434					71,49348337	0,013886774	71,49348337	-0,000507671			71,49348337	0,010931397	71,49348337	0,029097535	71,49348337	0,01471957	71,49348337	-0,007398256			71,49348337	0,017038412			71,49348337	0,029640758			71,49348337	0,025693842	71,49348337	0,014024051			71,49348337	0,005197827	71,49348337	0,014597469	71,49348337	0,007675841			71,49348337	-0,007546448	71,49348337	0,042021542
71,56228963	0	71,56228963	-0,037215439					71,56228963	-0,037150275	71,56228963	-0,04865003			71,56228963	-0,03862249	71,56228963	-0,038491814	71,56228963	-0,012527673	71,56228963	-0,026239785			71,56228963	-0,030312103			71,56228963	-0,014995293			71,56228963	-0,015568011	71,56228963	-0,035617752			71,56228963	-0,033630492	71,56228963	-0,018342625	71,56228963	-0,033678387			71,56228963	-0,042600464	71,56228963	-0,016376273
71,63109589	0	71,63109589	-0,02356697					71,63109589	-0,076396179	71,63109589	-0,082846945			71,63109589	-0,078717319	71,63109589	-0,099450427	71,63109589	-0,036398223	71,63109589	-0,042339235			71,63109589	-0,067704942			71,63109589	-0,050953234			71,63109589	-0,051099504	71,63109589	-0,077179444			71,63109589	-0,063309176	71,63109589	-0,041880341	71,63109589	-0,065739173			71,63109589	-0,06739692	71,63109589	-0,066099819
71,69990215	0	71,69990215	-0,004655148					71,69990215	-0,103734706	71,69990215	-0,102157648			71,69990215	-0,108354514	71,69990215	-0,14844236	71,69990215	-0,05486303	71,69990215	-0,051315077			71,69990215	-0,09327687			71,69990215	-0,075695055			71,69990215	-0,078619415	71,69990215	-0,106999209			71,69990215	-0,08286235	71,69990215	-0,055113906	71,69990215	-0,085944113			71,69990215	-0,079712784	71,69990215	-0,102218316
71,76870841	0	71,76870841	0,014041419					71,76870841	-0,123628022	71,76870841	-0,110159934			71,76870841	-0,129226522	71,76870841	-0,184002097	71,76870841	-0,066698773	71,76870841	-0,050400741			71,76870841	-0,107634368			71,76870841	-0,089673016			71,76870841	-0,099212495	71,76870841	-0,123729109			71,76870841	-0,093794445	71,76870841	-0,061355898	71,76870841	-0,094133571			71,76870841	-0,081869709	71,76870841	-0,125110129
71,83751468	0	71,83751468	0,028845225					71,83751468	-0,140736637	71,83751468	-0,113454753			71,83751468	-0,143336729	71,83751468	-0,208018443	71,83751468	-0,073109956	71,83751468	-0,043250688			71,83751468	-0,113830322			71,83751468	-0,097164937			71,83751468	-0,116193452	71,83751468	-0,130527753			71,83751468	-0,099644283	71,83751468	-0,06492059	71,83751468	-0,094196743			71,83751468	-0,078858776	71,83751468	-0,139347457
71,90632094	0	71,90632094	0,037744389					71,90632094	-0,153523755	71,90632094	-0,117470144			71,90632094	-0,150251701	71,90632094	-0,219306806	71,90632094	-0,077538106	71,90632094	-0,035224232			71,90632094	-0,115099897			71,90632094	-0,102864379			71,90632094	-0,130074331	71,90632094	-0,132690811			71,90632094	-0,10228018	71,90632094	-0,070352773	71,90632094	-0,090213402			71,90632094	-0,073534482	71,90632094	-0,146028088
71,9751272	0	71,9751272	0,042397499					71,9751272	-0,160613555	71,9751272	-0,124184716			71,9751272	-0,149116663	71,9751272	-0,216052566	71,9751272	-0,079144686	71,9751272	-0,027713702			71,9751272	-0,112003401			71,9751272	-0,108363532			71,9751272	-0,140291961	71,9751272	-0,133983823			71,9751272	-0,100313392	71,9751272	-0,078687401	71,9751272	-0,082637799			71,9751272	-0,065958828	71,9751272	-0,144503654
72,04393346	0	72,04393346	0,043486205					72,04393346	-0,163329202	72,04393346	-0,134261531			72,04393346	-0,142876304	72,04393346	-0,203841261	72,04393346	-0,075586008	72,04393346	-0,021828935			72,04393346	-0,107562712			72,04393346	-0,113902451			72,04393346	-0,145996148	72,04393346	-0,136450216			72,04393346	-0,094854836	72,04393346	-0,087753318	72,04393346	-0,073482671			72,04393346	-0,057055128	72,04393346	-0,137818802
72,11273973	0	72,11273973	0,038954776					72,11273973	-0,163806791	72,11273973	-0,146922829			72,11273973	-0,135413919	72,11273973	-0,190224806	72,11273973	-0,068530641	72,11273973	-0,020908749			72,11273973	-0,10448264			72,11273973	-0,120172131			72,11273973	-0,148573858	72,11273973	-0,138642312			72,11273973	-0,089602871	72,11273973	-0,096700589	72,11273973	-0,068758888			72,11273973	-0,048254282	72,11273973	-0,131912525
72,18154599	0	72,18154599	0,026787271					72,18154599	-0,164838773	72,18154599	-0,159616147			72,18154599	-0,130881983	72,18154599	-0,180320375	72,18154599	-0,062884684	72,18154599	-0,026600075			72,18154599	-0,10467261			72,18154599	-0,129629415			72,18154599	-0,150642299	72,18154599	-0,140572446			72,18154599	-0,089498849	72,18154599	-0,106825471	72,18154599	-0,073419511			72,18154599	-0,043851069	72,18154599	-0,130364797
72,25035225	0	72,25035225	0,010255006					72,25035225	-0,169354566	72,25035225	-0,171343922			72,25035225	-0,131537046	72,25035225	-0,17608527	72,25035225	-0,062664094	72,25035225	-0,036185618			72,25035225	-0,110228872			72,25035225	-0,142969057			72,25035225	-0,15349746	72,25035225	-0,141588942			72,25035225	-0,09620966	72,25035225	-0,117336622	72,25035225	-0,086157773			72,25035225	-0,04784536	72,25035225	-0,134887249
72,31915851	0	72,31915851	-0,006568828					72,31915851	-0,177842	72,31915851	-0,182209836			72,31915851	-0,137894569	72,31915851	-0,177136476	72,31915851	-0,069175219	72,31915851	-0,045645967			72,31915851	-0,123074531			72,31915851	-0,159278311			72,31915851	-0,157634233	72,31915851	-0,142244137			72,31915851	-0,110085226	72,31915851	-0,128073671	72,31915851	-0,102089933			72,31915851	-0,06049311	72,31915851	-0,146931818
72,38796477	0	72,38796477	-0,020460331					72,38796477	-0,184572655	72,38796477	-0,190137739			72,38796477	-0,146561576	72,38796477	-0,179666013	72,38796477	-0,079369601	72,38796477	-0,051173735			72,38796477	-0,139624425			72,38796477	-0,175465729			72,38796477	-0,160700626	72,38796477	-0,141731805			72,38796477	-0,125313103	72,38796477	-0,136931727	72,38796477	-0,117186428			72,38796477	-0,078533431	72,38796477	-0,162277415
72,45677104	0	72,45677104	-0,029729206					72,45677104	-0,184326548	72,45677104	-0,193212664			72,45677104	-0,154091613	72,45677104	-0,179559977	72,45677104	-0,087342226	72,45677104	-0,051031445			72,45677104	-0,153086116			72,45677104	-0,186914094			72,45677104	-0,160141832	72,45677104	-0,139516603			72,45677104	-0,135441362	72,45677104	-0,140845181	72,45677104	-0,129262657			72,45677104	-0,095504482	72,45677104	-0,175119213
72,5255773	0	72,5255773	-0,033670952					72,5255773	-0,179786434	72,5255773	-0,191741388			72,5255773	-0,158411254	72,5255773	-0,175759993	72,5255773	-0,088154724	72,5255773	-0,046565118			72,5255773	-0,160312848			72,5255773	-0,191335101			72,5255773	-0,155910027	72,5255773	-0,135540481			72,5255773	-0,139057942	72,5255773	-0,139247344	72,5255773	-0,136566106			72,5255773	-0,105479101	72,5255773	-0,183802335
72,59438356	0	72,59438356	-0,033204293					72,59438356	-0,173051573	72,59438356	-0,184785039			72,59438356	-0,157683824	72,59438356	-0,167800864	72,59438356	-0,080463935	72,59438356	-0,039745708			72,59438356	-0,160245992			72,59438356	-0,188520716			72,59438356	-0,148000758	72,59438356	-0,131012288			72,59438356	-0,136722862	72,59438356	-0,133042176	72,59438356	-0,138488092			72,59438356	-0,106383372	72,59438356	-0,187435824
72,66318982	0	72,66318982	-0,029249725					72,66318982	-0,162830219	72,66318982	-0,172332364			72,66318982	-0,151276758	72,66318982	-0,154825995	72,66318982	-0,066639464	72,66318982	-0,033190339			72,66318982	-0,152506101			72,66318982	-0,178539418			72,66318982	-0,136885865	72,66318982	-0,127511407			72,66318982	-0,129460523	72,66318982	-0,124644892	72,66318982	-0,134665385			72,66318982	-0,099898496	72,66318982	-0,184926694
72,73199609	0	72,73199609	-0,022938074					72,73199609	-0,149154927	72,73199609	-0,15564233			72,73199609	-0,140951118	72,73199609	-0,138795704	72,73199609	-0,051095089	72,73199609	-0,028151356			72,73199609	-0,138257817			72,73199609	-0,162041892			72,73199609	-0,124208262	72,73199609	-0,124161961			72,73199609	-0,117955998	72,73199609	-0,115600954	72,73199609	-0,12493725			72,73199609	-0,088426117	72,73199609	-0,177371639
72,80080235	0	72,80080235	-0,016338379					72,80080235	-0,135452555	72,80080235	-0,136578832			72,80080235	-0,129568611	72,80080235	-0,123542776	72,80080235	-0,040682513	72,80080235	-0,026141023			72,80080235	-0,121972489			72,80080235	-0,140476708			72,80080235	-0,112124247	72,80080235	-0,119515143			72,80080235	-0,10361869	72,80080235	-0,106980781	72,80080235	-0,112526367			72,80080235	-0,078724441	72,80080235	-0,166691231
72,86960861	0	72,86960861	-0,011349107					72,86960861	-0,121102166	72,86960861	-0,115510353			72,86960861	-0,114406088	72,86960861	-0,108865094	72,86960861	-0,037366514	72,86960861	-0,02657497			72,86960861	-0,103628204			72,86960861	-0,11351598			72,86960861	-0,098856605	72,86960861	-0,110692693			72,86960861	-0,085889949	72,86960861	-0,09873438	72,86960861	-0,09745193			72,86960861	-0,075412444	72,86960861	-0,151726389
72,93841487	0	72,93841487	-0,010656505					72,93841487	-0,105803419	72,93841487	-0,092081444			72,93841487	-0,094893984	72,93841487	-0,093403831	72,93841487	-0,039112848	72,93841487	-0,02709911			72,93841487	-0,083159236			72,93841487	-0,081516553			72,93841487	-0,082124318	72,93841487	-0,096721477			72,93841487	-0,06574965	72,93841487	-0,089956921	72,93841487	-0,079883718			72,93841487	-0,074916501	72,93841487	-0,130386904
73,00722114	0	73,00722114	-0,011961614					73,00722114	-0,087962303	73,00722114	-0,065613169			73,00722114	-0,072816323	73,00722114	-0,076774987	73,00722114	-0,040919237	73,00722114	-0,026455571			73,00722114	-0,063368563			73,00722114	-0,047309155			73,00722114	-0,061726583	73,00722114	-0,077103468			73,00722114	-0,045804139	73,00722114	-0,077966803	73,00722114	-0,061173703			73,00722114	-0,072164155	73,00722114	-0,103280037
73,0760274	0	73,0760274	-0,010760958					73,0760274	-0,062695731	73,0760274	-0,035947521			73,0760274	-0,049062973	73,0760274	-0,056903777	73,0760274	-0,037571281	73,0760274	-0,022688787			73,0760274	-0,042994177			73,0760274	-0,014200692			73,0760274	-0,036733966	73,0760274	-0,049907927			73,0760274	-0,026577136	73,0760274	-0,058650146	73,0760274	-0,040078432			73,0760274	-0,064070449	73,0760274	-0,069646038
73,14483366	0	73,14483366	-0,006209735					73,14483366	-0,030451488	73,14483366	-0,005177038			73,14483366	-0,025357975	73,14483366	-0,032935953	73,14483366	-0,029499428	73,14483366	-0,016803287			73,14483366	-0,02222554			73,14483366	0,01604502			73,14483366	-0,010130304	73,14483366	-0,019835172			73,14483366	-0,009939099	73,14483366	-0,035786124	73,14483366	-0,018616588			73,14483366	-0,051652467	73,14483366	-0,034219882
73,21363992	0	73,21363992	0,000420026					73,21363992	0,005601003	73,21363992	0,025889777			73,21363992	0,000655103	73,21363992	-0,003655894	73,21363992	-0,016570173	73,21363992	-0,007851988			73,21363992	-0,001642766			73,21363992	0,043651248			73,21363992	0,015807843	73,21363992	0,010389256			73,21363992	0,006626024	73,21363992	-0,011956792	73,21363992	0,003525185			73,21363992	-0,033518586	73,21363992	0,001814528
73,28244618	0	73,28244618	0,007848189					73,28244618	0,043407374	73,28244618	0,055517486			73,28244618	0,030394698	73,28244618	0,029859575	73,28244618	0,001168926	73,28244618	0,004544026			73,28244618	0,02029377			73,28244618	0,066408959			73,28244618	0,041804853	73,28244618	0,040117578			73,28244618	0,024739552	73,28244618	0,012683146	73,28244618	0,027912572			73,28244618	-0,009560137	73,28244618	0,039040613
73,35125245	0	73,35125245	0,012723449					73,35125245	0,080334836	73,35125245	0,080492009			73,35125245	0,061866611	73,35125245	0,065910479	73,35125245	0,020469641	73,35125245	0,015646579			73,35125245	0,042373429			73,35125245	0,082546153			73,35125245	0,067141185	73,35125245	0,067368722			73,35125245	0,043550562	73,35125245	0,037145398	73,35125245	0,051635739			73,35125245	0,016682479	73,35125245	0,07527412
73,42005871	0	73,42005871	0,012908166					73,42005871	0,114154951	73,42005871	0,102530029			73,42005871	0,093886396	73,42005871	0,103946956	73,42005871	0,039724849	73,42005871	0,024841286			73,42005871	0,065341085			73,42005871	0,095620473			73,42005871	0,090951512	73,42005871	0,092550548			73,42005871	0,063487376	73,42005871	0,062957827	73,42005871	0,074121764			73,42005871	0,04273584	73,42005871	0,110092921
73,48886497	0	73,48886497	0,009355414					73,48886497	0,14508149	73,48886497	0,125834301			73,48886497	0,125812564	73,48886497	0,144153747	73,48886497	0,058937293	73,48886497	0,034942123			73,48886497	0,093044931			73,48886497	0,11068949			73,48886497	0,114637663	73,48886497	0,116679008			73,48886497	0,085535338	73,48886497	0,092687671	73,48886497	0,097978479			73,48886497	0,070051592	73,48886497	0,145192008
73,55767123	0	73,55767123	0,004913457					73,55767123	0,172903084	73,55767123	0,151555997			73,55767123	0,155797287	73,55767123	0,182800626	73,55767123	0,076915088	73,55767123	0,045922283			73,55767123	0,125136647			73,55767123	0,128730885			73,55767123	0,13792559	73,55767123	0,139727134			73,55767123	0,10900834	73,55767123	0,124830225	73,55767123	0,122561006			73,55767123	0,098874454	73,55767123	0,17811539
73,6264775	0	73,6264775	0,003489972					73,6264775	0,198670452	73,6264775	0,180007997			73,6264775	0,182981403	73,6264775	0,217186189	73,6264775	0,094815148	73,6264775	0,056490407			73,6264775	0,161080329			73,6264775	0,150919205			73,6264775	0,161034574	73,6264775	0,162441416			73,6264775	0,133947274	73,6264775	0,157466179	73,6264775	0,144259166			73,6264775	0,127641052	73,6264775	0,20797157
73,69528376	0	73,69528376	0,006938776					73,69528376	0,22561693	73,69528376	0,211311575			73,69528376	0,208870768	73,69528376	0,24768108	73,69528376	0,112111067	73,69528376	0,064860486			73,69528376	0,198636905			73,69528376	0,17799967			73,69528376	0,185563641	73,69528376	0,18666318			73,69528376	0,16050286	73,69528376	0,186767943	73,69528376	0,161117086			73,69528376	0,153767877	73,69528376	0,235325429
73,76409002	0	73,76409002	0,013430334					73,76409002	0,253837608	73,76409002	0,242158761			73,76409002	0,231379451	73,76409002	0,274267185	73,76409002	0,125380096	73,76409002	0,068254497			73,76409002	0,232299966			73,76409002	0,20700129			73,76409002	0,20946265	73,76409002	0,210910698			73,76409002	0,186181735	73,76409002	0,207772649	73,76409002	0,173401136			73,76409002	0,175918906	73,76409002	0,25935875
73,83289628	0	73,83289628	0,018987248					73,83289628	0,282759003	73,83289628	0,270099508			73,83289628	0,247892128	73,83289628	0,29652971	73,83289628	0,135378886	73,83289628	0,066780799			73,83289628	0,259186512			73,83289628	0,233572898			73,83289628	0,230531341	73,83289628	0,233259485			73,83289628	0,208745487	73,83289628	0,219784105	73,83289628	0,181862441			73,83289628	0,194219812	73,83289628	0,281125317
73,90170254	0	73,90170254	0,022239042					73,90170254	0,315764002	73,90170254	0,298742427			73,90170254	0,262434675	73,90170254	0,318041736	73,90170254	0,148271061	73,90170254	0,06506936			73,90170254	0,282735185			73,90170254	0,258472338			73,90170254	0,252473904	73,90170254	0,257731252			73,90170254	0,230310648	73,90170254	0,229645409	73,90170254	0,192762285			73,90170254	0,213768554	73,90170254	0,307650049
73,97050881	0	73,97050881	0,024231767					73,97050881	0,352566768	73,97050881	0,329967461			73,97050881	0,28098948	73,97050881	0,343132613	73,97050881	0,168898857	73,97050881	0,065985559			73,97050881	0,307580596			73,97050881	0,28457089			73,97050881	0,277036547	73,97050881	0,287166847			73,97050881	0,252388537	73,97050881	0,241377503	73,97050881	0,211770609			73,97050881	0,237070589	73,97050881	0,34193596
74,03931507	0	74,03931507	0,024502955					74,03931507	0,388273007	74,03931507	0,360487913			74,03931507	0,30284654	74,03931507	0,369352005	74,03931507	0,192133716	74,03931507	0,067377052			74,03931507	0,334335487			74,03931507	0,310589217			74,03931507	0,301223738	74,03931507	0,31876009			74,03931507	0,273406474	74,03931507	0,253597734	74,03931507	0,23677123			74,03931507	0,260319739	74,03931507	0,377864753
74,10812133	0	74,10812133	0,023236922					74,10812133	0,418354112	74,10812133	0,387029773			74,10812133	0,325834983	74,10812133	0,394228861	74,10812133	0,211323531	74,10812133	0,068452071			74,10812133	0,360845431			74,10812133	0,335406291			74,10812133	0,323518969	74,10812133	0,349457969			74,10812133	0,291914037	74,10812133	0,266334691	74,10812133	0,264756772			74,10812133	0,281142782	74,10812133	0,410701402
74,17692759	0	74,17692759	0,020874898					74,17692759	0,444660078	74,17692759	0,41141617			74,17692759	0,351701325	74,17692759	0,419629304	74,17692759	0,224820416	74,17692759	0,071090556			74,17692759	0,386482185			74,17692759	0,36019766			74,17692759	0,343690579	74,17692759	0,378902014			74,17692759	0,309619615	74,17692759	0,281781675	74,17692759	0,294551211			74,17692759	0,300265277	74,17692759	0,439361125
74,24573386	0	74,24573386	0,01651873					74,24573386	0,47110271	74,24573386	0,43860395			74,24573386	0,381160447	74,24573386	0,445830714	74,24573386	0,233640943	74,24573386	0,074352454			74,24573386	0,413504609			74,24573386	0,386149276			74,24573386	0,361551145	74,24573386	0,406778734			74,24573386	0,329177354	74,24573386	0,301876284	74,24573386	0,327139417			74,24573386	0,318213669	74,24573386	0,46427001
74,31454012	0	74,31454012	0,010916765					74,31454012	0,500330892	74,31454012	0,472485384			74,31454012	0,414942132	74,31454012	0,471785066	74,31454012	0,242720627	74,31454012	0,078203665			74,31454012	0,444623456			74,31454012	0,415419586			74,31454012	0,381431107	74,31454012	0,434258742			74,31454012	0,352632938	74,31454012	0,327607819	74,31454012	0,362594487			74,31454012	0,335121186	74,31454012	0,489542696
74,38334638	0	74,38334638	0,00687603					74,38334638	0,53395556	74,38334638	0,513834493			74,38334638	0,450934629	74,38334638	0,49775693	74,38334638	0,254831045	74,38334638	0,083436372			74,38334638	0,480623229			74,38334638	0,449408507			74,38334638	0,406138452	74,38334638	0,461264467			74,38334638	0,380683149	74,38334638	0,35663184	74,38334638	0,399356256			74,38334638	0,35243627	74,38334638	0,517185199
74,45215264	0	74,45215264	0,007977483					74,45215264	0,572947655	74,45215264	0,561471425			74,45215264	0,486968741	74,45215264	0,524455976	74,45215264	0,270226011	74,45215264	0,090185165			74,45215264	0,520531069			74,45215264	0,489119894			74,45215264	0,438505323	74,45215264	0,488523077			74,45215264	0,411498563	74,45215264	0,387685486	74,45215264	0,436688177			74,45215264	0,373532675	74,45215264	0,548997719
74,5209589	0	74,5209589	0,014111268					74,5209589	0,616602761	74,5209589	0,612018081			74,5209589	0,522252807	74,5209589	0,552238667	74,5209589	0,288240318	74,5209589	0,098903414			74,5209589	0,562291392			74,5209589	0,533748432			74,5209589	0,479177284	74,5209589	0,516171546			74,5209589	0,442691199	74,5209589	0,420006856	74,5209589	0,473327028			74,5209589	0,399660034	74,5209589	0,586069241
74,58976517	0	74,58976517	0,023393071					74,58976517	0,663767591	74,58976517	0,662365538			74,58976517	0,555093579	74,58976517	0,58060457	74,58976517	0,307119959	74,58976517	0,107557618			74,58976517	0,602826045			74,58976517	0,579122894			74,58976517	0,525271927	74,58976517	0,544845641			74,58976517	0,473531312	74,58976517	0,452292466	74,58976517	0,508926831			74,58976517	0,428784831	74,58976517	0,628412699
74,65857143	0	74,65857143	0,033662429					74,65857143	0,71256364	74,65857143	0,713157763			74,65857143	0,582974943	74,65857143	0,610536496	74,65857143	0,326529383	74,65857143	0,113139317			74,65857143	0,640668633			74,65857143	0,624669435			74,65857143	0,572574903	74,65857143	0,574824852			74,65857143	0,504966023	74,65857143	0,485576961	74,65857143	0,543887162			74,65857143	0,459394347	74,65857143	0,674091089
74,72737769	0	74,72737769	0,044222092					74,72737769	0,761554851	74,72737769	0,765150328			74,72737769	0,609154351	74,72737769	0,644691327	74,72737769	0,348903602	74,72737769	0,117099014			74,72737769	0,678105193			74,72737769	0,672935772			74,72737769	0,620241749	74,72737769	0,609615628			74,72737769	0,538236859	74,72737769	0,521062894	74,72737769	0,581420595			74,72737769	0,495074125	74,72737769	0,723321896
74,79618395	0	74,79618395	0,054082885					74,79618395	0,812249063	74,79618395	0,819189245			74,79618395	0,641299893	74,79618395	0,686395128	74,79618395	0,375948827	74,79618395	0,124631031			74,79618395	0,72143445			74,79618395	0,727585316			74,79618395	0,67110837	74,79618395	0,654115052			74,79618395	0,574474149	74,79618395	0,559287771	74,79618395	0,626227977			74,79618395	0,540662006	74,79618395	0,778817679
74,86499022	0	74,86499022	0,060120157					74,86499022	0,863558569	74,86499022	0,875973887			74,86499022	0,682149276	74,86499022	0,733603502	74,86499022	0,404709534	74,86499022	0,136702897			74,86499022	0,774269439			74,86499022	0,789494276			74,86499022	0,724915789	74,86499022	0,707964237			74,86499022	0,612501892	74,86499022	0,597492295	74,86499022	0,677095167			74,86499022	0,593499717	74,86499022	0,838225853
74,93379648	0	74,93379648	0,06202424					74,93379648	0,914133106	74,93379648	0,934341949			74,93379648	0,731220607	74,93379648	0,782193035	74,93379648	0,432653727	74,93379648	0,15046265			74,93379648	0,834078702			74,93379648	0,854993203			74,93379648	0,778392271	74,93379648	0,767992212			74,93379648	0,650861345	74,93379648	0,633665123	74,93379648	0,729825343			74,93379648	0,648050637	74,93379648	0,899002384
75,00260274	0	75,00260274	0,06128162					75,00260274	0,965117933	75,00260274	0,990601583			75,00260274	0,784319121	75,00260274	0,827591278	75,00260274	0,459231183	75,00260274	0,163358637			75,00260274	0,897598709			75,00260274	0,918683068			75,00260274	0,827496024	75,00260274	0,829189406			75,00260274	0,687503885	75,00260274	0,668190531	75,00260274	0,784364091			75,00260274	0,701848412	75,00260274	0,960036032
75,071409	0	75,071409	0,059860761					75,071409	1,017879324	75,071409	1,044283676			75,071409	0,837998076	75,071409	0,869129429	75,071409	0,484265068	75,071409	0,175390652			75,071409	0,964488709			75,071409	0,980930624			75,071409	0,874589344	75,071409	0,88708483			75,071409	0,722824458	75,071409	0,701896104	75,071409	0,844063122			75,071409	0,758023491	75,071409	1,021505239
75,14021526	0	75,14021526	0,057726304					75,14021526	1,071956143	75,14021526	1,096712538			75,14021526	0,886911339	75,14021526	0,90973118	75,14021526	0,505044501	75,14021526	0,187698301			75,14021526	1,035341342			75,14021526	1,044644046			75,14021526	0,921967232	75,14021526	0,938108368			75,14021526	0,757454749	75,14021526	0,734970302	75,14021526	0,909085123			75,14021526	0,820373885	75,14021526	1,082064954
75,20902153	0	75,20902153	0,054295914					75,20902153	1,129424259	75,20902153	1,150860902			75,20902153	0,929508638	75,20902153	0,952375825	75,20902153	0,520827092	75,20902153	0,200742788			75,20902153	1,110054293			75,20902153	1,112698241			75,20902153	0,970765273	75,20902153	0,982993263			75,20902153	0,790624224	75,20902153	0,769036557	75,20902153	0,980355743			75,20902153	0,891139239	75,20902153	1,143325841
75,27782779	0	75,27782779	0,050553481					75,27782779	1,194060943	75,27782779	1,213269629			75,27782779	0,971072879	75,27782779	1,000531115	75,27782779	0,535027307	75,27782779	0,216093998			75,27782779	1,191571609			75,27782779	1,18803535			75,27782779	1,023168552	75,27782779	1,027366216			75,27782779	0,824440056	75,27782779	0,807447556	75,27782779	1,059455267			75,27782779	0,972134888	75,27782779	1,210586007
75,34663405	0	75,34663405	0,047297456					75,34663405	1,265658017	75,34663405	1,287534994			75,34663405	1,015688208	75,34663405	1,054697513	75,34663405	0,549783261	75,34663405	0,231944047			75,34663405	1,281686117			75,34663405	1,270920002			75,34663405	1,079373124	75,34663405	1,075029212			75,34663405	0,861753305	75,34663405	0,851145497	75,34663405	1,147865844			75,34663405	1,062257269	75,34663405	1,286774775
75,41544031	0	75,41544031	0,043849908					75,41544031	1,341984225	75,41544031	1,371182719			75,41544031	1,066567297	75,41544031	1,112486103	75,41544031	0,565619668	75,41544031	0,245740496			75,41544031	1,380661242			75,41544031	1,360995212			75,41544031	1,138801695	75,41544031	1,12891014			75,41544031	0,90092536	75,41544031	0,89816846	75,41544031	1,246637907			75,41544031	1,160528332	75,41544031	1,370234652
75,48424658	0	75,48424658	0,039590533					75,48424658	1,425697101	75,48424658	1,463193522			75,48424658	1,126004228	75,48424658	1,173752434	75,48424658	0,587157256	75,48424658	0,258655235			75,48424658	1,492473256			75,48424658	1,460537629			75,48424658	1,202710217	75,48424658	1,194071005			75,48424658	0,942261676	75,48424658	0,948555228	75,48424658	1,359465415			75,48424658	1,272048472	75,48424658	1,46041237
75,55305284	0	75,55305284	0,036093319					75,55305284	1,516572201	75,55305284	1,565151261			75,55305284	1,1938239	75,55305284	1,239073263	75,55305284	0,618160179	75,55305284	0,272884466			75,55305284	1,619466041			75,55305284	1,573344398			75,55305284	1,273373772	75,55305284	1,271865934			75,55305284	0,988324529	75,55305284	1,003595816	75,55305284	1,490610639			75,55305284	1,400636372	75,55305284	1,557441978
75,6218591	0	75,6218591	0,035964464					75,6218591	1,612092699	75,6218591	1,675503013			75,6218591	1,267203979	75,6218591	1,306734017	75,6218591	0,656991069	75,6218591	0,288743467			75,6218591	1,760760809			75,6218591	1,703676092			75,6218591	1,351480179	75,6218591	1,359406012			75,6218591	1,038330927	75,6218591	1,062980474	75,6218591	1,641633735			75,6218591	1,548918534	75,6218591	1,66045454
75,69066536	0	75,69066536	0,040837839					75,69066536	1,713026231	75,69066536	1,792238654			75,69066536	1,342648905	75,69066536	1,375405518	75,69066536	0,69927897	75,69066536	0,306622472			75,69066536	1,917136372			75,69066536	1,851723159			75,69066536	1,436895176	75,69066536	1,453843521			75,69066536	1,091059597	75,69066536	1,125286713	75,69066536	1,810702767			75,69066536	1,716975029	75,69066536	1,770171139
75,75947162	0	75,75947162	0,051761029					75,75947162	1,822174385	75,75947162	1,91807755			75,75947162	1,417748147	75,75947162	1,446150052	75,75947162	0,74434481	75,75947162	0,327018036			75,75947162	2,091564919			75,75947162	2,021238759			75,75947162	1,529642921	75,75947162	1,556746978			75,75947162	1,148147807	75,75947162	1,190182613	75,75947162	2,000259812			75,75947162	1,906400906	75,75947162	1,891790975
75,82827789	0	75,82827789	0,066462197					75,82827789	1,941288107	75,82827789	2,055648693			75,82827789	1,492371414	75,82827789	1,51946381	75,82827789	0,790672869	75,82827789	0,347276107			75,82827789	2,285846563			75,82827789	2,215168998			75,82827789	1,629669497	75,82827789	1,670215506			75,82827789	1,21084947	75,82827789	1,256373482	75,82827789	2,215369128			75,82827789	2,121064411	75,82827789	2,029021032
75,89708415	0	75,89708415	0,078740255					75,89708415	2,072710339	75,89708415	2,204596592			75,89708415	1,568867613	75,89708415	1,594886346	75,89708415	0,836846076	75,89708415	0,365162319			75,89708415	2,502632749			75,89708415	2,43309835			75,89708415	1,737238141	75,89708415	1,795190139			75,89708415	1,278066107	75,89708415	1,323129162	75,89708415	2,460044388			75,89708415	2,366502698	75,89708415	2,183550775
75,96589041	0	75,96589041	0,086142394					75,96589041	2,220656596	75,96589041	2,367050681			75,96589041	1,650294326	75,96589041	1,67557338	75,96589041	0,884421011	75,96589041	0,382574615			75,96589041	2,746968486			75,96589041	2,676370191			75,96589041	1,852402046	75,96589041	1,9313106			75,96589041	1,351707542	75,96589041	1,392672265	75,96589041	2,737300281			75,96589041	2,645477611	75,96589041	2,356457743
76,03469667	0	76,03469667	0,091833939					76,03469667	2,391222778	76,03469667	2,549151291			76,03469667	1,7413476	76,03469667	1,767553207	76,03469667	0,937511226	76,03469667	0,403668255			76,03469667	3,025122323			76,03469667	2,949990513			76,03469667	1,977867832	76,03469667	2,078575924			76,03469667	1,43465033	76,03469667	1,469721648	76,03469667	3,0524236			76,03469667	2,962446056	76,03469667	2,549259074
76,10350294	0	76,10350294	0,098311418					76,10350294	2,587043797	76,10350294	2,75573785			76,10350294	1,846429781	76,10350294	1,871890779	76,10350294	0,999797177	76,10350294	0,430155683			76,10350294	3,340609029			76,10350294	3,259516063			76,10350294	2,116964587	76,10350294	2,236807517			76,10350294	1,526768586	76,10350294	1,557229841	76,10350294	3,410992257			76,10350294	3,322026417	76,10350294	2,764085257
76,1723092	0	76,1723092	0,105688837					76,1723092	2,807487015	76,1723092	2,990014589			76,1723092	1,966422651	76,1723092	1,984978701	76,1723092	1,075411101	76,1723092	0,460689664			76,1723092	3,695553934			76,1723092	3,606917286			76,1723092	2,271913319	76,1723092	2,406788842			76,1723092	1,626038472	76,1723092	1,656050391	76,1723092	3,817337271			76,1723092	3,726150121	76,1723092	3,000290354
76,24111546	0	76,24111546	0,113476642					76,24111546	3,055166814	76,24111546	3,255595878			76,24111546	2,100829476	76,24111546	2,103968245	76,24111546	1,167409742	76,24111546	0,493230818			76,24111546	4,094369006			76,24111546	3,996826919			76,24111546	2,443293027	76,24111546	2,593087081			76,24111546	1,731034051	76,24111546	1,76719549	76,24111546	4,274339987			76,24111546	4,180347151	76,24111546	3,256990712
76,30992172	0	76,30992172	0,120876102					76,30992172	3,333296064	76,30992172	3,554097196			76,30992172	2,249548725	76,30992172	2,23060849	76,30992172	1,274136657	76,30992172	0,526065402			76,30992172	4,54103634			76,30992172	4,433872941			76,30992172	2,63175148	76,30992172	2,797915965			76,30992172	1,841602906	76,30992172	1,889276029	76,30992172	4,78437084			76,30992172	4,692619357	76,30992172	3,535339174
76,37872798	0	76,37872798	0,129273061					76,37872798	3,647299038	76,37872798	3,8863641			76,37872798	2,411477504	76,37872798	2,369417387	76,37872798	1,392720924	76,37872798	0,558502802			76,37872798	5,039080325			76,37872798	4,920019984			76,37872798	2,83853585	76,37872798	3,023589099			76,37872798	1,959697875	76,37872798	2,024049338	76,37872798	5,350910712			76,37872798	5,269387459	76,37872798	3,837720703
76,44753425	0	76,44753425	0,141568776					76,44753425	3,995275913	76,44753425	4,251709313			76,44753425	2,581920667	76,44753425	2,522447613	76,44753425	1,516859422	76,44753425	0,589325904			76,44753425	5,589425119			76,44753425	5,455007939			76,44753425	3,06303163	76,44753425	3,268682582			76,44753425	2,085204115	76,44753425	2,172549452	76,44753425	5,975771279			76,44753425	5,909151516	76,44753425	4,165785292
76,51634051	0	76,51634051	0,155941981					76,51634051	4,374333013	76,51634051	4,652329602			76,51634051	2,757533565	76,51634051	2,689292032	76,51634051	1,637299272	76,51634051	0,617969962			76,51634051	6,196280847			76,51634051	6,039697582			76,51634051	3,303041763	76,51634051	3,53233771			76,51634051	2,217703836	76,51634051	2,334914905	76,51634051	6,665934562			76,51634051	6,609583236	76,51634051	4,520916066
76,58514677	0	76,58514677	0,170250552					76,58514677	4,788124859	76,58514677	5,092592856			76,58514677	2,940848957	76,58514677	2,872953648	76,58514677	1,746687263	76,58514677	0,646139002			76,58514677	6,86496847			76,58514677	6,680498056			76,58514677	3,560427331	76,58514677	3,818418157			76,58514677	2,359277856	76,58514677	2,50981166	76,58514677	7,433345747			76,58514677	7,374568609	76,58514677	4,906214048
76,65395303	0	76,65395303	0,183622805					76,65395303	5,241536642	76,65395303	5,578678456			76,65395303	3,138094355	76,65395303	3,078421844	76,65395303	1,835496495	76,65395303	0,675843419			76,65395303	7,603964694			76,65395303	7,385536394			76,65395303	3,840165431	76,65395303	4,129813375			76,65395303	2,511313338	76,65395303	2,695480526	76,65395303	8,288074032			76,65395303	8,209099486	76,65395303	5,327083658
76,7227593	0	76,7227593	0,193708202					76,7227593	5,740745101	76,7227593	6,116220224			76,7227593	3,356796599	76,7227593	3,307402076	76,7227593	1,887064265	76,7227593	0,709098631			76,7227593	8,426246992			76,7227593	8,163829771			76,7227593	4,149907559	76,7227593	4,469536899			76,7227593	2,67560211	76,7227593	2,895915354	76,7227593	9,242038493			76,7227593	9,123407169	76,7227593	5,792552844
76,79156556	0	76,79156556	0,202234107					76,79156556	6,296341844	76,79156556	6,711894918			76,79156556	3,603484288	76,79156556	3,560729268	76,79156556	1,885665506	76,79156556	0,749902979			76,79156556	9,354778721			76,79156556	9,034250308			76,79156556	4,501097814	76,79156556	4,845737575			76,79156556	2,854967969	76,79156556	3,118745698	76,79156556	10,31974827			76,79156556	10,14289276	76,79156556	6,316452903
76,86037182	0	76,86037182	0,210656555					76,86037182	6,914913237	76,86037182	7,372871013			76,86037182	3,877656187	76,86037182	3,837772155	76,86037182	1,821236405	76,86037182	0,800944035			76,86037182	10,41378192			76,86037182	10,02288309			76,86037182	4,901862577	76,86037182	5,266454534			76,86037182	3,053459177	76,86037182	3,368968124	76,86037182	11,55015845			76,86037182	11,29778715	76,86037182	6,913309368
76,92917808	0	76,92917808	0,220999989					76,92917808	7,605880161	76,92917808	8,111728622			76,92917808	4,17826647	76,92917808	4,139951214	76,92917808	1,692598648	76,92917808	0,864003062			76,92917808	11,63059786			76,92917808	11,15794807			76,92917808	5,356225204	76,92917808	5,740243434			76,92917808	3,277319199	76,92917808	3,652448864	76,92917808	12,96557068			76,92917808	12,62212872	76,92917808	7,598197057
76,99798434	0	76,99798434	0,237936374					76,99798434	8,387144911	76,99798434	8,950709728			76,99798434	4,510336706	76,99798434	4,47420886	76,99798434	1,519040674	76,99798434	0,942283051			76,99798434	13,04049049			76,99798434	12,4733651			76,99798434	5,872018481	76,99798434	6,281028419			76,99798434	3,53589503	76,99798434	3,976698108	76,99798434	14,60629426			76,99798434	14,15762948	76,99798434	8,387661473
77,06679061	0	77,06679061	0,26413788					77,06679061	9,274696603	77,06679061	9,905936414			77,06679061	4,878491941	77,06679061	4,843646259	77,06679061	1,333610092	77,06679061	1,035424278			77,06679061	14,66957075			77,06679061	13,99410191			77,06679061	6,45638632	77,06679061	6,89789432			77,06679061	3,834394368	77,06679061	4,345113629	77,06679061	16,49906402			77,06679061	15,93256759	77,06679061	9,284731796
77,13559687	0	77,13559687	0,296409399					77,13559687	10,28308624	77,13559687	10,99085666			77,13559687	5,286597415	77,13559687	5,248285372	77,13559687	1,169228018	77,13559687	1,139411297			77,13559687	16,53300962			77,13559687	15,73741393			77,13559687	7,112659599	77,13559687	7,594489427			77,13559687	4,171042242	77,13559687	4,75689768	77,13559687	18,65914204			77,13559687	17,96576267	77,13559687	10,28121216
77,20440313	0	77,20440313	0,327867058					77,20440313	11,42769248	77,20440313	12,22294181			77,20440313	5,740070787	77,20440313	5,690916769	77,20440313	1,050080287	77,20440313	1,250745915			77,20440313	18,63979907			77,20440313	17,71432959			77,20440313	7,842797373	77,20440313	8,369730207			77,20440313	4,540489783	77,20440313	5,209492207	77,20440313	21,09265516			77,20440313	20,27216755	77,20440313	11,36267175
77,27320939	0	77,27320939	0,355835433					77,27320939	12,72615537	77,27320939	13,62059637			77,27320939	6,246002383	77,27320939	6,179263049	77,27320939	0,992190467	77,27320939	1,366946212			77,27320939	20,9961198			77,27320939	19,93158962			77,27320939	8,643657569	77,27320939	9,219892108			77,27320939	4,939094452	77,27320939	5,699662956	77,27320939	23,80114577			77,27320939	22,86481265	77,27320939	12,50826135
77,34201566	0	77,34201566	0,378927032					77,34201566	14,19206912	77,34201566	15,19808779			77,34201566	6,807101053	77,34201566	6,723215959	77,34201566	1,00523482	77,34201566	1,482798012			77,34201566	23,59400619			77,34201566	22,38199857			77,34201566	9,503854657	77,34201566	10,13200049			77,34201566	5,360755265	77,34201566	6,219312329	77,34201566	26,7732021			77,34201566	25,74633895	77,34201566	13,6874854
77,41082192	0	77,41082192	0,398577497					77,41082192	15,83954313	77,41082192	16,9621214			77,41082192	7,423892502	77,41082192	7,336206785	77,41082192	1,097604965	77,41082192	1,595040358			77,41082192	26,41349307			77,41082192	25,0478653			77,41082192	10,40811837	77,41082192	11,08619228			77,41082192	5,798046996	77,41082192	6,758186409	77,41082192	29,98725318			77,41082192	28,90990604	77,41082192	14,86398457
77,47962818	0	77,47962818	0,418783989					77,47962818	17,6722099	77,47962818	18,90460424			77,47962818	8,091559273	77,47962818	8,02901512	77,47962818	1,27447602	77,47962818	1,700346399			77,47962818	29,41611942			77,47962818	27,89231631			77,47962818	11,33170289	77,47962818	12,05369145			77,47962818	6,237879037	77,47962818	7,301190385	77,47962818	33,39865368			77,47962818	32,32611732	77,47962818	15,99561917
77,54843444	0	77,54843444	0,442059483					77,54843444	19,67586978	77,54843444	21,00250003			77,54843444	8,796768085	77,54843444	8,806330833	77,54843444	1,536121757	77,54843444	1,793929408			77,54843444	32,5480336			77,54843444	30,86318846			77,54843444	12,24098801	77,54843444	12,99904478			77,54843444	6,660691214	77,54843444	7,826157955	77,54843444	36,94662611			77,54843444	35,94900288	77,54843444	17,04052576
77,6172407	0	77,6172407	0,470246029					77,6172407	21,82219954	77,6172407	23,21998659			77,6172407	9,522285888	77,6172407	9,666134391	77,6172407	1,8768116	77,6172407	1,873984429			77,6172407	35,74686395			77,6172407	33,90073616			77,6172407	13,10050057	77,6172407	13,88738057			77,6172407	7,049995888	77,6172407	8,311280694	77,6172407	40,56307939			77,6172407	39,72195623	77,6172407	17,96812998
77,68604697	0	77,68604697	0,501268052					77,68604697	24,07115925	77,68604697	25,50820293			77,68604697	10,24920994	77,68604697	10,60170884	77,68604697	2,273132172	77,68604697	1,939089216			77,68604697	38,94009109			77,68604697	36,93741934			77,68604697	13,88177208	77,68604697	14,68954317			77,68604697	7,393583994	77,68604697	8,739587596	77,68604697	44,17490036			77,68604697	43,58044293	77,68604697	18,76081792
77,75485323	0	77,75485323	0,52741271					77,75485323	26,35215345	77,75485323	27,79323915			77,75485323	10,94587258	77,75485323	11,58829357	77,75485323	2,664847387	77,75485323	1,985931483			77,75485323	42,0336825			77,75485323	39,88269271			77,75485323	14,55827034	77,75485323	15,37867234			77,75485323	7,67878013	77,75485323	9,096678092	77,75485323	47,68651533			77,75485323	47,43067613	77,75485323	19,40834361
77,82365949	0	77,82365949	0,544148474					77,82365949	28,58408713	77,82365949	29,99335415			77,82365949	11,57903363	77,82365949	12,58873167	77,82365949	2,994556813	77,82365949	2,014966747			77,82365949	44,93467487			77,82365949	42,64432127			77,82365949	15,11244475	77,82365949	15,93876424			77,82365949	7,900602958	77,82365949	9,375157062	77,82365949	51,00313466			77,82365949	51,17189899	77,82365949	19,91273038
77,89246575	0	77,89246575	0,551247252					77,89246575	30,69512778	77,89246575	32,04064154			77,89246575	12,12461884	77,89246575	13,56327919	77,89246575	3,238498573	77,89246575	2,031664684			77,89246575	47,57577581			77,89246575	45,15557589			77,89246575	15,54352511	77,89246575	16,37272272			77,89246575	8,06573492	77,89246575	9,579779607	77,89246575	54,05494557			77,89246575	54,72084483	77,89246575	20,28923655
77,96127202	0	77,96127202	0,552015377					77,96127202	32,62416534	77,96127202	33,88246485			77,96127202	12,57152279	77,96127202	14,47204141	77,96127202	3,402301569	77,96127202	2,042925577			77,96127202	49,90957644			77,96127202	47,37251187			77,96127202	15,86663008	77,96127202	16,69667923			77,96127202	8,185717042	77,96127202	9,724109458	77,96127202	56,78666315			77,96127202	58,00626532	77,96127202	20,56346886
78,03007828	0	78,03007828	0,55114344					78,03007828	34,34071515	78,03007828	35,49531381			78,03007828	12,92176889	78,03007828	15,28677735	78,03007828	3,503161052	78,03007828	2,051918777			78,03007828	51,92638577			78,03007828	49,28675264			78,03007828	16,10343264	78,03007828	16,93310106			78,03007828	8,272573063	78,03007828	9,825384786	78,03007828	59,18115223			78,03007828	60,99580542	78,03007828	20,76395374
78,09888454	0	78,09888454	0,553743891					78,09888454	35,83383012	78,09888454	36,87455951			78,09888454	13,18656925	78,09888454	15,99095099	78,09888454	3,560431179	78,09888454	2,060270545			78,09888454	53,63797844			78,09888454	50,90871618			78,09888454	16,27543214	78,09888454	17,10563237			78,09888454	8,338103503	78,09888454	9,899466904	78,09888454	61,24346775			78,09888454	63,67503308	78,09888454	20,91492819
78,1676908	0	78,1676908	0,562110395					78,1676908	37,10302416	78,1676908	38,02772572			78,1676908	13,38064651	78,1676908	16,57705961	78,1676908	3,592393786	78,1676908	2,069163802			78,1676908	55,06504789			78,1676908	52,2572197			78,1676908	16,40191513	78,1676908	17,23408421			78,1676908	8,392061995	78,1676908	9,9577606	78,1676908	62,98789812			78,1676908	66,03683105	78,1676908	21,0332395
78,23649706	0	78,23649706	0,575731753					78,23649706	38,16086972	78,23649706	38,9745904			78,23649706	13,5194186	78,23649706	17,04852672	78,23649706	3,612549005	78,23649706	2,078763334			78,23649706	56,23641775			78,23649706	53,35836199			78,23649706	16,49883262	78,23649706	17,33278239			78,23649706	8,440044421	78,23649706	10,00635509	78,23649706	64,43949116			78,23649706	68,08579098	78,23649706	21,13016101
78,30530333	0	78,30530333	0,59578124					78,30530333	39,02389055	78,30530333	39,73670701			78,30530333	13,62011149	78,30530333	17,41561568	78,30530333	3,630547948	78,30530333	2,089081294			78,30530333	57,17980388			78,30530333	54,2403951			78,30530333	16,57867929	78,30530333	17,41469553			78,30530333	8,486203445	78,30530333	10,05086377	78,30530333	65,62296649			78,30530333	69,82630221	78,30530333	21,21400128
78,37410959	0	78,37410959	0,621434238					78,37410959	39,71213034	78,37410959	40,33770602			78,37410959	13,698358	78,37410959	17,69336274	78,37410959	3,651103523	78,37410959	2,099125119			78,37410959	57,92392566			78,37410959	54,93372801			78,37410959	16,64971316	78,37410959	17,48746649			78,37410959	8,532524275	78,37410959	10,0942068	78,37410959	66,56603436			78,37410959	71,26965091	78,37410959	21,29004414
78,44291585	0	78,44291585	0,649318497					78,44291585	40,25111553	78,44291585	40,80305254			78,44291585	13,76629015	78,44291585	17,89899554	78,44291585	3,673494687	78,44291585	2,107813552			78,44291585	58,50146404			78,44291585	55,46860808			78,44291585	16,71625537	78,44291585	17,55339594			78,44291585	8,578020579	78,44291585	10,13694081	78,44291585	67,30107304			78,44291585	72,43697616	78,44291585	21,36122753
78,51172211	0	78,51172211	0,674810678					78,51172211	40,66785987	78,51172211	41,16009195			78,51172211	13,83078221	78,51172211	18,05079137	78,51172211	3,694450871	78,51172211	2,115107956			78,51172211	58,9415472			78,51172211	55,87197213			78,51172211	16,77824346	78,51172211	17,61245726			78,51172211	8,621448284	78,51172211	10,17887292	78,51172211	67,86168647			78,51172211	73,35821512	78,51172211	21,42935151
78,58052838	0	78,58052838	0,695881862					78,58052838	40,98786027	78,58052838	41,43285792			78,58052838	13,89206947	78,58052838	18,16325525	78,58052838	3,711587011	78,58052838	2,121020015			78,58052838	59,26981047			78,58052838	56,16950736			78,58052838	16,83428965	78,58052838	17,66341348			78,58052838	8,662192837	78,58052838	10,22102069	78,58052838	68,27955854			78,58052838	74,0671364	78,58052838	21,49411917
78,64933464	0	78,64933464	0,709809164					78,64933464	41,23038772	78,64933464	41,63813155			78,64933464	13,94466486	78,64933464	18,24352663	78,64933464	3,722280963	78,64933464	2,12170692			78,64933464	59,50870238			78,64933464	56,3838515			78,64933464	16,88084145	78,64933464	17,70473795			78,64933464	8,697665212	78,64933464	10,26045907	78,64933464	68,58279073			78,64933464	74,59668033	78,64933464	21,55193935
78,7181409	0	78,7181409	0,714069914					78,7181409	41,40987648	78,7181409	41,78836344			78,7181409	13,98374774	78,7181409	18,29753065	78,7181409	3,725811655	78,7181409	2,115157995			78,7181409	59,67701143			78,7181409	56,53588107			78,7181409	16,91621993	78,7181409	17,73776074			78,7181409	8,726339382	78,7181409	10,29278379	78,7181409	68,79585213			78,7181409	74,97832865	78,7181409	21,59979988
78,78694716	0	78,78694716	0,712715847					78,78694716	41,54178361	78,78694716	41,8996355			78,78694716	14,01324021	78,78694716	18,33417123	78,78694716	3,726413912	78,78694716	2,104989573			78,78694716	59,79595892			78,78694716	56,64650807			78,78694716	16,94611982	78,78694716	17,76703099			78,78694716	8,752638204	78,78694716	10,31876274	78,78694716	68,94437033			78,78694716	75,24701269	78,78694716	21,64146115
78,85575342	0	78,85575342	0,710720938					78,85575342	41,63969909	78,85575342	41,98642131			78,85575342	14,03903843	78,85575342	18,36075661	78,85575342	3,729154526	78,85575342	2,096875425			78,85575342	59,88482334			78,85575342	56,73278039			78,85575342	16,97685097	78,85575342	17,79704693			78,85575342	8,782463787	78,85575342	10,34236869	78,85575342	69,051086			78,85575342	75,43450292	78,85575342	21,68353072
78,92455969	0	78,92455969	0,710767348					78,92455969	41,71343314	78,92455969	42,05890986			78,92455969	14,06408833	78,92455969	18,38103855	78,92455969	3,735742058	78,92455969	2,094356266			78,92455969	59,95608603			78,92455969	56,80439843			78,92455969	17,00984846	78,92455969	17,83036286			78,92455969	8,818888489	78,92455969	10,36765898	78,92455969	69,13141835			78,92455969	75,56569032	78,92455969	21,73100736
78,99336595	0	78,99336595	0,709134746					78,99336595	41,76863365	78,99336595	42,12031166			78,99336595	14,08741226	78,99336595	18,39403779	78,99336595	3,743193875	78,99336595	2,094610901			78,99336595	60,0153931			78,99336595	56,86136976			78,99336595	17,04162227	78,99336595	17,86647433			78,99336595	8,857886555	78,99336595	10,39375089	78,99336595	69,19179576			78,99336595	75,6543117	78,99336595	21,78190812
79,06217221	0	79,06217221	0,704543746					79,06217221	41,81058944	79,06217221	42,17330895			79,06217221	14,11080623	79,06217221	18,39954041	79,06217221	3,747368743	79,06217221	2,094066374			79,06217221	60,06663789			79,06217221	56,90425708			79,06217221	17,06972417	79,06217221	17,9048699			79,06217221	8,895117015	79,06217221	10,41997543	79,06217221	69,23760983			79,06217221	75,71137396	79,06217221	21,83249867
79,13097847	0	79,13097847	0,700050152					79,13097847	41,84588384	79,13097847	42,22312426			79,13097847	14,13619137	79,13097847	18,39991476	79,13097847	3,747647757	79,13097847	2,091085487			79,13097847	60,11162105			79,13097847	56,93645751			79,13097847	17,09555272	79,13097847	17,94347159			79,13097847	8,929193239	79,13097847	10,44817505	79,13097847	69,27463165			79,13097847	75,74718396	79,13097847	21,88255611
79,19978474	0	79,19978474	0,700063304					79,19978474	41,87992575	79,19978474	42,27391037			79,19978474	14,16435971	79,19978474	18,40079635	79,19978474	3,747747616	79,19978474	2,087438391			79,19978474	60,15210483			79,19978474	56,96159446			79,19978474	17,12319808	79,19978474	17,98185978			79,19978474	8,962331385	79,19978474	10,47912298	79,19978474	69,30687464			79,19978474	75,7688021	79,19978474	21,93606098
79,268591	0	79,268591	0,70713223					79,268591	41,91590751	79,268591	42,32784458			79,268591	14,19779078	79,268591	18,40717768	79,268591	3,752500841	79,268591	2,089118506			79,268591	60,1913076			79,268591	56,98384212			79,268591	17,15634142	79,268591	18,02384912			79,268591	9,000156777	79,268591	10,51541997	79,268591	69,33748941			79,268591	75,78212505	79,268591	21,99693777
79,33739726	0	79,33739726	0,718473601					79,33739726	41,95166513	79,33739726	42,38310188			79,33739726	14,23710412	79,33739726	18,41865537	79,33739726	3,765349136	79,33739726	2,096598201			79,33739726	60,22961943			79,33739726	57,0041756			79,33739726	17,19409412	79,33739726	18,07071558			79,33739726	9,043863355	79,33739726	10,55738875	79,33739726	69,36491713			79,33739726	75,78906735	79,33739726	22,06378901
79,40620352	0	79,40620352	0,730523544					79,40620352	41,9838161	79,40620352	42,43559571			79,40620352	14,27937145	79,40620352	18,42952814	79,40620352	3,789110743	79,40620352	2,105400737			79,40620352	60,26432261			79,40620352	57,01959544			79,40620352	17,23251777	79,40620352	18,11940905			79,40620352	9,091252289	79,40620352	10,60246864	79,40620352	69,3848864			79,40620352	75,78681495	79,40620352	22,13181617
79,47500978	0	79,47500978	0,74226113					79,47500978	42,01279774	79,47500978	42,48481196			79,47500978	14,3233006	79,47500978	18,43903438	79,47500978	3,823576353	79,47500978	2,113581284			79,47500978	60,29449337			79,47500978	57,03045331			79,47500978	17,27088579	79,47500978	18,16905632			79,47500978	9,142668682	79,47500978	10,65235907	79,47500978	69,3974252			79,47500978	75,7743831	79,47500978	22,19892755
79,54381605	0	79,54381605	0,755468034					79,54381605	42,04159858	79,54381605	42,53307576			79,54381605	14,36867913	79,54381605	18,44856721	79,54381605	3,863238947	79,54381605	2,12174827			79,54381605	60,3216197			79,54381605	57,04079218			79,54381605	17,31230681	79,54381605	18,22111995			79,54381605	9,199490612	79,54381605	10,70913006	79,54381605	69,40705459			79,54381605	75,75450296	79,54381605	22,26731665
79,61262231	0	79,61262231	0,771745191					79,61262231	42,06989736	79,61262231	42,58112623			79,61262231	14,41399473	79,61262231	18,45720796	79,61262231	3,903084429	79,61262231	2,12909848			79,61262231	60,34750999			79,61262231	57,05100678			79,61262231	17,35732549	79,61262231	18,27451416			79,61262231	9,26013404	79,61262231	10,77141563	79,61262231	69,41421109			79,61262231	75,72871347	79,61262231	22,33732294
79,68142857	0	79,68142857	0,78870303					79,68142857	42,09415527	79,68142857	42,6276541			79,68142857	14,45743625	79,68142857	18,4606246	79,68142857	3,940926202	79,68142857	2,135001841			79,68142857	60,37135002			79,68142857	57,05796242			79,68142857	17,40259145	79,68142857	18,32651101			79,68142857	9,322319414	79,68142857	10,8356002	79,68142857	69,41658665			79,68142857	75,69602079	79,68142857	22,40788643
79,75023483	0	79,75023483	0,801279037					79,75023483	42,11487749	79,75023483	42,67268084			79,75023483	14,50087308	79,75023483	18,45732589	79,75023483	3,974517638	79,75023483	2,141491			79,75023483	60,39219605			79,75023483	57,06006122			79,75023483	17,44662913	79,75023483	18,37797379			79,75023483	9,385715365	79,75023483	10,89976482	79,75023483	69,41344381			79,75023483	75,65568915	79,75023483	22,47677629
79,8190411	0	79,8190411	0,807069552					79,8190411	42,13308509	79,8190411	42,71420015			79,8190411	14,54445947	79,8190411	18,44714384	79,8190411	4,001364606	79,8190411	2,149215632			79,8190411	60,40841319			79,8190411	57,05582879			79,8190411	17,48787351	79,8190411	18,42739999			79,8190411	9,448111547	79,8190411	10,96140632	79,8190411	69,40340502			79,8190411	75,60667349	79,8190411	22,54056594
79,88784736	0	79,88784736	0,808432164					79,88784736	42,14819641	79,88784736	42,7535849			79,88784736	14,58674517	79,88784736	18,43082936	79,88784736	4,023732418	79,88784736	2,157199038			79,88784736	60,42184508			79,88784736	57,04611817			79,88784736	17,52594928	79,88784736	18,47319573			79,88784736	9,507917141	79,88784736	11,01794189	79,88784736	69,38648709			79,88784736	75,55002887	79,88784736	22,59947506
79,95665362	0	79,95665362	0,809102822					79,95665362	42,15798883	79,95665362	42,79412566			79,95665362	14,62516695	79,95665362	18,41005367	79,95665362	4,044710757	79,95665362	2,162466167			79,95665362	60,4340449			79,95665362	57,0329146			79,95665362	17,56186088	79,95665362	18,51626942			79,95665362	9,564818201	79,95665362	11,07063596	79,95665362	69,36413254			79,95665362	75,48671138	79,95665362	22,65524367
80,02545988	0	80,02545988	0,813819576					80,02545988	42,16182637	80,02545988	42,83537146			80,02545988	14,65897472	80,02545988	18,38454852	80,02545988	4,066030804	80,02545988	2,16414615			80,02545988	60,44326698			80,02545988	57,01729631			80,02545988	17,59725398	80,02545988	18,55846447			80,02545988	9,621121515	80,02545988	11,12201135	80,02545988	69,3370159			80,02545988	75,41594553	80,02545988	22,71108371
80,09426614	0	80,09426614	0,822071348					80,09426614	42,15719259	80,09426614	42,87323392			80,09426614	14,68685647	80,09426614	18,35107001	80,09426614	4,086341826	80,09426614	2,164693603			80,09426614	60,44642788			80,09426614	56,99681877			80,09426614	17,63049524	80,09426614	18,59917752			80,09426614	9,679538705	80,09426614	11,17429934	80,09426614	69,30448652			80,09426614	75,33462945	80,09426614	22,76838034
80,16307241	0	80,16307241	0,827968941					80,16307241	42,14155078	80,16307241	42,90399232			80,16307241	14,70757764	80,16307241	18,30541667	80,16307241	4,103718988	80,16307241	2,165380807			80,16307241	60,44125289			80,16307241	56,96718634			80,16307241	17,65977496	80,16307241	18,63694982			80,16307241	9,741384813	80,16307241	11,22926258	80,16307241	69,26356074			80,16307241	75,23939322	80,16307241	22,82823569
80,23187867	0	80,23187867	0,828111425					80,23187867	42,11663231	80,23187867	42,92769027			80,23187867	14,72380384	80,23187867	18,24766829	80,23187867	4,120374456	80,23187867	2,168992621			80,23187867	60,4292173			80,23187867	56,92666534			80,23187867	17,685288	80,23187867	18,67446516			80,23187867	9,808686024	80,23187867	11,28918346	80,23187867	69,21319555			80,23187867	75,12981264	80,23187867	22,89414669
80,30068493	0	80,30068493	0,821179488					80,30068493	42,08499383	80,30068493	42,94624407			80,30068493	14,73894523	80,30068493	18,18159595	80,30068493	4,140132845	80,30068493	2,178939373			80,30068493	60,41198075			80,30068493	56,87712778			80,30068493	17,70951614	80,30068493	18,71598046			80,30068493	9,880770959	80,30068493	11,35589026	80,30068493	69,15421875			80,30068493	75,0068705	80,30068493	22,97057129
80,36949119	0	80,36949119	0,806348435					80,36949119	42,04523745	80,36949119	42,95989846			80,36949119	14,7522346	80,36949119	18,10583107	80,36949119	4,164025969	80,36949119	2,195886429			80,36949119	60,3876927			80,36949119	56,81933507			80,36949119	17,73234076	80,36949119	18,76256879			80,36949119	9,954576055	80,36949119	11,42990559	80,36949119	69,08646415			80,36949119	74,86859249	80,36949119	23,0583352
80,43829746	0	80,43829746	0,784192035					80,43829746	41,99367129	80,43829746	42,96601702			80,43829746	14,76054031	80,43829746	18,01803222	80,43829746	4,190233024	80,43829746	2,218852024			80,43829746	60,35304444			80,43829746	56,75213659			80,43829746	17,7529962	80,43829746	18,81415064			80,43829746	10,0289634	80,43829746	11,51238607	80,43829746	69,00766487			80,43829746	74,7115843	80,43829746	23,15604598
80,50710372	0	80,50710372	0,757505638					80,50710372	41,92855875	80,50710372	42,96282872			80,50710372	14,76451764	80,50710372	17,92005101	80,50710372	4,218493575	80,50710372	2,247764086			80,50710372	60,30751848			80,50710372	56,67600182			80,50710372	17,77535086	80,50710372	18,8713802			80,50710372	10,10632449	80,50710372	11,60407068	80,50710372	68,91579551			80,50710372	74,53484341	80,50710372	23,26300309
80,57590998	0	80,57590998	0,726111219					80,57590998	41,84828549	80,57590998	42,9480277			80,57590998	14,7628419	80,57590998	17,81285026	80,57590998	4,249819297	80,57590998	2,281748077			80,57590998	60,24961537			80,57590998	56,58937556			80,57590998	17,80121203	80,57590998	18,93518421			80,57590998	10,1886532	80,57590998	11,70422806	80,57590998	68,80805723			80,57590998	74,33613927	80,57590998	23,3785756
80,64471624	0	80,64471624	0,68819586					80,64471624	41,74957632	80,64471624	42,91880093			80,64471624	14,75318452	80,64471624	17,69253635	80,64471624	4,284410189	80,64471624	2,318024956			80,64471624	60,17628807			80,64471624	56,48695611			80,64471624	17,82900394	80,64471624	19,00184947			80,64471624	10,27731432	80,64471624	11,81167088	80,64471624	68,67970162			80,64471624	74,11138627	80,64471624	23,49967178
80,7135225	0	80,7135225	0,644273244					80,7135225	41,63177479	80,7135225	42,8749227			80,7135225	14,73574741	80,7135225	17,55600823	80,7135225	4,323840046	80,7135225	2,356518538			80,7135225	60,08589557			80,7135225	56,36456064			80,7135225	17,85858896	80,7135225	19,06869544			80,7135225	10,37372794	80,7135225	11,92599338	80,7135225	68,52819476			80,7135225	73,85694097	80,7135225	23,62427892
80,78232877	0	80,78232877	0,597052969					80,78232877	41,49420285	80,78232877	42,81752013			80,78232877	14,71100945	80,78232877	17,39955813	80,78232877	4,368803891	80,78232877	2,400012429			80,78232877	59,97757442			80,78232877	56,21942422			80,78232877	17,88821572	80,78232877	19,13517467			80,78232877	10,47855706	80,78232877	12,04671368	80,78232877	68,35134061			80,78232877	73,5666068	80,78232877	23,75046017
80,85113503	0	80,85113503	0,549758045					80,85113503	41,3374982	80,85113503	42,74908507			80,85113503	14,68058625	80,85113503	17,22047788	80,85113503	4,416936491	80,85113503	2,450236373			80,85113503	59,85186794			80,85113503	56,05147689			80,85113503	17,91675508	80,85113503	19,20252762			80,85113503	10,59269939	80,85113503	12,17383178	80,85113503	68,14884809			80,85113503	73,23767035	80,85113503	23,87897563
80,91994129	0	80,91994129	0,501734294					80,91994129	41,16296312	80,91994129	42,6725051			80,91994129	14,64593728	80,91994129	17,01834534	80,91994129	4,464408057	80,91994129	2,505239109			80,91994129	59,71004428			80,91994129	55,86047561			80,91994129	17,9441061	80,91994129	19,27083178			80,91994129	10,71357556	80,91994129	12,30591077	80,91994129	67,92027664			80,91994129	72,86888919	80,91994129	24,00859488
80,98874755	0	80,98874755	0,452355654					80,98874755	40,97256437	80,98874755	42,59207429			80,98874755	14,60824485	80,98874755	16,79773621	80,98874755	4,508578868	80,98874755	2,561938893			80,98874755	59,55412574			80,98874755	55,64934085			80,98874755	17,96850416	80,98874755	19,34055203			80,98874755	10,8379363	80,98874755	12,4386731	80,98874755	67,66652583			80,98874755	72,46183431	80,98874755	24,13733549
81,05755382	0	81,05755382	0,403896609					81,05755382	40,77029386	81,05755382	42,51284458			81,05755382	14,57173828	81,05755382	16,56632169	81,05755382	4,550447116	81,05755382	2,619188027			81,05755382	59,38847336			81,05755382	55,42448001			81,05755382	17,98910122	81,05755382	19,41468106			81,05755382	10,96568983	81,05755382	12,56980786	81,05755382	67,39152695			81,05755382	72,01945681	81,05755382	24,26549674
81,12636008	0	81,12636008	0,357691842					81,12636008	40,55679902	81,12636008	42,43645215			81,12636008	14,53774974	81,12636008	16,33020112	81,12636008	4,5898609	81,12636008	2,675516294			81,12636008	59,21397905			81,12636008	55,18747539			81,12636008	18,00401926	81,12636008	19,49309563			81,12636008	11,09301956	81,12636008	12,69568302	81,12636008	67,09610028			81,12636008	71,54215779	81,12636008	24,39168965
81,19516634	0	81,19516634	0,315291867					81,19516634	40,33418329	81,19516634	42,361076			81,19516634	14,50601056	81,19516634	16,09480197	81,19516634	4,627540132	81,19516634	2,732191833			81,19516634	59,02829331			81,19516634	54,93657378			81,19516634	18,01281008	81,19516634	19,57307054			81,19516634	11,21532513	81,19516634	12,81445003	81,19516634	66,77913299			81,19516634	71,03140219	81,19516634	24,51541908
81,2639726	0	81,2639726	0,275537994					81,2639726	40,10239726	81,2639726	42,27884688			81,2639726	14,47160611	81,2639726	15,86131495	81,2639726	4,663889319	81,2639726	2,791578563			81,2639726	58,8252175			81,2639726	54,66667465			81,2639726	18,0181298	81,2639726	19,64842463			81,2639726	11,32725435	81,2639726	12,92500146	81,2639726	66,43532587			81,2639726	70,48600377	81,2639726	24,63610988
81,33277886	0	81,33277886	0,235417701					81,33277886	39,86108399	81,33277886	42,18165306			81,33277886	14,43075084	81,33277886	15,63101855	81,33277886	4,703399959	81,33277886	2,859952448			81,33277886	58,59891928			81,33277886	54,3750729			81,33277886	18,02701711	81,33277886	19,71846578			81,33277886	11,42863879	81,33277886	13,0301638	81,33277886	66,05989952			81,33277886	69,90521743	81,33277886	24,76052774
81,40158513	0	81,40158513	0,191358817					81,40158513	39,60663677	81,40158513	42,06008121			81,40158513	14,37894676	81,40158513	15,40088011	81,40158513	4,74967352	81,40158513	2,944581448			81,40158513	58,3400668			81,40158513	54,05614361			81,40158513	18,04667138	81,40158513	19,78382733			81,40158513	11,52514476	81,40158513	13,13541362	81,40158513	65,64392696			81,40158513	69,28504381	81,40158513	24,90075787
81,47039139	0	81,47039139	0,138248964					81,47039139	39,32775665	81,47039139	41,89947184			81,47039139	14,30685752	81,47039139	15,15986309	81,47039139	4,802896763	81,47039139	3,051980425			81,47039139	58,03318463			81,47039139	53,69877745			81,47039139	18,07927126	81,47039139	19,84418514			81,47039139	11,62286051	81,47039139	13,24377015	81,47039139	65,17354664			81,47039139	68,61634474	81,47039139	25,0667554
81,53919765	0	81,53919765	0,069045619					81,53919765	39,00273922	81,53919765	41,67708756			81,53919765	14,20107349	81,53919765	14,8863987	81,53919765	4,860115007	81,53919765	3,185619176			81,53919765	57,65438196			81,53919765	53,2855907			81,53919765	18,12095652	81,53919765	19,89700709			81,53919765	11,72230309	81,53919765	13,35373995	81,53919765	64,62770393			81,53919765	67,8813282	81,53919765	25,2642944
81,60800391	0	81,60800391	-0,019193602					81,60800391	38,60904989	81,60800391	41,37091296			81,60800391	14,05011614	81,60800391	14,55550689	81,60800391	4,919869907	81,60800391	3,34919836			81,60800391	57,17879653			81,60800391	52,79843421			81,60800391	18,16963044	81,60800391	19,94091459			81,60800391	11,82575373	81,60800391	13,46736888	81,60800391	63,98417178			81,60800391	67,05889531	81,60800391	25,50171666
81,67681018	0	81,67681018	-0,127594677					81,67681018	38,12641669	81,67681018	40,96220186			81,67681018	13,84493785	81,67681018	14,14413752	81,67681018	4,98241686	81,67681018	3,546977216			81,67681018	56,58402724			81,67681018	52,22014294			81,67681018	18,22611517	81,67681018	19,97519531			81,67681018	11,93727634	81,67681018	13,58847453	81,67681018	63,22097381			81,67681018	66,12635234	81,67681018	25,78731951
81,74561644	0	81,74561644	-0,25982335					81,74561644	37,53138284	81,74561644	40,42708438			81,74561644	13,57558407	81,74561644	13,62564069	81,74561644	5,048987795	81,74561644	3,782777685			81,74561644	55,84406555			81,74561644	51,52961325			81,74561644	18,28981184	81,74561644	19,99880801			81,74561644	12,05922894	81,74561644	13,71968528	81,74561644	62,30858434			81,74561644	65,05176837	81,74561644	26,1240471
81,8144227	0	81,8144227	-0,419738977					81,8144227	36,80209091	81,8144227	39,74148356			81,8144227	13,23226221	81,8144227	12,97228149	81,8144227	5,121167365	81,8144227	4,061438795			81,8144227	54,9334106			81,8144227	50,7051951			81,8144227	18,35922349	81,8144227	20,01009288			81,8144227	12,19104533	81,8144227	13,86334821	81,8144227	61,21434752			81,8144227	63,79945767	81,8144227	26,50579201
81,88322896	0	81,88322896	-0,60811317					81,88322896	35,92247907	81,88322896	38,88788422			81,88322896	12,8075249	81,88322896	12,16376164	81,88322896	5,201960373	81,88322896	4,386377912			81,88322896	53,83045833			81,88322896	49,72949571			81,88322896	18,43078087	81,88322896	20,00691884			81,88322896	12,33165685	81,88322896	14,01967098	81,88322896	59,90984524			81,88322896	62,33652771	81,88322896	26,91759683
81,95203523	0	81,95203523	-0,825867765					81,95203523	34,87798032	81,95203523	37,85082648			81,95203523	12,29484813	81,95203523	11,18333202	81,95203523	5,290819199	81,95203523	4,754659937			81,95203523	52,51299188			81,95203523	48,5825474			81,95203523	18,49441686	81,95203523	19,98243337			81,95203523	12,4779134	81,95203523	14,18261423	81,95203523	58,36659393			81,95203523	60,62829937	81,95203523	27,33566686
82,02084149	0	82,02084149	-1,073808002					82,02084149	33,65546107	82,02084149	36,6188194			82,02084149	11,69100217	82,02084149	10,02047008	82,02084149	5,383747856	82,02084149	5,155035338			82,02084149	50,96002871			82,02084149	47,24272876			82,02084149	18,53372223	82,02084149	19,92366908			82,02084149	12,62026599	82,02084149	14,34015283	82,02084149	56,55697158			82,02084149	58,64185109	82,02084149	27,726387
82,08964775	0	82,08964775	-1,347201244					82,08964775	32,2519645	82,08964775	35,19009047			82,08964775	10,99833246	82,08964775	8,679250339	82,08964775	5,474009611	82,08964775	5,571975			82,08964775	49,15959223			82,08964775	45,6955377			82,08964775	18,53013575	82,08964775	19,8124554			82,08964775	12,74430509	82,08964775	14,47696309	82,08964775	54,46310513			82,08964775	56,35589249	82,08964775	28,04633848
82,15845401	0	82,15845401	-1,634750019					82,15845401	30,68160481	82,15845401	33,57587234			82,15845401	10,23106149	82,15845401	7,18456289	82,15845401	5,556170279	82,15845401	5,984967194			82,15845401	47,11458271			82,15845401	43,93817882			82,15845401	18,46367208	82,15845401	19,62962843			82,15845401	12,83555561	82,15845401	14,57551092	82,15845401	52,08390382			82,15845401	53,7688285	82,15845401	28,24482036
82,22726027	0	82,22726027	-1,923551291					82,22726027	28,97308595	82,22726027	31,79931112			82,22726027	9,411143854	82,22726027	5,581216664	82,22726027	5,623101899	82,22726027	6,367535585			82,22726027	44,84042795			82,22726027	41,97828577			82,22726027	18,31420666	82,22726027	19,35558047			82,22726027	12,87578895	82,22726027	14,61416785	82,22726027	49,43528417			82,22726027	50,89835876	82,22726027	28,26554349
82,29606654	0	82,29606654	-2,202839057					82,29606654	27,16203373	82,29606654	29,89114462			82,29606654	8,561554651	82,29606654	3,924971714	82,29606654	5,661909729	82,29606654	6,689085891			82,29606654	42,35957047			82,29606654	39,82895011			82,29606654	18,05695734	82,29606654	18,96868937			82,29606654	12,84117089	82,29606654	14,56566213	82,29606654	46,54438626			82,29606654	47,77758335	82,29606654	28,04785125
82,3648728	0	82,3648728	-2,461562311					82,3648728	25,2841448	82,3648728	27,88301947			82,3648728	7,704403118	82,3648728	2,275812706	82,3648728	5,657639505	82,3648728	6,920884546			82,3648728	39,6946846			82,3648728	37,50284468			82,3648728	17,66672291	82,3648728	18,4478868			82,3648728	12,70699045	82,3648728	14,40178915	82,3648728	43,44093282			82,3648728	44,44425567	82,3648728	27,53750473
82,43367906	0	82,43367906	-2,686299424					82,43367906	23,37748543	82,43367906	25,81115479			82,43367906	6,865018052	82,43367906	0,702853908	82,43367906	5,600575904	82,43367906	7,042065559			82,43367906	36,8739053			82,43367906	35,01660054			82,43367906	17,1259762	82,43367906	17,77919537			82,43367906	12,45399695	82,43367906	14,10181134	82,43367906	40,16201206			82,43367906	40,94450442	82,43367906	26,69854297
82,50248532	0	82,50248532	-2,86318452					82,50248532	21,47687388	82,50248532	23,71398139			82,50248532	6,066828789	82,50248532	-0,722599165	82,50248532	5,484165574	82,50248532	7,038928739			82,50248532	33,92867578			82,50248532	32,39076169			82,50248532	16,42444699	82,50248532	16,95657436			82,50248532	12,06740172	82,50248532	13,65185719	82,50248532	36,75027719			82,50248532	37,33046509	82,50248532	25,51517878
82,57129159	0	82,57129159	-2,977780473					82,57129159	19,6057694	82,57129159	21,62686592			82,57129159	5,327702489	82,57129159	-1,937747655	82,57129159	5,304212904	82,57129159	6,905427616			82,57129159	30,89152333			82,57129159	29,64830621			82,57129159	15,5593457	82,57129159	15,98224372			82,57129159	11,54195224	82,57129159	13,04655604	82,57129159	33,24998046			82,57129159	33,65473571	82,57129159	23,99587538
82,64009785	0	82,64009785	-3,021460742					82,64009785	17,776695	82,64009785	19,57709222			82,64009785	4,657605445	82,64009785	-2,898899393	82,64009785	5,059276599	82,64009785	6,643377447			82,64009785	27,7980624			82,64009785	26,81655105			82,64009785	14,53589504	82,64009785	14,86506025			82,64009785	10,88020871	82,64009785	12,28842117	82,64009785	29,71062256			82,64009785	29,97288249	82,64009785	22,17621082
82,70890411	0	82,70890411	-2,994028421					82,70890411	15,98985256	82,70890411	17,57434191			82,70890411	4,055689928	82,70890411	-3,586102456	82,70890411	4,750256271	82,70890411	6,262366999			82,70890411	24,68296643			82,70890411	23,92518929			82,70890411	13,36600996	82,70890411	13,6184503			82,70890411	10,09097118	82,70890411	11,38643093	82,70890411	26,18146144			82,70890411	26,33672143	82,70890411	20,11248902
82,77771037	0	82,77771037	-2,898837787					82,77771037	14,23853048	82,77771037	15,61454097			82,77771037	3,513961586	82,77771037	-3,999147522	82,77771037	4,381752876	82,77771037	5,779345595			82,77771037	21,58184547			82,77771037	21,00911896			82,77771037	12,07096995	82,77771037	12,26292405			82,77771037	9,190362903	82,77771037	10,35751398	82,77771037	22,7116281			82,77771037	22,79413866	82,77771037	17,8760191
82,84651663	0	82,84651663	-2,740671511					82,84651663	12,5127869	82,84651663	13,68713132			82,84651663	3,020628283	82,84651663	-4,158062532	82,84651663	3,962066979	82,84651663	5,215490564			82,84651663	18,53150143			82,84651663	18,10784029			82,84651663	10,68079377	82,84651663	10,82694069			82,84651663	8,200117456	82,84651663	9,227346797	82,84651663	19,34690008			82,84651663	19,38559113	82,84651663	15,54275338
82,9153229	0	82,9153229	-2,527559278					82,9153229	10,81737829	82,9153229	11,79727189			82,9153229	2,567979389	82,9153229	-4,096495687	82,9153229	3,505807878	82,9153229	4,597733549			82,9153229	15,59140149			82,9153229	15,28458805			82,9153229	9,242368777	82,9153229	9,354683793			82,9153229	7,15478727	82,9153229	8,036331905	82,9153229	16,15161469			82,9153229	16,1678599	82,9153229	13,20253796
82,98412916	0	82,98412916	-2,272008662					82,98412916	9,174131572	82,98412916	9,971217913			82,98412916	2,153148062	82,98412916	-3,85538131	82,98412916	3,032573286	82,98412916	3,957532735			82,98412916	12,83543339			82,98412916	12,61770236			82,98412916	7,813201138	82,98412916	7,899871814			82,98412916	6,098460987	82,98412916	6,834885233	82,98412916	13,20059042			82,98412916	13,20806363	82,98412916	10,95023285
83,05293542	0	83,05293542	-1,990403927					83,05293542	7,614405172	83,05293542	8,247578526			83,05293542	1,776685118	83,05293542	-3,480754118	83,05293542	2,562406332	83,05293542	3,324677279			83,05293542	10,33179909			83,05293542	10,17972464			83,05293542	6,448779712	83,05293542	6,515154367			83,05293542	5,074368786	83,05293542	5,672815691	83,05293542	10,55705266			83,05293542	10,56287662	83,05293542	8,867164875
83,12174168	0	83,12174168	-1,697691463					83,12174168	6,165037339	83,12174168	6,658109693			83,12174168	1,439583858	83,12174168	-3,020092245	83,12174168	2,109689655	83,12174168	2,720989353			83,12174168	8,117828267			83,12174168	8,013081377			83,12174168	5,188471993	83,12174168	5,237681587			83,12174168	4,114357409	83,12174168	4,587451633	83,12174168	8,248903125			83,12174168	8,255417784	83,12174168	7,001447337
83,19054795	0	83,19054795	-1,408868473					83,19054795	4,857480699	83,19054795	5,235807584			83,19054795	1,143157624	83,19054795	-2,521997119	83,19054795	1,688356197	83,19054795	2,165931487			83,19054795	6,219501913			83,19054795	6,148455424			83,19054795	4,065019497	83,19054795	4,099026564			83,19054795	3,246939931	83,19054795	3,610862018	83,19054795	6,291730602			83,19054795	6,298715907	83,19054795	5,387073432
83,25935421	0	83,25935421	-1,137917095					83,25935421	3,719398183	83,25935421	4,005572092			83,25935421	0,887725673	83,25935421	-2,030442537	83,25935421	1,310566298	83,25935421	1,675201515			83,25935421	4,644385554			83,25935421	4,596925123			83,25935421	3,099184737	83,25935421	3,119479013			83,25935421	2,492289832	83,25935421	2,764590774	83,25935421	4,68291087			83,25935421	4,689754111	83,25935421	4,038124908
83,32816047	0	83,32816047	-0,896082418					83,32816047	2,768812805	83,32816047	2,98039425			83,32816047	0,672946029	83,32816047	-1,580020505	83,32816047	0,985103508	83,32816047	1,258241831			83,32816047	3,382361182			83,32816047	3,350910148			83,32816047	2,299383295	83,32816047	2,307969469			83,32816047	1,860197706	83,32816047	2,058806252	83,32816047	3,403860888			83,32816047	3,410150634	83,32816047	2,950901294
83,39696673	0	83,39696673	-0,689189993					83,39696673	2,005762108	83,39696673	2,156418482			83,39696673	0,497590868	83,39696673	-1,191863542	83,39696673	0,715761586	83,39696673	0,916797376			83,39696673	2,403463778			83,39696673	2,382290458			83,39696673	1,659876854	83,39696673	1,659732867			83,39696673	1,349004341	83,39696673	1,490562228	83,39696673	2,41767105			83,39696673	2,423182508	83,39696673	2,10306936
83,46577299	0	83,46577299	-0,518354057					83,46577299	1,413998121	83,46577299	1,515851835			83,46577299	0,359524672	83,46577299	-0,873307196	83,46577299	0,501824961	83,46577299	0,646801781			83,46577299	1,665922393			83,46577299	1,650691834			83,46577299	1,164726848	83,46577299	1,159345275			83,46577299	0,948812262	83,46577299	1,047630271	83,46577299	1,677367504			83,46577299	1,681859061	83,46577299	1,460817677
83,53457926	0	83,53457926	-0,382499911					83,53457926	0,968444619	83,53457926	1,033062217			83,53457926	0,254518805	83,53457926	-0,622932908	83,53457926	0,338063969	83,53457926	0,439849247			83,53457926	1,1246516			83,53457926	1,112533872			83,53457926	0,792571386	83,53457926	0,785194845			83,53457926	0,645065763	83,53457926	0,712851514	83,53457926	1,134655737			83,53457926	1,13802673	83,53457926	0,987264091
83,60338552	0	83,60338552	-0,277460368					83,60338552	0,642514644	83,60338552	0,68107716			83,60338552	0,177699582	83,60338552	-0,43465977	83,60338552	0,217762898	83,60338552	0,286569915			83,60338552	0,737812957			83,60338552	0,727408762			83,60338552	0,52079848	83,60338552	0,51436647			83,60338552	0,422234711	83,60338552	0,467747123	83,60338552	0,746348134			83,60338552	0,748601613	83,60338552	0,647664297
83,67219178	0	83,67219178	-0,196241059					83,67219178	0,410210653	83,67219178	0,432041324			83,67219178	0,123364883	83,67219178	-0,297674952	83,67219178	0,133214929	83,67219178	0,177164059			83,67219178	0,467745889			83,67219178	0,458529328			83,67219178	0,327651179	83,67219178	0,323706271			83,67219178	0,264234593	83,67219178	0,293876179	83,67219178	0,474551575			83,67219178	0,475624835	83,67219178	0,409883302
83,74099804	0	83,74099804	-0,132084739					83,74099804	0,247342797	83,74099804	0,259265324			83,74099804	0,084853402	83,74099804	-0,199280296	83,74099804	0,076332454	83,74099804	0,10177442			83,74099804	0,28155873			83,74099804	0,273688629			83,74099804	0,193611509	83,74099804	0,191959223			83,74099804	0,155253215	83,74099804	0,173796567	83,74099804	0,286504111			83,74099804	0,286414935	83,74099804	0,2456469
83,80980431	0	83,80980431	-0,080196587					83,80980431	0,135072996	83,80980431	0,141762982			83,80980431	0,056753729	83,80980431	-0,12566998	83,80980431	0,040177919	83,80980431	0,052019292			83,80980431	0,154513237			83,80980431	0,148716798			83,80980431	0,102878394	83,80980431	0,102903692			83,80980431	0,082148213	83,80980431	0,093344803	83,80980431	0,157555918			83,80980431	0,156198685	83,80980431	0,13391674
83,87861057	0	83,87861057	-0,038382579					83,87861057	0,060198044	83,87861057	0,064026214			83,87861057	0,034940953	83,87861057	-0,065711476	83,87861057	0,018860623	83,87861057	0,021321132			83,87861057	0,06964354			83,87861057	0,066690702			83,87861057	0,043734024	83,87861057	0,045073105			83,87861057	0,035304627	83,87861057	0,041675295	83,87861057	0,07084957			83,87861057	0,068422899	83,87861057	0,059944495
83,94741683	0	83,94741683	-0,006443957					83,94741683	0,010693649	83,94741683	0,012528627			83,94741683	0,015044675	83,94741683	-0,015611849	83,94741683	0,006165995	83,94741683	0,003229163			83,94741683	0,01315991			83,94741683	0,012864697			83,94741683	0,005877564	83,94741683	0,008078043			83,94741683	0,005782199	83,94741683	0,008527811	83,94741683	0,012641413			83,94741683	0,009853605	83,94741683	0,011130013
84,01622309	0	84,01622309	0,015170186					84,01622309	-0,022491479	84,01622309	-0,022300717			84,01622309	-0,004926382	84,01622309	0,022592215	84,01622309	-0,002653759	84,01622309	-0,007875915			84,01622309	-0,024447702			84,01622309	-0,023423246			84,01622309	-0,018269243	84,01622309	-0,016011326			84,01622309	-0,013190876	84,01622309	-0,014075024	84,01622309	-0,026743063			84,01622309	-0,028968239	84,01622309	-0,021667797
84,08502935	0	84,08502935	0,027679029					84,08502935	-0,043831365	84,08502935	-0,045093891			84,08502935	-0,022742948	84,08502935	0,04806849	84,08502935	-0,009712262	84,08502935	-0,015118164			84,08502935	-0,048880072			84,08502935	-0,047291481			84,08502935	-0,032795656	84,08502935	-0,031796096			84,08502935	-0,025552974	84,08502935	-0,030035274	84,08502935	-0,052295265			84,08502935	-0,053157403	84,08502935	-0,043202357
84,15383562	0	84,15383562	0,033595624					84,15383562	-0,055992819	84,15383562	-0,058618772			84,15383562	-0,035248794	84,15383562	0,061747199	84,15383562	-0,015557094	84,15383562	-0,019542846			84,15383562	-0,063612995			84,15383562	-0,061543272			84,15383562	-0,040517153	84,15383562	-0,041347716			84,15383562	-0,033210488	84,15383562	-0,040295893	84,15383562	-0,066854293			84,15383562	-0,065834565	84,15383562	-0,05589825
84,22264188	0	84,22264188	0,035318026					84,22264188	-0,061295643	84,22264188	-0,064880879			84,22264188	-0,040137025	84,22264188	0,065058929	84,22264188	-0,019690969	84,22264188	-0,021704527			84,22264188	-0,070303616			84,22264188	-0,068111041			84,22264188	-0,043652056	84,22264188	-0,045540429			84,22264188	-0,036897792	84,22264188	-0,044942077	84,22264188	-0,072362069			84,22264188	-0,069603838	84,22264188	-0,061409176
84,29144814	0	84,29144814	0,03462427					84,29144814	-0,060792044	84,29144814	-0,064760644			84,29144814	-0,037002719	84,29144814	0,06027328	84,29144814	-0,02149377	84,29144814	-0,021838098			84,29144814	-0,069811104			84,29144814	-0,067813054			84,29144814	-0,042991169	84,29144814	-0,045042852			84,29144814	-0,036641809	84,29144814	-0,04396956	84,29144814	-0,07023565			84,29144814	-0,066570432	84,29144814	-0,060513282
84,3602544	0	84,3602544	0,031790688					84,3602544	-0,054779603	84,3602544	-0,058902906			84,3602544	-0,02864498	84,3602544	0,049666187	84,3602544	-0,021209681	84,3602544	-0,020458095			84,3602544	-0,06326234			84,3602544	-0,061446199			84,3602544	-0,039172846	84,3602544	-0,041068796			84,3602544	-0,032925219	84,3602544	-0,038218651	84,3602544	-0,061994655			84,3602544	-0,057969551	84,3602544	-0,054178973
84,42906067	0	84,42906067	0,026731932					84,42906067	-0,043591804	84,42906067	-0,047729475			84,42906067	-0,01791866	84,42906067	0,035317669	84,42906067	-0,018669661	84,42906067	-0,017831014			84,42906067	-0,051403268			84,42906067	-0,049481156			84,42906067	-0,032472887	84,42906067	-0,03444992			84,42906067	-0,026326673	84,42906067	-0,02890339	84,42906067	-0,048686565			84,42906067	-0,044809865	84,42906067	-0,043210158
84,49786693	0	84,49786693	0,018715409					84,49786693	-0,028368918	84,49786693	-0,032093358			84,49786693	-0,006879026	84,49786693	0,01909792	84,49786693	-0,014011495	84,49786693	-0,013828384			84,49786693	-0,035178794			84,49786693	-0,032945694			84,49786693	-0,023172137	84,49786693	-0,025403564			84,49786693	-0,017551825	84,49786693	-0,017803033	84,49786693	-0,031563074			84,49786693	-0,028559025	84,49786693	-0,028567042
84,56667319	0	84,56667319	0,007683301					84,56667319	-0,010080068	84,56667319	-0,0127511			84,56667319	0,003241505	84,56667319	0,002331554	84,56667319	-0,007156418	84,56667319	-0,007826584			84,56667319	-0,015166062			84,56667319	-0,012745265			84,56667319	-0,010998391	84,56667319	-0,013080414			84,56667319	-0,007103808	84,56667319	-0,005857182	84,56667319	-0,011660839			84,56667319	-0,010121458	84,56667319	-0,010904217
84,63547945	0	84,63547945	-0,005905942					84,63547945	0,010290879	84,63547945	0,009549939			84,63547945	0,011865729	84,63547945	-0,01462908	84,63547945	0,001372411	84,63547945	0,000439985			84,63547945	0,008435078			84,63547945	0,010133376			84,63547945	0,004247826	84,63547945	0,003173154			84,63547945	0,005011188	84,63547945	0,007017649	84,63547945	0,01089406			84,63547945	0,010399742	84,63547945	0,008897441
84,70428571	0	84,70428571	-0,020775049					84,70428571	0,031840168	84,70428571	0,033771477			84,70428571	0,018684307	84,70428571	-0,031655745	84,70428571	0,010597634	84,70428571	0,010612721			84,70428571	0,035119414			84,70428571	0,034842207			84,70428571	0,022138322	84,70428571	0,022682985			84,70428571	0,018670677	84,70428571	0,02121939	84,70428571	0,035758114			84,70428571	0,03338712	84,70428571	0,030661281
84,77309198	0	84,77309198	-0,034446926					84,77309198	0,054538204	84,77309198	0,059402414			84,77309198	0,024138674	84,77309198	-0,047915616	84,77309198	0,020802885	84,77309198	0,022602092			84,77309198	0,064801483			84,77309198	0,061523509			84,77309198	0,042113987	84,77309198	0,044471229			84,77309198	0,033454463	84,77309198	0,037236878	84,77309198	0,062803979			84,77309198	0,059405916	84,77309198	0,054613626
84,84189824	0	84,84189824	-0,045160802					84,84189824	0,078614087	84,84189824	0,086114568			84,84189824	0,028852572	84,84189824	-0,062935826	84,84189824	0,032191579	84,84189824	0,035815143			84,84189824	0,09641892			84,84189824	0,090054567			84,84189824	0,063076514	84,84189824	0,067384154			84,84189824	0,049048249	84,84189824	0,055100062	84,84189824	0,091917671			84,84189824	0,087951192	84,84189824	0,080412624
[truncated: 64 more columns]
